# Supplementary material for: Characterization of Glossy Spike Mutants and Identification of Candidate Genes Regulating Cuticular Wax Synthesis in Barley (Hordeum vulgare L.)
Source: Int J Mol Sci. 2022 Oct 27;23(21):13025. doi: 10.3390/ijms232113025 (PMC9658550; doi:10.3390/ijms232113025)
Supplement: Supplementary file 1 [file ijms-23-13025-s001.zip]

Archive with 8 entries (8 files):
- Figure S1-S3.pdf
- Table S1.xlsx
- Table S2.xlsx
- Table S3.xlsx
- Table S4.xlsx
- Table S5.xls
- Table S6.xlsx
- Table S7.xlsx
