# Supplementary material for: Characterization of Glossy Spike Mutants and Identification of Candidate Genes Regulating Cuticular Wax Synthesis in Barley (Hordeum vulgare L.)
Source: Int J Mol Sci. 2022 Oct 27;23(21):13025. doi: 10.3390/ijms232113025 (PMC9658550; doi:10.3390/ijms232113025)
Supplement: Supplementary file 1 [file ijms-23-13025-s001.zip › Table S1.xlsx]

## Sheet: Positive ionization mode
Compound ID	ratio	t.test_p.value	t.test_p.value_BHcorrect	VIP	sample	RT [min]	Molecular Weight	mzVault Best Match	mzCloud Best Match	MS2	Formula	Name	mzVault ID	Compound Class	DeltaMass [Da]	DeltaMass [ppm]	Scan #	Match	Compound Match	HMDB.ID	KEGG.ID	level	mzCloud ID	Super.class	Class	sub_class	Family	Pathway	Regulate
0.701_257.98247	0.909756	0.412625	0.525858	0.21774	CER:CK	0.701	257.982	NA	NA	No MS2	C6 H4 Cl N6 O2 P	NA	NA	NA	NA	NA	NA	NA	NA	NA	NA	level5	NA	NA	NA	NA	NA	NA	Normal
0.701_280.99840	0.977579	0.881323	0.919569	0.0520095	CER:CK	0.701	280.998	NA	NA	No MS2	C5 H14 Cl N O6 P2	NA	NA	NA	NA	NA	NA	NA	NA	NA	NA	level5	NA	NA	NA	NA	NA	NA	Normal
0.705_272.94202	0.956593	0.441032	0.554803	0.168123	CER:CK	0.705	272.942	NA	NA	No MS2	NA	NA	NA	NA	NA	NA	NA	NA	NA	NA	NA	level5	NA	NA	NA	NA	NA	NA	Normal
0.713_513.91310	1.00724	0.901937	0.933537	0.140799	CER:CK	0.713	513.913	NA	NA	DDA for preferred ion	C5 H12 Cl N4 O16 P S2	NA	NA	NA	NA	NA	NA	NA	NA	NA	NA	level5	NA	NA	NA	NA	NA	NA	Normal
0.714_303.96164	1.07771	0.424145	0.537069	0.272004	CER:CK	0.714	303.962	NA	NA	No MS2	C4 H6 Cl N4 O8 P	NA	NA	NA	NA	NA	NA	NA	NA	NA	NA	level5	NA	NA	NA	NA	NA	NA	Normal
0.714_347.93413	1.5176	0.0211657	0.0533983	0.810009	CER:CK	0.714	347.934	NA	NA	DDA for preferred ion	C5 H6 Cl N4 O8 P S	NA	NA	NA	NA	NA	NA	NA	NA	NA	NA	level5	NA	NA	NA	NA	NA	NA	Normal
0.714_394.95286	1.16646	0.156133	0.251471	0.393901	CER:CK	0.714	394.953	NA	NA	DDA for preferred ion	C6 H11 Cl N5 O7 P S2	NA	NA	NA	NA	NA	NA	NA	NA	NA	NA	level5	NA	NA	NA	NA	NA	NA	Normal
0.714_415.90922	1.34391	0.0465327	0.0982356	0.658188	CER:CK	0.714	415.909	NA	NA	DDA for preferred ion	C6 H14 Cl N4 O3 P S5	NA	NA	NA	NA	NA	NA	NA	NA	NA	NA	level5	NA	NA	NA	NA	NA	NA	Normal
0.715_257.95639	1.06169	0.798956	0.857777	0.109344	CER:CK	0.715	257.956	NA	NA	No MS2	C3 H4 Cl N4 O6 P	NA	NA	NA	NA	NA	NA	NA	NA	NA	NA	level5	NA	NA	NA	NA	NA	NA	Normal
0.715_259.00260	1.1468	0.154419	0.249237	0.351438	CER:CK	0.715	259.003	NA	NA	No MS2	C7 H7 Cl N5 O2 P	NA	NA	NA	NA	NA	NA	NA	NA	NA	NA	level5	NA	NA	NA	NA	NA	NA	Normal
0.715_301.92868	1.42005	0.0046608	0.0167518	0.777221	CER:CK	0.715	301.929	NA	NA	No MS2	C H3 Cl N2 O14	NA	NA	NA	NA	NA	NA	NA	NA	NA	NA	level5	NA	NA	NA	NA	NA	NA	Normal
0.715_326.97767	1.10331	0.272945	0.386342	0.223715	CER:CK	0.715	326.978	NA	NA	DDA for preferred ion	C6 H7 Cl N5 O7 P	NA	NA	NA	NA	NA	NA	NA	NA	NA	NA	level5	NA	NA	NA	NA	NA	NA	Normal
0.715_354.97254	1.10696	0.515069	0.623942	0.289949	CER:CK	0.715	354.973	NA	NA	DDA for preferred ion	C5 H10 Cl N3 O11 S	NA	NA	NA	NA	NA	NA	NA	NA	NA	NA	level5	NA	NA	NA	NA	NA	NA	Normal
0.715_370.95015	1.62486	0.000489729	0.00300577	1.01489	CER:CK	0.715	370.95	NA	NA	DDA for preferred ion	C7 H7 Cl N5 O7 P S	NA	NA	NA	NA	NA	NA	NA	NA	NA	NA	level5	NA	NA	NA	NA	NA	NA	Up
0.715_422.94770	1.0976	0.436471	0.549896	0.228774	CER:CK	0.715	422.948	NA	NA	DDA for preferred ion	C6 H15 Cl N O12 P S2	NA	NA	NA	NA	NA	NA	NA	NA	NA	NA	level5	NA	NA	NA	NA	NA	NA	Normal
0.716_191.05478	1.07565	0.31298	0.427802	0.196061	CER:CK	0.716	191.055	NA	NA	DDA for preferred ion	C5 H9 N3 O5	NA	NA	NA	NA	NA	NA	NA	NA	NA	NA	level5	NA	NA	NA	NA	NA	NA	Normal
0.716_279.98592	1.32273	0.0356285	0.0796596	0.626961	CER:CK	0.716	279.986	NA	NA	DDA for preferred ion	C4 H14 N2 O4 P2 S2	NA	NA	NA	NA	NA	NA	NA	NA	NA	NA	level5	NA	NA	NA	NA	NA	NA	Normal
0.716_285.95114	1.2945	0.00102446	0.00533675	0.673158	CER:CK	0.716	285.951	NA	NA	DDA for preferred ion	C5 H8 Cl N4 O2 P S2	NA	NA	NA	NA	NA	NA	NA	NA	NA	NA	level5	NA	NA	NA	NA	NA	NA	Normal
0.716_329.92349	1.45958	0.0517793	0.106609	0.716953	CER:CK	0.716	329.923	NA	NA	No MS2	C4 H10 Cl O9 P3	NA	NA	NA	NA	NA	NA	NA	NA	NA	NA	level5	NA	NA	NA	NA	NA	NA	Normal
0.716_331.95665	0.992195	0.890628	0.924848	0.158487	CER:CK	0.716	331.957	NA	NA	DDA for preferred ion	C8 H5 Cl N6 O3 S2	NA	NA	NA	NA	NA	NA	NA	NA	NA	NA	level5	NA	NA	NA	NA	NA	NA	Normal
0.716_381.92021	1.11923	0.325083	0.440651	0.295893	CER:CK	0.716	381.92	NA	NA	No MS2	C5 H8 Cl N4 O8 P S2	NA	NA	NA	NA	NA	NA	NA	NA	NA	NA	level5	NA	NA	NA	NA	NA	NA	Normal
0.717_231.92096	2.08426	2.76477e-05	0.000348757	1.29297	CER:CK	0.717	231.921	NA	NA	No MS2	C H3 N2 O6 P3	NA	NA	NA	NA	NA	NA	NA	NA	NA	NA	level5	NA	NA	NA	NA	NA	NA	Up
0.717_233.95399	1.44263	0.000583342	0.00346668	0.888902	CER:CK	0.717	233.954	NA	NA	DDA for preferred ion	NA	NA	NA	NA	NA	NA	NA	NA	NA	NA	NA	level5	NA	NA	NA	NA	NA	NA	Normal
0.717_241.99321	1.18757	0.0174565	0.0458933	0.537152	CER:CK	0.717	241.993	NA	NA	No MS2	C8 H9 N2 O P3	NA	NA	NA	NA	NA	NA	NA	NA	NA	NA	level5	NA	NA	NA	NA	NA	NA	Normal
0.717_256.96997	1.38928	0.00402839	0.0149199	0.801056	CER:CK	0.717	256.97	NA	NA	DDA for preferred ion	C2 H3 N5 O8 S	NA	NA	NA	NA	NA	NA	NA	NA	NA	NA	level5	NA	NA	NA	NA	NA	NA	Normal
0.717_371.93655	1.07325	0.347453	0.461979	0.216037	CER:CK	0.717	371.937	NA	NA	No MS2	C3 H6 Cl N4 O13 P	NA	NA	NA	NA	NA	NA	NA	NA	NA	NA	level5	NA	NA	NA	NA	NA	NA	Normal
0.718_189.98172	1.21101	0.106532	0.1864	0.491834	CER:CK	0.718	189.982	NA	NA	No MS2	C4 H4 Cl N4 O P	NA	NA	NA	NA	NA	NA	NA	NA	NA	NA	level5	NA	NA	NA	NA	NA	NA	Normal
0.718_212.99764	1.286	0.00548427	0.0188532	0.684834	CER:CK	0.718	212.998	NA	NA	No MS2	C4 H10 Cl N3 O P2	NA	NA	NA	NA	NA	NA	NA	NA	NA	NA	level5	NA	NA	NA	NA	NA	NA	Normal
0.718_215.94354	1.50147	0.000267301	0.00186866	0.943318	CER:CK	0.718	215.944	NA	NA	DDA for preferred ion	NA	NA	NA	NA	NA	NA	NA	NA	NA	NA	NA	level5	NA	NA	NA	NA	NA	NA	Normal
0.718_217.97655	1.20737	0.00960775	0.0288295	0.57678	CER:CK	0.718	217.977	NA	NA	DDA for preferred ion	C3 H9 Cl N2 O3 P2	NA	NA	NA	NA	NA	NA	NA	NA	NA	NA	level5	NA	NA	NA	NA	NA	NA	Normal
0.718_222.98187	1.13635	0.133068	0.222622	0.374573	CER:CK	0.718	222.982	NA	NA	DDA for preferred ion	C5 H6 Cl N3 O3 S	NA	NA	NA	NA	NA	NA	NA	NA	NA	NA	level5	NA	NA	NA	NA	NA	NA	Normal
0.718_240.99245	1.18896	0.0227888	0.0566504	0.535422	CER:CK	0.718	240.992	NA	NA	DDA for preferred ion	NA	NA	NA	NA	NA	NA	NA	NA	NA	NA	NA	level5	NA	NA	NA	NA	NA	NA	Normal
0.718_264.00831	1.16582	0.0563291	0.113726	0.445578	CER:CK	0.718	264.008	NA	NA	DDA for preferred ion	C3 H8 N2 O12	NA	NA	NA	NA	NA	NA	NA	NA	NA	NA	level5	NA	NA	NA	NA	NA	NA	Normal
0.719_163.05982	1.09384	0.249633	0.361314	0.252073	CER:CK	0.719	163.06	NA	NA	DDA for preferred ion	C4 H9 N3 O4	NA	NA	NA	NA	NA	NA	NA	NA	NA	NA	level5	NA	NA	NA	NA	NA	NA	Normal
0.719_182.95578	1.24944	0.0277602	0.0660832	0.555713	CER:CK	0.719	182.956	NA	NA	No MS2	C6 H4 N P3	NA	NA	NA	NA	NA	NA	NA	NA	NA	NA	level5	NA	NA	NA	NA	NA	NA	Normal
0.719_199.96590	1.27087	0.0092412	0.0280793	0.65869	CER:CK	0.719	199.966	NA	NA	DDA for preferred ion	C3 H5 Cl N2 O4 S	NA	NA	NA	NA	NA	NA	NA	NA	NA	NA	level5	NA	NA	NA	NA	NA	NA	Normal
0.72_197.93279	1.6397	6.04996e-05	0.000639787	1.05488	CER:CK	0.72	197.933	NA	NA	No MS2	C2 H5 N2 O P3 S	NA	NA	NA	NA	NA	NA	NA	NA	NA	NA	level5	NA	NA	NA	NA	NA	NA	Up
0.721_166.00574	1.32009	0.00626586	0.0209579	0.707347	CER:CK	0.721	166.006	NA	NA	DDA for preferred ion	C3 H8 N2 O2 P2	NA	NA	NA	NA	NA	NA	NA	NA	NA	NA	level5	NA	NA	NA	NA	NA	NA	Normal
0.721_168.03873	1.07706	0.21111	0.318299	0.263283	CER:CK	0.721	168.039	NA	NA	DDA for other ion	C3 H8 N2 O6	NA	NA	NA	NA	NA	NA	NA	NA	NA	NA	level5	NA	NA	NA	NA	NA	NA	Normal
0.725_286.95197	1.13216	0.464499	0.578287	0.290732	CER:CK	0.725	286.952	NA	NA	No MS2	C7 H4 Cl N5 O2 P2	NA	NA	NA	NA	NA	NA	NA	NA	NA	NA	level5	NA	NA	NA	NA	NA	NA	Normal
0.729_150.02816	1.07606	0.227206	0.336747	0.258329	CER:CK	0.729	150.028	NA	NA	DDA for preferred ion	C3 H6 N2 O5	NA	NA	NA	NA	NA	NA	NA	NA	NA	NA	level5	NA	NA	NA	NA	NA	NA	Normal
0.731_271.94516	1.13757	0.476981	0.589023	0.287436	CER:CK	0.731	271.945	NA	NA	No MS2	C3 H7 N4 O3 P3 S	NA	NA	NA	NA	NA	NA	NA	NA	NA	NA	level5	NA	NA	NA	NA	NA	NA	Normal
0.731_402.04094	0.972681	0.667368	0.749908	0.111768	CER:CK	0.731	402.041	NA	NA	DDA for preferred ion	C12 H24 N2 O3 P2 S3	NA	NA	NA	NA	NA	NA	NA	NA	NA	NA	level5	NA	NA	NA	NA	NA	NA	Normal
0.735_292.96351	0.845066	0.0170291	0.0450989	0.490841	CER:CK	0.735	292.964	NA	NA	DDA for preferred ion	C7 H8 Cl N5 S3	NA	NA	NA	NA	NA	NA	NA	NA	NA	NA	level5	NA	NA	NA	NA	NA	NA	Normal
0.737_313.97990	0.757254	0.00722629	0.0232368	0.672267	CER:CK	0.737	313.98	NA	NA	DDA for preferred ion	C7 H3 N6 O7 P	NA	NA	NA	NA	NA	NA	NA	NA	NA	NA	level5	NA	NA	NA	NA	NA	NA	Normal
0.738_269.94744	0.99312	0.938876	0.959125	0.0698497	CER:CK	0.738	269.947	NA	NA	No MS2	C10 H4 Cl O5 P	NA	NA	NA	NA	NA	NA	NA	NA	NA	NA	level5	NA	NA	NA	NA	NA	NA	Normal
0.742_196.99411	0.761873	0.000325202	0.00219956	0.77438	CER:CK	0.742	196.994	NA	NA	DDA for other ion	NA	NA	NA	NA	NA	NA	NA	NA	NA	NA	NA	level5	NA	NA	NA	NA	NA	NA	Normal
0.743_194.96107	0.968396	0.74448	0.818285	0.124382	CER:CK	0.743	194.961	NA	NA	No MS2	C H2 N5 O3 P S	NA	NA	NA	NA	NA	NA	NA	NA	NA	NA	level5	NA	NA	NA	NA	NA	NA	Normal
0.743_201.97291	0.741864	0.000791168	0.004418	0.797328	CER:CK	0.743	201.973	NA	NA	DDA for preferred ion	C2 H8 N2 O3 P2 S	NA	NA	NA	NA	NA	NA	NA	NA	NA	NA	level5	NA	NA	NA	NA	NA	NA	Normal
0.744_183.96271	0.761914	0.00115139	0.0058	0.752531	CER:CK	0.744	183.963	NA	NA	DDA for preferred ion	C2 H6 N2 O2 P2 S	NA	NA	NA	NA	NA	NA	NA	NA	NA	NA	level5	NA	NA	NA	NA	NA	NA	Normal
0.744_220.01008	0.702113	0.000228125	0.0016821	0.875235	CER:CK	0.744	220.01	NA	NA	DDA for preferred ion	C3 H5 N6 O4 P	NA	NA	NA	NA	NA	NA	NA	NA	NA	NA	level5	NA	NA	NA	NA	NA	NA	Normal
0.744_224.98891	0.737827	4.87574e-05	0.000541893	0.822833	CER:CK	0.744	224.989	NA	NA	DDA for preferred ion	NA	NA	NA	NA	NA	NA	NA	NA	NA	NA	NA	level5	NA	NA	NA	NA	NA	NA	Normal
0.745_178.98347	0.76627	0.000479031	0.00296818	0.760249	CER:CK	0.745	178.983	NA	NA	DDA for preferred ion	C H2 N5 O4 P	NA	NA	NA	NA	NA	NA	NA	NA	NA	NA	level5	NA	NA	NA	NA	NA	NA	Normal
0.745_201.99957	0.691125	0.000213885	0.00159768	0.891617	CER:CK	0.745	202	NA	NA	DDA for preferred ion	C2 H7 N2 O7 P	NA	NA	NA	NA	NA	NA	NA	NA	NA	NA	level5	NA	NA	NA	NA	NA	NA	Normal
0.745_206.97849	0.751382	0.000241299	0.00175104	0.768887	CER:CK	0.745	206.978	NA	NA	DDA for preferred ion	C2 H6 Cl N O8	NA	NA	NA	NA	NA	NA	NA	NA	NA	NA	level5	NA	NA	NA	NA	NA	NA	Normal
0.746_239.00470	0.635907	9.66173e-05	0.000899208	1.00837	CER:CK	0.746	239.005	NA	NA	DDA for preferred ion	C6 H11 Cl N3 O P S	NA	NA	NA	NA	NA	NA	NA	NA	NA	NA	level5	NA	NA	NA	NA	NA	NA	Down
0.748_187.03305	0.743491	0.000139381	0.00116677	0.81053	CER:CK	0.748	187.033	NA	NA	DDA for other ion	C6 H10 N3 P S	NA	NA	NA	NA	NA	NA	NA	NA	NA	NA	level5	NA	NA	NA	NA	NA	NA	Normal
0.753_200.02844	0.704057	0.00369191	0.0138795	0.803371	CER:CK	0.753	200.028	NA	NA	DDA for preferred ion	C3 H8 N2 O8	NA	NA	NA	NA	NA	NA	NA	NA	NA	NA	level5	NA	NA	NA	NA	NA	NA	Normal
0.754_251.99939	0.519497	7.59702e-05	0.000749715	1.2199	CER:CK	0.754	251.999	NA	NA	DDA for other ion	C6 H11 N2 O3 P3	NA	NA	NA	NA	NA	NA	NA	NA	NA	NA	level5	NA	NA	NA	NA	NA	NA	Down
0.756_214.04380	0.700508	0.00171076	0.00774834	0.858681	CER:CK	0.756	214.044	NA	32	DDA for other ion	C10 H8 N2 O2 S2	Ethyl thieno[3',2' 4,5]imidazo[2,1-b][1,3]thiazole-2-carboxylate	NA	NA	-37.9589	-150629	219	31.9949	Invalid mass	NA	NA	level3	Reference-3879	NA	NA	NA	NA	NA	Normal
0.756_266.01505	0.447086	1.54899e-06	4.31135e-05	1.38685	CER:CK	0.756	266.015	NA	NA	DDA for other ion	C7 H13 N2 O3 P3	NA	NA	NA	NA	NA	NA	NA	NA	NA	NA	level5	NA	NA	NA	NA	NA	NA	Down
0.756_349.97608	0.39546	0.00924928	0.0280852	1.39751	CER:CK	0.756	349.976	NA	NA	No MS2	C7 H8 N6 O5 P2 S	NA	NA	NA	NA	NA	NA	NA	NA	NA	NA	level5	NA	NA	NA	NA	NA	NA	Down
0.76_202.03326	1.87266	0.00230242	0.00973845	1.12066	CER:CK	0.76	202.033	NA	NA	DDA for preferred ion	C5 H6 N4 O5	NA	NA	NA	NA	NA	NA	NA	NA	NA	NA	level5	NA	NA	NA	NA	NA	NA	Up
0.761_289.95572	0.667856	0.00966102	0.0288947	0.827603	CER:CK	0.761	289.956	NA	NA	No MS2	C5 H11 Cl N4 S4	NA	NA	NA	NA	NA	NA	NA	NA	NA	NA	level5	NA	NA	NA	NA	NA	NA	Normal
0.761_384.05300	0.325964	0.00100367	0.00527043	1.56636	CER:CK	0.761	384.053	NA	NA	DDA for preferred ion	C9 H18 N6 O5 P2 S	NA	NA	NA	NA	NA	NA	NA	NA	NA	NA	level5	NA	NA	NA	NA	NA	NA	Down
0.762_163.06670	0.538686	5.94251e-05	0.000629879	1.18008	CER:CK	0.762	163.067	NA	NA	DDA for preferred ion	C6 H13 N O2 S	NA	NA	NA	NA	NA	NA	NA	NA	NA	NA	level5	NA	NA	NA	NA	NA	NA	Down
0.762_248.03806	2.02247	9.22754e-06	0.000157764	1.29336	CER:CK	0.762	248.038	NA	NA	DDA for preferred ion	C6 H8 N4 O7	NA	NA	NA	NA	NA	NA	NA	NA	NA	NA	level5	NA	NA	NA	NA	NA	NA	Up
0.763_188.15249	1.17019	0.0302949	0.0708119	0.499187	CER:CK	0.763	188.152	NA	83.3	DDA for preferred ion	C9 H20 N2 O2	N6,n6,n6-trimethyl-l-lysine	NA	NA	1.60143e-05	0.0851133	217	83.2632	Full match	HMDB0001325	C03793	level2	Reference-909	Organic acids and derivatives	Carboxylic acids and derivatives	Amino acids, peptides, and analogues	Amino acids, peptides, and analogues	map00310 Lysine degradation	Normal
0.763_250.02333	0.947398	0.529	0.63493	0.177538	CER:CK	0.763	250.023	NA	48.6	DDA for preferred ion	C11 H10 N2 O S2	2-isopropyl-5-thieno[3,2-b]thiophen-2-yl-1,3,4-oxadiazole	NA	NA	-0.000121836	-0.487297	216	48.6253	No match	NA	NA	level3	Reference-7113	NA	NA	NA	NA	NA	Normal
0.765_398.06837	0.348061	0.0008495	0.00464613	1.51321	CER:CK	0.765	398.068	NA	NA	DDA for preferred ion	C26 H10 N2 O3	NA	NA	NA	NA	NA	NA	NA	NA	NA	NA	level5	NA	NA	NA	NA	NA	NA	Down
0.766_174.13657	0.852193	0.15737	0.253018	0.428212	CER:CK	0.766	174.137	NA	NA	DDA for preferred ion	C8 H18 N2 O2	NA	NA	NA	NA	NA	NA	NA	NA	NA	NA	level5	NA	NA	NA	NA	NA	NA	Normal
0.768_372.02183	0.800859	0.243056	0.354105	0.536636	CER:CK	0.768	372.022	NA	NA	DDA for other ion	NA	NA	NA	NA	NA	NA	NA	NA	NA	NA	NA	level5	NA	NA	NA	NA	NA	NA	Normal
0.769_286.07586	0.554858	0.00191483	0.00847294	1.10501	CER:CK	0.769	286.076	NA	NA	DDA for preferred ion	C8 H21 N2 O3 P3	NA	NA	NA	NA	NA	NA	NA	NA	NA	NA	level5	NA	NA	NA	NA	NA	NA	Down
0.77_186.13683	0.840914	0.0710806	0.135976	0.422796	CER:CK	0.77	186.137	NA	NA	DDA for preferred ion	C9 H18 N2 O2	NA	NA	NA	NA	NA	NA	NA	NA	NA	NA	level5	NA	NA	NA	NA	NA	NA	Normal
0.771_174.11166	0.704546	0.0126594	0.0360943	0.791294	CER:CK	0.771	174.112	NA	94	DDA for preferred ion	C6 H14 N4 O2	Dl-arginine	NA	NA	-1.8924e-05	-0.108689	203	94.0458	Full match	NA	C02385	level2	Reference-408	NA	NA	NA	NA	NULL	Normal
0.772_157.08527	0.700577	0.0129858	0.0366684	0.797766	CER:CK	0.772	157.085	NA	NA	DDA for preferred ion	C6 H11 N3 O2	NA	NA	NA	NA	NA	NA	NA	NA	NA	NA	level5	NA	NA	NA	NA	NA	NA	Normal
0.772_167.04293	1.54851	0.00128504	0.00629572	0.934598	CER:CK	0.772	167.043	NA	NA	DDA for preferred ion	C5 H13 N O S2	NA	NA	NA	NA	NA	NA	NA	NA	NA	NA	level5	NA	NA	NA	NA	NA	NA	Normal
0.772_265.15210	0.724013	0.00638214	0.0212341	0.773505	CER:CK	0.772	265.152	NA	NA	No MS2	C11 H23 N O6	NA	NA	NA	NA	NA	NA	NA	NA	NA	NA	level5	NA	NA	NA	NA	NA	NA	Normal
0.774_174.05100	1.36506	0.209337	0.316251	0.680166	CER:CK	0.774	174.051	NA	NA	DDA for other ion	C3 H6 N6 O3	NA	NA	NA	NA	NA	NA	NA	NA	NA	NA	level5	NA	NA	NA	NA	NA	NA	Normal
0.775_262.05383	2.47371	0.000401602	0.00258036	1.39623	CER:CK	0.775	262.054	NA	NA	DDA for preferred ion	C7 H10 N4 O7	NA	NA	NA	NA	NA	NA	NA	NA	NA	NA	level5	NA	NA	NA	NA	NA	NA	Up
0.775_284.00582	0.611592	0.0257108	0.0620271	0.871946	CER:CK	0.775	284.006	NA	NA	DDA for other ion	C7 H15 N2 O2 P3 S	NA	NA	NA	NA	NA	NA	NA	NA	NA	NA	level5	NA	NA	NA	NA	NA	NA	Normal
0.775_334.08579	1.57288	0.000900823	0.00486997	0.947155	CER:CK	0.775	334.086	NA	NA	DDA for preferred ion	NA	NA	NA	NA	NA	NA	NA	NA	NA	NA	NA	level5	NA	NA	NA	NA	NA	NA	Normal
0.775_459.96465	0.396656	0.00545979	0.0187973	1.44486	CER:CK	0.775	459.965	NA	NA	No MS2	C6 H16 N6 O8 S5	NA	NA	NA	NA	NA	NA	NA	NA	NA	NA	level5	NA	NA	NA	NA	NA	NA	Down
0.776_300.09152	0.480806	0.00129845	0.00633862	1.22352	CER:CK	0.776	300.092	NA	NA	DDA for preferred ion	C7 H16 N4 O9	NA	NA	NA	NA	NA	NA	NA	NA	NA	NA	level5	NA	NA	NA	NA	NA	NA	Down
0.776_444.07915	2.43026	0.000112497	0.000997332	1.38307	CER:CK	0.776	444.079	NA	NA	DDA for other ion	C10 H25 N2 O13 P S	NA	NA	NA	NA	NA	NA	NA	NA	NA	NA	level5	NA	NA	NA	NA	NA	NA	Up
0.777_173.88858	0.544265	0.00780785	0.0247078	1.07159	CER:CK	0.777	173.889	NA	NA	DDA for preferred ion	NA	NA	NA	NA	NA	NA	NA	NA	NA	NA	NA	level5	NA	NA	NA	NA	NA	NA	Down
0.777_193.02510	0.808295	0.067403	0.130127	0.552124	CER:CK	0.777	193.025	NA	NA	DDA for preferred ion	C4 H8 N3 O4 P	NA	NA	NA	NA	NA	NA	NA	NA	NA	NA	level5	NA	NA	NA	NA	NA	NA	Normal
0.778_184.06126	0.518464	8.08221e-05	0.000785742	1.22154	CER:CK	0.778	184.061	NA	NA	DDA for preferred ion	C4 H13 N2 O4 P	NA	NA	NA	NA	NA	NA	NA	NA	NA	NA	level5	NA	NA	NA	NA	NA	NA	Down
0.778_302.05318	0.652038	0.00339929	0.0130582	0.897393	CER:CK	0.778	302.053	NA	NA	No MS2	C7 H15 N2 O9 P	NA	NA	NA	NA	NA	NA	NA	NA	NA	NA	level5	NA	NA	NA	NA	NA	NA	Normal
0.779_187.90421	0.383897	8.53318e-05	0.000822599	1.51395	CER:CK	0.779	187.904	NA	NA	DDA for preferred ion	C H2 Cl N2 O P S2	NA	NA	NA	NA	NA	NA	NA	NA	NA	NA	level5	NA	NA	NA	NA	NA	NA	Down
0.78_212.06744	0.902901	0.191087	0.29451	0.315007	CER:CK	0.78	212.067	NA	NA	DDA for preferred ion	C4 H13 N4 O4 P	NA	NA	NA	NA	NA	NA	NA	NA	NA	NA	level5	NA	NA	NA	NA	NA	NA	Normal
0.78_343.89774	0.414552	0.000495947	0.00303196	1.37461	CER:CK	0.78	343.898	NA	NA	DDA for preferred ion	C7 H2 Cl O12 P	NA	NA	NA	NA	NA	NA	NA	NA	NA	NA	level5	NA	NA	NA	NA	NA	NA	Down
0.783_170.00929	0.620085	0.00267544	0.0109972	0.972717	CER:CK	0.783	170.009	NA	NA	DDA for preferred ion	C4 H12 O P2 S	NA	NA	NA	NA	NA	NA	NA	NA	NA	NA	level5	NA	NA	NA	NA	NA	NA	Normal
0.783_191.04779	2.80215	3.25788e-05	0.000391545	1.54051	CER:CK	0.783	191.048	NA	NA	DDA for preferred ion	NA	NA	NA	NA	NA	NA	NA	NA	NA	NA	NA	level5	NA	NA	NA	NA	NA	NA	Up
0.783_308.05034	1.18498	0.200602	0.305981	0.402018	CER:CK	0.783	308.05	NA	NA	No MS2	C7 H17 O11 P	NA	NA	NA	NA	NA	NA	NA	NA	NA	NA	level5	NA	NA	NA	NA	NA	NA	Normal
0.784_256.05841	2.58447	4.24741e-05	0.000482603	1.44869	CER:CK	0.784	256.058	NA	NA	DDA for other ion	C5 H13 N4 O6 P	NA	NA	NA	NA	NA	NA	NA	NA	NA	NA	level5	NA	NA	NA	NA	NA	NA	Up
0.784_377.97405	0.59379	0.00698129	0.0226719	1.00184	CER:CK	0.784	377.974	NA	NA	DDA for preferred ion	C8 H12 O13 P2	NA	NA	NA	NA	NA	NA	NA	NA	NA	NA	level5	NA	NA	NA	NA	NA	NA	Down
0.785_184.02496	0.485947	0.00271267	0.011051	1.18975	CER:CK	0.785	184.025	NA	NA	DDA for preferred ion	C3 H9 N2 O5 P	NA	NA	NA	NA	NA	NA	NA	NA	NA	NA	level5	NA	NA	NA	NA	NA	NA	Down
0.787_295.05817	0.513245	0.00196952	0.00862184	1.16292	CER:CK	0.787	295.058	NA	30.1	DDA for preferred ion	C12 H13 N3 O4 S	N4-acetylsulfamethoxazole	NA	NA	-0.00451066	-15.2871	253	30.0632	Invalid mass	HMDB0013854	C13061	level3	Reference-1097	Benzenoids	Benzene and substituted derivatives	Benzenesulfonamides	Benzene and derivatives	NULL	Down
0.788_188.12740	0.871221	0.0979192	0.175351	0.406062	CER:CK	0.788	188.127	NA	NA	DDA for preferred ion	C7 H16 N4 O2	NA	NA	NA	NA	NA	NA	NA	NA	NA	NA	level5	NA	NA	NA	NA	NA	NA	Normal
0.788_410.09058	1.89046	0.00439013	0.015929	1.10205	CER:CK	0.788	410.091	NA	NA	DDA for preferred ion	C13 H22 N4 O7 S2	NA	NA	NA	NA	NA	NA	NA	NA	NA	NA	level5	NA	NA	NA	NA	NA	NA	Up
0.788_454.10840	1.48734	0.00148673	0.00700223	0.918912	CER:CK	0.788	454.108	NA	68.7	DDA for preferred ion	C20 H24 N4 O4 S	N-[5,10-dioxo-1-(2-thienylacetyl)dodecahydrodipyrrolo[1,2-a:3',2'-e][1,4]diazepin-7-yl]cyclopropanecarboxamide	NA	NA	37.9566	91208.5	232	68.6559	Invalid mass	NA	NA	level3	Reference-9554	NA	NA	NA	NA	NA	Normal
0.789_218.01914	1.41227	0.00362332	0.0136666	0.809664	CER:CK	0.789	218.019	NA	NA	DDA for preferred ion	C7 H2 N6 O3	NA	NA	NA	NA	NA	NA	NA	NA	NA	NA	level5	NA	NA	NA	NA	NA	NA	Normal
0.792_200.00848	0.839269	0.205201	0.311021	0.394119	CER:CK	0.792	200.008	NA	NA	DDA for preferred ion	C4 H9 O7 P	NA	NA	NA	NA	NA	NA	NA	NA	NA	NA	level5	NA	NA	NA	NA	NA	NA	Normal
0.792_248.06967	1.1784	0.170549	0.269291	0.463843	CER:CK	0.792	248.07	NA	NA	DDA for preferred ion	C6 H12 N6 O3 S	NA	NA	NA	NA	NA	NA	NA	NA	NA	NA	level5	NA	NA	NA	NA	NA	NA	Normal
0.792_352.07644	2.19416	8.61265e-05	0.000826778	1.32475	CER:CK	0.792	352.076	NA	58.5	DDA for preferred ion	C16 H16 O9	4-methylumbelliferyl glucuronide	NA	NA	-0.00299223	-8.49873	245	58.511	Invalid mass	NA	C11584	level3	Reference-840	NA	NA	NA	NA	NULL	Up
0.793_454.00392	1.80952	0.0123197	0.0353358	1.11679	CER:CK	0.793	454.004	NA	NA	DDA for preferred ion	C12 H15 N4 O9 P S2	NA	NA	NA	NA	NA	NA	NA	NA	NA	NA	level5	NA	NA	NA	NA	NA	NA	Up
0.794_322.06639	2.03525	0.000304207	0.00207936	1.27767	CER:CK	0.794	322.066	NA	NA	DDA for preferred ion	C11 H18 N2 O5 S2	NA	NA	NA	NA	NA	NA	NA	NA	NA	NA	level5	NA	NA	NA	NA	NA	NA	Up
0.795_512.11638	1.46547	0.00546884	0.0188143	0.868768	CER:CK	0.795	512.116	NA	NA	DDA for preferred ion	C12 H31 N6 O8 P3 S	NA	NA	NA	NA	NA	NA	NA	NA	NA	NA	level5	NA	NA	NA	NA	NA	NA	Normal
0.795_550.08169	1.11453	0.180371	0.281403	0.337059	CER:CK	0.795	550.082	NA	NA	DDA for preferred ion	C13 H22 N6 O16 S	NA	NA	NA	NA	NA	NA	NA	NA	NA	NA	level5	NA	NA	NA	NA	NA	NA	Normal
0.795_866.22871	1.13437	0.398342	0.511931	0.566665	CER:CK	0.795	866.229	NA	NA	DDA for preferred ion	C32 H49 N6 O14 P3 S	NA	NA	NA	NA	NA	NA	NA	NA	NA	NA	level5	NA	NA	NA	NA	NA	NA	Normal
0.797_292.05549	1.31811	0.01977	0.0506302	0.660934	CER:CK	0.797	292.055	NA	NA	DDA for preferred ion	C8 H13 N4 O6 P	NA	NA	NA	NA	NA	NA	NA	NA	NA	NA	level5	NA	NA	NA	NA	NA	NA	Normal
0.797_564.09770	0.839336	0.213865	0.321289	0.462615	CER:CK	0.797	564.098	NA	NA	DDA for preferred ion	C12 H29 N4 O17 P S	NA	NA	NA	NA	NA	NA	NA	NA	NA	NA	level5	NA	NA	NA	NA	NA	NA	Normal
0.798_628.19095	1.0923	0.393638	0.507023	0.380288	CER:CK	0.798	628.191	NA	NA	DDA for other ion	C21 H47 N2 O9 P3 S2	NA	NA	NA	NA	NA	NA	NA	NA	NA	NA	level5	NA	NA	NA	NA	NA	NA	Normal
0.8_496.13868	1.22067	0.101993	0.180667	0.536836	CER:CK	0.8	496.139	NA	NA	DDA for preferred ion	C20 H28 N6 O3 S3	NA	NA	NA	NA	NA	NA	NA	NA	NA	NA	level5	NA	NA	NA	NA	NA	NA	Normal
0.801_281.11089	0.529837	0.0189718	0.0489338	1.04646	CER:CK	0.801	281.111	NA	NA	No MS2	NA	NA	NA	NA	NA	NA	NA	NA	NA	NA	NA	level5	NA	NA	NA	NA	NA	NA	Down
0.801_722.18658	1.86238	0.0580386	0.116408	1.18449	CER:CK	0.801	722.187	NA	NA	DDA for preferred ion	C20 H49 N6 O10 P3 S3	NA	NA	NA	NA	NA	NA	NA	NA	NA	NA	level5	NA	NA	NA	NA	NA	NA	Normal
0.802_510.15458	1.06609	0.76112	0.830791	0.159158	CER:CK	0.802	510.155	NA	NA	DDA for preferred ion	C20 H26 N6 O8 S	NA	NA	NA	NA	NA	NA	NA	NA	NA	NA	level5	NA	NA	NA	NA	NA	NA	Normal
0.802_542.12516	2.3822	0.00047373	0.00294528	1.38101	CER:CK	0.802	542.125	NA	39.5	DDA for preferred ion	C30 H22 O10	Rhusflavanone	NA	NA	0.0038644	7.1283	223	39.5262	Invalid mass	NA	NA	level3	Reference-7800	NA	NA	NA	NA	NA	Up
0.802_704.17616	1.82372	0.0662725	0.12849	1.19782	CER:CK	0.802	704.176	NA	NA	DDA for preferred ion	C23 H45 O18 P S2	NA	NA	NA	NA	NA	NA	NA	NA	NA	NA	level5	NA	NA	NA	NA	NA	NA	Normal
0.804_305.20558	0.785626	0.0135112	0.0377474	0.654896	CER:CK	0.804	305.206	NA	NA	DDA for preferred ion	C12 H27 N5 O4	NA	NA	NA	NA	NA	NA	NA	NA	NA	NA	level5	NA	NA	NA	NA	NA	NA	Normal
0.804_380.07144	1.4148	0.00260907	0.0108019	0.845442	CER:CK	0.804	380.071	NA	NA	DDA for preferred ion	C15 H17 N4 O4 P S	NA	NA	NA	NA	NA	NA	NA	NA	NA	NA	level5	NA	NA	NA	NA	NA	NA	Normal
0.804_516.00515	0.80671	0.0341539	0.0770888	0.570997	CER:CK	0.804	516.005	NA	NA	DDA for preferred ion	C13 H17 N4 O12 P S2	NA	NA	NA	NA	NA	NA	NA	NA	NA	NA	level5	NA	NA	NA	NA	NA	NA	Normal
0.805_155.03477	1.04755	0.581707	0.679326	0.136705	CER:CK	0.805	155.035	NA	NA	DDA for preferred ion	C3 H10 N O4 P	NA	NA	NA	NA	NA	NA	NA	NA	NA	NA	level5	NA	NA	NA	NA	NA	NA	Normal
0.807_178.12093	0.684812	0.0300462	0.0705186	0.734166	CER:CK	0.807	178.121	NA	NA	No MS2	NA	NA	NA	NA	NA	NA	NA	NA	NA	NA	NA	level5	NA	NA	NA	NA	NA	NA	Normal
0.807_291.19009	0.725687	0.00171393	0.00775315	0.809791	CER:CK	0.807	291.19	NA	NA	DDA for preferred ion	C11 H25 N5 O4	NA	NA	NA	NA	NA	NA	NA	NA	NA	NA	level5	NA	NA	NA	NA	NA	NA	Normal
0.808_273.11681	1.00387	0.958629	0.971528	0.0779863	CER:CK	0.808	273.117	NA	NA	No MS2	C7 H19 N3 O8	NA	NA	NA	NA	NA	NA	NA	NA	NA	NA	level5	NA	NA	NA	NA	NA	NA	Normal
0.81_272.11330	1.04808	0.703305	0.780522	0.164112	CER:CK	0.81	272.113	NA	NA	DDA for preferred ion	C8 H21 N2 O6 P	NA	NA	NA	NA	NA	NA	NA	NA	NA	NA	level5	NA	NA	NA	NA	NA	NA	Normal
0.812_280.14514	0.440227	2.13282e-05	0.000288809	1.36864	CER:CK	0.812	280.145	NA	NA	DDA for preferred ion	C11 H24 N2 O4 S	NA	NA	NA	NA	NA	NA	NA	NA	NA	NA	level5	NA	NA	NA	NA	NA	NA	Down
0.815_220.17846	0.880833	0.22365	0.332606	0.332031	CER:CK	0.815	220.178	NA	NA	DDA for preferred ion	C10 H24 N2 O3	NA	NA	NA	NA	NA	NA	NA	NA	NA	NA	level5	NA	NA	NA	NA	NA	NA	Normal
0.816_858.11720	0.975403	0.886143	0.922692	0.119123	CER:CK	0.816	858.117	NA	NA	DDA for preferred ion	C35 H32 N4 O18 P2	NA	NA	NA	NA	NA	NA	NA	NA	NA	NA	level5	NA	NA	NA	NA	NA	NA	Normal
0.819_200.11606	0.283089	1.73299e-05	0.000248757	1.71872	CER:CK	0.819	200.116	NA	NA	DDA for preferred ion	NA	NA	NA	NA	NA	NA	NA	NA	NA	NA	NA	level5	NA	NA	NA	NA	NA	NA	Down
0.823_245.12560	1.14882	0.29926	0.413367	0.271439	CER:CK	0.823	245.126	NA	NA	No MS2	NA	NA	NA	NA	NA	NA	NA	NA	NA	NA	NA	level5	NA	NA	NA	NA	NA	NA	Normal
0.824_361.00754	0.485201	0.000219324	0.00163033	1.23526	CER:CK	0.824	361.008	NA	NA	DDA for other ion	C8 H13 Cl N3 O9 P	NA	NA	NA	NA	NA	NA	NA	NA	NA	NA	level5	NA	NA	NA	NA	NA	NA	Down
0.825_263.09987	0.677295	0.0257238	0.0620271	0.730315	CER:CK	0.825	263.1	NA	NA	No MS2	C14 H19 N P2	NA	NA	NA	NA	NA	NA	NA	NA	NA	NA	level5	NA	NA	NA	NA	NA	NA	Normal
0.827_204.11110	0.873323	0.388481	0.502166	0.266624	CER:CK	0.827	204.111	NA	NA	No MS2	C8 H16 N2 O4	NA	NA	NA	NA	NA	NA	NA	NA	NA	NA	level5	NA	NA	NA	NA	NA	NA	Normal
0.827_234.15767	1.19499	0.0153802	0.0416722	0.557823	CER:CK	0.827	234.158	NA	NA	DDA for preferred ion	C10 H22 N2 O4	NA	NA	NA	NA	NA	NA	NA	NA	NA	NA	level5	NA	NA	NA	NA	NA	NA	Normal
0.827_804.17722	2.02207	0.0178433	0.0466882	1.22101	CER:CK	0.827	804.177	NA	NA	DDA for preferred ion	C27 H43 N4 O18 P3	NA	NA	NA	NA	NA	NA	NA	NA	NA	NA	level5	NA	NA	NA	NA	NA	NA	Up
0.828_153.01937	1.02579	0.61778	0.710184	0.229747	CER:CK	0.828	153.019	NA	NA	No MS2	C3 H8 N O4 P	NA	NA	NA	NA	NA	NA	NA	NA	NA	NA	level5	NA	NA	NA	NA	NA	NA	Normal
0.828_344.16908	1.29699	0.0557574	0.112821	0.605291	CER:CK	0.828	344.169	NA	NA	DDA for preferred ion	C14 H24 N4 O6	NA	NA	NA	NA	NA	NA	NA	NA	NA	NA	level5	NA	NA	NA	NA	NA	NA	Normal
0.828_457.17908	2.38492	7.48751e-05	0.000745801	1.3501	CER:CK	0.828	457.179	NA	NA	DDA for preferred ion	C18 H27 N5 O9	NA	NA	NA	NA	NA	NA	NA	NA	NA	NA	level5	NA	NA	NA	NA	NA	NA	Up
0.829_203.07932	1.40431	0.147322	0.240581	0.673064	CER:CK	0.829	203.079	NA	NA	DDA for preferred ion	C8 H13 N O5	NA	NA	NA	NA	NA	NA	NA	NA	NA	NA	level5	NA	NA	NA	NA	NA	NA	Normal
0.83_293.09264	0.556854	0.0038546	0.014384	1.00944	CER:CK	0.83	293.093	NA	NA	DDA for preferred ion	C13 H16 N3 O3 P	NA	NA	NA	NA	NA	NA	NA	NA	NA	NA	level5	NA	NA	NA	NA	NA	NA	Down
0.83_474.16990	1.0453	0.529997	0.6355	0.256885	CER:CK	0.83	474.17	NA	NA	DDA for preferred ion	C16 H30 N2 O14	NA	NA	NA	NA	NA	NA	NA	NA	NA	NA	level5	NA	NA	NA	NA	NA	NA	Normal
0.831_305.04103	0.558297	0.000113407	0.00100056	1.10934	CER:CK	0.831	305.041	NA	NA	DDA for preferred ion	NA	NA	NA	NA	NA	NA	NA	NA	NA	NA	NA	level5	NA	NA	NA	NA	NA	NA	Down
0.831_325.11887	1.01623	0.887759	0.923704	0.0998874	CER:CK	0.831	325.119	NA	NA	DDA for preferred ion	NA	NA	NA	NA	NA	NA	NA	NA	NA	NA	NA	level5	NA	NA	NA	NA	NA	NA	Normal
0.831_387.17391	1.5518	0.00408492	0.0150481	0.913128	CER:CK	0.831	387.174	NA	NA	No MS2	NA	NA	NA	NA	NA	NA	NA	NA	NA	NA	NA	level5	NA	NA	NA	NA	NA	NA	Normal
0.832_217.05815	0.910415	0.498837	0.608627	0.246893	CER:CK	0.832	217.058	NA	NA	DDA for other ion	C8 H11 N O6	NA	NA	NA	NA	NA	NA	NA	NA	NA	NA	level5	NA	NA	NA	NA	NA	NA	Normal
0.832_254.13748	1.08468	0.308846	0.423474	0.246853	CER:CK	0.832	254.137	NA	NA	No MS2	C11 H18 N4 O3	NA	NA	NA	NA	NA	NA	NA	NA	NA	NA	level5	NA	NA	NA	NA	NA	NA	Normal
0.833_275.11051	0.469048	0.0125938	0.0359519	1.11912	CER:CK	0.833	275.111	NA	NA	No MS2	NA	NA	NA	NA	NA	NA	NA	NA	NA	NA	NA	level5	NA	NA	NA	NA	NA	NA	Down
0.834_914.20830	2.48325	0.045553	0.0965681	1.04949	CER:CK	0.834	914.208	NA	NA	No MS2	C35 H45 N6 O17 P3	NA	NA	NA	NA	NA	NA	NA	NA	NA	NA	level5	NA	NA	NA	NA	NA	NA	Up
0.835_172.08458	1.19538	0.131758	0.220674	0.453446	CER:CK	0.835	172.085	NA	NA	DDA for other ion	C7 H12 N2 O3	NA	NA	NA	NA	NA	NA	NA	NA	NA	NA	level5	NA	NA	NA	NA	NA	NA	Normal
0.836_243.12141	0.797899	0.157643	0.253369	0.48289	CER:CK	0.836	243.121	NA	NA	DDA for preferred ion	NA	NA	NA	NA	NA	NA	NA	NA	NA	NA	NA	level5	NA	NA	NA	NA	NA	NA	Normal
0.836_898.22714	3.3831	0.00429823	0.015658	1.62077	CER:CK	0.836	898.227	NA	NA	DDA for preferred ion	C46 H48 N2 O9 P2 S2	NA	NA	NA	NA	NA	NA	NA	NA	NA	NA	level5	NA	NA	NA	NA	NA	NA	Up
0.837_187.08447	0.910602	0.406896	0.520441	0.227433	CER:CK	0.837	187.084	NA	NA	No MS2	C8 H13 N O4	NA	NA	NA	NA	NA	NA	NA	NA	NA	NA	level5	NA	NA	NA	NA	NA	NA	Normal
0.837_231.07405	0.764658	0.0236108	0.0581882	0.584863	CER:CK	0.837	231.074	NA	NA	DDA for other ion	NA	NA	NA	NA	NA	NA	NA	NA	NA	NA	NA	level5	NA	NA	NA	NA	NA	NA	Normal
0.837_471.19466	1.1085	0.38866	0.502166	0.391575	CER:CK	0.837	471.195	23.1	NA	DDA for other ion	C23 H32 N6 O4 S	Vardenafil	1523	NA	-17.0259	-34873.4	204	23.0534	Invalid mass	NA	NA	level3	NA	NA	NA	NA	NA	NA	Normal
0.837_718.16509	3.45338	0.0181556	0.0473701	1.38258	CER:CK	0.837	718.165	NA	NA	No MS2	C47 H23 N6 O P	NA	NA	NA	NA	NA	NA	NA	NA	NA	NA	level5	NA	NA	NA	NA	NA	NA	Up
0.838_610.05358	1.51145	0.00134653	0.00651774	0.923487	CER:CK	0.838	610.054	NA	NA	DDA for preferred ion	C16 H26 N4 O15 S3	NA	NA	NA	NA	NA	NA	NA	NA	NA	NA	level5	NA	NA	NA	NA	NA	NA	Normal
0.84_185.06881	1.34949	0.0954906	0.171741	0.604079	CER:CK	0.84	185.069	NA	NA	No MS2	C8 H11 N O4	NA	NA	NA	NA	NA	NA	NA	NA	NA	NA	level5	NA	NA	NA	NA	NA	NA	Normal
0.84_257.13714	0.989074	0.815646	0.870593	0.107212	CER:CK	0.84	257.137	NA	NA	DDA for preferred ion	NA	NA	NA	NA	NA	NA	NA	NA	NA	NA	NA	level5	NA	NA	NA	NA	NA	NA	Normal
0.84_290.12249	0.461795	1.37243e-06	4.01922e-05	1.35496	CER:CK	0.84	290.122	NA	NA	No MS2	C10 H18 N4 O6	NA	NA	NA	NA	NA	NA	NA	NA	NA	NA	level5	NA	NA	NA	NA	NA	NA	Down
0.84_745.98406	0.660864	0.046682	0.0985056	0.787691	CER:CK	0.84	745.984	NA	NA	DDA for preferred ion	C20 H33 N2 O12 P3 S5	NA	NA	NA	NA	NA	NA	NA	NA	NA	NA	level5	NA	NA	NA	NA	NA	NA	Normal
0.84_786.09369	2.42772	0.000602625	0.00355138	1.36578	CER:CK	0.84	786.094	NA	NA	DDA for preferred ion	C26 H37 N4 O14 P3 S2	NA	NA	NA	NA	NA	NA	NA	NA	NA	NA	level5	NA	NA	NA	NA	NA	NA	Up
0.841_218.09026	0.909132	0.175753	0.27589	0.234897	CER:CK	0.841	218.09	NA	NA	DDA for preferred ion	C8 H14 N2 O5	NA	NA	NA	NA	NA	NA	NA	NA	NA	NA	level5	NA	NA	NA	NA	NA	NA	Normal
0.841_243.08524	0.807673	0.104861	0.184323	0.519057	CER:CK	0.841	243.085	68.1	76.7	DDA for preferred ion	C9 H13 N3 O5	Cytidine	NA	NA	-0.000282751	-1.16318	264	76.7333	Full match	HMDB0000089	C00475	level2	Reference-364	Nucleosides, nucleotides, and analogues	Pyrimidine nucleosides	null	Nucleic acids and analogues	map00240 Pyrimidine metabolism; map01100 Metabolic pathways	Normal
0.841_245.13741	0.93864	0.407212	0.520699	0.210044	CER:CK	0.841	245.137	NA	NA	DDA for other ion	NA	NA	NA	NA	NA	NA	NA	NA	NA	NA	NA	level5	NA	NA	NA	NA	NA	NA	Normal
0.841_257.10243	0.554874	0.00112148	0.00571122	1.10598	CER:CK	0.841	257.102	NA	NA	DDA for preferred ion	C11 H19 N3 S2	NA	NA	NA	NA	NA	NA	NA	NA	NA	NA	level5	NA	NA	NA	NA	NA	NA	Down
0.841_262.07969	0.47826	0.00316824	0.0123889	1.16642	CER:CK	0.841	262.08	NA	NA	DDA for preferred ion	NA	NA	NA	NA	NA	NA	NA	NA	NA	NA	NA	level5	NA	NA	NA	NA	NA	NA	Down
0.841_281.11220	0.968539	0.670413	0.752039	0.206581	CER:CK	0.841	281.112	NA	NA	No MS2	NA	NA	NA	NA	NA	NA	NA	NA	NA	NA	NA	level5	NA	NA	NA	NA	NA	NA	Normal
0.842_248.06427	0.581716	0.00534249	0.0184768	1.01539	CER:CK	0.842	248.064	NA	NA	DDA for preferred ion	NA	NA	NA	NA	NA	NA	NA	NA	NA	NA	NA	level5	NA	NA	NA	NA	NA	NA	Down
0.842_255.07403	0.766555	0.00434547	0.015792	0.708137	CER:CK	0.842	255.074	NA	NA	DDA for preferred ion	C11 H13 N O6	NA	NA	NA	NA	NA	NA	NA	NA	NA	NA	level5	NA	NA	NA	NA	NA	NA	Normal
0.842_318.15319	0.824465	0.10008	0.178107	0.430625	CER:CK	0.842	318.153	NA	NA	DDA for other ion	NA	NA	NA	NA	NA	NA	NA	NA	NA	NA	NA	level5	NA	NA	NA	NA	NA	NA	Normal
0.842_336.08135	1.44053	0.00128667	0.00629572	0.840139	CER:CK	0.842	336.081	NA	NA	DDA for preferred ion	C6 H21 N6 O4 P S2	NA	NA	NA	NA	NA	NA	NA	NA	NA	NA	level5	NA	NA	NA	NA	NA	NA	Normal
0.842_459.19535	0.942732	0.62	0.711665	0.185239	CER:CK	0.842	459.195	NA	NA	DDA for preferred ion	C17 H33 N O13	NA	NA	NA	NA	NA	NA	NA	NA	NA	NA	level5	NA	NA	NA	NA	NA	NA	Normal
0.842_523.19047	7.25238	4.28254e-05	0.000484192	2.183	CER:CK	0.842	523.19	NA	NA	DDA for preferred ion	C20 H34 N3 O11 P	NA	NA	NA	NA	NA	NA	NA	NA	NA	NA	level5	NA	NA	NA	NA	NA	NA	Up
0.843_155.03497	1.26568	0.226976	0.336568	0.421784	CER:CK	0.843	155.035	NA	NA	DDA for preferred ion	C3 H10 N O4 P	NA	NA	NA	NA	NA	NA	NA	NA	NA	NA	level5	NA	NA	NA	NA	NA	NA	Normal
0.843_202.09527	1.2748	0.145199	0.238047	0.524389	CER:CK	0.843	202.095	NA	NA	DDA for other ion	C8 H14 N2 O4	NA	NA	NA	NA	NA	NA	NA	NA	NA	NA	level5	NA	NA	NA	NA	NA	NA	Normal
0.843_259.15107	0.84995	0.300442	0.414749	0.344379	CER:CK	0.843	259.151	NA	NA	No MS2	NA	NA	NA	NA	NA	NA	NA	NA	NA	NA	NA	level5	NA	NA	NA	NA	NA	NA	Normal
0.843_278.05620	2.28787	0.00114095	0.00577281	1.31152	CER:CK	0.843	278.056	NA	NA	DDA for other ion	C13 H14 N2 O S2	NA	NA	NA	NA	NA	NA	NA	NA	NA	NA	level5	NA	NA	NA	NA	NA	NA	Up
0.843_320.05015	0.647131	0.0048006	0.017133	0.889091	CER:CK	0.843	320.05	NA	NA	DDA for preferred ion	NA	NA	NA	NA	NA	NA	NA	NA	NA	NA	NA	level5	NA	NA	NA	NA	NA	NA	Normal
0.843_331.12621	1.37544	0.00959031	0.0287961	0.790762	CER:CK	0.843	331.126	NA	NA	DDA for preferred ion	C14 H21 N O8	NA	NA	NA	NA	NA	NA	NA	NA	NA	NA	level5	NA	NA	NA	NA	NA	NA	Normal
0.843_556.11160	2.28387	0.00115086	0.0058	1.31113	CER:CK	0.843	556.112	NA	NA	DDA for preferred ion	C23 H29 N2 O8 P S2	NA	NA	NA	NA	NA	NA	NA	NA	NA	NA	level5	NA	NA	NA	NA	NA	NA	Up
0.844_214.09535	1.01092	0.979115	0.98466	0.0919788	CER:CK	0.844	214.095	NA	NA	No MS2	C11 H19 P S	NA	NA	NA	NA	NA	NA	NA	NA	NA	NA	level5	NA	NA	NA	NA	NA	NA	Normal
0.844_230.12659	1.31388	0.00345476	0.0132091	0.710542	CER:CK	0.844	230.127	NA	NA	DDA for preferred ion	C10 H18 N2 O4	NA	NA	NA	NA	NA	NA	NA	NA	NA	NA	level5	NA	NA	NA	NA	NA	NA	Normal
0.844_231.12165	0.99886	0.987166	0.990976	0.113304	CER:CK	0.844	231.122	NA	NA	No MS2	NA	NA	NA	NA	NA	NA	NA	NA	NA	NA	NA	level5	NA	NA	NA	NA	NA	NA	Normal
0.844_261.13224	0.945622	0.75373	0.825465	0.129624	CER:CK	0.844	261.132	NA	NA	DDA for other ion	NA	NA	NA	NA	NA	NA	NA	NA	NA	NA	NA	level5	NA	NA	NA	NA	NA	NA	Normal
0.844_275.14753	0.992684	0.795199	0.855147	0.122261	CER:CK	0.844	275.148	NA	NA	DDA for preferred ion	NA	NA	NA	NA	NA	NA	NA	NA	NA	NA	NA	level5	NA	NA	NA	NA	NA	NA	Normal
0.844_574.12243	2.32953	0.000743903	0.00422098	1.33955	CER:CK	0.844	574.122	NA	NA	DDA for preferred ion	C23 H31 N2 O9 P S2	NA	NA	NA	NA	NA	NA	NA	NA	NA	NA	level5	NA	NA	NA	NA	NA	NA	Up
0.844_586.08769	2.78813	0.000186422	0.00144193	1.50634	CER:CK	0.844	586.088	NA	NA	No MS2	C31 H28 N2 P2 S3	NA	NA	NA	NA	NA	NA	NA	NA	NA	NA	level5	NA	NA	NA	NA	NA	NA	Up
0.845_190.09538	0.905806	0.329808	0.444959	0.311365	CER:CK	0.845	190.095	NA	NA	No MS2	C7 H14 N2 O4	NA	NA	NA	NA	NA	NA	NA	NA	NA	NA	level5	NA	NA	NA	NA	NA	NA	Normal
0.845_218.12670	0.726812	0.0170805	0.0451507	0.727641	CER:CK	0.845	218.127	NA	NA	DDA for preferred ion	C9 H18 N2 O4	NA	NA	NA	NA	NA	NA	NA	NA	NA	NA	level5	NA	NA	NA	NA	NA	NA	Normal
0.845_246.16880	0.686803	0.00154039	0.00720477	0.835859	CER:CK	0.845	246.169	NA	NA	DDA for preferred ion	C10 H22 N4 O3	NA	NA	NA	NA	NA	NA	NA	NA	NA	NA	level5	NA	NA	NA	NA	NA	NA	Normal
0.845_321.04766	0.512644	0.000123964	0.00106899	1.22433	CER:CK	0.845	321.048	NA	NA	DDA for preferred ion	C10 H17 N3 O3 P2 S	NA	NA	NA	NA	NA	NA	NA	NA	NA	NA	level5	NA	NA	NA	NA	NA	NA	Down
0.845_654.08799	1.59506	0.0078565	0.0248274	0.906495	CER:CK	0.845	654.088	NA	NA	DDA for preferred ion	C28 H32 O10 P2 S2	NA	NA	NA	NA	NA	NA	NA	NA	NA	NA	level5	NA	NA	NA	NA	NA	NA	Normal
0.846_248.10068	0.78128	0.0493505	0.102788	0.582634	CER:CK	0.846	248.101	NA	NA	DDA for preferred ion	NA	NA	NA	NA	NA	NA	NA	NA	NA	NA	NA	level5	NA	NA	NA	NA	NA	NA	Normal
0.846_385.05428	2.41092	0.00395199	0.0146884	1.25572	CER:CK	0.846	385.054	NA	NA	No MS2	C9 H17 N5 O8 P2	NA	NA	NA	NA	NA	NA	NA	NA	NA	NA	level5	NA	NA	NA	NA	NA	NA	Up
0.846_560.03792	0.748805	0.21173	0.319024	0.5187	CER:CK	0.846	560.038	NA	NA	DDA for preferred ion	C28 H12 N6 O4 S2	NA	NA	NA	NA	NA	NA	NA	NA	NA	NA	level5	NA	NA	NA	NA	NA	NA	Normal
0.847_247.11680	0.818122	0.105265	0.184721	0.46895	CER:CK	0.847	247.117	NA	NA	DDA for other ion	NA	NA	NA	NA	NA	NA	NA	NA	NA	NA	NA	level5	NA	NA	NA	NA	NA	NA	Normal
0.847_267.93826	0.874172	0.247331	0.358736	0.350771	CER:CK	0.847	267.938	NA	NA	DDA for preferred ion	C5 H5 N2 O5 P S2	NA	NA	NA	NA	NA	NA	NA	NA	NA	NA	level5	NA	NA	NA	NA	NA	NA	Normal
0.847_406.02305	1.7859	0.00379115	0.0142176	1.05788	CER:CK	0.847	406.023	NA	NA	DDA for preferred ion	C16 H14 N4 O3 S3	NA	NA	NA	NA	NA	NA	NA	NA	NA	NA	level5	NA	NA	NA	NA	NA	NA	Up
0.848_201.10014	1.0159	0.792702	0.853665	0.100712	CER:CK	0.848	201.1	NA	NA	DDA for other ion	C9 H15 N O4	NA	NA	NA	NA	NA	NA	NA	NA	NA	NA	level5	NA	NA	NA	NA	NA	NA	Normal
0.848_229.98261	0.963301	0.746024	0.819392	0.105158	CER:CK	0.848	229.983	NA	NA	DDA for preferred ion	C7 H8 N2 O P2 S	NA	NA	NA	NA	NA	NA	NA	NA	NA	NA	level5	NA	NA	NA	NA	NA	NA	Normal
0.848_271.15281	1.10547	0.159276	0.255187	0.326396	CER:CK	0.848	271.153	NA	NA	No MS2	C14 H26 N P S	NA	NA	NA	NA	NA	NA	NA	NA	NA	NA	level5	NA	NA	NA	NA	NA	NA	Normal
0.848_497.92120	0.915408	0.643471	0.730406	0.183099	CER:CK	0.848	497.921	NA	NA	DDA for preferred ion	C9 H13 Cl N4 O10 P2 S2	NA	NA	NA	NA	NA	NA	NA	NA	NA	NA	level5	NA	NA	NA	NA	NA	NA	Normal
0.849_688.16383	1.47895	0.0169732	0.045003	0.804938	CER:CK	0.849	688.164	NA	NA	DDA for preferred ion	C26 H36 N6 O10 S3	NA	NA	NA	NA	NA	NA	NA	NA	NA	NA	level5	NA	NA	NA	NA	NA	NA	Normal
0.85_394.05928	2.22613	0.00034241	0.0022956	1.3328	CER:CK	0.85	394.059	NA	NA	DDA for preferred ion	C14 H23 N2 O3 P S3	NA	NA	NA	NA	NA	NA	NA	NA	NA	NA	level5	NA	NA	NA	NA	NA	NA	Up
0.85_444.02671	0.797658	0.179374	0.280326	0.464207	CER:CK	0.85	444.027	NA	NA	No MS2	C24 H8 N6 S2	NA	NA	NA	NA	NA	NA	NA	NA	NA	NA	level5	NA	NA	NA	NA	NA	NA	Normal
0.85_770.10802	3.14935	0.0013618	0.00657082	1.53035	CER:CK	0.85	770.108	NA	NA	No MS2	C39 H24 Cl N6 O8 P	NA	NA	NA	NA	NA	NA	NA	NA	NA	NA	level5	NA	NA	NA	NA	NA	NA	Up
0.851_197.02966	2.25478	0.000349345	0.0023217	1.34087	CER:CK	0.851	197.03	NA	NA	DDA for other ion	C12 H7 N S	NA	NA	NA	NA	NA	NA	NA	NA	NA	NA	level5	NA	NA	NA	NA	NA	NA	Up
0.851_230.08992	0.794614	0.15882	0.254813	0.48296	CER:CK	0.851	230.09	NA	NA	DDA for preferred ion	NA	NA	NA	NA	NA	NA	NA	NA	NA	NA	NA	level5	NA	NA	NA	NA	NA	NA	Normal
0.851_286.04468	1.93564	0.00412243	0.0151619	1.1219	CER:CK	0.851	286.045	NA	NA	DDA for preferred ion	C8 H15 O9 P	NA	NA	NA	NA	NA	NA	NA	NA	NA	NA	level5	NA	NA	NA	NA	NA	NA	Up
0.853_151.02695	0.378102	0.000827509	0.00455976	1.40292	CER:CK	0.853	151.027	NA	NA	DDA for preferred ion	C7 H5 N O3	NA	NA	NA	NA	NA	NA	NA	NA	NA	NA	level5	NA	NA	NA	NA	NA	NA	Down
0.854_295.05023	3.17764	0.00330075	0.0127978	1.48682	CER:CK	0.854	295.05	NA	NA	No MS2	C4 H13 N3 O12	NA	NA	NA	NA	NA	NA	NA	NA	NA	NA	level5	NA	NA	NA	NA	NA	NA	Up
0.855_163.08409	0.746535	0.0602137	0.119204	0.619335	CER:CK	0.855	163.084	40.9	41.8	DDA for preferred ion	C6 H13 N O4	Bicine	NA	NA	-0.000371341	-2.27699	228	41.8372	Partial match	HMDB0011727	NA	level3	Reference-1320	Organic acids and derivatives	Carboxylic acids and derivatives	Amino acids, peptides, and analogues	Amino acids, peptides, and analogues	NA	Normal
0.855_346.04926	1.00703	0.914407	0.940491	0.0344724	CER:CK	0.855	346.049	NA	NA	DDA for preferred ion	C12 H19 N4 P S3	NA	NA	NA	NA	NA	NA	NA	NA	NA	NA	level5	NA	NA	NA	NA	NA	NA	Normal
0.855_360.06575	0.688691	0.200037	0.305221	0.567521	CER:CK	0.855	360.066	NA	NA	DDA for preferred ion	NA	NA	NA	NA	NA	NA	NA	NA	NA	NA	NA	level5	NA	NA	NA	NA	NA	NA	Normal
0.857_168.05339	0.382694	0.000667543	0.00383523	1.4234	CER:CK	0.857	168.053	NA	NA	No MS2	C7 H8 N2 O3	NA	NA	NA	NA	NA	NA	NA	NA	NA	NA	level5	NA	NA	NA	NA	NA	NA	Down
0.857_403.87107	0.572436	0.0128445	0.0364995	0.988172	CER:CK	0.857	403.871	NA	NA	DDA for preferred ion	C4 H7 Cl N2 O10 P2 S2	NA	NA	NA	NA	NA	NA	NA	NA	NA	NA	level5	NA	NA	NA	NA	NA	NA	Normal
0.857_498.10713	0.962591	0.90142	0.933213	0.169568	CER:CK	0.857	498.107	NA	NA	DDA for preferred ion	C23 H24 N4 O3 P2 S	NA	NA	NA	NA	NA	NA	NA	NA	NA	NA	level5	NA	NA	NA	NA	NA	NA	Normal
0.859_205.01867	3.70044	4.83262e-06	9.87883e-05	1.72353	CER:CK	0.859	205.019	NA	NA	DDA for other ion	NA	NA	NA	NA	NA	NA	NA	NA	NA	NA	NA	level5	NA	NA	NA	NA	NA	NA	Up
0.861_273.03313	1.17243	0.327034	0.44239	0.354367	CER:CK	0.861	273.033	NA	NA	DDA for other ion	C6 H11 N O11	NA	NA	NA	NA	NA	NA	NA	NA	NA	NA	level5	NA	NA	NA	NA	NA	NA	Normal
0.863_516.11765	0.981933	0.916811	0.942352	0.136141	CER:CK	0.863	516.118	NA	NA	DDA for preferred ion	C21 H31 N2 O5 P3 S	NA	NA	NA	NA	NA	NA	NA	NA	NA	NA	level5	NA	NA	NA	NA	NA	NA	Normal
0.864_336.05385	0.843299	0.0681788	0.131393	0.484498	CER:CK	0.864	336.054	NA	NA	DDA for preferred ion	C13 H12 N4 O5 S	NA	NA	NA	NA	NA	NA	NA	NA	NA	NA	level5	NA	NA	NA	NA	NA	NA	Normal
0.865_276.02430	1.40984	0.0416178	0.0898482	0.769914	CER:CK	0.865	276.024	NA	NA	DDA for preferred ion	C9 H14 N2 O2 P2 S	NA	NA	NA	NA	NA	NA	NA	NA	NA	NA	level5	NA	NA	NA	NA	NA	NA	Normal
0.866_291.19048	0.866747	0.0690487	0.132816	0.392518	CER:CK	0.866	291.19	NA	NA	DDA for preferred ion	C11 H25 N5 O4	NA	NA	NA	NA	NA	NA	NA	NA	NA	NA	level5	NA	NA	NA	NA	NA	NA	Normal
0.869_219.02985	3.72823	0.00228146	0.00966404	1.59771	CER:CK	0.869	219.03	NA	NA	DDA for preferred ion	C7 H10 N O5 P	NA	NA	NA	NA	NA	NA	NA	NA	NA	NA	level5	NA	NA	NA	NA	NA	NA	Up
0.869_262.00876	1.73356	0.00248471	0.0103809	1.06881	CER:CK	0.869	262.009	NA	NA	DDA for preferred ion	C8 H12 N2 O2 P2 S	NA	NA	NA	NA	NA	NA	NA	NA	NA	NA	level5	NA	NA	NA	NA	NA	NA	Up
0.87_726.12014	1.60907	0.0297466	0.0700666	0.899964	CER:CK	0.87	726.12	NA	NA	DDA for preferred ion	C25 H41 N6 O5 P3 S4	NA	NA	NA	NA	NA	NA	NA	NA	NA	NA	level5	NA	NA	NA	NA	NA	NA	Normal
0.872_197.01757	0.624419	0.00521758	0.0182237	0.954443	CER:CK	0.872	197.018	NA	NA	No MS2	C4 H7 N O8	NA	NA	NA	NA	NA	NA	NA	NA	NA	NA	level5	NA	NA	NA	NA	NA	NA	Normal
0.873_168.02686	0.834075	0.0730691	0.139294	0.485474	CER:CK	0.873	168.027	NA	NA	DDA for other ion	C4 H8 O7	NA	NA	NA	NA	NA	NA	NA	NA	NA	NA	level5	NA	NA	NA	NA	NA	NA	Normal
0.873_201.99614	0.669713	0.0179955	0.0470413	0.795483	CER:CK	0.873	201.996	NA	NA	DDA for preferred ion	C3 H6 O10	NA	NA	NA	NA	NA	NA	NA	NA	NA	NA	level5	NA	NA	NA	NA	NA	NA	Normal
0.874_305.89404	0.925959	0.542093	0.64631	0.225177	CER:CK	0.874	305.894	NA	NA	DDA for preferred ion	C4 H6 Cl N2 O4 P3 S	NA	NA	NA	NA	NA	NA	NA	NA	NA	NA	level5	NA	NA	NA	NA	NA	NA	Normal
0.876_201.04029	0.744431	0.0531852	0.108672	0.614959	CER:CK	0.876	201.04	NA	NA	No MS2	C4 H12 N O6 P	NA	NA	NA	NA	NA	NA	NA	NA	NA	NA	level5	NA	NA	NA	NA	NA	NA	Normal
0.879_288.04396	0.233519	2.45691e-05	0.00032423	1.84072	CER:CK	0.879	288.044	NA	NA	No MS2	C9 H19 Cl O4 P2	NA	NA	NA	NA	NA	NA	NA	NA	NA	NA	level5	NA	NA	NA	NA	NA	NA	Down
0.882_209.93322	0.421446	7.87987e-05	0.000770981	1.39476	CER:CK	0.882	209.933	NA	NA	DDA for other ion	C3 H5 N2 O P3 S	NA	NA	NA	NA	NA	NA	NA	NA	NA	NA	level5	NA	NA	NA	NA	NA	NA	Down
0.882_248.03813	1.60559	0.000135189	0.00114173	1.01734	CER:CK	0.882	248.038	NA	NA	DDA for preferred ion	C6 H8 N4 O7	NA	NA	NA	NA	NA	NA	NA	NA	NA	NA	level5	NA	NA	NA	NA	NA	NA	Up
0.884_150.02817	1.16047	0.161359	0.257533	0.397314	CER:CK	0.884	150.028	NA	NA	DDA for preferred ion	C4 H2 N6 O	NA	NA	NA	NA	NA	NA	NA	NA	NA	NA	level5	NA	NA	NA	NA	NA	NA	Normal
0.887_153.01788	0.981455	0.915004	0.940895	0.163846	CER:CK	0.887	153.018	NA	NA	DDA for other ion	NA	NA	NA	NA	NA	NA	NA	NA	NA	NA	NA	level5	NA	NA	NA	NA	NA	NA	Normal
0.891_410.09077	2.03763	0.00171713	0.00775418	1.20705	CER:CK	0.891	410.091	NA	NA	DDA for preferred ion	C19 H23 Cl N2 O2 S2	NA	NA	NA	NA	NA	NA	NA	NA	NA	NA	level5	NA	NA	NA	NA	NA	NA	Up
0.893_302.05391	0.726537	0.105642	0.185269	0.615111	CER:CK	0.893	302.054	NA	NA	No MS2	C6 H16 N4 O6 P2	NA	NA	NA	NA	NA	NA	NA	NA	NA	NA	level5	NA	NA	NA	NA	NA	NA	Normal
0.894_163.06676	0.560558	0.00119134	0.00592498	1.11379	CER:CK	0.894	163.067	NA	NA	DDA for preferred ion	C6 H13 N O2 S	NA	NA	NA	NA	NA	NA	NA	NA	NA	NA	level5	NA	NA	NA	NA	NA	NA	Down
0.894_379.94209	0.292418	0.000245968	0.00177648	1.6486	CER:CK	0.894	379.942	NA	NA	DDA for preferred ion	C8 H7 Cl N6 O4 P2 S	NA	NA	NA	NA	NA	NA	NA	NA	NA	NA	level5	NA	NA	NA	NA	NA	NA	Down
0.895_462.06229	1.30615	0.00258821	0.0107447	0.64471	CER:CK	0.895	462.062	NA	NA	DDA for preferred ion	C14 H18 N6 O8 S2	NA	NA	NA	NA	NA	NA	NA	NA	NA	NA	level5	NA	NA	NA	NA	NA	NA	Normal
0.896_214.04409	0.802512	0.170059	0.268796	0.434089	CER:CK	0.896	214.044	NA	NA	No MS2	C6 H17 O2 P3	NA	NA	NA	NA	NA	NA	NA	NA	NA	NA	level5	NA	NA	NA	NA	NA	NA	Normal
0.897_155.06959	0.797367	0.0172622	0.0454662	0.613083	CER:CK	0.897	155.07	NA	76.9	DDA for preferred ion	C6 H9 N3 O2	L-histidine	NA	NA	0.000110192	0.7106	273	76.9121	Full match	HMDB0000177	C00135	level2	Reference-473	Organic acids and derivatives	Carboxylic acids and derivatives	Amino acids, peptides, and analogues	Amino acids	map00340 Histidine metabolism; map00410 beta-Alanine metabolism; map00970 Aminoacyl-tRNA biosynthesis; map01060 Biosynthesis of plant secondary metabolites; map01065 Biosynthesis of alkaloids derived from histidine and purine; map01100 Metabolic pathways; map01110 Biosynthesis of secondary metabolites; map01230 Biosynthesis of amino acids; map02010 ABC transporters; map04974 Protein digestion and…	Normal
0.897_432.06324	0.668142	0.0374985	0.0828695	0.798576	CER:CK	0.897	432.063	NA	NA	DDA for preferred ion	C20 H12 N6 O4 S	NA	NA	NA	NA	NA	NA	NA	NA	NA	NA	level5	NA	NA	NA	NA	NA	NA	Normal
0.898_251.99918	0.456348	0.0010969	0.00562455	1.30148	CER:CK	0.898	251.999	NA	NA	No MS2	C6 H11 N2 O3 P3	NA	NA	NA	NA	NA	NA	NA	NA	NA	NA	level5	NA	NA	NA	NA	NA	NA	Down
0.899_286.07590	0.475233	0.000831902	0.00457846	1.23686	CER:CK	0.899	286.076	NA	NA	DDA for other ion	C10 H16 N4 O2 P2	NA	NA	NA	NA	NA	NA	NA	NA	NA	NA	level5	NA	NA	NA	NA	NA	NA	Down
0.899_398.06835	0.181841	0.000123435	0.00106644	1.97515	CER:CK	0.899	398.068	NA	NA	DDA for preferred ion	C11 H19 N4 O8 P S	NA	NA	NA	NA	NA	NA	NA	NA	NA	NA	level5	NA	NA	NA	NA	NA	NA	Down
0.9_155.03508	0.920437	0.268481	0.381912	0.280831	CER:CK	0.9	155.035	NA	NA	DDA for preferred ion	C3 H10 N O4 P	NA	NA	NA	NA	NA	NA	NA	NA	NA	NA	level5	NA	NA	NA	NA	NA	NA	Normal
0.9_218.01890	1.35994	0.00197848	0.00863628	0.786503	CER:CK	0.9	218.019	NA	NA	DDA for preferred ion	C8 H13 O P3	NA	NA	NA	NA	NA	NA	NA	NA	NA	NA	level5	NA	NA	NA	NA	NA	NA	Normal
0.9_384.05283	0.367392	0.00147036	0.00695534	1.42354	CER:CK	0.9	384.053	NA	NA	DDA for preferred ion	C7 H21 N4 O8 P S2	NA	NA	NA	NA	NA	NA	NA	NA	NA	NA	level5	NA	NA	NA	NA	NA	NA	Down
0.901_170.00935	0.61644	0.00333872	0.012903	0.974555	CER:CK	0.901	170.009	NA	NA	DDA for preferred ion	C4 H12 O P2 S	NA	NA	NA	NA	NA	NA	NA	NA	NA	NA	level5	NA	NA	NA	NA	NA	NA	Normal
0.901_265.15236	0.579326	0.000587368	0.00348388	1.06253	CER:CK	0.901	265.152	NA	NA	No MS2	C11 H23 N O6	NA	NA	NA	NA	NA	NA	NA	NA	NA	NA	level5	NA	NA	NA	NA	NA	NA	Down
0.904_157.08522	0.866987	0.872341	0.913444	0.28642	CER:CK	0.904	157.085	NA	NA	DDA for preferred ion	C6 H11 N3 O2	NA	NA	NA	NA	NA	NA	NA	NA	NA	NA	level5	NA	NA	NA	NA	NA	NA	Normal
0.904_184.02501	0.471051	0.00360912	0.0136309	1.2132	CER:CK	0.904	184.025	NA	NA	DDA for preferred ion	C3 H9 N2 O5 P	NA	NA	NA	NA	NA	NA	NA	NA	NA	NA	level5	NA	NA	NA	NA	NA	NA	Down
0.904_211.84444	0.444468	0.00041185	0.00263021	1.33206	CER:CK	0.904	211.844	NA	NA	DDA for preferred ion	NA	NA	NA	NA	NA	NA	NA	NA	NA	NA	NA	level5	NA	NA	NA	NA	NA	NA	Down
0.905_610.09056	0.839748	0.0742274	0.140707	0.518649	CER:CK	0.905	610.091	NA	NA	DDA for preferred ion	NA	NA	NA	NA	NA	NA	NA	NA	NA	NA	NA	level5	NA	NA	NA	NA	NA	NA	Normal
0.907_173.88870	0.484765	0.00024926	0.00178617	1.26102	CER:CK	0.907	173.889	NA	NA	DDA for preferred ion	NA	NA	NA	NA	NA	NA	NA	NA	NA	NA	NA	level5	NA	NA	NA	NA	NA	NA	Down
0.908_350.06122	1.45083	0.0250613	0.0609108	0.835971	CER:CK	0.908	350.061	NA	36.9	DDA for preferred ion	C13 H11 F3 N4 O3	5-methyl-n'-({[3-(trifluoromethyl)anilino]carbonyl}oxy)isoxazole-3-carboximidamide	NA	NA	21.9829	67005	223	36.9187	Invalid mass	NA	NA	level3	Reference-3620	NA	NA	NA	NA	NA	Normal
0.908_480.07304	1.30666	0.00293936	0.0116936	0.680138	CER:CK	0.908	480.073	NA	NA	DDA for preferred ion	C25 H22 O4 P2 S	NA	NA	NA	NA	NA	NA	NA	NA	NA	NA	level5	NA	NA	NA	NA	NA	NA	Normal
0.909_221.98053	0.442198	0.00350748	0.0133395	1.26304	CER:CK	0.909	221.981	NA	NA	No MS2	C9 H2 O7	NA	NA	NA	NA	NA	NA	NA	NA	NA	NA	level5	NA	NA	NA	NA	NA	NA	Down
0.909_343.89711	0.342716	0.000604573	0.00355371	1.53846	CER:CK	0.909	343.897	NA	NA	DDA for preferred ion	C7 H2 Cl O12 P	NA	NA	NA	NA	NA	NA	NA	NA	NA	NA	level5	NA	NA	NA	NA	NA	NA	Down
0.909_496.13940	1.11645	0.0595836	0.118674	0.389882	CER:CK	0.909	496.139	NA	NA	DDA for preferred ion	C20 H28 N6 O3 S3	NA	NA	NA	NA	NA	NA	NA	NA	NA	NA	level5	NA	NA	NA	NA	NA	NA	Normal
0.91_498.13613	1.39618	0.0615619	0.121453	0.736543	CER:CK	0.91	498.136	NA	NA	DDA for preferred ion	C17 H33 N4 O5 P3 S	NA	NA	NA	NA	NA	NA	NA	NA	NA	NA	level5	NA	NA	NA	NA	NA	NA	Normal
0.911_597.99507	0.691546	0.0937505	0.169276	0.797468	CER:CK	0.911	597.995	NA	NA	DDA for preferred ion	C14 H25 N4 O10 P3 S3	NA	NA	NA	NA	NA	NA	NA	NA	NA	NA	level5	NA	NA	NA	NA	NA	NA	Normal
0.917_308.05065	0.849727	0.206957	0.313274	0.372557	CER:CK	0.917	308.051	NA	NA	No MS2	C7 H17 O11 P	NA	NA	NA	NA	NA	NA	NA	NA	NA	NA	level5	NA	NA	NA	NA	NA	NA	Normal
0.918_632.06981	0.838469	0.131319	0.220098	0.466853	CER:CK	0.918	632.07	NA	NA	DDA for preferred ion	C18 H35 O14 P3 S2	NA	NA	NA	NA	NA	NA	NA	NA	NA	NA	level5	NA	NA	NA	NA	NA	NA	Normal
0.919_512.11618	1.30475	0.2031	0.308354	0.666429	CER:CK	0.919	512.116	NA	NA	DDA for preferred ion	C14 H30 N2 O14 P2	NA	NA	NA	NA	NA	NA	NA	NA	NA	NA	level5	NA	NA	NA	NA	NA	NA	Normal
0.92_221.02156	0.739468	0.00898682	0.0275809	0.729666	CER:CK	0.92	221.022	NA	NA	DDA for preferred ion	C4 H7 N5 O4 S	NA	NA	NA	NA	NA	NA	NA	NA	NA	NA	level5	NA	NA	NA	NA	NA	NA	Normal
0.92_550.08210	0.964531	0.456019	0.570008	0.147396	CER:CK	0.92	550.082	NA	NA	DDA for preferred ion	C15 H27 N4 O12 P S2	NA	NA	NA	NA	NA	NA	NA	NA	NA	NA	level5	NA	NA	NA	NA	NA	NA	Normal
0.92_595.11773	0.844969	0.0898018	0.163891	0.407101	CER:CK	0.92	595.118	NA	NA	No MS2	NA	NA	NA	NA	NA	NA	NA	NA	NA	NA	NA	level5	NA	NA	NA	NA	NA	NA	Normal
0.923_594.11616	0.893804	0.281813	0.395957	0.321378	CER:CK	0.923	594.116	NA	NA	DDA for preferred ion	C29 H26 N2 O8 S2	NA	NA	NA	NA	NA	NA	NA	NA	NA	NA	level5	NA	NA	NA	NA	NA	NA	Normal
0.925_292.05519	1.14886	0.229954	0.339664	0.381069	CER:CK	0.925	292.055	NA	NA	DDA for preferred ion	C9 H12 N2 O9	NA	NA	NA	NA	NA	NA	NA	NA	NA	NA	level5	NA	NA	NA	NA	NA	NA	Normal
0.925_398.13741	1.08145	0.503564	0.612924	0.194902	CER:CK	0.925	398.137	NA	51.8	DDA for preferred ion	C15 H22 N6 O5 S	S-adenosylmethionine	NA	NA	0.000168848	0.424095	239	51.7811	Full match	HMDB0001185	C00019	level3	Reference-896	Nucleosides, nucleotides, and analogues	5'-deoxyribonucleosides	5'-deoxy-5'-thionucleosides	Nucleic acids and analogues	NA	Normal
0.925_454.00445	1.97869	0.000429298	0.00271889	1.21904	CER:CK	0.925	454.004	NA	NA	DDA for preferred ion	C10 H21 Cl N4 O6 P2 S2	NA	NA	NA	NA	NA	NA	NA	NA	NA	NA	level5	NA	NA	NA	NA	NA	NA	Up
0.926_188.12743	0.833696	0.00670711	0.0219842	0.580192	CER:CK	0.926	188.127	NA	NA	DDA for preferred ion	C7 H16 N4 O2	NA	NA	NA	NA	NA	NA	NA	NA	NA	NA	level5	NA	NA	NA	NA	NA	NA	Normal
0.927_608.13166	0.531432	0.000348713	0.00232087	1.13348	CER:CK	0.927	608.132	NA	NA	DDA for preferred ion	C22 H37 N6 O2 P S5	NA	NA	NA	NA	NA	NA	NA	NA	NA	NA	level5	NA	NA	NA	NA	NA	NA	Down
0.927_609.13054	0.3194	0.000209873	0.00157284	1.49539	CER:CK	0.927	609.131	NA	NA	No MS2	NA	NA	NA	NA	NA	NA	NA	NA	NA	NA	NA	level5	NA	NA	NA	NA	NA	NA	Down
0.931_651.93596	0.441597	0.0246384	0.0602345	1.34288	CER:CK	0.931	651.936	NA	NA	DDA for preferred ion	NA	NA	NA	NA	NA	NA	NA	NA	NA	NA	NA	level5	NA	NA	NA	NA	NA	NA	Down
0.934_463.06407	1.37966	0.0330277	0.0752185	0.703661	CER:CK	0.934	463.064	NA	NA	No MS2	NA	NA	NA	NA	NA	NA	NA	NA	NA	NA	NA	level5	NA	NA	NA	NA	NA	NA	Normal
0.936_220.17855	0.998401	0.947963	0.963977	0.171439	CER:CK	0.936	220.179	NA	NA	DDA for preferred ion	C10 H24 N2 O3	NA	NA	NA	NA	NA	NA	NA	NA	NA	NA	level5	NA	NA	NA	NA	NA	NA	Normal
0.936_380.07158	1.43968	0.0151357	0.0410584	0.845316	CER:CK	0.936	380.072	NA	NA	DDA for preferred ion	C14 H16 N6 O3 S2	NA	NA	NA	NA	NA	NA	NA	NA	NA	NA	level5	NA	NA	NA	NA	NA	NA	Normal
0.938_364.09766	1.84298	0.000324909	0.00219956	1.06434	CER:CK	0.938	364.098	NA	84.3	DDA for preferred ion	C12 H22 O11	D-(+)-maltose	NA	NA	21.9814	64251.4	261	84.2819	Invalid mass	NA	C01971	level3	Reference-6213	NA	NA	NA	NA	NULL	Up
0.941_530.02023	0.616311	0.000924916	0.00496625	0.963422	CER:CK	0.941	530.02	NA	NA	DDA for preferred ion	C13 H26 Cl N2 O10 P3 S	NA	NA	NA	NA	NA	NA	NA	NA	NA	NA	level5	NA	NA	NA	NA	NA	NA	Normal
0.941_624.11340	3.77442	0.00208053	0.00902537	1.72237	CER:CK	0.941	624.113	NA	NA	DDA for preferred ion	NA	NA	NA	NA	NA	NA	NA	NA	NA	NA	NA	level5	NA	NA	NA	NA	NA	NA	Up
0.95_858.11758	0.973791	0.925852	0.949278	0.171092	CER:CK	0.95	858.118	NA	NA	DDA for preferred ion	C21 H45 N6 O18 P3 S3	NA	NA	NA	NA	NA	NA	NA	NA	NA	NA	level5	NA	NA	NA	NA	NA	NA	Normal
0.952_293.09245	0.477056	0.000259454	0.00182494	1.2287	CER:CK	0.952	293.092	NA	NA	DDA for preferred ion	C11 H19 N O6 S	NA	NA	NA	NA	NA	NA	NA	NA	NA	NA	level5	NA	NA	NA	NA	NA	NA	Down
0.952_544.12593	2.22767	0.00214287	0.00921751	1.24878	CER:CK	0.952	544.126	NA	NA	No MS2	C16 H28 N6 O11 S2	NA	NA	NA	NA	NA	NA	NA	NA	NA	NA	level5	NA	NA	NA	NA	NA	NA	Up
0.957_560.03931	0.762322	0.00869621	0.0269451	0.632622	CER:CK	0.957	560.039	NA	NA	DDA for preferred ion	C26 H17 N4 O5 P S2	NA	NA	NA	NA	NA	NA	NA	NA	NA	NA	level5	NA	NA	NA	NA	NA	NA	Normal
0.958_165.04607	1.15989	0.112213	0.194263	0.470484	CER:CK	0.958	165.046	NA	NA	No MS2	C7 H8 N3 P	NA	NA	NA	NA	NA	NA	NA	NA	NA	NA	level5	NA	NA	NA	NA	NA	NA	Normal
0.959_574.05502	0.54306	0.000244896	0.00177433	1.15262	CER:CK	0.959	574.055	NA	NA	DDA for preferred ion	C15 H23 N6 O12 P S2	NA	NA	NA	NA	NA	NA	NA	NA	NA	NA	level5	NA	NA	NA	NA	NA	NA	Down
0.96_820.15538	1.65126	0.0188827	0.0487686	0.994062	CER:CK	0.96	820.155	NA	NA	DDA for preferred ion	C36 H35 N6 O11 P3	NA	NA	NA	NA	NA	NA	NA	NA	NA	NA	level5	NA	NA	NA	NA	NA	NA	Normal
0.961_722.18692	2.28827	0.0116624	0.0337989	1.27485	CER:CK	0.961	722.187	NA	NA	DDA for preferred ion	C22 H39 N6 O17 P S	NA	NA	NA	NA	NA	NA	NA	NA	NA	NA	level5	NA	NA	NA	NA	NA	NA	Up
0.961_804.17687	1.77653	0.018651	0.0484692	1.10349	CER:CK	0.961	804.177	NA	NA	DDA for preferred ion	C34 H44 O16 S3	NA	NA	NA	NA	NA	NA	NA	NA	NA	NA	level5	NA	NA	NA	NA	NA	NA	Up
0.964_257.10249	0.428395	0.000734569	0.00417838	1.37033	CER:CK	0.964	257.102	NA	49.6	DDA for preferred ion	C15 H15 N O3	Tolmetin	NA	NA	-0.0027039	-10.5167	284	49.5901	Invalid mass	HMDB0014643	C07149	level3	Reference-717	Organic oxygen compounds	Organooxygen compounds	Carbonyl compounds	Carbonyl compounds	NULL	Down
0.965_548.20719	0.807064	0.138963	0.230354	0.492796	CER:CK	0.965	548.207	NA	NA	DDA for preferred ion	C18 H37 N4 O13 P	NA	NA	NA	NA	NA	NA	NA	NA	NA	NA	level5	NA	NA	NA	NA	NA	NA	Normal
0.966_342.99693	0.626611	0.00508232	0.0178603	0.915096	CER:CK	0.966	342.997	NA	NA	DDA for preferred ion	C7 H11 N3 O9 P2	NA	NA	NA	NA	NA	NA	NA	NA	NA	NA	level5	NA	NA	NA	NA	NA	NA	Normal
0.968_183.06621	0.912092	0.156093	0.251471	0.308606	CER:CK	0.968	183.066	NA	NA	DDA for preferred ion	C5 H14 N O4 P	NA	NA	NA	NA	NA	NA	NA	NA	NA	NA	level5	NA	NA	NA	NA	NA	NA	Normal
0.968_361.08965	3.95937	0.000985906	0.00521087	1.77169	CER:CK	0.968	361.09	NA	NA	DDA for preferred ion	NA	NA	NA	NA	NA	NA	NA	NA	NA	NA	NA	level5	NA	NA	NA	NA	NA	NA	Up
0.969_261.09590	0.719345	0.0654841	0.127488	0.686772	CER:CK	0.969	261.096	NA	NA	DDA for preferred ion	C9 H15 N3 O6	NA	NA	NA	NA	NA	NA	NA	NA	NA	NA	level5	NA	NA	NA	NA	NA	NA	Normal
0.97_474.16983	0.938192	0.375482	0.48942	0.232384	CER:CK	0.97	474.17	NA	NA	DDA for preferred ion	C16 H30 N2 O14	NA	NA	NA	NA	NA	NA	NA	NA	NA	NA	level5	NA	NA	NA	NA	NA	NA	Normal
0.97_488.18566	0.743832	0.068209	0.131396	0.692629	CER:CK	0.97	488.186	NA	NA	DDA for preferred ion	C21 H34 N2 O7 P2	NA	NA	NA	NA	NA	NA	NA	NA	NA	NA	level5	NA	NA	NA	NA	NA	NA	Normal
0.971_650.23761	0.826003	0.386811	0.500881	0.41786	CER:CK	0.971	650.238	NA	NA	DDA for preferred ion	C17 H43 N6 O18 P	NA	NA	NA	NA	NA	NA	NA	NA	NA	NA	level5	NA	NA	NA	NA	NA	NA	Normal
0.971_805.18071	2.00285	0.0345534	0.0777877	1.1033	CER:CK	0.971	805.181	NA	NA	No MS2	NA	NA	NA	NA	NA	NA	NA	NA	NA	NA	NA	level5	NA	NA	NA	NA	NA	NA	Up
0.973_361.09243	1.70157	0.018841	0.0487686	1.00512	CER:CK	0.973	361.092	NA	NA	DDA for other ion	C14 H20 N O8 P	NA	NA	NA	NA	NA	NA	NA	NA	NA	NA	level5	NA	NA	NA	NA	NA	NA	Up
0.973_386.15335	0.710576	0.0235808	0.0581458	0.76638	CER:CK	0.973	386.153	NA	NA	DDA for preferred ion	C13 H26 N2 O11	NA	NA	NA	NA	NA	NA	NA	NA	NA	NA	level5	NA	NA	NA	NA	NA	NA	Normal
0.973_431.16378	1.84481	0.00551035	0.0189145	1.14021	CER:CK	0.973	431.164	NA	NA	DDA for preferred ion	C15 H29 N O13	NA	NA	NA	NA	NA	NA	NA	NA	NA	NA	level5	NA	NA	NA	NA	NA	NA	Up
0.973_447.15882	1.71777	0.00251168	0.010484	1.0718	CER:CK	0.973	447.159	NA	NA	DDA for preferred ion	C16 H25 N5 O10	NA	NA	NA	NA	NA	NA	NA	NA	NA	NA	level5	NA	NA	NA	NA	NA	NA	Up
0.973_960.32630	0.633917	0.893533	0.926725	0.0950255	CER:CK	0.973	960.326	NA	NA	No MS2	NA	NA	NA	NA	NA	NA	NA	NA	NA	NA	NA	level5	NA	NA	NA	NA	NA	NA	Normal
0.974_636.22196	1.33307	0.0905768	0.164977	0.657292	CER:CK	0.974	636.222	NA	NA	DDA for preferred ion	C16 H41 N6 O18 P	NA	NA	NA	NA	NA	NA	NA	NA	NA	NA	level5	NA	NA	NA	NA	NA	NA	Normal
0.974_704.17614	2.13597	0.0377462	0.0833364	1.19121	CER:CK	0.974	704.176	NA	NA	DDA for preferred ion	C26 H38 N6 O11 P2 S	NA	NA	NA	NA	NA	NA	NA	NA	NA	NA	level5	NA	NA	NA	NA	NA	NA	Up
0.975_524.15940	3.85874	0.0117903	0.0341255	1.69582	CER:CK	0.975	524.159	NA	NA	No MS2	C19 H32 N4 O9 S2	NA	NA	NA	NA	NA	NA	NA	NA	NA	NA	level5	NA	NA	NA	NA	NA	NA	Up
0.976_461.17457	1.40699	0.00938084	0.0283384	0.798615	CER:CK	0.976	461.175	NA	NA	DDA for preferred ion	C17 H27 N5 O10	NA	NA	NA	NA	NA	NA	NA	NA	NA	NA	level5	NA	NA	NA	NA	NA	NA	Normal
0.977_403.16768	1.1672	0.211079	0.318299	0.430384	CER:CK	0.977	403.168	NA	NA	DDA for preferred ion	C17 H30 N3 O4 P S	NA	NA	NA	NA	NA	NA	NA	NA	NA	NA	level5	NA	NA	NA	NA	NA	NA	Normal
0.977_445.17911	1.63837	0.00291529	0.011618	1.00908	CER:CK	0.977	445.179	7.6	NA	DDA for preferred ion	C21 H27 N5 O4 S	Glipizide	1505	NA	0.000738549	1.659	292	7.58178	No match	HMDB0015200	NA	level3	NA	Benzenoids	Benzene and substituted derivatives	Benzenesulfonamides	Benzene and derivatives	NA	Up
0.977_798.27433	1.20902	0.313298	0.4279	0.565962	CER:CK	0.977	798.274	NA	NA	DDA for preferred ion	C32 H52 N2 O17 P2	NA	NA	NA	NA	NA	NA	NA	NA	NA	NA	level5	NA	NA	NA	NA	NA	NA	Normal
0.978_275.11178	0.513133	0.000880744	0.00478402	1.22183	CER:CK	0.978	275.112	NA	33.2	DDA for preferred ion	C14 H17 N3 O S	N-benzyl-n-isopropyl-4-methyl-1,2,3-thiadiazole-5-carboxamide	NA	NA	0.0025475	9.25995	317	33.1652	Invalid mass	NA	NA	level3	Reference-4492	NA	NA	NA	NA	NA	Down
0.978_475.15404	0.881571	0.412501	0.525847	0.335458	CER:CK	0.978	475.154	NA	NA	DDA for preferred ion	C17 H25 N5 O11	NA	NA	NA	NA	NA	NA	NA	NA	NA	NA	level5	NA	NA	NA	NA	NA	NA	Normal
0.981_203.07928	1.18787	0.333688	0.448081	0.343719	CER:CK	0.981	203.079	NA	NA	DDA for preferred ion	C8 H13 N O5	NA	NA	NA	NA	NA	NA	NA	NA	NA	NA	level5	NA	NA	NA	NA	NA	NA	Normal
0.981_458.18349	2.32615	1.57643e-05	0.000235129	1.42035	CER:CK	0.981	458.183	NA	NA	No MS2	NA	NA	NA	NA	NA	NA	NA	NA	NA	NA	NA	level5	NA	NA	NA	NA	NA	NA	Up
0.984_234.15767	1.1311	0.115866	0.198783	0.394579	CER:CK	0.984	234.158	NA	NA	DDA for preferred ion	C10 H22 N2 O4	NA	NA	NA	NA	NA	NA	NA	NA	NA	NA	level5	NA	NA	NA	NA	NA	NA	Normal
0.984_456.17454	2.13751	1.10628e-05	0.000184878	1.35218	CER:CK	0.984	456.175	NA	NA	DDA for preferred ion	C25 H24 N6 O S	NA	NA	NA	NA	NA	NA	NA	NA	NA	NA	level5	NA	NA	NA	NA	NA	NA	Up
0.984_607.23309	2.25635	0.00195851	0.00859008	1.27799	CER:CK	0.984	607.233	NA	NA	No MS2	C24 H43 N5 O7 P2 S	NA	NA	NA	NA	NA	NA	NA	NA	NA	NA	level5	NA	NA	NA	NA	NA	NA	Up
0.986_457.17909	2.22128	3.03541e-05	0.00037447	1.38642	CER:CK	0.986	457.179	NA	NA	DDA for preferred ion	C15 H34 N5 O5 P3	NA	NA	NA	NA	NA	NA	NA	NA	NA	NA	level5	NA	NA	NA	NA	NA	NA	Up
0.987_619.23157	3.80203	7.47571e-05	0.000745801	1.81296	CER:CK	0.987	619.232	NA	NA	DDA for preferred ion	C23 H41 N O18	NA	NA	NA	NA	NA	NA	NA	NA	NA	NA	level5	NA	NA	NA	NA	NA	NA	Up
0.99_387.17391	1.4715	0.0230069	0.0570378	0.782273	CER:CK	0.99	387.174	NA	NA	No MS2	C25 H26 N O P	NA	NA	NA	NA	NA	NA	NA	NA	NA	NA	level5	NA	NA	NA	NA	NA	NA	Normal
0.991_305.04103	0.622486	0.0148394	0.040398	0.893075	CER:CK	0.991	305.041	NA	NA	DDA for preferred ion	C12 H11 N5 O S2	NA	NA	NA	NA	NA	NA	NA	NA	NA	NA	level5	NA	NA	NA	NA	NA	NA	Normal
0.993_260.02950	1.50393	0.000840786	0.00461073	0.90687	CER:CK	0.993	260.029	NA	63.8	DDA for preferred ion	C6 H13 O9 P	Glucose 1-phosphate	NA	NA	-0.000221477	-0.851738	329	63.7713	No match	HMDB0001586	C11450	level2	Reference-1532	Organic oxygen compounds	Organooxygen compounds	Carbohydrates and carbohydrate conjugates	Carbohydrates	NA	Normal
0.993_271.08025	1.49257	0.102526	0.181401	0.63919	CER:CK	0.993	271.08	NA	NA	DDA for preferred ion	NA	NA	NA	NA	NA	NA	NA	NA	NA	NA	NA	level5	NA	NA	NA	NA	NA	NA	Normal
0.994_288.08458	1.65692	0.00904882	0.0277526	0.973455	CER:CK	0.994	288.085	NA	NA	No MS2	C16 H18 O P2	NA	NA	NA	NA	NA	NA	NA	NA	NA	NA	level5	NA	NA	NA	NA	NA	NA	Normal
0.995_176.05474	0.969958	0.80503	0.862613	0.0783117	CER:CK	0.995	176.055	NA	NA	No MS2	C4 H8 N4 O4	NA	NA	NA	NA	NA	NA	NA	NA	NA	NA	level5	NA	NA	NA	NA	NA	NA	Normal
0.996_162.05279	1.63848	0.00138934	0.0066546	1.01043	CER:CK	0.996	162.053	NA	NA	DDA for other ion	C6 H10 O5	NA	NA	NA	NA	NA	NA	NA	NA	NA	NA	level5	NA	NA	NA	NA	NA	NA	Up
0.996_180.10122	0.270885	0.000571246	0.00342374	1.65429	CER:CK	0.996	180.101	NA	NA	No MS2	C8 H12 N4 O	NA	NA	NA	NA	NA	NA	NA	NA	NA	NA	level5	NA	NA	NA	NA	NA	NA	Down
0.998_248.10073	0.73408	0.0179988	0.0470413	0.721949	CER:CK	0.998	248.101	NA	NA	DDA for preferred ion	C10 H20 N2 O S2	NA	NA	NA	NA	NA	NA	NA	NA	NA	NA	level5	NA	NA	NA	NA	NA	NA	Normal
0.999_161.06888	0.893291	0.138213	0.229637	0.338809	CER:CK	0.999	161.069	NA	NA	No MS2	C6 H11 N O4	NA	NA	NA	NA	NA	NA	NA	NA	NA	NA	level5	NA	NA	NA	NA	NA	NA	Normal
0.999_324.10536	1.72131	0.00530745	0.0183858	1.02972	CER:CK	0.999	324.105	NA	NA	DDA for preferred ion	C13 H16 N4 O6	NA	NA	NA	NA	NA	NA	NA	NA	NA	NA	level5	NA	NA	NA	NA	NA	NA	Up
1.001_342.11603	1.54629	0.0132757	0.0372483	0.871921	CER:CK	1.001	342.116	NA	88.8	DDA for preferred ion	C12 H22 O11	Α-lactose	NA	NA	-0.000182364	-0.533046	257	88.7999	Full match	NA	C00243	level2	Reference-6212	Carbohydrates	Oligosaccharides [Fig]	Disaccharides	Carbohydrates	map00052 Galactose metabolism; map01100 Metabolic pathways; map02010 ABC transporters; map02060 Phosphotransferase system (PTS); map04973 Carbohydrate digestion and absorption	Normal
1.004_336.08170	1.27049	0.112616	0.194813	0.482607	CER:CK	1.004	336.082	NA	NA	DDA for preferred ion	C22 H13 N2 P	NA	NA	NA	NA	NA	NA	NA	NA	NA	NA	level5	NA	NA	NA	NA	NA	NA	Normal
1.006_179.07929	1.06739	0.335957	0.450162	0.22253	CER:CK	1.006	179.079	70.1	69.2	DDA for preferred ion	C6 H13 N O5	D-(+)-Glucosamine	1843	NA	-8.32816e-05	-0.465054	330	70.1235	Full match	HMDB0001514	C00329	level1	NA	Organic oxygen compounds	Organooxygen compounds	Carbohydrates and carbohydrate conjugates	Carbohydrates	map00520 Amino sugar and nucleotide sugar metabolism; map01100 Metabolic pathways; map02060 Phosphotransferase system (PTS)	Normal
1.006_320.05070	0.446295	0.000345216	0.00230765	1.33851	CER:CK	1.006	320.051	NA	NA	DDA for preferred ion	C11 H18 N2 O3 P2 S	NA	NA	NA	NA	NA	NA	NA	NA	NA	NA	level5	NA	NA	NA	NA	NA	NA	Down
1.006_483.10971	0.561882	3.33456e-05	0.000396596	1.18297	CER:CK	1.006	483.11	NA	NA	DDA for preferred ion	C15 H25 N5 O9 S2	NA	NA	NA	NA	NA	NA	NA	NA	NA	NA	level5	NA	NA	NA	NA	NA	NA	Down
1.007_241.55479	0.579042	2.45704e-05	0.00032423	1.15171	CER:CK	1.007	241.555	NA	NA	DDA for other ion	NA	NA	NA	NA	NA	NA	NA	NA	NA	NA	NA	level5	NA	NA	NA	NA	NA	NA	Down
1.007_276.09562	0.625136	0.00171521	0.00775315	0.980137	CER:CK	1.007	276.096	NA	34	DDA for preferred ion	C10 H16 N2 O7	Υ-l-glutamyl-l-glutamic acid	NA	NA	-0.000133881	-0.484908	286	34.0449	No match	NA	C05282	level3	Reference-1223	Organic acids and derivatives	Carboxylic acids and derivatives	Amino acids, peptides, and analogues	Amino acids, peptides, and analogues	NULL	Normal
1.007_414.14855	1.65867	0.120951	0.20604	0.750797	CER:CK	1.007	414.149	NA	NA	No MS2	C16 H33 O6 P3	NA	NA	NA	NA	NA	NA	NA	NA	NA	NA	level5	NA	NA	NA	NA	NA	NA	Normal
1.007_654.08854	1.71908	0.00098664	0.00521087	1.02669	CER:CK	1.007	654.089	NA	NA	DDA for preferred ion	C23 H32 N2 O12 P2 S2	NA	NA	NA	NA	NA	NA	NA	NA	NA	NA	level5	NA	NA	NA	NA	NA	NA	Up
1.008_218.09022	0.765777	0.0320073	0.0737881	0.620143	CER:CK	1.008	218.09	NA	NA	DDA for preferred ion	C8 H14 N2 O5	NA	NA	NA	NA	NA	NA	NA	NA	NA	NA	level5	NA	NA	NA	NA	NA	NA	Normal
1.009_209.05372	0.810702	0.144531	0.237292	0.544529	CER:CK	1.009	209.054	NA	NA	DDA for preferred ion	C6 H11 N O7	NA	NA	NA	NA	NA	NA	NA	NA	NA	NA	level5	NA	NA	NA	NA	NA	NA	Normal
1.01_248.06422	0.534033	6.14873e-05	0.000647242	1.1974	CER:CK	1.01	248.064	NA	NA	DDA for preferred ion	C9 H16 N2 O2 S2	NA	NA	NA	NA	NA	NA	NA	NA	NA	NA	level5	NA	NA	NA	NA	NA	NA	Down
1.01_271.16393	0.872061	0.116284	0.199291	0.426169	CER:CK	1.01	271.164	NA	NA	DDA for preferred ion	C11 H21 N5 O3	NA	NA	NA	NA	NA	NA	NA	NA	NA	NA	level5	NA	NA	NA	NA	NA	NA	Normal
1.01_644.15580	0.786646	0.00103461	0.0053774	0.612698	CER:CK	1.01	644.156	NA	NA	No MS2	C21 H43 O14 P3 S	NA	NA	NA	NA	NA	NA	NA	NA	NA	NA	level5	NA	NA	NA	NA	NA	NA	Normal
1.012_621.24774	1.26149	0.179035	0.280082	0.500458	CER:CK	1.012	621.248	NA	NA	No MS2	C22 H50 N5 O5 P3 S2	NA	NA	NA	NA	NA	NA	NA	NA	NA	NA	level5	NA	NA	NA	NA	NA	NA	Normal
1.013_587.05459	1.71045	0.0137474	0.0382437	0.976113	CER:CK	1.013	587.055	NA	NA	DDA for preferred ion	NA	NA	NA	NA	NA	NA	NA	NA	NA	NA	NA	level5	NA	NA	NA	NA	NA	NA	Normal
1.014_262.07992	0.431893	0.000359187	0.00235971	1.33407	CER:CK	1.014	262.08	NA	NA	DDA for preferred ion	C9 H14 N2 O7	NA	NA	NA	NA	NA	NA	NA	NA	NA	NA	level5	NA	NA	NA	NA	NA	NA	Down
1.015_255.07404	0.835676	0.021301	0.0536508	0.552166	CER:CK	1.015	255.074	NA	NA	DDA for preferred ion	C11 H13 N O6	NA	NA	NA	NA	NA	NA	NA	NA	NA	NA	level5	NA	NA	NA	NA	NA	NA	Normal
1.015_459.19535	0.947874	0.677234	0.758204	0.175342	CER:CK	1.015	459.195	NA	NA	DDA for preferred ion	C18 H29 N5 O9	NA	NA	NA	NA	NA	NA	NA	NA	NA	NA	level5	NA	NA	NA	NA	NA	NA	Normal
1.016_243.08545	0.711647	0.00178314	0.00800492	0.829753	CER:CK	1.016	243.085	75.5	82.9	DDA for preferred ion	C9 H13 N3 O5	Cytarabine	NA	NA	-6.63803e-05	-0.273074	292	82.8981	Full match	HMDB0015122	C02961	level2	Reference-3171	Nucleosides, nucleotides, and analogues	Pyrimidine nucleosides	null	Nucleic acids and analogues	NULL	Normal
1.016_306.02512	0.721142	0.0156901	0.0422866	0.742734	CER:CK	1.016	306.025	NA	NA	DDA for preferred ion	C10 H7 N6 O4 P	NA	NA	NA	NA	NA	NA	NA	NA	NA	NA	level5	NA	NA	NA	NA	NA	NA	Normal
1.017_471.19519	1.29995	0.150831	0.24472	0.576589	CER:CK	1.017	471.195	NA	NA	DDA for preferred ion	C21 H36 N3 O3 P3	NA	NA	NA	NA	NA	NA	NA	NA	NA	NA	level5	NA	NA	NA	NA	NA	NA	Normal
1.02_232.10584	0.619953	0.00556566	0.0190614	0.939616	CER:CK	1.02	232.106	NA	NA	DDA for preferred ion	C9 H16 N2 O5	NA	NA	NA	NA	NA	NA	NA	NA	NA	NA	level5	NA	NA	NA	NA	NA	NA	Normal
1.022_184.00092	2.35571	0.000818642	0.00452179	1.32631	CER:CK	1.022	184.001	NA	NA	DDA for preferred ion	C7 H4 O6	NA	NA	NA	NA	NA	NA	NA	NA	NA	NA	level5	NA	NA	NA	NA	NA	NA	Up
1.022_286.04471	1.37292	0.333119	0.44758	0.443783	CER:CK	1.022	286.045	NA	NA	No MS2	NA	NA	NA	NA	NA	NA	NA	NA	NA	NA	NA	level5	NA	NA	NA	NA	NA	NA	Normal
1.026_331.55426	1.18139	0.304054	0.418852	0.404722	CER:CK	1.026	331.554	NA	NA	DDA for preferred ion	NA	NA	NA	NA	NA	NA	NA	NA	NA	NA	NA	level5	NA	NA	NA	NA	NA	NA	Normal
1.028_211.00034	1.07855	0.979284	0.98466	0.10569	CER:CK	1.028	211	NA	NA	No MS2	C3 H6 N3 O6 P	NA	NA	NA	NA	NA	NA	NA	NA	NA	NA	level5	NA	NA	NA	NA	NA	NA	Normal
1.028_269.13710	0.463489	0.000647291	0.00374499	1.26785	CER:CK	1.028	269.137	NA	NA	No MS2	C12 H19 N3 O4	NA	NA	NA	NA	NA	NA	NA	NA	NA	NA	level5	NA	NA	NA	NA	NA	NA	Down
1.029_172.08476	0.749351	0.0532563	0.108721	0.671726	CER:CK	1.029	172.085	NA	NA	DDA for other ion	C7 H12 N2 O3	NA	NA	NA	NA	NA	NA	NA	NA	NA	NA	level5	NA	NA	NA	NA	NA	NA	Normal
1.029_189.10015	0.674395	0.0553683	0.112182	0.740262	CER:CK	1.029	189.1	NA	NA	No MS2	C8 H15 N O4	NA	NA	NA	NA	NA	NA	NA	NA	NA	NA	level5	NA	NA	NA	NA	NA	NA	Normal
1.03_361.10527	2.22383	0.0106736	0.0312895	1.22995	CER:CK	1.03	361.105	NA	NA	DDA for preferred ion	NA	NA	NA	NA	NA	NA	NA	NA	NA	NA	NA	level5	NA	NA	NA	NA	NA	NA	Up
1.03_436.96525	0.973744	0.719269	0.795347	0.131901	CER:CK	1.03	436.965	NA	NA	DDA for preferred ion	C4 H14 N3 O15 P3	NA	NA	NA	NA	NA	NA	NA	NA	NA	NA	level5	NA	NA	NA	NA	NA	NA	Normal
1.03_663.10852	1.1886	0.322382	0.437389	0.407844	CER:CK	1.03	663.109	NA	88.6	DDA for preferred ion	C21 H27 N7 O14 P2	Nicotinamide adenine dinucleotide (nad+)	NA	NA	-0.000597978	-0.90178	251	88.6391	No match	NA	C00003	level2	Reference-873	Vitamins and Cofactors	Cofactors	Coenzymes [Fig]	Cofactors	map00190 Oxidative phosphorylation; map00730 Thiamine metabolism; map00760 Nicotinate and nicotinamide metabolism; map00983 Drug metabolism - other enzymes; map01100 Metabolic pathways; map04152 AMPK signaling pathway; map04211 Longevity regulating pathway; map04212 Longevity regulating pathway - worm; map04925 Aldosterone synthesis and secretion; map04977 Vitamin digestion and absorption	Normal
1.031_277.56496	0.417892	1.23198e-05	0.000199337	1.43569	CER:CK	1.031	277.565	NA	NA	DDA for preferred ion	NA	NA	NA	NA	NA	NA	NA	NA	NA	NA	NA	level5	NA	NA	NA	NA	NA	NA	Down
1.032_192.02696	0.713908	0.0270657	0.0648529	0.788961	CER:CK	1.032	192.027	NA	NA	DDA for preferred ion	C6 H8 O7	NA	NA	NA	NA	NA	NA	NA	NA	NA	NA	level5	NA	NA	NA	NA	NA	NA	Normal
1.032_231.11067	0.881135	0.407815	0.521179	0.268498	CER:CK	1.032	231.111	NA	NA	No MS2	NA	NA	NA	NA	NA	NA	NA	NA	NA	NA	NA	level5	NA	NA	NA	NA	NA	NA	Normal
1.032_245.17380	0.672722	0.00667748	0.0219341	0.863152	CER:CK	1.032	245.174	NA	NA	No MS2	C11 H23 N3 O3	NA	NA	NA	NA	NA	NA	NA	NA	NA	NA	level5	NA	NA	NA	NA	NA	NA	Normal
1.032_281.11202	0.828921	0.12323	0.209113	0.473322	CER:CK	1.032	281.112	NA	NA	No MS2	C10 H19 N O8	NA	NA	NA	NA	NA	NA	NA	NA	NA	NA	level5	NA	NA	NA	NA	NA	NA	Normal
1.032_355.14744	0.661373	0.127998	0.215637	0.644512	CER:CK	1.032	355.147	NA	NA	DDA for preferred ion	C14 H21 N5 O6	NA	NA	NA	NA	NA	NA	NA	NA	NA	NA	level5	NA	NA	NA	NA	NA	NA	Normal
1.033_289.12696	0.847631	0.0821467	0.151918	0.435596	CER:CK	1.033	289.127	NA	NA	No MS2	C11 H19 N3 O6	NA	NA	NA	NA	NA	NA	NA	NA	NA	NA	level5	NA	NA	NA	NA	NA	NA	Normal
1.033_347.13259	0.902354	0.227653	0.336917	0.294903	CER:CK	1.033	347.133	NA	NA	DDA for preferred ion	NA	NA	NA	NA	NA	NA	NA	NA	NA	NA	NA	level5	NA	NA	NA	NA	NA	NA	Normal
1.034_406.02318	0.856446	0.262654	0.375021	0.457065	CER:CK	1.034	406.023	NA	NA	DDA for preferred ion	C15 H10 N4 O8 S	NA	NA	NA	NA	NA	NA	NA	NA	NA	NA	level5	NA	NA	NA	NA	NA	NA	Normal
1.035_203.01149	0.848576	0.241015	0.351964	0.478222	CER:CK	1.035	203.011	NA	NA	DDA for preferred ion	C3 H11 N O5 P2	NA	NA	NA	NA	NA	NA	NA	NA	NA	NA	level5	NA	NA	NA	NA	NA	NA	Normal
1.035_279.13157	1.06897	0.507741	0.617024	0.208426	CER:CK	1.035	279.132	NA	NA	DDA for other ion	NA	NA	NA	NA	NA	NA	NA	NA	NA	NA	NA	level5	NA	NA	NA	NA	NA	NA	Normal
1.035_318.15362	0.825362	0.0365211	0.0811796	0.495859	CER:CK	1.035	318.154	NA	NA	No MS2	NA	NA	NA	NA	NA	NA	NA	NA	NA	NA	NA	level5	NA	NA	NA	NA	NA	NA	Normal
1.035_329.05202	0.755214	0.0501513	0.104146	0.6307	CER:CK	1.035	329.052	79.1	75	DDA for preferred ion	C10 H12 N5 O6 P	Adenosine cyclophosphate	1604	NA	-0.000503293	-1.52952	276	79.0618	Full match	HMDB0000058	C00575	level2	NA	Nucleosides, nucleotides, and analogues	Purine nucleotides	Cyclic purine nucleotides	Purines and derivatives	map00230 Purine metabolism; map01522 Endocrine resistance; map02025 Biofilm formation - Pseudomonas aeruginosa; map02026 Biofilm formation - Escherichia coli; map04010 MAPK signaling pathway; map04014 Ras signaling pathway; map04015 Rap1 signaling pathway; map04020 Calcium signaling pathway; map04022 cGMP-PKG signaling pathway; map04024 cAMP signaling pathway; map04062 Chemokine signaling pathway…	Normal
1.035_409.11504	0.462329	0.00639123	0.0212341	1.2389	CER:CK	1.035	409.115	NA	NA	DDA for preferred ion	C14 H23 N3 O9 S	NA	NA	NA	NA	NA	NA	NA	NA	NA	NA	level5	NA	NA	NA	NA	NA	NA	Down
1.036_201.10025	1.44468	0.00191516	0.00847294	0.874655	CER:CK	1.036	201.1	NA	NA	DDA for other ion	C9 H15 N O4	NA	NA	NA	NA	NA	NA	NA	NA	NA	NA	level5	NA	NA	NA	NA	NA	NA	Normal
1.036_309.10620	0.910045	0.195616	0.300377	0.30609	CER:CK	1.036	309.106	11.3	NA	DDA for preferred ion	C11 H19 N O9	N-Acetylneuraminic acid	1838	NA	0.000217096	0.702336	278	11.3012	Full match	HMDB0000230	C00270	level3	NA	Organic oxygen compounds	Organooxygen compounds	Carbohydrates and carbohydrate conjugates	Carbohydrates	NULL	Normal
1.036_319.13759	0.82238	0.0338818	0.0767402	0.494032	CER:CK	1.036	319.138	NA	NA	DDA for preferred ion	NA	NA	NA	NA	NA	NA	NA	NA	NA	NA	NA	level5	NA	NA	NA	NA	NA	NA	Normal
1.036_598.04973	0.772105	0.129814	0.217975	0.631064	CER:CK	1.036	598.05	NA	NA	No MS2	C39 H18 O S3	NA	NA	NA	NA	NA	NA	NA	NA	NA	NA	level5	NA	NA	NA	NA	NA	NA	Normal
1.037_227.09048	1.3843	0.0449908	0.0957754	0.682068	CER:CK	1.037	227.09	NA	NA	DDA for other ion	C9 H13 N3 O4	NA	NA	NA	NA	NA	NA	NA	NA	NA	NA	level5	NA	NA	NA	NA	NA	NA	Normal
1.037_291.09584	0.869946	0.276612	0.390206	0.335865	CER:CK	1.037	291.096	NA	NA	DDA for preferred ion	C12 H13 N5 O4	NA	NA	NA	NA	NA	NA	NA	NA	NA	NA	level5	NA	NA	NA	NA	NA	NA	Normal
1.037_347.06248	0.823423	0.124679	0.211134	0.471706	CER:CK	1.037	347.062	68.3	76.1	DDA for preferred ion	C10 H14 N5 O7 P	Adenosine 5′-monophosphate	1870	NA	-0.000609095	-1.755	283	68.3409	Full match	NA	NA	level1	NA	NA	NA	NA	NA	NA	Normal
1.038_307.01349	1.08775	0.717512	0.793788	0.200771	CER:CK	1.038	307.013	NA	NA	DDA for other ion	C15 H6 N3 O3 P	NA	NA	NA	NA	NA	NA	NA	NA	NA	NA	level5	NA	NA	NA	NA	NA	NA	Normal
1.038_371.17928	0.698796	0.101785	0.180369	0.631948	CER:CK	1.038	371.179	NA	NA	No MS2	C15 H25 N5 O6	NA	NA	NA	NA	NA	NA	NA	NA	NA	NA	level5	NA	NA	NA	NA	NA	NA	Normal
1.038_381.01205	0.747709	0.113956	0.196834	0.55402	CER:CK	1.038	381.012	NA	NA	DDA for preferred ion	C6 H11 N3 O16	NA	NA	NA	NA	NA	NA	NA	NA	NA	NA	level5	NA	NA	NA	NA	NA	NA	Normal
1.039_203.11574	0.577442	0.00425146	0.0155243	1.02494	CER:CK	1.039	203.116	39.9	49.6	DDA for preferred ion	C9 H17 N O4	Acetyl-l-carnitine	NA	NA	-1.66546e-05	-0.0819954	333	49.6033	Partial match	NA	NA	level3	Reference-879	NA	NA	NA	NA	NA	Down
1.039_244.06935	0.441113	0.00312644	0.0122779	1.35359	CER:CK	1.039	244.069	NA	NA	No MS2	C9 H12 N2 O6	NA	NA	NA	NA	NA	NA	NA	NA	NA	NA	level5	NA	NA	NA	NA	NA	NA	Down
1.039_244.10564	1.03674	0.680023	0.760954	0.124258	CER:CK	1.039	244.106	NA	NA	DDA for other ion	NA	NA	NA	NA	NA	NA	NA	NA	NA	NA	NA	level5	NA	NA	NA	NA	NA	NA	Normal
1.039_331.12626	1.20406	0.0351868	0.0789806	0.556168	CER:CK	1.039	331.126	NA	NA	DDA for preferred ion	C14 H21 N O8	NA	NA	NA	NA	NA	NA	NA	NA	NA	NA	level5	NA	NA	NA	NA	NA	NA	Normal
1.039_343.08320	0.541775	0.00111975	0.00570975	1.13026	CER:CK	1.039	343.083	NA	NA	DDA for other ion	C9 H23 N5 O P2 S2	NA	NA	NA	NA	NA	NA	NA	NA	NA	NA	level5	NA	NA	NA	NA	NA	NA	Down
1.039_360.16396	0.829729	0.39178	0.505199	0.388761	CER:CK	1.039	360.164	NA	NA	No MS2	C10 H30 N6 O2 P2 S	NA	NA	NA	NA	NA	NA	NA	NA	NA	NA	level5	NA	NA	NA	NA	NA	NA	Normal
1.039_373.19557	0.871224	0.399859	0.513337	0.299421	CER:CK	1.039	373.196	NA	NA	DDA for preferred ion	NA	NA	NA	NA	NA	NA	NA	NA	NA	NA	NA	level5	NA	NA	NA	NA	NA	NA	Normal
1.039_463.16856	1.68723	0.0180156	0.0470585	0.879121	CER:CK	1.039	463.169	NA	NA	No MS2	NA	NA	NA	NA	NA	NA	NA	NA	NA	NA	NA	level5	NA	NA	NA	NA	NA	NA	Normal
1.039_612.15083	0.490807	2.30558e-06	5.76869e-05	1.31534	CER:CK	1.039	612.151	NA	92.8	DDA for preferred ion	C20 H32 N6 O12 S2	L-glutathione oxidized	NA	NA	-0.0011337	-1.85199	301	92.8259	No match	NA	C00127	level2	Reference-471	NA	NA	NA	NA	map00480 Glutathione metabolism; map04216 Ferroptosis; map04918 Thyroid hormone synthesis	Down
1.04_273.13221	0.770701	0.00756238	0.0241311	0.699466	CER:CK	1.04	273.132	NA	NA	DDA for other ion	C11 H19 N3 O5	NA	NA	NA	NA	NA	NA	NA	NA	NA	NA	level5	NA	NA	NA	NA	NA	NA	Normal
1.04_437.97275	0.725963	0.0940486	0.169547	0.731919	CER:CK	1.04	437.973	NA	NA	No MS2	C9 H6 N6 O13 S	NA	NA	NA	NA	NA	NA	NA	NA	NA	NA	level5	NA	NA	NA	NA	NA	NA	Normal
1.041_187.08443	0.850233	0.243404	0.354499	0.374813	CER:CK	1.041	187.084	NA	NA	No MS2	C8 H13 N O4	NA	NA	NA	NA	NA	NA	NA	NA	NA	NA	level5	NA	NA	NA	NA	NA	NA	Normal
1.041_255.12157	0.704434	0.0023779	0.00998934	0.833192	CER:CK	1.041	255.122	NA	NA	DDA for preferred ion	C11 H17 N3 O4	NA	NA	NA	NA	NA	NA	NA	NA	NA	NA	level5	NA	NA	NA	NA	NA	NA	Normal
1.042_216.11086	0.73402	0.000278684	0.00193348	0.81653	CER:CK	1.042	216.111	NA	NA	No MS2	C9 H16 N2 O4	NA	NA	NA	NA	NA	NA	NA	NA	NA	NA	level5	NA	NA	NA	NA	NA	NA	Normal
1.042_345.04691	0.710131	0.00712263	0.0229842	0.79413	CER:CK	1.042	345.047	NA	NA	DDA for preferred ion	C10 H12 N5 O7 P	NA	NA	NA	NA	NA	NA	NA	NA	NA	NA	level5	NA	NA	NA	NA	NA	NA	Normal
1.042_419.14259	3.33299	0.00381962	0.0143009	1.74899	CER:CK	1.042	419.143	NA	NA	DDA for preferred ion	C15 H28 N5 O3 P3	NA	NA	NA	NA	NA	NA	NA	NA	NA	NA	level5	NA	NA	NA	NA	NA	NA	Up
1.043_165.11325	0.820615	0.0410654	0.0887812	0.510874	CER:CK	1.043	165.113	NA	NA	No MS2	NA	NA	NA	NA	NA	NA	NA	NA	NA	NA	NA	level5	NA	NA	NA	NA	NA	NA	Normal
1.043_226.09521	0.936288	0.612653	0.706278	0.185703	CER:CK	1.043	226.095	NA	NA	DDA for other ion	C4 H15 N6 O3 P	NA	NA	NA	NA	NA	NA	NA	NA	NA	NA	level5	NA	NA	NA	NA	NA	NA	Normal
1.043_259.11646	0.986173	0.908782	0.937324	0.109912	CER:CK	1.043	259.116	NA	NA	No MS2	NA	NA	NA	NA	NA	NA	NA	NA	NA	NA	NA	level5	NA	NA	NA	NA	NA	NA	Normal
1.043_275.09993	0.442515	0.00538634	0.0186003	1.16004	CER:CK	1.043	275.1	NA	NA	DDA for preferred ion	C5 H18 N5 O6 P	NA	NA	NA	NA	NA	NA	NA	NA	NA	NA	level5	NA	NA	NA	NA	NA	NA	Down
1.043_355.18496	0.850939	0.266803	0.380116	0.414875	CER:CK	1.043	355.185	NA	34.1	DDA for preferred ion	C20 H25 N3 O3	2-oxo-3-hydroxy-lsd	NA	NA	-0.00463034	-13.0362	280	34.1363	Invalid mass	NA	NA	level3	Reference-6964	NA	NA	NA	NA	NA	Normal
1.043_373.10050	2.87935	0.000364024	0.00238464	1.54299	CER:CK	1.043	373.101	NA	NA	DDA for preferred ion	C16 H15 N5 O6	NA	NA	NA	NA	NA	NA	NA	NA	NA	NA	level5	NA	NA	NA	NA	NA	NA	Up
1.044_341.13191	1.56727	0.031135	0.0724058	0.729914	CER:CK	1.044	341.132	NA	NA	No MS2	NA	NA	NA	NA	NA	NA	NA	NA	NA	NA	NA	level5	NA	NA	NA	NA	NA	NA	Normal
1.044_383.17959	0.652081	0.260368	0.37292	0.596463	CER:CK	1.044	383.18	NA	NA	DDA for preferred ion	NA	NA	NA	NA	NA	NA	NA	NA	NA	NA	NA	level5	NA	NA	NA	NA	NA	NA	Normal
1.045_243.12182	0.918649	0.553618	0.6564	0.183705	CER:CK	1.045	243.122	NA	NA	DDA for preferred ion	NA	NA	NA	NA	NA	NA	NA	NA	NA	NA	NA	level5	NA	NA	NA	NA	NA	NA	Normal
1.045_363.05748	0.733443	0.00927845	0.0281551	0.748376	CER:CK	1.045	363.057	NA	NA	DDA for preferred ion	C10 H14 N5 O8 P	NA	NA	NA	NA	NA	NA	NA	NA	NA	NA	level5	NA	NA	NA	NA	NA	NA	Normal
1.046_285.13210	0.756256	0.126596	0.213747	0.577794	CER:CK	1.046	285.132	NA	NA	No MS2	NA	NA	NA	NA	NA	NA	NA	NA	NA	NA	NA	level5	NA	NA	NA	NA	NA	NA	Normal
1.046_301.16324	0.781012	0.0105765	0.0310847	0.615864	CER:CK	1.046	301.163	NA	NA	No MS2	C16 H28 Cl N S	NA	NA	NA	NA	NA	NA	NA	NA	NA	NA	level5	NA	NA	NA	NA	NA	NA	Normal
1.046_332.16899	0.75892	0.0444547	0.0948547	0.637678	CER:CK	1.046	332.169	NA	NA	DDA for preferred ion	NA	NA	NA	NA	NA	NA	NA	NA	NA	NA	NA	level5	NA	NA	NA	NA	NA	NA	Normal
1.046_384.08159	0.466913	0.00815099	0.025599	1.25905	CER:CK	1.046	384.082	NA	NA	DDA for preferred ion	C9 H17 N6 O9 P	NA	NA	NA	NA	NA	NA	NA	NA	NA	NA	level5	NA	NA	NA	NA	NA	NA	Down
1.046_472.16948	4.07163	0.000643441	0.00373602	1.8033	CER:CK	1.046	472.169	NA	NA	DDA for preferred ion	C14 H29 N6 O10 P	NA	NA	NA	NA	NA	NA	NA	NA	NA	NA	level5	NA	NA	NA	NA	NA	NA	Up
1.048_299.11134	0.630103	0.000147669	0.00121179	1.01307	CER:CK	1.048	299.111	NA	NA	No MS2	NA	NA	NA	NA	NA	NA	NA	NA	NA	NA	NA	level5	NA	NA	NA	NA	NA	NA	Down
1.049_361.07810	0.608893	0.00118039	0.00591355	1.04829	CER:CK	1.049	361.078	NA	33.3	DDA for preferred ion	C16 H15 N3 O5 S	2-morpholinophenyl 2,1,3-benzoxadiazole-4-sulfonate	NA	NA	0.00486159	13.4643	290	33.3011	Invalid mass	NA	NA	level3	Reference-3964	NA	NA	NA	NA	NA	Down
1.05_470.17601	2.04938	0.0006016	0.00355138	1.2373	CER:CK	1.05	470.176	NA	NA	No MS2	C22 H28 N6 O2 P2	NA	NA	NA	NA	NA	NA	NA	NA	NA	NA	level5	NA	NA	NA	NA	NA	NA	Up
1.051_435.17373	2.51265	0.000239116	0.00174627	1.4218	CER:CK	1.051	435.174	NA	NA	DDA for preferred ion	C14 H35 N3 O6 P2 S	NA	NA	NA	NA	NA	NA	NA	NA	NA	NA	level5	NA	NA	NA	NA	NA	NA	Up
1.051_526.12154	1.8454	0.018485	0.0481005	0.930916	CER:CK	1.051	526.122	NA	NA	No MS2	C13 H26 N4 O18	NA	NA	NA	NA	NA	NA	NA	NA	NA	NA	level5	NA	NA	NA	NA	NA	NA	Normal
1.051_847.29393	2.23156	0.00629164	0.0210134	1.30602	CER:CK	1.051	847.294	NA	NA	DDA for preferred ion	C28 H60 N5 O16 P3 S	NA	NA	NA	NA	NA	NA	NA	NA	NA	NA	level5	NA	NA	NA	NA	NA	NA	Up
1.052_587.09723	6.0952	1.55835e-05	0.000234727	2.077	CER:CK	1.052	587.097	NA	NA	DDA for preferred ion	C20 H29 N O15 S2	NA	NA	NA	NA	NA	NA	NA	NA	NA	NA	level5	NA	NA	NA	NA	NA	NA	Up
1.053_346.18460	0.681286	0.0220121	0.0550783	0.723039	CER:CK	1.053	346.185	NA	NA	No MS2	NA	NA	NA	NA	NA	NA	NA	NA	NA	NA	NA	level5	NA	NA	NA	NA	NA	NA	Normal
1.054_230.12657	0.963931	0.641862	0.729648	0.25155	CER:CK	1.054	230.127	NA	NA	DDA for preferred ion	C10 H18 N2 O4	NA	NA	NA	NA	NA	NA	NA	NA	NA	NA	level5	NA	NA	NA	NA	NA	NA	Normal
1.054_827.26799	0.560486	0.044078	0.09439	0.769651	CER:CK	1.054	827.268	NA	NA	DDA for preferred ion	C38 H47 N5 O12 P2	NA	NA	NA	NA	NA	NA	NA	NA	NA	NA	level5	NA	NA	NA	NA	NA	NA	Normal
1.054_829.28154	1.54305	0.0235697	0.0581458	0.937088	CER:CK	1.054	829.282	NA	NA	No MS2	C44 H49 N O11 P2	NA	NA	NA	NA	NA	NA	NA	NA	NA	NA	level5	NA	NA	NA	NA	NA	NA	Normal
1.055_164.04737	3.79428	1.60121e-05	0.000236514	1.76801	CER:CK	1.055	164.047	82.9	91.1	DDA for preferred ion	C9 H8 O3	2-hydroxycinnamic acid	NA	NA	2.2654e-05	0.138094	308	91.0669	Partial match	HMDB0002641	C01772	level2	Reference-168	Phenylpropanoids and polyketides	Cinnamic acids and derivatives	Hydroxycinnamic acids and derivatives	Polyketides[PK]	map00360 Phenylalanine metabolism; map00940 Phenylpropanoid biosynthesis; map01110 Biosynthesis of secondary metabolites; map01120 Microbial metabolism in diverse environments	Up
1.055_212.11613	1.1257	0.465746	0.579209	0.308685	CER:CK	1.055	212.116	NA	NA	DDA for preferred ion	C10 H16 N2 O3	NA	NA	NA	NA	NA	NA	NA	NA	NA	NA	level5	NA	NA	NA	NA	NA	NA	Normal
1.055_245.13742	0.862088	0.505035	0.614062	0.29489	CER:CK	1.055	245.137	NA	NA	No MS2	C10 H19 N3 O4	NA	NA	NA	NA	NA	NA	NA	NA	NA	NA	level5	NA	NA	NA	NA	NA	NA	Normal
1.055_374.21627	0.89893	0.337196	0.451336	0.298592	CER:CK	1.055	374.216	NA	NA	DDA for preferred ion	C16 H30 N4 O6	NA	NA	NA	NA	NA	NA	NA	NA	NA	NA	level5	NA	NA	NA	NA	NA	NA	Normal
1.055_523.19027	3.37374	9.41475e-05	0.000883405	1.68358	CER:CK	1.055	523.19	NA	NA	DDA for preferred ion	C20 H34 N3 O11 P	NA	NA	NA	NA	NA	NA	NA	NA	NA	NA	level5	NA	NA	NA	NA	NA	NA	Up
1.055_525.19619	3.86144	0.000289746	0.00199511	1.7899	CER:CK	1.055	525.196	NA	NA	No MS2	NA	NA	NA	NA	NA	NA	NA	NA	NA	NA	NA	level5	NA	NA	NA	NA	NA	NA	Up
1.055_597.22694	3.12243	0.000235666	0.00172383	1.57609	CER:CK	1.055	597.227	NA	NA	DDA for preferred ion	C24 H39 N O16	NA	NA	NA	NA	NA	NA	NA	NA	NA	NA	level5	NA	NA	NA	NA	NA	NA	Up
1.056_267.09643	1.27512	0.0562846	0.113686	0.647324	CER:CK	1.056	267.096	88.9	98	DDA for preferred ion	C10 H13 N5 O4	Adenosine	NA	NA	-0.000328854	-1.23122	305	98.0336	Partial match	HMDB0000050	C00212	level2	Reference-297	Nucleosides, nucleotides, and analogues	Purine nucleosides	null	Purines and derivatives	map00230 Purine metabolism; map01100 Metabolic pathways; map04022 cGMP-PKG signaling pathway; map04024 cAMP signaling pathway; map04071 Sphingolipid signaling pathway; map04080 Neuroactive ligand-receptor interaction; map04270 Vascular smooth muscle contraction; map04923 Regulation of lipolysis in adipocytes; map04924 Renin secretion; map05012 Parkinson disease; map05032 Morphine addiction; map05…	Normal
1.056_527.20054	2.648	0.000163673	0.00130691	1.52303	CER:CK	1.056	527.201	NA	NA	DDA for preferred ion	C25 H29 N5 O8	NA	NA	NA	NA	NA	NA	NA	NA	NA	NA	level5	NA	NA	NA	NA	NA	NA	Up
1.056_586.08684	3.05051	1.17231e-05	0.000192858	1.60223	CER:CK	1.056	586.087	NA	NA	No MS2	NA	NA	NA	NA	NA	NA	NA	NA	NA	NA	NA	level5	NA	NA	NA	NA	NA	NA	Up
1.056_607.08647	24.9231	6.54994e-06	0.000127085	2.73523	CER:CK	1.056	607.086	NA	NA	No MS2	C43 H13 N O4	NA	NA	NA	NA	NA	NA	NA	NA	NA	NA	level5	NA	NA	NA	NA	NA	NA	Up
1.057_181.07399	3.80424	1.58166e-05	0.000235144	1.76983	CER:CK	1.057	181.074	89.4	95	DDA for preferred ion	C9 H11 N O3	L-tyrosine	NA	NA	9.23866e-05	0.510215	328	94.9956	Full match	HMDB0000158	C00082	level2	Reference-2255	Organic acids and derivatives	Carboxylic acids and derivatives	Amino acids, peptides, and analogues	Amino acids	map00130 Ubiquinone and other terpenoid-quinone biosynthesis; map00231 Puromycin biosynthesis; map00261 Monobactam biosynthesis; map00350 Tyrosine metabolism; map00360 Phenylalanine metabolism; map00400 Phenylalanine, tyrosine and tryptophan biosynthesis; map00401 Novobiocin biosynthesis; map00460 Cyanoamino acid metabolism; map00680 Methane metabolism; map00730 Thiamine metabolism; map00940 Phen…	Up
1.057_271.15286	0.992615	0.890216	0.924848	0.0989057	CER:CK	1.057	271.153	NA	41.9	DDA for preferred ion	C17 H21 N O2	Desomorphine	NA	NA	-0.00437229	-16.1245	313	41.8934	Invalid mass	NA	NA	level3	Reference-3004	NA	NA	NA	NA	NA	Normal
1.057_628.13671	0.322154	0.0055495	0.0190203	1.40664	CER:CK	1.057	628.137	NA	NA	No MS2	C34 H26 N6 O P2 S	NA	NA	NA	NA	NA	NA	NA	NA	NA	NA	level5	NA	NA	NA	NA	NA	NA	Down
1.057_685.24110	5.18943	0.00102187	0.00532958	1.96672	CER:CK	1.057	685.241	NA	NA	DDA for preferred ion	C21 H44 N5 O18 P	NA	NA	NA	NA	NA	NA	NA	NA	NA	NA	level5	NA	NA	NA	NA	NA	NA	Up
1.058_359.13198	2.69356	0.00112254	0.00571122	1.42395	CER:CK	1.058	359.132	NA	NA	DDA for preferred ion	NA	NA	NA	NA	NA	NA	NA	NA	NA	NA	NA	level5	NA	NA	NA	NA	NA	NA	Up
1.058_524.19399	3.45122	0.0002531	0.00180509	1.72306	CER:CK	1.058	524.194	NA	NA	No MS2	C16 H39 N4 O9 P3	NA	NA	NA	NA	NA	NA	NA	NA	NA	NA	level5	NA	NA	NA	NA	NA	NA	Up
1.06_417.12673	2.35511	0.000231974	0.00170226	1.36507	CER:CK	1.06	417.127	NA	NA	DDA for preferred ion	C12 H28 N5 O5 P S2	NA	NA	NA	NA	NA	NA	NA	NA	NA	NA	level5	NA	NA	NA	NA	NA	NA	Up
1.061_179.12891	0.781498	0.206579	0.312806	0.506406	CER:CK	1.061	179.129	NA	NA	DDA for preferred ion	C5 H18 N5 P	NA	NA	NA	NA	NA	NA	NA	NA	NA	NA	level5	NA	NA	NA	NA	NA	NA	Normal
1.063_576.14452	9.62848	0.000149792	0.00122001	2.26032	CER:CK	1.063	576.145	NA	NA	No MS2	C22 H37 N6 P S5	NA	NA	NA	NA	NA	NA	NA	NA	NA	NA	level5	NA	NA	NA	NA	NA	NA	Up
1.064_246.12148	1.00025	0.947978	0.963977	0.0558221	CER:CK	1.064	246.121	NA	NA	DDA for preferred ion	C10 H18 N2 O5	NA	NA	NA	NA	NA	NA	NA	NA	NA	NA	level5	NA	NA	NA	NA	NA	NA	Normal
1.064_360.13177	6.07428	3.32141e-05	0.00039606	2.02106	CER:CK	1.064	360.132	NA	NA	No MS2	C20 H25 O2 P S	NA	NA	NA	NA	NA	NA	NA	NA	NA	NA	level5	NA	NA	NA	NA	NA	NA	Up
1.065_550.18895	0.544441	0.00676216	0.0221013	1.04374	CER:CK	1.065	550.189	NA	NA	DDA for preferred ion	C16 H34 N6 O13 S	NA	NA	NA	NA	NA	NA	NA	NA	NA	NA	level5	NA	NA	NA	NA	NA	NA	Down
1.066_151.04940	0.897218	0.289405	0.402477	0.306859	CER:CK	1.066	151.049	79	90.7	DDA for preferred ion	C5 H5 N5 O	Guanine	NA	NA	-1.00662e-05	-0.066642	330	90.7276	Partial match	HMDB0000132	C00242	level1	Reference-436	Organoheterocyclic compounds	Imidazopyrimidines	Purines and purine derivatives	Purines and derivatives	map00230 Purine metabolism; map01100 Metabolic pathways	Normal
1.066_240.14725	0.925962	0.423053	0.536015	0.292508	CER:CK	1.066	240.147	NA	45.1	DDA for preferred ion	C17 H20 O	2-(cyclohexylmethylidene)-1,2,3,4-tetrahydronaphthalen-1-one	NA	NA	-0.00416578	-17.3465	361	45.0951	Invalid mass	NA	NA	level3	Reference-3626	NA	NA	NA	NA	NA	Normal
1.066_283.09124	0.599134	7.05149e-05	0.000715704	1.08346	CER:CK	1.066	283.091	89	NA	DDA for preferred ion	C10 H13 N5 O5	Guanosine 鸟苷	269	Miscellaneous 其他类	-0.000425011	-1.50132	326	88.992	Full match	NA	NA	level2	NA	NA	NA	NA	NA	NA	Down
1.067_368.12136	2.90536	7.16863e-05	0.000723021	1.57137	CER:CK	1.067	368.121	NA	NA	DDA for preferred ion	C10 H21 N6 O7 P	NA	NA	NA	NA	NA	NA	NA	NA	NA	NA	level5	NA	NA	NA	NA	NA	NA	Up
1.067_377.07366	0.992502	0.870724	0.912697	0.166785	CER:CK	1.067	377.074	NA	NA	DDA for preferred ion	C11 H16 N5 O8 P	NA	NA	NA	NA	NA	NA	NA	NA	NA	NA	level5	NA	NA	NA	NA	NA	NA	Normal
1.068_257.13687	0.909305	0.261798	0.374148	0.270003	CER:CK	1.068	257.137	NA	NA	DDA for preferred ion	NA	NA	NA	NA	NA	NA	NA	NA	NA	NA	NA	level5	NA	NA	NA	NA	NA	NA	Normal
1.069_275.14774	0.880592	0.083355	0.153842	0.391704	CER:CK	1.069	275.148	NA	NA	DDA for preferred ion	NA	NA	NA	NA	NA	NA	NA	NA	NA	NA	NA	level5	NA	NA	NA	NA	NA	NA	Normal
1.069_317.15816	0.929235	0.896655	0.92902	0.0669422	CER:CK	1.069	317.158	NA	NA	DDA for preferred ion	C13 H23 N3 O6	NA	NA	NA	NA	NA	NA	NA	NA	NA	NA	level5	NA	NA	NA	NA	NA	NA	Normal
1.072_187.04804	0.709807	0.0133573	0.0374315	0.806198	CER:CK	1.072	187.048	NA	NA	DDA for other ion	C7 H9 N O5	NA	NA	NA	NA	NA	NA	NA	NA	NA	NA	level5	NA	NA	NA	NA	NA	NA	Normal
1.072_230.06494	6.70288	2.44154e-05	0.000324052	2.09063	CER:CK	1.072	230.065	NA	NA	DDA for preferred ion	C7 H10 N4 O5	NA	NA	NA	NA	NA	NA	NA	NA	NA	NA	level5	NA	NA	NA	NA	NA	NA	Up
1.079_802.22948	5.56625	0.000856261	0.00466209	1.88693	CER:CK	1.079	802.229	NA	NA	No MS2	C43 H40 N4 O8 P2	NA	NA	NA	NA	NA	NA	NA	NA	NA	NA	level5	NA	NA	NA	NA	NA	NA	Up
1.081_204.11101	0.96884	0.548061	0.651329	0.127872	CER:CK	1.081	204.111	NA	NA	DDA for preferred ion	C8 H16 N2 O4	NA	NA	NA	NA	NA	NA	NA	NA	NA	NA	level5	NA	NA	NA	NA	NA	NA	Normal
1.081_431.17872	3.51503	0.000157519	0.00126763	1.65851	CER:CK	1.081	431.179	NA	NA	DDA for preferred ion	C13 H30 N5 O9 P	NA	NA	NA	NA	NA	NA	NA	NA	NA	NA	level5	NA	NA	NA	NA	NA	NA	Up
1.082_231.12185	1.19358	0.129304	0.217357	0.487703	CER:CK	1.082	231.122	NA	NA	No MS2	C9 H17 N3 O4	NA	NA	NA	NA	NA	NA	NA	NA	NA	NA	level5	NA	NA	NA	NA	NA	NA	Normal
1.082_372.16435	1.01636	0.890823	0.924848	0.0517318	CER:CK	1.082	372.164	NA	NA	No MS2	NA	NA	NA	NA	NA	NA	NA	NA	NA	NA	NA	level5	NA	NA	NA	NA	NA	NA	Normal
1.096_643.12578	2.69229	0.00154765	0.00722594	1.3946	CER:CK	1.096	643.126	NA	NA	No MS2	C35 H22 Cl N5 O6	NA	NA	NA	NA	NA	NA	NA	NA	NA	NA	level5	NA	NA	NA	NA	NA	NA	Up
1.099_232.14228	1.31626	0.00525411	0.0183094	0.713945	CER:CK	1.099	232.142	NA	NA	DDA for preferred ion	C10 H20 N2 O4	NA	NA	NA	NA	NA	NA	NA	NA	NA	NA	level5	NA	NA	NA	NA	NA	NA	Normal
1.102_268.15330	0.988777	0.905657	0.935696	0.0827623	CER:CK	1.102	268.153	NA	NA	DDA for preferred ion	C12 H20 N4 O3	NA	NA	NA	NA	NA	NA	NA	NA	NA	NA	level5	NA	NA	NA	NA	NA	NA	Normal
1.112_293.14721	1.13804	0.227252	0.336747	0.309625	CER:CK	1.112	293.147	NA	NA	DDA for preferred ion	C12 H23 N O7	NA	NA	NA	NA	NA	NA	NA	NA	NA	NA	level5	NA	NA	NA	NA	NA	NA	Normal
1.115_275.13684	1.01783	0.797924	0.857272	0.18012	CER:CK	1.115	275.137	NA	NA	DDA for preferred ion	C12 H21 N O6	NA	NA	NA	NA	NA	NA	NA	NA	NA	NA	level5	NA	NA	NA	NA	NA	NA	Normal
1.118_368.18048	1.06113	0.674658	0.75607	0.187668	CER:CK	1.118	368.18	NA	NA	DDA for preferred ion	C15 H32 N2 O4 S2	NA	NA	NA	NA	NA	NA	NA	NA	NA	NA	level5	NA	NA	NA	NA	NA	NA	Normal
1.121_188.11615	1.04454	0.469518	0.582477	0.176166	CER:CK	1.121	188.116	29.7	51.9	DDA for preferred ion	C8 H16 N2 O3	N6-acetyl-l-lysine	NA	NA	5.93969e-05	0.315746	371	51.9423	Partial match	HMDB0000206	C02727	level3	Reference-501	Organic acids and derivatives	Carboxylic acids and derivatives	Amino acids, peptides, and analogues	Amino acids, peptides, and analogues	map00310 Lysine degradation	Normal
1.135_588.06223	1.52181	0.0309941	0.0721516	0.767919	CER:CK	1.135	588.062	NA	NA	DDA for preferred ion	C22 H27 N2 O9 P3 S	NA	NA	NA	NA	NA	NA	NA	NA	NA	NA	level5	NA	NA	NA	NA	NA	NA	Normal
1.137_251.10168	1.64536	0.00333745	0.012903	1.03521	CER:CK	1.137	251.102	86.9	94.7	DDA for preferred ion	C10 H13 N5 O3	2'-deoxyadenosine	NA	NA	-0.000156012	-0.621309	340	94.7004	Partial match	NA	C00559	level2	Reference-159	Nucleic acids	Nucleosides [Fig]	Deoxyribonucleosides	Nucleic acids	map00230 Purine metabolism; map01100 Metabolic pathways	Up
1.141_260.00155	1.18012	0.37991	0.493927	0.302016	CER:CK	1.141	260.002	NA	NA	DDA for preferred ion	C9 H9 Cl N2 O3 S	NA	NA	NA	NA	NA	NA	NA	NA	NA	NA	level5	NA	NA	NA	NA	NA	NA	Normal
1.141_394.05937	1.08341	0.479086	0.590826	0.367976	CER:CK	1.141	394.059	NA	NA	DDA for preferred ion	C14 H19 Cl N2 O7 S	NA	NA	NA	NA	NA	NA	NA	NA	NA	NA	level5	NA	NA	NA	NA	NA	NA	Normal
1.143_192.02704	1.31963	0.190729	0.294254	0.509852	CER:CK	1.143	192.027	NA	NA	DDA for preferred ion	C6 H8 O7	NA	NA	NA	NA	NA	NA	NA	NA	NA	NA	level5	NA	NA	NA	NA	NA	NA	Normal
1.144_286.97258	0.882577	0.663455	0.746427	0.155257	CER:CK	1.144	286.973	NA	NA	DDA for preferred ion	C5 H11 N3 O3 P2 S2	NA	NA	NA	NA	NA	NA	NA	NA	NA	NA	level5	NA	NA	NA	NA	NA	NA	Normal
1.145_436.96492	1.22822	0.0898888	0.163984	0.490389	CER:CK	1.145	436.965	NA	NA	DDA for preferred ion	C4 H14 N3 O15 P3	NA	NA	NA	NA	NA	NA	NA	NA	NA	NA	level5	NA	NA	NA	NA	NA	NA	Normal
1.147_174.10077	1.11053	0.170978	0.269689	0.345367	CER:CK	1.147	174.101	NA	33.8	DDA for preferred ion	C7 H14 N2 O3	N-acetylornithine	NA	NA	0.000328528	1.88701	324	33.8219	Full match	HMDB0003357	NA	level3	Reference-513	Organic acids and derivatives	Carboxylic acids and derivatives	Amino acids, peptides, and analogues	Amino acids, peptides, and analogues	map00220 Arginine biosynthesis; map01100 Metabolic pathways; map01110 Biosynthesis of secondary metabolites; map01130 Biosynthesis of antibiotics; map01210 2-Oxocarboxylic acid metabolism; map01230 Biosynthesis of amino acids	Normal
1.147_211.00033	1.39567	0.0457148	0.0968215	0.681722	CER:CK	1.147	211	NA	NA	No MS2	C3 H6 N3 O6 P	NA	NA	NA	NA	NA	NA	NA	NA	NA	NA	level5	NA	NA	NA	NA	NA	NA	Normal
1.148_437.97323	1.38268	0.00655343	0.0216353	0.770245	CER:CK	1.148	437.973	NA	NA	No MS2	C11 H13 N4 O7 P3 S	NA	NA	NA	NA	NA	NA	NA	NA	NA	NA	level5	NA	NA	NA	NA	NA	NA	Normal
1.15_199.12093	1.09758	0.485939	0.597669	0.216053	CER:CK	1.15	199.121	NA	67.4	DDA for preferred ion	C10 H17 N O3	Ecgonine methyl ester	NA	NA	9.06625e-05	0.455314	390	67.4401	Full match	HMDB0006406	NA	level2	Reference-709	Alkaloids and derivatives	Tropane alkaloids	null	Alkaloids and derivatives	map00960 Tropane, piperidine and pyridine alkaloid biosynthesis; map01064 Biosynthesis of alkaloids derived from ornithine, lysine and nicotinic acid; map01100 Metabolic pathways; map01110 Biosynthesis of secondary metabolites	Normal
1.15_408.01089	1.28956	0.173855	0.273628	0.459096	CER:CK	1.15	408.011	NA	NA	No MS2	C13 H13 O13 P	NA	NA	NA	NA	NA	NA	NA	NA	NA	NA	level5	NA	NA	NA	NA	NA	NA	Normal
1.151_218.12667	1.01822	0.596649	0.69166	0.116427	CER:CK	1.151	218.127	NA	NA	DDA for preferred ion	C9 H18 N2 O4	NA	NA	NA	NA	NA	NA	NA	NA	NA	NA	level5	NA	NA	NA	NA	NA	NA	Normal
1.151_369.16310	0.588957	0.119021	0.202902	0.705133	CER:CK	1.151	369.163	NA	NA	No MS2	C14 H27 N O10	NA	NA	NA	NA	NA	NA	NA	NA	NA	NA	level5	NA	NA	NA	NA	NA	NA	Normal
1.154_323.12125	0.618458	0.000141647	0.00117617	1.02451	CER:CK	1.154	323.121	NA	NA	DDA for preferred ion	C13 H25 N O4 S2	NA	NA	NA	NA	NA	NA	NA	NA	NA	NA	level5	NA	NA	NA	NA	NA	NA	Down
1.156_186.10050	0.965439	0.760213	0.830593	0.148732	CER:CK	1.156	186.101	NA	NA	No MS2	C8 H14 N2 O3	NA	NA	NA	NA	NA	NA	NA	NA	NA	NA	level5	NA	NA	NA	NA	NA	NA	Normal
1.157_232.10592	1.01344	0.777543	0.843785	0.164972	CER:CK	1.157	232.106	NA	NA	DDA for preferred ion	C9 H16 N2 O5	NA	NA	NA	NA	NA	NA	NA	NA	NA	NA	level5	NA	NA	NA	NA	NA	NA	Normal
1.162_473.21073	0.616115	0.00862117	0.0267848	0.934033	CER:CK	1.162	473.211	NA	NA	DDA for preferred ion	C19 H31 N5 O9	NA	NA	NA	NA	NA	NA	NA	NA	NA	NA	level5	NA	NA	NA	NA	NA	NA	Normal
1.164_635.26278	0.647758	0.0193183	0.04964	0.835374	CER:CK	1.164	635.263	NA	NA	No MS2	C27 H46 N3 O10 P S	NA	NA	NA	NA	NA	NA	NA	NA	NA	NA	level5	NA	NA	NA	NA	NA	NA	Normal
1.166_385.19456	0.455594	0.000142995	0.0011819	1.35592	CER:CK	1.166	385.195	NA	NA	No MS2	C15 H31 N O10	NA	NA	NA	NA	NA	NA	NA	NA	NA	NA	level5	NA	NA	NA	NA	NA	NA	Down
1.167_192.08996	0.201879	0.000107451	0.000962857	1.86242	CER:CK	1.167	192.09	NA	31.3	DDA for preferred ion	C10 H12 N2 O2	Trans-3-hydroxycotinine	NA	NA	8.04736e-05	0.418937	385	31.3496	Full match	NA	NA	level3	Reference-730	NA	NA	NA	NA	NA	Down
1.169_259.15287	1.2897	0.0203084	0.051691	0.564085	CER:CK	1.169	259.153	NA	NA	DDA for preferred ion	C11 H21 N3 O4	NA	NA	NA	NA	NA	NA	NA	NA	NA	NA	level5	NA	NA	NA	NA	NA	NA	Normal
1.169_345.04694	0.575275	0.00962975	0.0288571	0.970306	CER:CK	1.169	345.047	NA	NA	DDA for preferred ion	C10 H12 N5 O7 P	NA	NA	NA	NA	NA	NA	NA	NA	NA	NA	level5	NA	NA	NA	NA	NA	NA	Normal
1.169_345.10562	1.5993	9.98192e-05	0.000917815	1.02531	CER:CK	1.169	345.106	NA	NA	DDA for preferred ion	C8 H20 N5 O8 P	NA	NA	NA	NA	NA	NA	NA	NA	NA	NA	level5	NA	NA	NA	NA	NA	NA	Up
1.17_508.19049	0.215278	9.09936e-06	0.000156639	1.89918	CER:CK	1.17	508.19	NA	NA	DDA for preferred ion	C15 H37 N6 O7 P S2	NA	NA	NA	NA	NA	NA	NA	NA	NA	NA	level5	NA	NA	NA	NA	NA	NA	Down
1.171_228.11090	0.924138	0.235412	0.345829	0.277285	CER:CK	1.171	228.111	NA	NA	DDA for preferred ion	C10 H16 N2 O4	NA	NA	NA	NA	NA	NA	NA	NA	NA	NA	level5	NA	NA	NA	NA	NA	NA	Normal
1.171_244.06925	0.633369	0.00862762	0.0267848	0.928335	CER:CK	1.171	244.069	NA	NA	No MS2	C9 H12 N2 O6	NA	NA	NA	NA	NA	NA	NA	NA	NA	NA	level5	NA	NA	NA	NA	NA	NA	Normal
1.171_421.10383	1.9773	0.00212478	0.00917001	1.2257	CER:CK	1.171	421.104	NA	NA	DDA for preferred ion	C12 H29 N3 O5 P2 S2	NA	NA	NA	NA	NA	NA	NA	NA	NA	NA	level5	NA	NA	NA	NA	NA	NA	Up
1.172_414.09251	0.282313	0.000275654	0.00191573	1.72704	CER:CK	1.172	414.093	NA	48	DDA for preferred ion	C18 H20 N2 O6 S	N-(1,3-benzodioxol-5-ylmethyl)-2-methyl-5-(1-pyrrolidinylsulfonyl)-3-furamide	NA	NA	21.9883	56077.7	331	48.0183	Invalid mass	NA	NA	level3	Reference-6519	NA	NA	NA	NA	NA	Down
1.173_397.19464	0.694726	0.00768746	0.0243942	0.798333	CER:CK	1.173	397.195	NA	NA	DDA for preferred ion	C17 H27 N5 O6	NA	NA	NA	NA	NA	NA	NA	NA	NA	NA	level5	NA	NA	NA	NA	NA	NA	Normal
1.177_476.23040	1.19185	0.307272	0.421888	0.426212	CER:CK	1.177	476.23	NA	NA	No MS2	NA	NA	NA	NA	NA	NA	NA	NA	NA	NA	NA	level5	NA	NA	NA	NA	NA	NA	Normal
1.178_393.16339	0.373038	0.00237137	0.00998023	1.46442	CER:CK	1.178	393.163	NA	55.5	DDA for preferred ion	C16 H24 O10	Mussaenosidic acid	NA	NA	17.0264	45266.6	319	55.481	Invalid mass	NA	NA	level3	Reference-7470	NA	NA	NA	NA	NA	Down
1.18_461.18940	1.49504	0.00271932	0.0110584	0.872257	CER:CK	1.18	461.189	NA	NA	DDA for preferred ion	C24 H33 N O4 P2	NA	NA	NA	NA	NA	NA	NA	NA	NA	NA	level5	NA	NA	NA	NA	NA	NA	Normal
1.18_511.16891	5.67724	0.000140777	0.00117203	2.07674	CER:CK	1.18	511.169	NA	NA	No MS2	C15 H35 N3 O12 P2	NA	NA	NA	NA	NA	NA	NA	NA	NA	NA	level5	NA	NA	NA	NA	NA	NA	Up
1.181_363.05748	0.762965	0.40585	0.519538	0.376278	CER:CK	1.181	363.057	NA	NA	DDA for preferred ion	C10 H14 N5 O8 P	NA	NA	NA	NA	NA	NA	NA	NA	NA	NA	level5	NA	NA	NA	NA	NA	NA	Normal
1.181_383.21510	0.879423	0.492849	0.603088	0.287828	CER:CK	1.181	383.215	NA	NA	DDA for preferred ion	C20 H35 N O2 P2	NA	NA	NA	NA	NA	NA	NA	NA	NA	NA	level5	NA	NA	NA	NA	NA	NA	Normal
1.182_507.23170	0.254519	1.42399e-06	4.04998e-05	1.82807	CER:CK	1.182	507.232	NA	NA	DDA for preferred ion	C22 H37 N O12	NA	NA	NA	NA	NA	NA	NA	NA	NA	NA	level5	NA	NA	NA	NA	NA	NA	Down
1.183_178.06298	0.449804	0.00274729	0.0111326	1.32952	CER:CK	1.183	178.063	NA	NA	No MS2	C3 H10 N6 O S	NA	NA	NA	NA	NA	NA	NA	NA	NA	NA	level5	NA	NA	NA	NA	NA	NA	Down
1.186_205.09480	1.33358	0.0309419	0.0720666	0.66832	CER:CK	1.186	205.095	NA	NA	No MS2	C8 H15 N O5	NA	NA	NA	NA	NA	NA	NA	NA	NA	NA	level5	NA	NA	NA	NA	NA	NA	Normal
1.191_196.15754	0.43661	0.00703551	0.0227636	1.22734	CER:CK	1.191	196.158	NA	NA	No MS2	C11 H20 N2 O	NA	NA	NA	NA	NA	NA	NA	NA	NA	NA	level5	NA	NA	NA	NA	NA	NA	Down
1.191_379.16979	8.14852	0.000452784	0.00283238	2.17483	CER:CK	1.191	379.17	NA	NA	DDA for preferred ion	C13 H25 N5 O8	NA	NA	NA	NA	NA	NA	NA	NA	NA	NA	level5	NA	NA	NA	NA	NA	NA	Up
1.192_236.07934	0.810794	0.161202	0.257373	0.455856	CER:CK	1.192	236.079	NA	NA	DDA for preferred ion	C11 H12 N2 O4	NA	NA	NA	NA	NA	NA	NA	NA	NA	NA	level5	NA	NA	NA	NA	NA	NA	Normal
1.192_520.13603	0.368453	4.21742e-05	0.000480387	1.51509	CER:CK	1.192	520.136	NA	NA	No MS2	C20 H30 N2 O10 P2	NA	NA	NA	NA	NA	NA	NA	NA	NA	NA	level5	NA	NA	NA	NA	NA	NA	Down
1.195_537.24198	1.34796	0.226492	0.335959	0.582676	CER:CK	1.195	537.242	NA	NA	No MS2	C23 H39 N O13	NA	NA	NA	NA	NA	NA	NA	NA	NA	NA	level5	NA	NA	NA	NA	NA	NA	Normal
1.196_391.09328	1.39742	0.0298278	0.070088	0.714827	CER:CK	1.196	391.093	NA	NA	No MS2	C9 H24 N5 O6 P3	NA	NA	NA	NA	NA	NA	NA	NA	NA	NA	level5	NA	NA	NA	NA	NA	NA	Normal
1.196_505.21606	0.338585	0.00083998	0.00461073	1.59325	CER:CK	1.196	505.216	NA	NA	No MS2	C27 H41 N P2 S2	NA	NA	NA	NA	NA	NA	NA	NA	NA	NA	level5	NA	NA	NA	NA	NA	NA	Down
1.197_216.04933	13.2881	0.000135842	0.00114342	2.42654	CER:CK	1.197	216.049	NA	NA	No MS2	C6 H8 N4 O5	NA	NA	NA	NA	NA	NA	NA	NA	NA	NA	level5	NA	NA	NA	NA	NA	NA	Up
1.198_407.13553	1.26313	0.0406201	0.0879845	0.553233	CER:CK	1.198	407.136	NA	NA	DDA for preferred ion	C11 H31 N5 O3 P2 S2	NA	NA	NA	NA	NA	NA	NA	NA	NA	NA	level5	NA	NA	NA	NA	NA	NA	Normal
1.199_253.14234	1.11502	0.39149	0.504967	0.3726	CER:CK	1.199	253.142	NA	39.5	DDA for preferred ion	C17 H19 N O	Nefopam	NA	NA	-0.00432662	-17.0914	316	39.4955	Invalid mass	NA	D08258	level3	Reference-6983	NA	NA	NA	NA	NA	Normal
1.2_558.21348	1.81026	0.014101	0.0388966	1.13	CER:CK	1.2	558.213	NA	NA	No MS2	C16 H39 N4 O15 P	NA	NA	NA	NA	NA	NA	NA	NA	NA	NA	level5	NA	NA	NA	NA	NA	NA	Up
1.2_636.17605	1.46249	0.0776876	0.145315	0.712251	CER:CK	1.2	636.176	NA	NA	No MS2	C15 H38 N6 O17 P2	NA	NA	NA	NA	NA	NA	NA	NA	NA	NA	level5	NA	NA	NA	NA	NA	NA	Normal
1.202_477.21941	0.471652	7.06664e-05	0.000715704	1.30375	CER:CK	1.202	477.219	NA	NA	DDA for preferred ion	C21 H35 N O11	NA	NA	NA	NA	NA	NA	NA	NA	NA	NA	level5	NA	NA	NA	NA	NA	NA	Down
1.21_373.13646	0.808225	0.456859	0.570637	0.348723	CER:CK	1.21	373.136	NA	NA	DDA for preferred ion	C20 H23 N O4 S	NA	NA	NA	NA	NA	NA	NA	NA	NA	NA	level5	NA	NA	NA	NA	NA	NA	Normal
1.21_433.19371	2.46061	0.0201936	0.051456	1.36559	CER:CK	1.21	433.194	NA	NA	DDA for preferred ion	C23 H33 N O3 P2	NA	NA	NA	NA	NA	NA	NA	NA	NA	NA	level5	NA	NA	NA	NA	NA	NA	Up
1.211_429.14908	3.76881	0.000633476	0.00369044	1.68879	CER:CK	1.211	429.149	NA	NA	DDA for preferred ion	C16 H23 N5 O9	NA	NA	NA	NA	NA	NA	NA	NA	NA	NA	level5	NA	NA	NA	NA	NA	NA	Up
1.213_427.20479	0.68659	0.0262225	0.0631297	0.830308	CER:CK	1.213	427.205	NA	NA	No MS2	C17 H33 N O11	NA	NA	NA	NA	NA	NA	NA	NA	NA	NA	level5	NA	NA	NA	NA	NA	NA	Normal
1.213_537.11945	0.35391	1.17509e-05	0.000192858	1.53393	CER:CK	1.213	537.119	NA	NA	No MS2	C16 H32 N3 O11 P S2	NA	NA	NA	NA	NA	NA	NA	NA	NA	NA	level5	NA	NA	NA	NA	NA	NA	Down
1.215_332.16905	1.00515	0.78509	0.84846	0.1248	CER:CK	1.215	332.169	NA	NA	DDA for preferred ion	C13 H24 N4 O6	NA	NA	NA	NA	NA	NA	NA	NA	NA	NA	level5	NA	NA	NA	NA	NA	NA	Normal
1.217_523.18938	4.14878	0.000767127	0.00432596	1.83384	CER:CK	1.217	523.189	NA	NA	DDA for preferred ion	C22 H29 N5 O10	NA	NA	NA	NA	NA	NA	NA	NA	NA	NA	level5	NA	NA	NA	NA	NA	NA	Up
1.217_555.19395	3.69431	0.000676166	0.0038702	1.6607	CER:CK	1.217	555.194	NA	NA	No MS2	C30 H31 N5 O2 P2	NA	NA	NA	NA	NA	NA	NA	NA	NA	NA	level5	NA	NA	NA	NA	NA	NA	Up
1.219_515.22308	1.02642	0.716269	0.792605	0.164955	CER:CK	1.219	515.223	NA	NA	No MS2	C20 H37 N O14	NA	NA	NA	NA	NA	NA	NA	NA	NA	NA	level5	NA	NA	NA	NA	NA	NA	Normal
1.222_445.19380	4.71929	0.000983472	0.00520615	1.89604	CER:CK	1.222	445.194	NA	NA	No MS2	C14 H32 N5 O9 P	NA	NA	NA	NA	NA	NA	NA	NA	NA	NA	level5	NA	NA	NA	NA	NA	NA	Up
1.223_285.16806	1.03884	0.688524	0.767466	0.211171	CER:CK	1.223	285.168	NA	31.1	DDA for preferred ion	C18 H23 N O2	2-benzylidene-6-(morpholinomethyl)cyclohexan-1-one	NA	NA	-0.004818	-16.895	341	31.0643	Invalid mass	NA	NA	level3	Reference-6113	NA	NA	NA	NA	NA	Normal
1.228_331.17394	1.00171	0.841765	0.890172	0.226268	CER:CK	1.228	331.174	NA	NA	DDA for preferred ion	C17 H30 Cl N O S	NA	NA	NA	NA	NA	NA	NA	NA	NA	NA	level5	NA	NA	NA	NA	NA	NA	Normal
1.231_527.20064	4.19874	6.08182e-05	0.000641674	1.85848	CER:CK	1.231	527.201	NA	NA	DDA for preferred ion	C25 H29 N5 O8	NA	NA	NA	NA	NA	NA	NA	NA	NA	NA	level5	NA	NA	NA	NA	NA	NA	Up
1.234_260.13703	1.36531	0.0370934	0.0821725	0.677398	CER:CK	1.234	260.137	NA	NA	DDA for preferred ion	C11 H20 N2 O5	NA	NA	NA	NA	NA	NA	NA	NA	NA	NA	level5	NA	NA	NA	NA	NA	NA	Normal
1.234_739.15579	11.8126	0.0004351	0.00273671	2.24743	CER:CK	1.234	739.156	NA	NA	No MS2	C20 H44 N3 O18 P3 S	NA	NA	NA	NA	NA	NA	NA	NA	NA	NA	level5	NA	NA	NA	NA	NA	NA	Up
1.235_310.11602	0.921749	0.629703	0.719235	0.168229	CER:CK	1.235	310.116	NA	NA	DDA for preferred ion	C14 H18 N2 O6	NA	NA	NA	NA	NA	NA	NA	NA	NA	NA	level5	NA	NA	NA	NA	NA	NA	Normal
1.237_220.08469	1.03453	0.579493	0.677702	0.222534	CER:CK	1.237	220.085	39.1	33.1	DDA for preferred ion	C11 H12 N2 O3	L-5-Hydroxytryptophan 5-羟基色氨酸	769	Alkaloids 生物碱类及苷类	-0.000106112	-0.48214	378	39.0912	Full match	NA	NA	level3	NA	NA	NA	NA	NA	NA	Normal
1.237_587.22108	11.5524	0.000665481	0.003833	2.53299	CER:CK	1.237	587.221	NA	NA	DDA for preferred ion	C21 H42 N5 O8 P S2	NA	NA	NA	NA	NA	NA	NA	NA	NA	NA	level5	NA	NA	NA	NA	NA	NA	Up
1.238_259.18933	1.00467	0.893274	0.926666	0.161549	CER:CK	1.238	259.189	NA	41.8	DDA for preferred ion	C17 H25 N O	3',4'-dimethyl-α-pyrrolidinovalerophenone	NA	NA	-0.00428011	-16.5132	393	41.8185	Invalid mass	NA	NA	level3	Reference-6894	NA	NA	NA	NA	NA	Normal
1.238_525.19750	5.66763	0.000396503	0.00256077	2.04843	CER:CK	1.238	525.197	NA	NA	No MS2	C23 H36 N5 O3 P S2	NA	NA	NA	NA	NA	NA	NA	NA	NA	NA	level5	NA	NA	NA	NA	NA	NA	Up
1.241_477.18452	3.34179	8.3508e-05	0.000806716	1.68169	CER:CK	1.241	477.185	NA	NA	DDA for preferred ion	C20 H31 N O12	NA	NA	NA	NA	NA	NA	NA	NA	NA	NA	level5	NA	NA	NA	NA	NA	NA	Up
1.251_402.22255	1.33121	0.047	0.0989485	0.649069	CER:CK	1.251	402.223	NA	NA	No MS2	C17 H34 N6 O S2	NA	NA	NA	NA	NA	NA	NA	NA	NA	NA	level5	NA	NA	NA	NA	NA	NA	Normal
1.252_204.11099	0.941053	0.942407	0.960706	0.191001	CER:CK	1.252	204.111	NA	NA	DDA for preferred ion	C8 H16 N2 O4	NA	NA	NA	NA	NA	NA	NA	NA	NA	NA	level5	NA	NA	NA	NA	NA	NA	Normal
1.253_524.19319	4.52318	0.000712111	0.00405925	1.88893	CER:CK	1.253	524.193	NA	NA	No MS2	C18 H34 N6 O8 P2	NA	NA	NA	NA	NA	NA	NA	NA	NA	NA	level5	NA	NA	NA	NA	NA	NA	Up
1.254_423.11645	7.95842	0.00137603	0.00659775	2.28515	CER:CK	1.254	423.116	NA	NA	DDA for preferred ion	C20 H17 N5 O6	NA	NA	NA	NA	NA	NA	NA	NA	NA	NA	level5	NA	NA	NA	NA	NA	NA	Up
1.258_685.24175	4.37262	0.00480429	0.017133	1.8262	CER:CK	1.258	685.242	NA	NA	No MS2	C21 H44 N5 O18 P	NA	NA	NA	NA	NA	NA	NA	NA	NA	NA	level5	NA	NA	NA	NA	NA	NA	Up
1.259_442.19485	2.22866	0.0273227	0.0652296	1.29829	CER:CK	1.259	442.195	NA	NA	DDA for preferred ion	C21 H26 N6 O5	NA	NA	NA	NA	NA	NA	NA	NA	NA	NA	level5	NA	NA	NA	NA	NA	NA	Up
1.262_302.15840	1.47854	0.0591711	0.117972	0.819046	CER:CK	1.262	302.158	NA	NA	No MS2	C12 H22 N4 O5	NA	NA	NA	NA	NA	NA	NA	NA	NA	NA	level5	NA	NA	NA	NA	NA	NA	Normal
1.382_295.11673	0.854095	0.769452	0.836695	0.171583	CER:CK	1.382	295.117	NA	NA	No MS2	C13 H17 N3 O5	NA	NA	NA	NA	NA	NA	NA	NA	NA	NA	level5	NA	NA	NA	NA	NA	NA	Normal
1.414_234.15811	0.673634	0.00998598	0.0296536	0.871302	CER:CK	1.414	234.158	NA	NA	DDA for preferred ion	C10 H22 N2 O4	NA	NA	NA	NA	NA	NA	NA	NA	NA	NA	level5	NA	NA	NA	NA	NA	NA	Normal
1.417_474.17023	0.462808	0.109256	0.190149	0.897237	CER:CK	1.417	474.17	NA	NA	DDA for preferred ion	C16 H30 N2 O14	NA	NA	NA	NA	NA	NA	NA	NA	NA	NA	level5	NA	NA	NA	NA	NA	NA	Normal
1.418_380.07187	1.01646	0.742546	0.816355	0.12012	CER:CK	1.418	380.072	NA	NA	DDA for preferred ion	C13 H22 N2 O5 P2 S	NA	NA	NA	NA	NA	NA	NA	NA	NA	NA	level5	NA	NA	NA	NA	NA	NA	Normal
1.422_252.11101	1.4129	0.0349762	0.0785849	0.736944	CER:CK	1.422	252.111	NA	NA	No MS2	C12 H16 N2 O4	NA	NA	NA	NA	NA	NA	NA	NA	NA	NA	level5	NA	NA	NA	NA	NA	NA	Normal
1.423_311.09962	5.13254	7.88981e-06	0.00014451	1.94861	CER:CK	1.423	311.1	NA	NA	No MS2	C14 H17 N O7	NA	NA	NA	NA	NA	NA	NA	NA	NA	NA	level5	NA	NA	NA	NA	NA	NA	Up
1.424_217.13139	0.733495	0.0312218	0.0725354	0.712485	CER:CK	1.424	217.131	NA	32.4	DDA for preferred ion	C11 H15 N5	6-(3-methylpiperidino)[1,2,4]triazolo[4,3-b]pyridazine	NA	NA	-0.00135366	-6.23425	443	32.3739	Invalid mass	NA	NA	level3	Reference-6683	NA	NA	NA	NA	NA	Normal
1.426_260.13719	1.58641	0.103564	0.182885	0.877294	CER:CK	1.426	260.137	NA	NA	No MS2	C13 H25 O P S	NA	NA	NA	NA	NA	NA	NA	NA	NA	NA	level5	NA	NA	NA	NA	NA	NA	Normal
1.43_309.13199	1.05172	0.574216	0.673325	0.181971	CER:CK	1.43	309.132	NA	NA	DDA for preferred ion	C14 H19 N3 O5	NA	NA	NA	NA	NA	NA	NA	NA	NA	NA	level5	NA	NA	NA	NA	NA	NA	Normal
1.43_360.16366	0.930687	0.558556	0.660715	0.218585	CER:CK	1.43	360.164	NA	NA	No MS2	C13 H28 O11	NA	NA	NA	NA	NA	NA	NA	NA	NA	NA	level5	NA	NA	NA	NA	NA	NA	Normal
1.43_361.14788	0.976196	0.77131	0.838189	0.15159	CER:CK	1.43	361.148	NA	NA	No MS2	C10 H29 N5 O3 P2 S	NA	NA	NA	NA	NA	NA	NA	NA	NA	NA	level5	NA	NA	NA	NA	NA	NA	Normal
1.435_295.12572	0.729436	0.0216159	0.0542649	0.717639	CER:CK	1.435	295.126	NA	NA	No MS2	C11 H21 N O8	NA	NA	NA	NA	NA	NA	NA	NA	NA	NA	level5	NA	NA	NA	NA	NA	NA	Normal
1.437_209.05375	1.31015	0.100539	0.178646	0.523457	CER:CK	1.437	209.054	NA	NA	DDA for preferred ion	C6 H11 N O7	NA	NA	NA	NA	NA	NA	NA	NA	NA	NA	level5	NA	NA	NA	NA	NA	NA	Normal
1.437_322.11616	1.67247	0.00716961	0.0231032	1.05091	CER:CK	1.437	322.116	NA	NA	No MS2	C11 H24 N4 O P2 S	NA	NA	NA	NA	NA	NA	NA	NA	NA	NA	level5	NA	NA	NA	NA	NA	NA	Up
1.438_302.13751	1.01593	0.802756	0.861081	0.144013	CER:CK	1.438	302.138	NA	NA	No MS2	C7 H24 N6 O3 P2	NA	NA	NA	NA	NA	NA	NA	NA	NA	NA	level5	NA	NA	NA	NA	NA	NA	Normal
1.45_214.13207	1.15875	0.657488	0.74245	0.223669	CER:CK	1.45	214.132	NA	86.5	DDA for preferred ion	C10 H18 N2 O3	Valylproline	NA	NA	0.000324176	1.51391	455	86.5355	Full match	NA	NA	level2	Reference-773	NA	NA	NA	NA	NA	Normal
1.451_282.12134	1.28685	0.0510703	0.105719	0.620183	CER:CK	1.451	282.121	NA	NA	No MS2	C15 H23 O P S	NA	NA	NA	NA	NA	NA	NA	NA	NA	NA	level5	NA	NA	NA	NA	NA	NA	Normal
1.454_296.10098	0.935693	0.851081	0.897123	0.0703033	CER:CK	1.454	296.101	NA	NA	DDA for preferred ion	NA	NA	NA	NA	NA	NA	NA	NA	NA	NA	NA	level5	NA	NA	NA	NA	NA	NA	Normal
1.471_216.14769	1.07345	0.346911	0.461641	0.240173	CER:CK	1.471	216.148	NA	NA	DDA for preferred ion	C10 H20 N2 O3	NA	NA	NA	NA	NA	NA	NA	NA	NA	NA	level5	NA	NA	NA	NA	NA	NA	Normal
1.487_242.09044	1.25351	0.0756147	0.14231	0.551036	CER:CK	1.487	242.09	51.6	42.5	DDA for preferred ion	C10 H14 N2 O5	Thymidine 胸苷	667	Miscellaneous 其他类	0.000169755	0.701207	450	51.6015	Full match	HMDB0000273	C00214	level3	NA	Nucleosides, nucleotides, and analogues	Pyrimidine nucleosides	Pyrimidine 2'-deoxyribonucleosides	Nucleic acids and analogues	map00240 Pyrimidine metabolism; map01100 Metabolic pathways	Normal
1.501_266.12682	1.13381	0.254444	0.366845	0.343895	CER:CK	1.501	266.127	NA	NA	No MS2	C13 H18 N2 O4	NA	NA	NA	NA	NA	NA	NA	NA	NA	NA	level5	NA	NA	NA	NA	NA	NA	Normal
1.502_276.13212	0.909519	0.580304	0.678379	0.197161	CER:CK	1.502	276.132	NA	46.5	DDA for preferred ion	C11 H20 N2 O6	L-saccharopine	NA	NA	-1.90836e-05	-0.0691105	493	46.4783	No match	NA	C00449	level3	Reference-479	Organic acids and derivatives	Carboxylic acids and derivatives	Amino acids, peptides, and analogues	Amino acids, peptides, and analogues	map00300 Lysine biosynthesis; map00310 Lysine degradation; map01100 Metabolic pathways; map01110 Biosynthesis of secondary metabolites; map01130 Biosynthesis of antibiotics; map01230 Biosynthesis of amino acids	Normal
1.502_312.12100	0.560671	0.00125294	0.00617567	1.08239	CER:CK	1.502	312.121	NA	NA	DDA for preferred ion	C16 H16 N4 O3	NA	NA	NA	NA	NA	NA	NA	NA	NA	NA	level5	NA	NA	NA	NA	NA	NA	Down
1.512_259.10572	0.946568	0.680508	0.761126	0.155503	CER:CK	1.512	259.106	NA	NA	DDA for preferred ion	C11 H17 N O6	NA	NA	NA	NA	NA	NA	NA	NA	NA	NA	level5	NA	NA	NA	NA	NA	NA	Normal
1.528_374.21617	1.06055	0.653908	0.739137	0.144126	CER:CK	1.528	374.216	NA	NA	DDA for preferred ion	C16 H30 N4 O6	NA	NA	NA	NA	NA	NA	NA	NA	NA	NA	level5	NA	NA	NA	NA	NA	NA	Normal
1.54_285.13268	1.61408	0.109922	0.191164	0.724897	CER:CK	1.54	285.133	NA	NA	DDA for preferred ion	C12 H19 N3 O5	NA	NA	NA	NA	NA	NA	NA	NA	NA	NA	level5	NA	NA	NA	NA	NA	NA	Normal
1.543_422.14733	1.34907	0.902538	0.933948	0.268266	CER:CK	1.543	422.147	NA	NA	No MS2	C15 H26 N4 O8 S	NA	NA	NA	NA	NA	NA	NA	NA	NA	NA	level5	NA	NA	NA	NA	NA	NA	Normal
1.561_333.18892	1.34487	0.0235289	0.0581116	0.699144	CER:CK	1.561	333.189	NA	NA	DDA for preferred ion	C14 H27 N3 O6	NA	NA	NA	NA	NA	NA	NA	NA	NA	NA	level5	NA	NA	NA	NA	NA	NA	Normal
1.562_342.15344	1.19734	0.0746173	0.14106	0.481317	CER:CK	1.562	342.153	NA	NA	No MS2	C13 H26 O10	NA	NA	NA	NA	NA	NA	NA	NA	NA	NA	level5	NA	NA	NA	NA	NA	NA	Normal
1.563_382.13667	2.90815	0.0103698	0.0305582	1.51411	CER:CK	1.563	382.137	NA	NA	DDA for preferred ion	C17 H22 N2 O8	NA	NA	NA	NA	NA	NA	NA	NA	NA	NA	level5	NA	NA	NA	NA	NA	NA	Up
1.568_293.17305	0.991398	0.798942	0.857777	0.192679	CER:CK	1.568	293.173	NA	NA	No MS2	C15 H23 N3 O3	NA	NA	NA	NA	NA	NA	NA	NA	NA	NA	level5	NA	NA	NA	NA	NA	NA	Normal
1.57_424.18374	1.17452	0.212969	0.320469	0.399642	CER:CK	1.57	424.184	NA	NA	DDA for preferred ion	C20 H28 N2 O8	NA	NA	NA	NA	NA	NA	NA	NA	NA	NA	level5	NA	NA	NA	NA	NA	NA	Normal
1.572_249.08560	1.0178	0.794567	0.854669	0.202143	CER:CK	1.572	249.086	NA	NA	No MS2	C9 H15 N O7	NA	NA	NA	NA	NA	NA	NA	NA	NA	NA	level5	NA	NA	NA	NA	NA	NA	Normal
1.574_327.13102	1.12999	0.374057	0.488118	0.428413	CER:CK	1.574	327.131	NA	NA	DDA for preferred ion	C15 H21 N O7	NA	NA	NA	NA	NA	NA	NA	NA	NA	NA	level5	NA	NA	NA	NA	NA	NA	Normal
1.578_292.10528	1.49488	0.00385751	0.014384	0.872397	CER:CK	1.578	292.105	NA	34.9	DDA for preferred ion	C19 H16 O3	Coumatetralyl	NA	NA	-0.00466026	-15.9538	454	34.9203	Invalid mass	NA	NA	level3	Reference-1589	NA	NA	NA	NA	NA	Normal
1.58_317.15795	1.09233	0.332046	0.44691	0.266676	CER:CK	1.58	317.158	NA	NA	DDA for preferred ion	C13 H23 N3 O6	NA	NA	NA	NA	NA	NA	NA	NA	NA	NA	level5	NA	NA	NA	NA	NA	NA	Normal
1.589_426.19974	0.678019	0.00106614	0.00550997	0.877246	CER:CK	1.589	426.2	NA	NA	DDA for preferred ion	C20 H30 N2 O8	NA	NA	NA	NA	NA	NA	NA	NA	NA	NA	level5	NA	NA	NA	NA	NA	NA	Normal
1.596_344.20512	1.46119	0.0235423	0.0581132	0.758943	CER:CK	1.596	344.205	NA	NA	No MS2	C16 H32 N4 S2	NA	NA	NA	NA	NA	NA	NA	NA	NA	NA	level5	NA	NA	NA	NA	NA	NA	Normal
1.596_375.16332	0.91033	0.291175	0.404027	0.299613	CER:CK	1.596	375.163	NA	NA	DDA for preferred ion	C15 H25 N3 O8	NA	NA	NA	NA	NA	NA	NA	NA	NA	NA	level5	NA	NA	NA	NA	NA	NA	Normal
1.599_301.10536	0.184143	7.55029e-05	0.000748329	1.99598	CER:CK	1.599	301.105	NA	NA	No MS2	C17 H20 N P S	NA	NA	NA	NA	NA	NA	NA	NA	NA	NA	level5	NA	NA	NA	NA	NA	NA	Down
1.599_407.12079	2.65849	1.60069e-05	0.000236514	1.50119	CER:CK	1.599	407.121	NA	NA	DDA for preferred ion	C14 H26 N5 O3 P S2	NA	NA	NA	NA	NA	NA	NA	NA	NA	NA	level5	NA	NA	NA	NA	NA	NA	Up
1.601_507.19466	1.69395	0.00157774	0.00731965	0.953367	CER:CK	1.601	507.195	NA	NA	DDA for preferred ion	C24 H36 N3 O3 P3	NA	NA	NA	NA	NA	NA	NA	NA	NA	NA	level5	NA	NA	NA	NA	NA	NA	Normal
1.611_467.17861	1.11333	0.249077	0.360696	0.347638	CER:CK	1.611	467.179	NA	NA	DDA for preferred ion	C25 H30 N3 O2 P S	NA	NA	NA	NA	NA	NA	NA	NA	NA	NA	level5	NA	NA	NA	NA	NA	NA	Normal
1.613_187.03024	2.15805	0.000245774	0.00177648	1.34216	CER:CK	1.613	187.03	NA	NA	No MS2	C7 H9 N O3 S	NA	NA	NA	NA	NA	NA	NA	NA	NA	NA	level5	NA	NA	NA	NA	NA	NA	Up
1.615_165.07889	1.23733	0.0339442	0.0768316	0.582282	CER:CK	1.615	165.079	83.2	94.3	DDA for preferred ion	C9 H11 N O2	L-phenylalanine	NA	NA	-9.00989e-05	-0.545793	483	94.3199	Full match	HMDB0000159	C00079	level2	Reference-8	Organic acids and derivatives	Carboxylic acids and derivatives	Amino acids, peptides, and analogues	Amino acids	map00360 Phenylalanine metabolism; map00400 Phenylalanine, tyrosine and tryptophan biosynthesis; map00460 Cyanoamino acid metabolism; map00940 Phenylpropanoid biosynthesis; map00960 Tropane, piperidine and pyridine alkaloid biosynthesis; map00966 Glucosinolate biosynthesis; map00970 Aminoacyl-tRNA biosynthesis; map01060 Biosynthesis of plant secondary metabolites; map01061 Biosynthesis of phenylp…	Normal
1.618_208.08431	0.768207	0.0866342	0.158806	0.576916	CER:CK	1.618	208.084	NA	83.6	DDA for preferred ion	C10 H12 N2 O3	L-kynurenine	NA	NA	-0.000485641	-2.33386	559	83.5621	No match	HMDB0000684	C00328	level2	Reference-478	Organic oxygen compounds	Organooxygen compounds	Carbonyl compounds	Carbonyl compounds	map00380 Tryptophan metabolism; map01100 Metabolic pathways; map05143 African trypanosomiasis	Normal
1.619_534.18468	0.956881	0.895708	0.92856	0.133736	CER:CK	1.619	534.185	NA	NA	No MS2	C23 H33 N6 O3 P3	NA	NA	NA	NA	NA	NA	NA	NA	NA	NA	level5	NA	NA	NA	NA	NA	NA	Normal
1.62_165.13711	1.20715	0.615469	0.707921	0.496932	CER:CK	1.62	165.137	NA	NA	DDA for preferred ion	NA	NA	NA	NA	NA	NA	NA	NA	NA	NA	NA	level5	NA	NA	NA	NA	NA	NA	Normal
1.631_307.12605	0.734362	0.0442719	0.0945087	0.664318	CER:CK	1.631	307.126	NA	NA	No MS2	C12 H21 N O8	NA	NA	NA	NA	NA	NA	NA	NA	NA	NA	level5	NA	NA	NA	NA	NA	NA	Normal
1.636_287.18394	0.979421	0.783971	0.847852	0.0939809	CER:CK	1.636	287.184	NA	NA	DDA for preferred ion	C13 H25 N3 O4	NA	NA	NA	NA	NA	NA	NA	NA	NA	NA	level5	NA	NA	NA	NA	NA	NA	Normal
1.636_391.17373	1.62746	0.000256218	0.00181333	1.01241	CER:CK	1.636	391.174	NA	47	DDA for preferred ion	C19 H27 N3 O7	N-{[(2r,3s,4s,5s)-5-(2-{[2-(dimethylamino)ethyl]amino}-2-oxoethyl)-3,4-dihydroxytetrahydro-2-furanyl]methyl}-1,3-benzodioxole-5-carboxamide	NA	NA	-18.0112	-44017.2	523	47.049	Invalid mass	NA	NA	level3	Reference-8983	NA	NA	NA	NA	NA	Up
1.661_165.13873	3.70338	0.0103039	0.0304202	1.49529	CER:CK	1.661	165.139	NA	NA	DDA for preferred ion	NA	NA	NA	NA	NA	NA	NA	NA	NA	NA	NA	level5	NA	NA	NA	NA	NA	NA	Up
1.67_397.13344	0.497777	0.013314	0.0373331	1.09081	CER:CK	1.67	397.133	NA	NA	No MS2	C22 H23 N O4 S	NA	NA	NA	NA	NA	NA	NA	NA	NA	NA	level5	NA	NA	NA	NA	NA	NA	Down
1.674_347.16851	1.14051	0.180136	0.281228	0.367286	CER:CK	1.674	347.169	NA	NA	DDA for preferred ion	C14 H25 N3 O7	NA	NA	NA	NA	NA	NA	NA	NA	NA	NA	level5	NA	NA	NA	NA	NA	NA	Normal
1.695_226.09529	1.29937	0.00106442	0.00550732	0.74446	CER:CK	1.695	226.095	37.7	41.5	DDA for preferred ion	C10 H14 N2 O4	Carbidopa	NA	NA	-6.52397e-05	-0.288549	505	41.4847	Full match	HMDB0014336	C06870	level3	Reference-4977	Phenylpropanoids and polyketides	Phenylpropanoic acids	null	Phenylpropanoic acids	NA	Normal
1.696_219.11062	1.11759	0.192809	0.296465	0.375368	CER:CK	1.696	219.111	NA	31.6	DDA for preferred ion	C10 H13 N5 O	Trans-zeatin	NA	NA	-0.00138681	-6.32924	513	31.5612	Invalid mass	NA	C00371	level3	Reference-1272	Organoheterocyclic compounds	Imidazopyrimidines	Purines and purine derivatives	Purines and derivatives	map00908 Zeatin biosynthesis; map01060 Biosynthesis of plant secondary metabolites; map01070 Biosynthesis of plant hormones; map01100 Metabolic pathways; map01110 Biosynthesis of secondary metabolites; map04075 Plant hormone signal transduction	Normal
1.699_201.10017	1.12514	0.274365	0.387752	0.349603	CER:CK	1.699	201.1	NA	NA	No MS2	C9 H15 N O4	NA	NA	NA	NA	NA	NA	NA	NA	NA	NA	level5	NA	NA	NA	NA	NA	NA	Normal
1.7_236.07948	1.06414	0.485941	0.597669	0.201431	CER:CK	1.7	236.079	NA	NA	DDA for preferred ion	C11 H12 N2 O4	NA	NA	NA	NA	NA	NA	NA	NA	NA	NA	level5	NA	NA	NA	NA	NA	NA	Normal
1.725_218.12671	0.912467	0.288103	0.401543	0.294524	CER:CK	1.725	218.127	NA	NA	DDA for preferred ion	C9 H18 N2 O4	NA	NA	NA	NA	NA	NA	NA	NA	NA	NA	level5	NA	NA	NA	NA	NA	NA	Normal
1.739_239.17313	1.20927	0.886149	0.922692	0.134941	CER:CK	1.739	239.173	NA	NA	DDA for preferred ion	NA	NA	NA	NA	NA	NA	NA	NA	NA	NA	NA	level5	NA	NA	NA	NA	NA	NA	Normal
1.74_310.11624	2.13161	0.000121947	0.00105957	1.27012	CER:CK	1.74	310.116	NA	NA	DDA for preferred ion	C14 H18 N2 O6	NA	NA	NA	NA	NA	NA	NA	NA	NA	NA	level5	NA	NA	NA	NA	NA	NA	Up
1.747_194.11572	1.16785	0.692479	0.771499	0.168087	CER:CK	1.747	194.116	NA	NA	DDA for preferred ion	C8 H18 O5	NA	NA	NA	NA	NA	NA	NA	NA	NA	NA	level5	NA	NA	NA	NA	NA	NA	Normal
1.756_293.14708	0.654801	0.0150754	0.040919	0.845671	CER:CK	1.756	293.147	NA	NA	No MS2	C12 H23 N O7	NA	NA	NA	NA	NA	NA	NA	NA	NA	NA	level5	NA	NA	NA	NA	NA	NA	Normal
1.767_253.07965	1.10499	0.18593	0.288015	0.27149	CER:CK	1.767	253.08	NA	NA	DDA for preferred ion	C8 H15 N O8	NA	NA	NA	NA	NA	NA	NA	NA	NA	NA	level5	NA	NA	NA	NA	NA	NA	Normal
1.769_218.04272	1.06065	0.401484	0.514669	0.155589	CER:CK	1.769	218.043	NA	NA	DDA for preferred ion	C8 H10 O7	NA	NA	NA	NA	NA	NA	NA	NA	NA	NA	level5	NA	NA	NA	NA	NA	NA	Normal
1.792_333.18953	0.969876	0.881413	0.919569	0.108477	CER:CK	1.792	333.19	NA	NA	DDA for preferred ion	C14 H27 N3 O6	NA	NA	NA	NA	NA	NA	NA	NA	NA	NA	level5	NA	NA	NA	NA	NA	NA	Normal
1.796_317.19512	1.19738	0.0850798	0.156342	0.471617	CER:CK	1.796	317.195	NA	NA	DDA for preferred ion	C14 H27 N3 O5	NA	NA	NA	NA	NA	NA	NA	NA	NA	NA	level5	NA	NA	NA	NA	NA	NA	Normal
1.796_361.18459	0.952338	0.693568	0.772524	0.167196	CER:CK	1.796	361.185	NA	NA	DDA for preferred ion	C15 H27 N3 O7	NA	NA	NA	NA	NA	NA	NA	NA	NA	NA	level5	NA	NA	NA	NA	NA	NA	Normal
1.802_331.17399	1.0208	0.792251	0.85358	0.11715	CER:CK	1.802	331.174	NA	NA	DDA for preferred ion	C14 H25 N3 O6	NA	NA	NA	NA	NA	NA	NA	NA	NA	NA	level5	NA	NA	NA	NA	NA	NA	Normal
1.818_294.12117	1.31157	0.0282454	0.0668746	0.569896	CER:CK	1.818	294.121	NA	NA	No MS2	C14 H18 N2 O5	NA	NA	NA	NA	NA	NA	NA	NA	NA	NA	level5	NA	NA	NA	NA	NA	NA	Normal
1.819_281.11098	0.855363	0.210215	0.317368	0.381961	CER:CK	1.819	281.111	NA	38.5	DDA for preferred ion	C11 H15 N5 O4	2'-o-methyladenosine	NA	NA	-0.00142427	-5.06656	551	38.5313	Invalid mass	HMDB0004326	NA	level3	Reference-860	Nucleosides, nucleotides, and analogues	Purine nucleosides	null	Purines and derivatives	NA	Normal
1.829_319.17359	1.0597	0.522067	0.629896	0.182943	CER:CK	1.829	319.174	NA	NA	No MS2	C13 H25 N3 O6	NA	NA	NA	NA	NA	NA	NA	NA	NA	NA	level5	NA	NA	NA	NA	NA	NA	Normal
1.846_170.05799	3.58617	1.19982e-06	3.78895e-05	1.75268	CER:CK	1.846	170.058	NA	NA	No MS2	C8 H10 O4	NA	NA	NA	NA	NA	NA	NA	NA	NA	NA	level5	NA	NA	NA	NA	NA	NA	Up
1.847_401.13216	1.01133	0.661533	0.744997	0.223814	CER:CK	1.847	401.132	NA	NA	DDA for preferred ion	C13 H29 N3 O5 P2 S	NA	NA	NA	NA	NA	NA	NA	NA	NA	NA	level5	NA	NA	NA	NA	NA	NA	Normal
1.848_202.13190	0.986801	0.905438	0.935696	0.0798247	CER:CK	1.848	202.132	NA	NA	DDA for preferred ion	C9 H18 N2 O3	NA	NA	NA	NA	NA	NA	NA	NA	NA	NA	level5	NA	NA	NA	NA	NA	NA	Normal
1.862_427.20534	0.960945	0.837559	0.887158	0.22552	CER:CK	1.862	427.205	NA	NA	DDA for preferred ion	C22 H29 N5 O2 S	NA	NA	NA	NA	NA	NA	NA	NA	NA	NA	level5	NA	NA	NA	NA	NA	NA	Normal
1.89_497.19002	4.40363	1.4044e-06	4.01922e-05	1.93023	CER:CK	1.89	497.19	9.4	NA	DDA for preferred ion	C23 H28 O11	Paeoniflorin 芍药苷	473	Terpenoids 萜类及苷类	17.0269	35460.6	580	9.40468	Invalid mass	NA	C09959	level3	NA	NA	NA	NA	NA	NULL	Up
1.891_390.21119	0.655202	0.00429835	0.015658	0.878589	CER:CK	1.891	390.211	NA	NA	DDA for preferred ion	C16 H30 N4 O7	NA	NA	NA	NA	NA	NA	NA	NA	NA	NA	level5	NA	NA	NA	NA	NA	NA	Normal
1.892_377.16840	2.98121	1.57426e-05	0.000235129	1.59795	CER:CK	1.892	377.168	NA	NA	DDA for preferred ion	C17 H31 N O4 S2	NA	NA	NA	NA	NA	NA	NA	NA	NA	NA	level5	NA	NA	NA	NA	NA	NA	Up
1.895_421.15162	2.11194	5.86359e-05	0.000622956	1.31053	CER:CK	1.895	421.152	NA	NA	No MS2	C12 H33 N5 O3 P2 S2	NA	NA	NA	NA	NA	NA	NA	NA	NA	NA	level5	NA	NA	NA	NA	NA	NA	Up
1.897_169.07395	1.41671	5.21628e-05	0.000575551	0.866319	CER:CK	1.897	169.074	NA	74.5	DDA for preferred ion	C8 H11 N O3	Pyridoxine	NA	NA	5.52553e-05	0.326812	610	74.4659	Full match	HMDB0000239	C00314	level2	Reference-570	Organoheterocyclic compounds	Pyridines and derivatives	Pyridoxines	Pyridine and derivatives	map00750 Vitamin B6 metabolism; map01100 Metabolic pathways; map01120 Microbial metabolism in diverse environments	Normal
1.903_521.15380	1.11515	0.146623	0.239696	0.342671	CER:CK	1.903	521.154	NA	NA	DDA for preferred ion	C23 H28 N3 O9 P	NA	NA	NA	NA	NA	NA	NA	NA	NA	NA	level5	NA	NA	NA	NA	NA	NA	Normal
1.904_244.08815	1.38967	0.0146375	0.0400629	0.714264	CER:CK	1.904	244.088	NA	NA	No MS2	C10 H16 N2 O3 S	NA	NA	NA	NA	NA	NA	NA	NA	NA	NA	level5	NA	NA	NA	NA	NA	NA	Normal
1.907_522.15715	1.11108	0.225153	0.334515	0.300246	CER:CK	1.907	522.157	NA	NA	No MS2	C18 H30 N6 O8 S2	NA	NA	NA	NA	NA	NA	NA	NA	NA	NA	level5	NA	NA	NA	NA	NA	NA	Normal
1.914_262.09865	1.48113	0.00110603	0.00565869	0.8679	CER:CK	1.914	262.099	NA	NA	DDA for preferred ion	C10 H18 N2 O4 S	NA	NA	NA	NA	NA	NA	NA	NA	NA	NA	level5	NA	NA	NA	NA	NA	NA	Normal
1.936_383.10756	0.731091	0.650222	0.735333	0.327564	CER:CK	1.936	383.108	NA	NA	No MS2	C12 H22 N3 O9 P	NA	NA	NA	NA	NA	NA	NA	NA	NA	NA	level5	NA	NA	NA	NA	NA	NA	Normal
1.948_218.12671	0.855309	0.0392878	0.0859658	0.494024	CER:CK	1.948	218.127	NA	NA	DDA for preferred ion	C9 H18 N2 O4	NA	NA	NA	NA	NA	NA	NA	NA	NA	NA	level5	NA	NA	NA	NA	NA	NA	Normal
1.952_289.16354	1.07986	0.259798	0.372569	0.276836	CER:CK	1.952	289.164	NA	NA	DDA for preferred ion	C12 H23 N3 O5	NA	NA	NA	NA	NA	NA	NA	NA	NA	NA	level5	NA	NA	NA	NA	NA	NA	Normal
1.959_172.12129	0.815218	0.0336637	0.0763099	0.560044	CER:CK	1.959	172.121	NA	NA	No MS2	C8 H16 N2 O2	NA	NA	NA	NA	NA	NA	NA	NA	NA	NA	level5	NA	NA	NA	NA	NA	NA	Normal
1.96_504.17486	4.13743	0.00343452	0.0131604	1.75433	CER:CK	1.96	504.175	NA	NA	DDA for preferred ion	C23 H29 N4 O7 P	NA	NA	NA	NA	NA	NA	NA	NA	NA	NA	level5	NA	NA	NA	NA	NA	NA	Up
1.977_356.12170	3.28794	0.000113289	0.00100056	1.65522	CER:CK	1.977	356.122	NA	NA	DDA for preferred ion	C15 H20 N2 O8	NA	NA	NA	NA	NA	NA	NA	NA	NA	NA	level5	NA	NA	NA	NA	NA	NA	Up
1.979_427.20535	1.19736	0.0846149	0.155791	0.430088	CER:CK	1.979	427.205	NA	NA	DDA for preferred ion	C18 H29 N5 O7	NA	NA	NA	NA	NA	NA	NA	NA	NA	NA	level5	NA	NA	NA	NA	NA	NA	Normal
1.986_228.11104	1.02227	0.870224	0.91247	0.0848299	CER:CK	1.986	228.111	NA	NA	No MS2	C10 H16 N2 O4	NA	NA	NA	NA	NA	NA	NA	NA	NA	NA	level5	NA	NA	NA	NA	NA	NA	Normal
1.99_317.14733	14.0225	1.12046e-06	3.58782e-05	2.53554	CER:CK	1.99	317.147	NA	NA	DDA for preferred ion	C8 H24 N5 O6 P	NA	NA	NA	NA	NA	NA	NA	NA	NA	NA	level5	NA	NA	NA	NA	NA	NA	Up
1.999_177.04274	4.01488	0.00190087	0.00843421	1.80211	CER:CK	1.999	177.043	NA	NA	DDA for preferred ion	C9 H7 N O3	NA	NA	NA	NA	NA	NA	NA	NA	NA	NA	level5	NA	NA	NA	NA	NA	NA	Up
10.001_591.36229	1.1695	0.12115	0.206301	0.429383	CER:CK	10.001	591.362	NA	NA	DDA for preferred ion	C28 H54 N3 O8 P	NA	NA	NA	NA	NA	NA	NA	NA	NA	NA	level5	NA	NA	NA	NA	NA	NA	Normal
10.003_431.15807	3.86245	0.269999	0.383238	0.885003	CER:CK	10.003	431.158	NA	NA	No MS2	C18 H31 N3 O3 P2 S	NA	NA	NA	NA	NA	NA	NA	NA	NA	NA	level5	NA	NA	NA	NA	NA	NA	Normal
10.006_563.33072	1.06095	0.409061	0.522294	0.209313	CER:CK	10.006	563.331	NA	NA	DDA for preferred ion	C27 H49 N O11	NA	NA	NA	NA	NA	NA	NA	NA	NA	NA	level5	NA	NA	NA	NA	NA	NA	Normal
10.006_589.34665	0.819548	0.359379	0.472873	0.342708	CER:CK	10.006	589.347	NA	NA	DDA for preferred ion	C30 H47 N5 O7	NA	NA	NA	NA	NA	NA	NA	NA	NA	NA	level5	NA	NA	NA	NA	NA	NA	Normal
10.006_674.19882	1.27238	0.258014	0.371057	0.517696	CER:CK	10.006	674.199	NA	NA	DDA for preferred ion	C33 H41 O9 P3	NA	NA	NA	NA	NA	NA	NA	NA	NA	NA	level5	NA	NA	NA	NA	NA	NA	Normal
10.007_544.28901	0.706236	0.168468	0.266557	0.573242	CER:CK	10.007	544.289	NA	35.5	DDA for preferred ion	C31 H42 N2 O5	N-[(1s,2s,8s,8as)-8-hydroxy-7-{(2s)-1-[(4-methoxybenzyl)amino]-1-oxo-2-propanyl}-1,4a-dimethyldecahydro-2-naphthalenyl]-4-methoxybenzamide	NA	NA	21.9796	42081.7	3233	35.5291	Invalid mass	NA	NA	level3	Reference-9643	NA	NA	NA	NA	NA	Normal
10.007_875.29881	11.5885	0.152958	0.247053	1.33434	CER:CK	10.007	875.299	NA	NA	No MS2	C45 H49 N O17	NA	NA	NA	NA	NA	NA	NA	NA	NA	NA	level5	NA	NA	NA	NA	NA	NA	Normal
10.008_493.27945	0.418126	0.167956	0.266159	0.863717	CER:CK	10.008	493.279	NA	NA	No MS2	C24 H40 N5 O4 P	NA	NA	NA	NA	NA	NA	NA	NA	NA	NA	level5	NA	NA	NA	NA	NA	NA	Normal
10.01_880.25456	6.63211	0.180064	0.281211	1.16176	CER:CK	10.01	880.255	NA	NA	DDA for preferred ion	C51 H46 O10 P2	NA	NA	NA	NA	NA	NA	NA	NA	NA	NA	level5	NA	NA	NA	NA	NA	NA	Normal
10.011_568.28614	1.23042	0.0313951	0.0728258	0.55595	CER:CK	10.011	568.286	NA	NA	DDA for preferred ion	C27 H45 N4 O5 P S	NA	NA	NA	NA	NA	NA	NA	NA	NA	NA	level5	NA	NA	NA	NA	NA	NA	Normal
10.012_180.11521	0.973416	0.70003	0.777641	0.0865942	CER:CK	10.012	180.115	NA	NA	DDA for preferred ion	C11 H16 O2	NA	NA	NA	NA	NA	NA	NA	NA	NA	NA	level5	NA	NA	NA	NA	NA	NA	Normal
10.012_444.14217	2.33138	0.257839	0.371038	0.751584	CER:CK	10.012	444.142	NA	NA	DDA for preferred ion	C23 H24 O9	NA	NA	NA	NA	NA	NA	NA	NA	NA	NA	level5	NA	NA	NA	NA	NA	NA	Normal
10.012_489.20039	1.8758	0.143725	0.236307	0.780513	CER:CK	10.012	489.2	NA	NA	DDA for preferred ion	C25 H31 N O9	NA	NA	NA	NA	NA	NA	NA	NA	NA	NA	level5	NA	NA	NA	NA	NA	NA	Normal
10.012_910.26602	5.0495	0.14787	0.241218	1.15422	CER:CK	10.012	910.266	NA	NA	No MS2	C40 H52 N2 O18 P2	NA	NA	NA	NA	NA	NA	NA	NA	NA	NA	level5	NA	NA	NA	NA	NA	NA	Normal
10.013_363.04049	2.97398	0.156522	0.25192	0.957134	CER:CK	10.013	363.04	NA	NA	No MS2	C10 H16 N5 O4 P3	NA	NA	NA	NA	NA	NA	NA	NA	NA	NA	level5	NA	NA	NA	NA	NA	NA	Normal
10.013_428.19631	1.14906	0.398587	0.512101	0.385496	CER:CK	10.013	428.196	NA	NA	No MS2	C21 H33 O7 P	NA	NA	NA	NA	NA	NA	NA	NA	NA	NA	level5	NA	NA	NA	NA	NA	NA	Normal
10.013_905.31000	7.16037	0.240238	0.351341	1.0984	CER:CK	10.013	905.31	NA	NA	No MS2	C47 H47 N5 O14	NA	NA	NA	NA	NA	NA	NA	NA	NA	NA	level5	NA	NA	NA	NA	NA	NA	Normal
10.018_586.29289	0.156011	0.317481	0.432148	0.755298	CER:CK	10.018	586.293	NA	NA	No MS2	C29 H44 N6 O3 P2	NA	NA	NA	NA	NA	NA	NA	NA	NA	NA	level5	NA	NA	NA	NA	NA	NA	Normal
10.031_445.30418	0.760205	0.036969	0.0819366	0.637835	CER:CK	10.031	445.304	NA	NA	DDA for preferred ion	C24 H39 N5 O3	NA	NA	NA	NA	NA	NA	NA	NA	NA	NA	level5	NA	NA	NA	NA	NA	NA	Normal
10.032_456.28356	0.584651	0.0270017	0.0647334	0.967813	CER:CK	10.032	456.284	NA	NA	No MS2	C21 H45 O8 P	NA	NA	NA	NA	NA	NA	NA	NA	NA	NA	level5	NA	NA	NA	NA	NA	NA	Normal
10.038_336.14726	1.08509	0.964973	0.975558	0.242398	CER:CK	10.038	336.147	NA	NA	No MS2	C20 H20 N2 O3	NA	NA	NA	NA	NA	NA	NA	NA	NA	NA	level5	NA	NA	NA	NA	NA	NA	Normal
10.042_526.14833	0.856693	0.0911801	0.165826	0.453814	CER:CK	10.042	526.148	NA	30.6	DDA for preferred ion	C18 H32 O16	D-raffinose	NA	NA	21.9793	43595.1	3244	30.6396	Invalid mass	NA	C00492	level3	Reference-1505	NA	NA	NA	NA	map00052 Galactose metabolism; map02010 ABC transporters	Normal
10.052_297.13633	0.198504	0.00166042	0.00761848	1.94776	CER:CK	10.052	297.136	NA	58.3	DDA for preferred ion	C18 H19 N O3	Ethyl 2-[4-(dimethylamino)benzoyl]benzoate	NA	NA	-0.000161498	-0.543513	3242	58.3092	Full match	NA	NA	level3	Reference-6114	NA	NA	NA	NA	NA	Down
10.052_398.23037	0.800775	0.455911	0.570008	0.453078	CER:CK	10.052	398.23	NA	38.5	DDA for preferred ion	C27 H30 N2 O	Phenylacetyl fentanyl	NA	NA	-0.00544298	-13.6677	3015	38.5482	Invalid mass	NA	NA	level3	Reference-8513	NA	NA	NA	NA	NA	Normal
10.052_690.34545	0.641704	0.0265344	0.0637465	0.8644	CER:CK	10.052	690.345	NA	NA	DDA for preferred ion	C44 H51 O5 P	NA	NA	NA	NA	NA	NA	NA	NA	NA	NA	level5	NA	NA	NA	NA	NA	NA	Normal
10.052_703.31869	9.17997	4.20013e-05	0.000479611	2.20307	CER:CK	10.052	703.319	NA	NA	No MS2	C23 H55 N5 O15 P2	NA	NA	NA	NA	NA	NA	NA	NA	NA	NA	level5	NA	NA	NA	NA	NA	NA	Up
10.053_326.20914	1.33045	0.00557494	0.019079	0.745864	CER:CK	10.053	326.209	NA	NA	DDA for preferred ion	C18 H30 O5	NA	NA	NA	NA	NA	NA	NA	NA	NA	NA	level5	NA	NA	NA	NA	NA	NA	Normal
10.06_500.34664	0.458174	0.000737146	0.00418783	1.28008	CER:CK	10.06	500.347	NA	NA	No MS2	C26 H48 N2 O7	NA	NA	NA	NA	NA	NA	NA	NA	NA	NA	level5	NA	NA	NA	NA	NA	NA	Down
10.061_425.27779	0.411113	0.000945341	0.00503925	1.34944	CER:CK	10.061	425.278	NA	NA	DDA for preferred ion	C23 H39 N O6	NA	NA	NA	NA	NA	NA	NA	NA	NA	NA	level5	NA	NA	NA	NA	NA	NA	Down
10.062_725.38277	0.859653	0.232455	0.342474	0.339533	CER:CK	10.062	725.383	NA	NA	DDA for preferred ion	C37 H61 N O9 P2	NA	NA	NA	NA	NA	NA	NA	NA	NA	NA	level5	NA	NA	NA	NA	NA	NA	Normal
10.065_730.33828	0.723259	0.0788068	0.14693	0.611078	CER:CK	10.065	730.338	NA	NA	DDA for preferred ion	C39 H56 O9 P2	NA	NA	NA	NA	NA	NA	NA	NA	NA	NA	level5	NA	NA	NA	NA	NA	NA	Normal
10.068_361.24634	0.562952	0.0144586	0.0396442	1.02075	CER:CK	10.068	361.246	NA	NA	DDA for preferred ion	C19 H31 N5 O2	NA	NA	NA	NA	NA	NA	NA	NA	NA	NA	level5	NA	NA	NA	NA	NA	NA	Down
10.069_391.29333	0.469238	0.0313764	0.0728192	1.02956	CER:CK	10.069	391.293	NA	NA	DDA for preferred ion	C20 H41 N O6	NA	NA	NA	NA	NA	NA	NA	NA	NA	NA	level5	NA	NA	NA	NA	NA	NA	Down
10.074_332.25615	1.60354	0.0556538	0.112676	0.83713	CER:CK	10.074	332.256	NA	NA	No MS2	C18 H36 O5	NA	NA	NA	NA	NA	NA	NA	NA	NA	NA	level5	NA	NA	NA	NA	NA	NA	Normal
10.078_267.18342	0.420588	0.000523355	0.00318676	1.39378	CER:CK	10.078	267.183	NA	37.7	DDA for preferred ion	C15 H25 N O3	Metoprolol	NA	NA	-2.32532e-05	-0.0870307	3342	37.6588	Full match	HMDB0001932	C07202	level3	Reference-808	Benzenoids	Phenols	Tyrosols and derivatives	Phenols and derivatives	NULL	Down
10.078_296.23497	1.58631	0.0123675	0.0354384	0.887377	CER:CK	10.078	296.235	NA	NA	No MS2	C18 H32 O3	NA	NA	NA	NA	NA	NA	NA	NA	NA	NA	level5	NA	NA	NA	NA	NA	NA	Normal
10.1_164.12033	0.828021	0.101547	0.180087	0.480723	CER:CK	10.1	164.12	NA	32.2	DDA for preferred ion	C11 H16 O	5-phenyl-1-pentanol	NA	NA	0.00021565	1.31398	3351	32.1558	Full match	HMDB0031624	NA	level3	Reference-632	Lipids and lipid-like molecules	Fatty Acyls	Fatty alcohols	Fatty acyls[FA]	NA	Normal
10.107_623.35140	15.4883	2.18986e-06	5.55922e-05	2.58403	CER:CK	10.107	623.351	NA	NA	No MS2	C32 H56 N3 O3 P3	NA	NA	NA	NA	NA	NA	NA	NA	NA	NA	level5	NA	NA	NA	NA	NA	NA	Up
10.121_865.29921	1.43309	0.234152	0.34431	0.621453	CER:CK	10.121	865.299	NA	NA	DDA for preferred ion	C45 H49 N5 O9 P2	NA	NA	NA	NA	NA	NA	NA	NA	NA	NA	level5	NA	NA	NA	NA	NA	NA	Normal
10.133_528.35317	0.481958	0.00139672	0.00668294	1.21571	CER:CK	10.133	528.353	NA	NA	DDA for preferred ion	C26 H48 N4 O7	NA	NA	NA	NA	NA	NA	NA	NA	NA	NA	level5	NA	NA	NA	NA	NA	NA	Down
10.133_837.26742	1.0035	0.950843	0.966462	0.0910631	CER:CK	10.133	837.267	NA	NA	DDA for preferred ion	C35 H54 N O16 P3	NA	NA	NA	NA	NA	NA	NA	NA	NA	NA	level5	NA	NA	NA	NA	NA	NA	Normal
10.134_556.15813	0.993721	0.90981	0.937659	0.0906427	CER:CK	10.134	556.158	NA	NA	DDA for preferred ion	C28 H28 O12	NA	NA	NA	NA	NA	NA	NA	NA	NA	NA	level5	NA	NA	NA	NA	NA	NA	Normal
10.134_842.22276	1.0373	0.663171	0.746291	0.175882	CER:CK	10.134	842.223	NA	NA	DDA for preferred ion	C32 H49 N2 O18 P3	NA	NA	NA	NA	NA	NA	NA	NA	NA	NA	level5	NA	NA	NA	NA	NA	NA	Normal
10.137_379.27214	0.999241	0.836403	0.886747	0.127955	CER:CK	10.137	379.272	NA	NA	No MS2	C23 H33 N5	NA	NA	NA	NA	NA	NA	NA	NA	NA	NA	level5	NA	NA	NA	NA	NA	NA	Normal
10.137_413.27784	0.998387	0.888247	0.923962	0.335551	CER:CK	10.137	413.278	NA	NA	No MS2	C16 H40 N5 O5 P	NA	NA	NA	NA	NA	NA	NA	NA	NA	NA	level5	NA	NA	NA	NA	NA	NA	Normal
10.144_761.39751	2.63331	0.283931	0.397833	0.786089	CER:CK	10.144	761.398	NA	NA	No MS2	C34 H60 N5 O12 P	NA	NA	NA	NA	NA	NA	NA	NA	NA	NA	level5	NA	NA	NA	NA	NA	NA	Normal
10.146_517.30810	0.313374	5.75956e-05	0.000615713	1.64358	CER:CK	10.146	517.308	NA	NA	DDA for preferred ion	C20 H48 N5 O6 P S	NA	NA	NA	NA	NA	NA	NA	NA	NA	NA	level5	NA	NA	NA	NA	NA	NA	Down
10.15_194.13095	0.756527	0.0185109	0.0481325	0.688072	CER:CK	10.15	194.131	NA	82.7	DDA for preferred ion	C12 H18 O2	Sedanolide	NA	NA	0.000271765	1.39991	3256	82.6628	Full match	NA	NA	level2	Reference-6215	NA	NA	NA	NA	NA	Normal
10.15_212.14143	0.736757	0.0114991	0.033389	0.748481	CER:CK	10.15	212.141	NA	NA	DDA for preferred ion	C12 H20 O3	NA	NA	NA	NA	NA	NA	NA	NA	NA	NA	level5	NA	NA	NA	NA	NA	NA	Normal
10.15_349.21387	0.587448	0.00844575	0.0263852	0.976508	CER:CK	10.15	349.214	NA	NA	DDA for preferred ion	C15 H32 N3 O4 P	NA	NA	NA	NA	NA	NA	NA	NA	NA	NA	level5	NA	NA	NA	NA	NA	NA	Normal
10.15_682.46304	0.440769	0.00618366	0.020774	1.24438	CER:CK	10.15	682.463	NA	NA	DDA for preferred ion	C32 H67 N4 O9 P	NA	NA	NA	NA	NA	NA	NA	NA	NA	NA	level5	NA	NA	NA	NA	NA	NA	Down
10.15_690.44847	0.414105	0.0162165	0.0434497	1.20699	CER:CK	10.15	690.448	NA	NA	DDA for preferred ion	C37 H63 N4 O6 P	NA	NA	NA	NA	NA	NA	NA	NA	NA	NA	level5	NA	NA	NA	NA	NA	NA	Down
10.15_714.39962	0.626658	0.0139144	0.0385679	0.908618	CER:CK	10.15	714.4	NA	NA	DDA for preferred ion	C32 H62 N2 O13 S	NA	NA	NA	NA	NA	NA	NA	NA	NA	NA	level5	NA	NA	NA	NA	NA	NA	Normal
10.151_166.13599	0.705509	0.0148088	0.0403629	0.789238	CER:CK	10.151	166.136	NA	NA	DDA for preferred ion	C11 H18 O	NA	NA	NA	NA	NA	NA	NA	NA	NA	NA	level5	NA	NA	NA	NA	NA	NA	Normal
10.151_352.22241	0.624752	0.00884263	0.0272479	0.93193	CER:CK	10.151	352.222	NA	65.2	DDA for preferred ion	C20 H34 O6	6-ketoprostaglandin f1α	NA	NA	-18.0131	-48653.1	3284	65.1822	Invalid mass	NA	C05961	level3	Reference-4414	FA Fatty acyls	FA03 Eicosanoids	FA0301 Prostaglandins	Fatty acyls[FA]	map00590 Arachidonic acid metabolism; map01100 Metabolic pathways	Normal
10.151_506.36137	0.452385	0.00279412	0.0112527	1.25517	CER:CK	10.151	506.361	NA	NA	No MS2	C31 H54 O S2	NA	NA	NA	NA	NA	NA	NA	NA	NA	NA	level5	NA	NA	NA	NA	NA	NA	Down
10.151_698.42740	0.603506	0.0132047	0.0370719	0.931351	CER:CK	10.151	698.427	NA	NA	DDA for preferred ion	C35 H62 N4 O8 S	NA	NA	NA	NA	NA	NA	NA	NA	NA	NA	level5	NA	NA	NA	NA	NA	NA	Normal
10.152_150.10468	0.708082	0.0102031	0.0301725	0.780417	CER:CK	10.152	150.105	NA	NA	No MS2	C10 H14 O	NA	NA	NA	NA	NA	NA	NA	NA	NA	NA	level5	NA	NA	NA	NA	NA	NA	Normal
10.152_368.19668	0.545943	0.00345955	0.0132121	1.08908	CER:CK	10.152	368.197	NA	NA	DDA for preferred ion	C17 H29 N4 O3 P	NA	NA	NA	NA	NA	NA	NA	NA	NA	NA	level5	NA	NA	NA	NA	NA	NA	Down
10.153_425.18653	0.814137	0.055079	0.111843	0.531517	CER:CK	10.153	425.187	NA	NA	DDA for preferred ion	C21 H31 N O6 S	NA	NA	NA	NA	NA	NA	NA	NA	NA	NA	level5	NA	NA	NA	NA	NA	NA	Normal
10.154_336.24874	0.574238	0.00603373	0.0203599	1.01105	CER:CK	10.154	336.249	NA	NA	No MS2	C21 H36 O S	NA	NA	NA	NA	NA	NA	NA	NA	NA	NA	level5	NA	NA	NA	NA	NA	NA	Down
10.155_312.22995	0.736032	0.0117975	0.0341255	0.752419	CER:CK	10.155	312.23	NA	NA	DDA for preferred ion	C18 H32 O4	NA	NA	NA	NA	NA	NA	NA	NA	NA	NA	level5	NA	NA	NA	NA	NA	NA	Normal
10.155_375.29839	0.881559	0.160626	0.256721	0.374196	CER:CK	10.155	375.298	NA	NA	DDA for preferred ion	C20 H41 N O5	NA	NA	NA	NA	NA	NA	NA	NA	NA	NA	level5	NA	NA	NA	NA	NA	NA	Normal
10.155_766.35284	1.31205	0.744701	0.818331	0.279699	CER:CK	10.155	766.353	NA	NA	DDA for preferred ion	C28 H61 N6 O12 P3	NA	NA	NA	NA	NA	NA	NA	NA	NA	NA	level5	NA	NA	NA	NA	NA	NA	Normal
10.156_170.09437	0.738245	0.105736	0.185291	0.588501	CER:CK	10.156	170.094	NA	NA	DDA for preferred ion	C9 H14 O3	NA	NA	NA	NA	NA	NA	NA	NA	NA	NA	level5	NA	NA	NA	NA	NA	NA	Normal
10.156_178.13589	0.70161	0.0274199	0.0653939	0.737291	CER:CK	10.156	178.136	NA	NA	DDA for preferred ion	C12 H18 O	NA	NA	NA	NA	NA	NA	NA	NA	NA	NA	level5	NA	NA	NA	NA	NA	NA	Normal
10.156_258.19830	0.651797	0.00219326	0.00937716	0.936527	CER:CK	10.156	258.198	NA	NA	No MS2	C18 H26 O	NA	NA	NA	NA	NA	NA	NA	NA	NA	NA	level5	NA	NA	NA	NA	NA	NA	Normal
10.156_746.33470	1.09362	0.776202	0.842634	0.228407	CER:CK	10.156	746.335	NA	NA	No MS2	C24 H55 N6 O18 P	NA	NA	NA	NA	NA	NA	NA	NA	NA	NA	level5	NA	NA	NA	NA	NA	NA	Normal
10.156_753.37670	0.262957	0.144635	0.237378	0.910077	CER:CK	10.156	753.377	NA	NA	No MS2	C28 H60 N5 O16 P	NA	NA	NA	NA	NA	NA	NA	NA	NA	NA	level5	NA	NA	NA	NA	NA	NA	Normal
10.157_276.20890	0.698446	0.00928928	0.0281672	0.825109	CER:CK	10.157	276.209	NA	NA	DDA for preferred ion	C18 H28 O2	NA	NA	NA	NA	NA	NA	NA	NA	NA	NA	level5	NA	NA	NA	NA	NA	NA	Normal
10.157_347.26708	0.744348	0.00907212	0.0277682	0.741331	CER:CK	10.157	347.267	NA	NA	DDA for preferred ion	C18 H37 N O5	NA	NA	NA	NA	NA	NA	NA	NA	NA	NA	level5	NA	NA	NA	NA	NA	NA	Normal
10.157_384.15978	0.77973	0.0188211	0.0487686	0.640785	CER:CK	10.157	384.16	NA	NA	DDA for preferred ion	C13 H29 N4 O5 P S	NA	NA	NA	NA	NA	NA	NA	NA	NA	NA	level5	NA	NA	NA	NA	NA	NA	Normal
10.157_721.35149	0.371888	0.00971045	0.0289669	1.15869	CER:CK	10.157	721.351	NA	NA	No MS2	C27 H56 N5 O15 P	NA	NA	NA	NA	NA	NA	NA	NA	NA	NA	level5	NA	NA	NA	NA	NA	NA	Down
10.158_471.28365	0.588663	0.0105084	0.0309242	1.03364	CER:CK	10.158	471.284	NA	NA	No MS2	C25 H47 N O P2 S	NA	NA	NA	NA	NA	NA	NA	NA	NA	NA	level5	NA	NA	NA	NA	NA	NA	Down
10.158_798.29033	4.10241	0.207238	0.313596	0.975126	CER:CK	10.158	798.29	NA	NA	No MS2	C33 H46 N6 O17	NA	NA	NA	NA	NA	NA	NA	NA	NA	NA	level5	NA	NA	NA	NA	NA	NA	Normal
10.159_684.43767	0.621545	0.0189908	0.0489358	0.891292	CER:CK	10.159	684.438	NA	NA	No MS2	C32 H64 N2 O13	NA	NA	NA	NA	NA	NA	NA	NA	NA	NA	level5	NA	NA	NA	NA	NA	NA	Normal
10.161_850.24315	8.20114	0.130853	0.219478	1.33307	CER:CK	10.161	850.243	NA	NA	DDA for preferred ion	C50 H44 O9 P2	NA	NA	NA	NA	NA	NA	NA	NA	NA	NA	level5	NA	NA	NA	NA	NA	NA	Normal
10.162_220.07355	3.06013	0.286435	0.400117	0.772838	CER:CK	10.162	220.074	NA	NA	DDA for preferred ion	C12 H12 O4	NA	NA	NA	NA	NA	NA	NA	NA	NA	NA	level5	NA	NA	NA	NA	NA	NA	Normal
10.163_741.37795	0.954218	0.635355	0.724709	0.22518	CER:CK	10.163	741.378	NA	NA	DDA for preferred ion	C31 H62 N5 O9 P3	NA	NA	NA	NA	NA	NA	NA	NA	NA	NA	level5	NA	NA	NA	NA	NA	NA	Normal
10.164_414.13125	2.93666	0.245871	0.357297	0.812162	CER:CK	10.164	414.131	NA	NA	DDA for preferred ion	C22 H22 O8	NA	NA	NA	NA	NA	NA	NA	NA	NA	NA	level5	NA	NA	NA	NA	NA	NA	Normal
10.164_598.29692	0.815339	0.491869	0.602621	0.424686	CER:CK	10.164	598.297	NA	NA	DDA for preferred ion	C38 H38 N4 O3	NA	NA	NA	NA	NA	NA	NA	NA	NA	NA	level5	NA	NA	NA	NA	NA	NA	Normal
10.168_502.28989	0.441093	0.01733	0.0456058	1.31694	CER:CK	10.168	502.29	NA	NA	No MS2	C19 H47 N6 O3 P S2	NA	NA	NA	NA	NA	NA	NA	NA	NA	NA	level5	NA	NA	NA	NA	NA	NA	Down
10.168_574.29907	1.21077	0.823462	0.876076	0.272389	CER:CK	10.168	574.299	NA	NA	No MS2	C32 H43 N6 P S	NA	NA	NA	NA	NA	NA	NA	NA	NA	NA	level5	NA	NA	NA	NA	NA	NA	Normal
10.168_592.30914	1.28749	0.588399	0.684522	0.381488	CER:CK	10.168	592.309	NA	NA	DDA for other ion	C29 H44 N4 O9	NA	NA	NA	NA	NA	NA	NA	NA	NA	NA	level5	NA	NA	NA	NA	NA	NA	Normal
10.168_596.28130	1.21092	0.845427	0.892807	0.256395	CER:CK	10.168	596.281	NA	NA	No MS2	C34 H46 O5 P2	NA	NA	NA	NA	NA	NA	NA	NA	NA	NA	level5	NA	NA	NA	NA	NA	NA	Normal
10.168_609.33554	1.17631	0.819661	0.873656	0.26287	CER:CK	10.168	609.336	NA	NA	DDA for preferred ion	C28 H51 N O13	NA	NA	NA	NA	NA	NA	NA	NA	NA	NA	level5	NA	NA	NA	NA	NA	NA	Normal
10.168_614.29110	1.63034	0.158471	0.254377	0.781749	CER:CK	10.168	614.291	NA	NA	DDA for preferred ion	C35 H42 N4 O4 S	NA	NA	NA	NA	NA	NA	NA	NA	NA	NA	level5	NA	NA	NA	NA	NA	NA	Normal
10.169_224.14118	0.95728	0.639391	0.727939	0.127876	CER:CK	10.169	224.141	NA	NA	DDA for preferred ion	C13 H20 O3	NA	NA	NA	NA	NA	NA	NA	NA	NA	NA	level5	NA	NA	NA	NA	NA	NA	Normal
10.17_433.30403	1.2518	0.124647	0.211134	0.524312	CER:CK	10.17	433.304	NA	NA	DDA for preferred ion	C22 H43 N O7	NA	NA	NA	NA	NA	NA	NA	NA	NA	NA	level5	NA	NA	NA	NA	NA	NA	Normal
10.171_192.11529	0.991603	0.82793	0.879808	0.0623417	CER:CK	10.171	192.115	NA	NA	No MS2	C12 H16 O2	NA	NA	NA	NA	NA	NA	NA	NA	NA	NA	level5	NA	NA	NA	NA	NA	NA	Normal
10.172_439.26283	1.09955	0.863914	0.908141	0.230182	CER:CK	10.172	439.263	NA	NA	No MS2	C17 H37 N5 O8	NA	NA	NA	NA	NA	NA	NA	NA	NA	NA	level5	NA	NA	NA	NA	NA	NA	Normal
10.173_558.26124	5.77176	1.78639e-06	4.70109e-05	2.04507	CER:CK	10.173	558.261	NA	NA	No MS2	C21 H49 N6 O P3 S2	NA	NA	NA	NA	NA	NA	NA	NA	NA	NA	level5	NA	NA	NA	NA	NA	NA	Up
10.173_637.36712	1.48346	0.410929	0.524135	0.545606	CER:CK	10.173	637.367	NA	NA	DDA for preferred ion	C24 H56 N5 O12 P	NA	NA	NA	NA	NA	NA	NA	NA	NA	NA	level5	NA	NA	NA	NA	NA	NA	Normal
10.175_704.20963	0.99347	0.932051	0.953712	0.15428	CER:CK	10.175	704.21	NA	NA	DDA for preferred ion	C34 H43 O10 P3	NA	NA	NA	NA	NA	NA	NA	NA	NA	NA	level5	NA	NA	NA	NA	NA	NA	Normal
10.18_194.05803	2.82945	0.310184	0.424563	0.714478	CER:CK	10.18	194.058	71.7	75.8	DDA for preferred ion	C10 H10 O4	Isoferulic acid	NA	NA	0.000119208	0.614293	3283	75.7897	Full match	HMDB0000955	C10470	level2	Reference-143	Phenylpropanoids and polyketides	Cinnamic acids and derivatives	Hydroxycinnamic acids and derivatives	Polyketides[PK]	NULL	Normal
10.181_319.23571	1.19337	0.145523	0.238492	0.492293	CER:CK	10.181	319.236	NA	NA	DDA for preferred ion	C16 H33 N O5	NA	NA	NA	NA	NA	NA	NA	NA	NA	NA	level5	NA	NA	NA	NA	NA	NA	Normal
10.182_494.24980	0.577344	0.0335999	0.0762031	0.975616	CER:CK	10.182	494.25	NA	NA	No MS2	C19 H38 N6 O7 S	NA	NA	NA	NA	NA	NA	NA	NA	NA	NA	level5	NA	NA	NA	NA	NA	NA	Normal
10.192_472.26771	0.582767	0.00252916	0.0105378	1.05777	CER:CK	10.192	472.268	NA	NA	DDA for preferred ion	C25 H36 N4 O5	NA	NA	NA	NA	NA	NA	NA	NA	NA	NA	level5	NA	NA	NA	NA	NA	NA	Down
10.194_517.32613	0.758957	0.240742	0.351853	0.522708	CER:CK	10.194	517.326	NA	NA	DDA for preferred ion	C20 H48 N5 O8 P	NA	NA	NA	NA	NA	NA	NA	NA	NA	NA	level5	NA	NA	NA	NA	NA	NA	Normal
10.197_489.29431	0.587278	0.000493933	0.00302369	1.08574	CER:CK	10.197	489.294	NA	NA	DDA for preferred ion	C25 H47 N O4 S2	NA	NA	NA	NA	NA	NA	NA	NA	NA	NA	level5	NA	NA	NA	NA	NA	NA	Down
10.197_616.30245	2.62171	0.009671	0.0289057	1.49119	CER:CK	10.197	616.302	NA	NA	No MS2	C30 H49 O11 P	NA	NA	NA	NA	NA	NA	NA	NA	NA	NA	level5	NA	NA	NA	NA	NA	NA	Up
10.198_172.11014	0.880605	0.0982058	0.175658	0.355568	CER:CK	10.198	172.11	NA	NA	DDA for preferred ion	C9 H16 O3	NA	NA	NA	NA	NA	NA	NA	NA	NA	NA	level5	NA	NA	NA	NA	NA	NA	Normal
10.207_586.29289	0.158378	0.170213	0.268946	1.00118	CER:CK	10.207	586.293	NA	NA	No MS2	C30 H53 O3 P3 S	NA	NA	NA	NA	NA	NA	NA	NA	NA	NA	level5	NA	NA	NA	NA	NA	NA	Normal
10.209_424.24393	1.32081	0.0290738	0.0686586	0.660049	CER:CK	10.209	424.244	NA	NA	DDA for preferred ion	C21 H37 N4 O P S	NA	NA	NA	NA	NA	NA	NA	NA	NA	NA	level5	NA	NA	NA	NA	NA	NA	Normal
10.211_154.09952	0.892886	0.380325	0.494172	0.254936	CER:CK	10.211	154.1	NA	NA	DDA for preferred ion	C9 H14 O2	NA	NA	NA	NA	NA	NA	NA	NA	NA	NA	level5	NA	NA	NA	NA	NA	NA	Normal
10.215_384.25109	1.65571	0.0276017	0.0657587	0.904486	CER:CK	10.215	384.251	NA	55.4	DDA for preferred ion	C20 H34 N4 O2	2-{(3r,4s)-3-[(5-butyl-1,2-oxazol-3-yl)methyl]-4-piperidinyl}-1-(4-methyl-1-piperazinyl)ethanone	NA	NA	21.9829	60681.3	3279	55.3807	Invalid mass	NA	NA	level3	Reference-9468	NA	NA	NA	NA	NA	Normal
10.217_361.24623	0.453012	0.0167158	0.0445528	1.12871	CER:CK	10.217	361.246	NA	NA	DDA for preferred ion	C18 H35 N O6	NA	NA	NA	NA	NA	NA	NA	NA	NA	NA	level5	NA	NA	NA	NA	NA	NA	Down
10.224_727.39803	1.36943	0.0448511	0.0955669	0.66682	CER:CK	10.224	727.398	NA	NA	No MS2	C31 H64 N5 O8 P3	NA	NA	NA	NA	NA	NA	NA	NA	NA	NA	level5	NA	NA	NA	NA	NA	NA	Normal
10.225_533.30316	0.165285	5.58645e-05	0.00060331	2.05878	CER:CK	10.225	533.303	NA	NA	No MS2	C20 H48 N5 O7 P S	NA	NA	NA	NA	NA	NA	NA	NA	NA	NA	level5	NA	NA	NA	NA	NA	NA	Down
10.229_391.29327	1.89875	0.0874623	0.160132	0.877854	CER:CK	10.229	391.293	NA	NA	DDA for preferred ion	C20 H41 N O6	NA	NA	NA	NA	NA	NA	NA	NA	NA	NA	level5	NA	NA	NA	NA	NA	NA	Normal
10.23_425.27779	0.147164	0.000319147	0.00216821	2.00083	CER:CK	10.23	425.278	NA	NA	DDA for preferred ion	C23 H39 N O6	NA	NA	NA	NA	NA	NA	NA	NA	NA	NA	level5	NA	NA	NA	NA	NA	NA	Down
10.238_393.21840	0.260025	0.00178641	0.00801173	1.578	CER:CK	10.238	393.218	NA	NA	No MS2	C18 H35 N O6 S	NA	NA	NA	NA	NA	NA	NA	NA	NA	NA	level5	NA	NA	NA	NA	NA	NA	Down
10.239_358.18129	0.219455	0.000883039	0.0047908	1.72327	CER:CK	10.239	358.181	NA	NA	No MS2	C18 H32 O3 P2	NA	NA	NA	NA	NA	NA	NA	NA	NA	NA	level5	NA	NA	NA	NA	NA	NA	Down
10.24_542.33245	0.610441	0.0482846	0.101051	0.762666	CER:CK	10.24	542.332	NA	44.7	DDA for preferred ion	C32 H46 O7	Milbemectin a4	NA	NA	0.00809122	14.9195	2842	44.7484	Invalid mass	NA	NA	level3	Reference-3019	NA	NA	NA	NA	NA	Normal
10.241_461.29943	0.402162	0.00285347	0.0114362	1.33458	CER:CK	10.241	461.299	NA	NA	DDA for preferred ion	C23 H43 N O8	NA	NA	NA	NA	NA	NA	NA	NA	NA	NA	level5	NA	NA	NA	NA	NA	NA	Down
10.247_605.34148	1.06698	0.432593	0.546138	0.419626	CER:CK	10.247	605.341	NA	NA	No MS2	C24 H58 N5 O4 P3 S	NA	NA	NA	NA	NA	NA	NA	NA	NA	NA	level5	NA	NA	NA	NA	NA	NA	Normal
10.25_592.36559	1.66249	0.350048	0.464062	0.524563	CER:CK	10.25	592.366	NA	NA	DDA for preferred ion	C22 H52 N6 O12	NA	NA	NA	NA	NA	NA	NA	NA	NA	NA	level5	NA	NA	NA	NA	NA	NA	Normal
10.251_564.25469	1.11463	0.335722	0.450152	0.516079	CER:CK	10.251	564.255	NA	NA	No MS2	C19 H45 N6 O7 P S2	NA	NA	NA	NA	NA	NA	NA	NA	NA	NA	level5	NA	NA	NA	NA	NA	NA	Normal
10.253_560.28378	1.21421	0.260292	0.37292	0.579506	CER:CK	10.253	560.284	NA	NA	DDA for preferred ion	C27 H44 O12	NA	NA	NA	NA	NA	NA	NA	NA	NA	NA	level5	NA	NA	NA	NA	NA	NA	Normal
10.253_568.28624	1.02942	0.861914	0.906403	0.148909	CER:CK	10.253	568.286	NA	NA	DDA for preferred ion	C25 H50 N2 O6 P2 S	NA	NA	NA	NA	NA	NA	NA	NA	NA	NA	level5	NA	NA	NA	NA	NA	NA	Normal
10.264_255.18345	0.989676	0.955471	0.969542	0.167151	CER:CK	10.264	255.183	NA	NA	DDA for preferred ion	C14 H25 N O3	NA	NA	NA	NA	NA	NA	NA	NA	NA	NA	level5	NA	NA	NA	NA	NA	NA	Normal
10.264_415.29333	0.471327	0.00670193	0.0219829	1.15411	CER:CK	10.264	415.293	NA	NA	DDA for preferred ion	C22 H41 N O6	NA	NA	NA	NA	NA	NA	NA	NA	NA	NA	level5	NA	NA	NA	NA	NA	NA	Down
10.268_221.14170	0.937859	0.782201	0.847143	0.16137	CER:CK	10.268	221.142	NA	NA	No MS2	C13 H19 N O2	NA	NA	NA	NA	NA	NA	NA	NA	NA	NA	level5	NA	NA	NA	NA	NA	NA	Normal
10.271_723.36718	0.752363	0.00230329	0.00973845	0.733984	CER:CK	10.271	723.367	NA	NA	DDA for preferred ion	C34 H63 N O9 P2 S	NA	NA	NA	NA	NA	NA	NA	NA	NA	NA	level5	NA	NA	NA	NA	NA	NA	Normal
10.271_728.32247	0.575993	0.0820878	0.151886	0.681586	CER:CK	10.271	728.322	NA	NA	DDA for preferred ion	C35 H50 N6 O7 P2	NA	NA	NA	NA	NA	NA	NA	NA	NA	NA	level5	NA	NA	NA	NA	NA	NA	Normal
10.275_609.37186	17.881	7.98851e-08	6.19989e-06	2.64606	CER:CK	10.275	609.372	NA	NA	DDA for preferred ion	C27 H58 N5 O4 P3	NA	NA	NA	NA	NA	NA	NA	NA	NA	NA	level5	NA	NA	NA	NA	NA	NA	Up
10.287_391.23571	1.13677	0.562939	0.664697	0.293566	CER:CK	10.287	391.236	NA	NA	No MS2	C22 H33 N O5	NA	NA	NA	NA	NA	NA	NA	NA	NA	NA	level5	NA	NA	NA	NA	NA	NA	Normal
10.291_359.23067	0.793297	0.185654	0.287686	0.534351	CER:CK	10.291	359.231	NA	NA	DDA for preferred ion	C18 H33 N O6	NA	NA	NA	NA	NA	NA	NA	NA	NA	NA	level5	NA	NA	NA	NA	NA	NA	Normal
10.291_762.32152	3.17965	0.231485	0.341376	0.876338	CER:CK	10.291	762.322	NA	NA	No MS2	C35 H53 N6 O7 P3	NA	NA	NA	NA	NA	NA	NA	NA	NA	NA	level5	NA	NA	NA	NA	NA	NA	Normal
10.295_162.10465	0.963361	0.848268	0.89469	0.0573751	CER:CK	10.295	162.105	60.4	56.9	DDA for preferred ion	C11 H14 O	Valerophenone	1794	NA	0.000181568	1.12007	3423	60.414	Full match	HMDB0031208	NA	level2	NA	Benzenoids	Benzene and substituted derivatives	Butyrophenones	Benzene and derivatives	NA	Normal
10.295_372.27049	0.968232	0.777631	0.843785	0.115262	CER:CK	10.295	372.27	NA	NA	No MS2	NA	NA	NA	NA	NA	NA	NA	NA	NA	NA	NA	level5	NA	NA	NA	NA	NA	NA	Normal
10.295_554.14237	0.869118	0.31502	0.429437	0.34194	CER:CK	10.295	554.142	NA	NA	DDA for preferred ion	C28 H26 O12	NA	NA	NA	NA	NA	NA	NA	NA	NA	NA	level5	NA	NA	NA	NA	NA	NA	Normal
10.301_674.19878	1.29402	0.0505531	0.104886	0.616134	CER:CK	10.301	674.199	NA	NA	No MS2	C47 H31 O3 P	NA	NA	NA	NA	NA	NA	NA	NA	NA	NA	level5	NA	NA	NA	NA	NA	NA	Normal
10.304_326.20914	0.827908	0.155168	0.250094	0.431969	CER:CK	10.304	326.209	NA	NA	DDA for preferred ion	C18 H30 O5	NA	NA	NA	NA	NA	NA	NA	NA	NA	NA	level5	NA	NA	NA	NA	NA	NA	Normal
10.305_292.19477	0.859144	0.418019	0.531402	0.305926	CER:CK	10.305	292.195	NA	NA	DDA for preferred ion	C12 H28 N4 O2 S	NA	NA	NA	NA	NA	NA	NA	NA	NA	NA	level5	NA	NA	NA	NA	NA	NA	Normal
10.305_706.33696	0.650098	0.253492	0.365703	0.560228	CER:CK	10.305	706.337	NA	NA	No MS2	C29 H50 N6 O14	NA	NA	NA	NA	NA	NA	NA	NA	NA	NA	level5	NA	NA	NA	NA	NA	NA	Normal
10.306_332.21727	0.665418	0.0880118	0.161074	0.695416	CER:CK	10.306	332.217	NA	NA	No MS2	C21 H32 O S	NA	NA	NA	NA	NA	NA	NA	NA	NA	NA	level5	NA	NA	NA	NA	NA	NA	Normal
10.306_402.09501	1.0344	0.79187	0.853371	0.160006	CER:CK	10.306	402.095	NA	32.4	DDA for preferred ion	C15 H16 F6 N2 O4	Ethyl 2-{1-[2,5-bis(2,2,2-trifluoroethoxy)phenyl]ethylidene}hydrazine-1-carboxylate	NA	NA	-0.00641394	-15.951	3108	32.4221	Invalid mass	NA	NA	level3	Reference-6826	NA	NA	NA	NA	NA	Normal
10.308_290.18809	1.02932	0.793474	0.854094	0.150241	CER:CK	10.308	290.188	NA	NA	DDA for preferred ion	C18 H26 O3	NA	NA	NA	NA	NA	NA	NA	NA	NA	NA	level5	NA	NA	NA	NA	NA	NA	Normal
10.313_481.30433	0.546491	0.0709144	0.135865	0.850274	CER:CK	10.313	481.304	NA	NA	No MS2	C20 H44 N5 O6 P	NA	NA	NA	NA	NA	NA	NA	NA	NA	NA	level5	NA	NA	NA	NA	NA	NA	Normal
10.314_475.25676	1.21798	0.145042	0.237875	0.457995	CER:CK	10.314	475.257	NA	NA	No MS2	C30 H39 N P2	NA	NA	NA	NA	NA	NA	NA	NA	NA	NA	level5	NA	NA	NA	NA	NA	NA	Normal
10.332_380.25618	0.988307	0.783801	0.847852	0.059342	CER:CK	10.332	380.256	NA	NA	DDA for preferred ion	C16 H37 N4 O4 P	NA	NA	NA	NA	NA	NA	NA	NA	NA	NA	level5	NA	NA	NA	NA	NA	NA	Normal
10.335_310.21427	2.00549	0.000853721	0.0046538	1.2109	CER:CK	10.335	310.214	NA	NA	No MS2	C18 H30 O4	NA	NA	NA	NA	NA	NA	NA	NA	NA	NA	level5	NA	NA	NA	NA	NA	NA	Up
10.337_421.15514	0.834874	0.255351	0.367921	0.371698	CER:CK	10.337	421.155	NA	NA	No MS2	C13 H31 N3 O8 S2	NA	NA	NA	NA	NA	NA	NA	NA	NA	NA	level5	NA	NA	NA	NA	NA	NA	Normal
10.339_362.17284	1.6059	4.62023e-05	0.000519804	1.01983	CER:CK	10.339	362.173	37.1	33	DDA for preferred ion	C20 H26 O6	Ponicidin/Rubescensin B 冬凌草乙素	113	Terpenoids 萜类及苷类	-9.52883e-05	-0.263102	3214	37.1161	No match	NA	NA	level3	NA	NA	NA	NA	NA	NA	Up
10.342_332.23493	0.623132	0.0009819	0.00520384	0.995821	CER:CK	10.342	332.235	NA	NA	No MS2	C15 H33 N4 O2 P	NA	NA	NA	NA	NA	NA	NA	NA	NA	NA	level5	NA	NA	NA	NA	NA	NA	Normal
10.342_592.26524	0.575938	0.00224779	0.00954906	1.06401	CER:CK	10.342	592.265	NA	NA	DDA for preferred ion	C31 H47 O5 P3	NA	NA	NA	NA	NA	NA	NA	NA	NA	NA	level5	NA	NA	NA	NA	NA	NA	Down
10.343_524.13260	1.10263	0.151788	0.245837	0.356608	CER:CK	10.343	524.133	NA	NA	DDA for preferred ion	C21 H25 N4 O10 P	NA	NA	NA	NA	NA	NA	NA	NA	NA	NA	level5	NA	NA	NA	NA	NA	NA	Normal
10.345_438.25950	0.928473	0.253255	0.365515	0.254466	CER:CK	10.345	438.26	NA	NA	DDA for preferred ion	C19 H38 N2 O9	NA	NA	NA	NA	NA	NA	NA	NA	NA	NA	level5	NA	NA	NA	NA	NA	NA	Normal
10.353_433.30402	0.988304	0.853514	0.89948	0.0835495	CER:CK	10.353	433.304	NA	NA	DDA for preferred ion	C22 H43 N O7	NA	NA	NA	NA	NA	NA	NA	NA	NA	NA	level5	NA	NA	NA	NA	NA	NA	Normal
10.354_616.30248	1.91112	0.0514165	0.106196	1.14368	CER:CK	10.354	616.302	NA	NA	No MS2	C43 H41 N2 P	NA	NA	NA	NA	NA	NA	NA	NA	NA	NA	level5	NA	NA	NA	NA	NA	NA	Normal
10.356_178.13590	1.31057	0.199004	0.304271	0.490152	CER:CK	10.356	178.136	NA	NA	DDA for preferred ion	C12 H18 O	NA	NA	NA	NA	NA	NA	NA	NA	NA	NA	level5	NA	NA	NA	NA	NA	NA	Normal
10.358_296.19869	0.236273	0.0321962	0.0740141	1.35428	CER:CK	10.358	296.199	NA	NA	No MS2	C11 H29 N4 O3 P	NA	NA	NA	NA	NA	NA	NA	NA	NA	NA	level5	NA	NA	NA	NA	NA	NA	Down
10.359_256.18271	0.371795	0.0167103	0.0445528	1.2775	CER:CK	10.359	256.183	NA	NA	No MS2	C12 H25 N4 P	NA	NA	NA	NA	NA	NA	NA	NA	NA	NA	level5	NA	NA	NA	NA	NA	NA	Down
10.363_461.33549	1.30616	0.05261	0.107882	0.576285	CER:CK	10.363	461.335	NA	NA	DDA for preferred ion	C24 H47 N O7	NA	NA	NA	NA	NA	NA	NA	NA	NA	NA	level5	NA	NA	NA	NA	NA	NA	Normal
10.366_222.16211	0.574266	0.0130075	0.0366824	0.991333	CER:CK	10.366	222.162	NA	NA	No MS2	C7 H22 N6 S	NA	NA	NA	NA	NA	NA	NA	NA	NA	NA	level5	NA	NA	NA	NA	NA	NA	Normal
10.366_462.33896	1.21815	0.128814	0.216694	0.472906	CER:CK	10.366	462.339	NA	NA	No MS2	C24 H51 N2 O2 P S	NA	NA	NA	NA	NA	NA	NA	NA	NA	NA	level5	NA	NA	NA	NA	NA	NA	Normal
10.376_568.28614	3.02487	0.0358183	0.0800059	1.22577	CER:CK	10.376	568.286	NA	NA	DDA for preferred ion	C26 H51 O7 P3	NA	NA	NA	NA	NA	NA	NA	NA	NA	NA	level5	NA	NA	NA	NA	NA	NA	Up
10.377_563.33069	2.12792	0.0341859	0.0771119	1.14165	CER:CK	10.377	563.331	NA	NA	DDA for preferred ion	C28 H45 N5 O7	NA	NA	NA	NA	NA	NA	NA	NA	NA	NA	level5	NA	NA	NA	NA	NA	NA	Up
10.38_254.15180	2.03299	0.0913708	0.165961	0.938897	CER:CK	10.38	254.152	NA	NA	No MS2	C14 H22 O4	NA	NA	NA	NA	NA	NA	NA	NA	NA	NA	level5	NA	NA	NA	NA	NA	NA	Normal
10.384_491.30989	0.626709	0.00314528	0.0123096	0.892725	CER:CK	10.384	491.31	NA	NA	No MS2	C26 H45 N5 S2	NA	NA	NA	NA	NA	NA	NA	NA	NA	NA	level5	NA	NA	NA	NA	NA	NA	Normal
10.389_609.33550	0.710829	0.283333	0.39747	0.594054	CER:CK	10.389	609.336	NA	NA	DDA for preferred ion	C32 H53 N O6 P2	NA	NA	NA	NA	NA	NA	NA	NA	NA	NA	level5	NA	NA	NA	NA	NA	NA	Normal
10.39_614.29106	0.744874	0.349801	0.464003	0.441773	CER:CK	10.39	614.291	NA	NA	No MS2	C30 H46 O13	NA	NA	NA	NA	NA	NA	NA	NA	NA	NA	level5	NA	NA	NA	NA	NA	NA	Normal
10.392_741.37795	0.636748	0.0097585	0.0290562	0.962828	CER:CK	10.392	741.378	NA	NA	DDA for preferred ion	C31 H62 N5 O9 P3	NA	NA	NA	NA	NA	NA	NA	NA	NA	NA	level5	NA	NA	NA	NA	NA	NA	Normal
10.394_637.36705	0.816278	0.480442	0.59202	0.460864	CER:CK	10.394	637.367	NA	NA	No MS2	C24 H56 N5 O12 P	NA	NA	NA	NA	NA	NA	NA	NA	NA	NA	level5	NA	NA	NA	NA	NA	NA	Normal
10.396_598.29696	0.671363	0.276805	0.390358	0.594136	CER:CK	10.396	598.297	NA	NA	No MS2	C24 H47 N4 O11 P	NA	NA	NA	NA	NA	NA	NA	NA	NA	NA	level5	NA	NA	NA	NA	NA	NA	Normal
10.397_753.37700	0.177971	0.0328885	0.0750133	1.32514	CER:CK	10.397	753.377	NA	NA	No MS2	C52 H52 N O2 P	NA	NA	NA	NA	NA	NA	NA	NA	NA	NA	level5	NA	NA	NA	NA	NA	NA	Down
10.399_424.24380	1.20611	0.35434	0.468396	0.352909	CER:CK	10.399	424.244	NA	NA	DDA for preferred ion	C18 H36 N2 O9	NA	NA	NA	NA	NA	NA	NA	NA	NA	NA	level5	NA	NA	NA	NA	NA	NA	Normal
10.419_492.21273	0.812622	0.955567	0.969542	0.122324	CER:CK	10.419	492.213	NA	NA	No MS2	C16 H38 N4 O9 P2	NA	NA	NA	NA	NA	NA	NA	NA	NA	NA	level5	NA	NA	NA	NA	NA	NA	Normal
10.431_212.14149	0.573141	0.0263643	0.0634045	0.942213	CER:CK	10.431	212.141	NA	NA	DDA for preferred ion	C12 H20 O3	NA	NA	NA	NA	NA	NA	NA	NA	NA	NA	level5	NA	NA	NA	NA	NA	NA	Normal
10.434_349.22509	0.674415	0.14134	0.233055	0.690337	CER:CK	10.434	349.225	NA	NA	DDA for preferred ion	C14 H32 N5 O3 P	NA	NA	NA	NA	NA	NA	NA	NA	NA	NA	level5	NA	NA	NA	NA	NA	NA	Normal
10.443_688.32924	1.26913	0.221229	0.329755	0.491968	CER:CK	10.443	688.329	NA	NA	No MS2	C30 H59 O11 P3	NA	NA	NA	NA	NA	NA	NA	NA	NA	NA	level5	NA	NA	NA	NA	NA	NA	Normal
10.448_397.28274	1.14554	0.359656	0.473101	0.398237	CER:CK	10.448	397.283	NA	NA	DDA for preferred ion	C22 H39 N O5	NA	NA	NA	NA	NA	NA	NA	NA	NA	NA	level5	NA	NA	NA	NA	NA	NA	Normal
10.449_723.36718	1.10951	0.342847	0.457388	0.319679	CER:CK	10.449	723.367	NA	NA	DDA for preferred ion	C33 H57 N O16	NA	NA	NA	NA	NA	NA	NA	NA	NA	NA	level5	NA	NA	NA	NA	NA	NA	Normal
10.449_728.32251	1.29373	0.154494	0.249269	0.545497	CER:CK	10.449	728.323	NA	NA	DDA for preferred ion	C42 H48 O11	NA	NA	NA	NA	NA	NA	NA	NA	NA	NA	level5	NA	NA	NA	NA	NA	NA	Normal
10.451_288.13606	1.53229	0.00120912	0.00598549	0.915832	CER:CK	10.451	288.136	NA	NA	No MS2	C18 H16 N4	NA	NA	NA	NA	NA	NA	NA	NA	NA	NA	level5	NA	NA	NA	NA	NA	NA	Normal
10.46_372.27049	0.894445	0.272888	0.386342	0.315846	CER:CK	10.46	372.27	NA	NA	No MS2	NA	NA	NA	NA	NA	NA	NA	NA	NA	NA	NA	level5	NA	NA	NA	NA	NA	NA	Normal
10.462_443.28847	0.490929	0.0224374	0.0559591	1.00055	CER:CK	10.462	443.288	NA	NA	DDA for preferred ion	C17 H42 N5 O6 P	NA	NA	NA	NA	NA	NA	NA	NA	NA	NA	level5	NA	NA	NA	NA	NA	NA	Down
10.462_704.20964	0.945129	0.777947	0.843927	0.140254	CER:CK	10.462	704.21	NA	NA	DDA for preferred ion	C38 H32 N4 O10	NA	NA	NA	NA	NA	NA	NA	NA	NA	NA	level5	NA	NA	NA	NA	NA	NA	Normal
10.464_377.25645	1.59479	0.0061902	0.0207807	0.930194	CER:CK	10.464	377.256	NA	NA	DDA for preferred ion	C16 H36 N5 O3 P	NA	NA	NA	NA	NA	NA	NA	NA	NA	NA	level5	NA	NA	NA	NA	NA	NA	Normal
10.467_454.26814	0.38146	0.0248521	0.0604984	1.21622	CER:CK	10.467	454.268	NA	NA	DDA for preferred ion	C23 H38 N2 O7	NA	NA	NA	NA	NA	NA	NA	NA	NA	NA	level5	NA	NA	NA	NA	NA	NA	Down
10.471_391.23572	0.707643	0.0991894	0.176865	0.717298	CER:CK	10.471	391.236	NA	NA	No MS2	C18 H39 N3 P2 S	NA	NA	NA	NA	NA	NA	NA	NA	NA	NA	level5	NA	NA	NA	NA	NA	NA	Normal
10.471_409.24639	0.728247	0.116437	0.199314	0.658523	CER:CK	10.471	409.246	NA	NA	No MS2	C23 H31 N5 O2	NA	NA	NA	NA	NA	NA	NA	NA	NA	NA	level5	NA	NA	NA	NA	NA	NA	Normal
10.484_640.28575	0.737676	0.542285	0.64631	0.393608	CER:CK	10.484	640.286	NA	NA	No MS2	C35 H44 O11	NA	NA	NA	NA	NA	NA	NA	NA	NA	NA	level5	NA	NA	NA	NA	NA	NA	Normal
10.487_564.25505	0.670438	0.481142	0.592563	0.392504	CER:CK	10.487	564.255	NA	NA	No MS2	C19 H45 N6 O7 P S2	NA	NA	NA	NA	NA	NA	NA	NA	NA	NA	level5	NA	NA	NA	NA	NA	NA	Normal
10.488_560.28346	0.68822	0.490609	0.601633	0.36298	CER:CK	10.488	560.283	NA	NA	DDA for preferred ion	C27 H44 O12	NA	NA	NA	NA	NA	NA	NA	NA	NA	NA	level5	NA	NA	NA	NA	NA	NA	Normal
10.488_605.34158	0.769288	0.81445	0.870127	0.137967	CER:CK	10.488	605.342	NA	NA	No MS2	C30 H47 N5 O8	NA	NA	NA	NA	NA	NA	NA	NA	NA	NA	level5	NA	NA	NA	NA	NA	NA	Normal
10.493_398.23033	0.421664	0.00192766	0.00851942	1.29977	CER:CK	10.493	398.23	NA	NA	DDA for preferred ion	C22 H30 N4 O3	NA	NA	NA	NA	NA	NA	NA	NA	NA	NA	level5	NA	NA	NA	NA	NA	NA	Down
10.498_409.28279	1.89377	0.0542853	0.110526	1.04496	CER:CK	10.498	409.283	NA	NA	No MS2	C19 H45 N3 P2 S	NA	NA	NA	NA	NA	NA	NA	NA	NA	NA	level5	NA	NA	NA	NA	NA	NA	Normal
10.498_475.25697	1.42586	0.000352307	0.00233799	0.855336	CER:CK	10.498	475.257	NA	NA	No MS2	C22 H43 N3 O2 P2 S	NA	NA	NA	NA	NA	NA	NA	NA	NA	NA	level5	NA	NA	NA	NA	NA	NA	Normal
10.5_608.25926	0.691892	0.332687	0.447393	0.475352	CER:CK	10.5	608.259	NA	NA	No MS2	C42 H32 N4 O	NA	NA	NA	NA	NA	NA	NA	NA	NA	NA	level5	NA	NA	NA	NA	NA	NA	Normal
10.504_481.30437	0.313558	0.0041296	0.0151761	1.47151	CER:CK	10.504	481.304	NA	NA	No MS2	C30 H45 N P2	NA	NA	NA	NA	NA	NA	NA	NA	NA	NA	level5	NA	NA	NA	NA	NA	NA	Down
10.523_449.26276	0.903292	0.527541	0.633852	0.292678	CER:CK	10.523	449.263	NA	NA	No MS2	C21 H39 N O9	NA	NA	NA	NA	NA	NA	NA	NA	NA	NA	level5	NA	NA	NA	NA	NA	NA	Normal
10.527_298.17790	0.710237	0.000397387	0.00256275	0.865915	CER:CK	10.527	298.178	NA	49.1	DDA for preferred ion	C16 H26 O5	3,14-dihydro-15-keto-tetranor prostaglandin e2	NA	NA	-0.000127546	-0.427752	3487	49.1428	Full match	NA	NA	level3	Reference-9791	NA	NA	NA	NA	NA	Normal
10.529_482.20906	1.60672	0.00620939	0.0208192	0.969734	CER:CK	10.529	482.209	NA	NA	DDA for preferred ion	C23 H34 N2 O7 S	NA	NA	NA	NA	NA	NA	NA	NA	NA	NA	level5	NA	NA	NA	NA	NA	NA	Normal
10.533_294.18296	0.781711	0.0368224	0.0816908	0.62661	CER:CK	10.533	294.183	NA	NA	DDA for preferred ion	C17 H26 O4	NA	NA	NA	NA	NA	NA	NA	NA	NA	NA	level5	NA	NA	NA	NA	NA	NA	Normal
10.533_359.23068	1.10396	0.907948	0.936795	0.129753	CER:CK	10.533	359.231	NA	NA	DDA for preferred ion	C18 H33 N O6	NA	NA	NA	NA	NA	NA	NA	NA	NA	NA	level5	NA	NA	NA	NA	NA	NA	Normal
10.54_357.25137	0.927501	0.664638	0.747575	0.26607	CER:CK	10.54	357.251	NA	NA	DDA for preferred ion	C19 H35 N O5	NA	NA	NA	NA	NA	NA	NA	NA	NA	NA	level5	NA	NA	NA	NA	NA	NA	Normal
10.543_473.25447	0.931803	0.119589	0.203795	0.273702	CER:CK	10.543	473.254	NA	NA	No MS2	C30 H35 N O4	NA	NA	NA	NA	NA	NA	NA	NA	NA	NA	level5	NA	NA	NA	NA	NA	NA	Normal
10.557_396.26201	0.682207	0.98628	0.99039	0.127691	CER:CK	10.557	396.262	NA	NA	DDA for preferred ion	NA	NA	NA	NA	NA	NA	NA	NA	NA	NA	NA	level5	NA	NA	NA	NA	NA	NA	Normal
10.559_463.35129	1.66975	0.00236394	0.00995812	1.051	CER:CK	10.559	463.351	NA	NA	No MS2	C24 H49 N O7	NA	NA	NA	NA	NA	NA	NA	NA	NA	NA	level5	NA	NA	NA	NA	NA	NA	Up
10.561_489.34768	1.97888	0.00606434	0.0204482	1.15403	CER:CK	10.561	489.348	NA	NA	DDA for preferred ion	C26 H51 N O5 S	NA	NA	NA	NA	NA	NA	NA	NA	NA	NA	level5	NA	NA	NA	NA	NA	NA	Up
10.562_524.26284	0.283255	0.0004224	0.00268635	1.66426	CER:CK	10.562	524.263	NA	NA	DDA for preferred ion	C26 H41 N2 O7 P	NA	NA	NA	NA	NA	NA	NA	NA	NA	NA	level5	NA	NA	NA	NA	NA	NA	Down
10.563_569.32012	0.280775	0.00362962	0.0136791	1.61434	CER:CK	10.563	569.32	NA	NA	No MS2	C29 H47 N O10	NA	NA	NA	NA	NA	NA	NA	NA	NA	NA	level5	NA	NA	NA	NA	NA	NA	Down
10.564_464.35466	1.85601	0.00173696	0.00782059	1.14406	CER:CK	10.564	464.355	NA	NA	No MS2	C24 H53 N2 O2 P S	NA	NA	NA	NA	NA	NA	NA	NA	NA	NA	level5	NA	NA	NA	NA	NA	NA	Up
10.566_576.26073	0.758108	0.35083	0.464695	0.479108	CER:CK	10.566	576.261	NA	NA	DDA for preferred ion	C29 H41 N2 O8 P	NA	NA	NA	NA	NA	NA	NA	NA	NA	NA	level5	NA	NA	NA	NA	NA	NA	Normal
10.571_363.26200	0.553229	0.0069724	0.0226591	1.04547	CER:CK	10.571	363.262	NA	NA	DDA for preferred ion	C19 H41 N O S2	NA	NA	NA	NA	NA	NA	NA	NA	NA	NA	level5	NA	NA	NA	NA	NA	NA	Down
10.575_342.20412	0.761348	0.430696	0.544644	0.466448	CER:CK	10.575	342.204	NA	NA	No MS2	C19 H34 O S2	NA	NA	NA	NA	NA	NA	NA	NA	NA	NA	level5	NA	NA	NA	NA	NA	NA	Normal
10.576_289.26160	1.26879	0.141067	0.23269	0.56879	CER:CK	10.576	289.262	NA	NA	No MS2	C16 H35 N O3	NA	NA	NA	NA	NA	NA	NA	NA	NA	NA	level5	NA	NA	NA	NA	NA	NA	Normal
10.579_240.13624	0.93599	0.574054	0.673325	0.212979	CER:CK	10.579	240.136	NA	38.2	DDA for preferred ion	C9 H16 N6 O2	Decarbamoyloxysaxitoxin	NA	NA	0.00277026	11.5363	3513	38.1746	Invalid mass	NA	NA	level3	Reference-8267	NA	NA	NA	NA	NA	Normal
10.581_222.12571	0.914553	0.382877	0.496797	0.267032	CER:CK	10.581	222.126	NA	NA	DDA for preferred ion	C13 H18 O3	NA	NA	NA	NA	NA	NA	NA	NA	NA	NA	level5	NA	NA	NA	NA	NA	NA	Normal
10.582_454.26820	0.411062	0.0197274	0.0505776	1.18786	CER:CK	10.582	454.268	NA	NA	DDA for preferred ion	C23 H38 N2 O7	NA	NA	NA	NA	NA	NA	NA	NA	NA	NA	level5	NA	NA	NA	NA	NA	NA	Down
10.583_599.28805	2.21098	0.000574956	0.00343734	1.30813	CER:CK	10.583	599.288	NA	NA	DDA for preferred ion	C24 H51 N5 O4 P2 S2	NA	NA	NA	NA	NA	NA	NA	NA	NA	NA	level5	NA	NA	NA	NA	NA	NA	Up
10.587_204.11522	0.798063	0.0401125	0.0870911	0.567836	CER:CK	10.587	204.115	NA	NA	DDA for other ion	C13 H16 O2	NA	NA	NA	NA	NA	NA	NA	NA	NA	NA	level5	NA	NA	NA	NA	NA	NA	Normal
10.59_186.10466	0.89515	0.259158	0.372002	0.305397	CER:CK	10.59	186.105	NA	NA	DDA for preferred ion	C13 H14 O	NA	NA	NA	NA	NA	NA	NA	NA	NA	NA	level5	NA	NA	NA	NA	NA	NA	Normal
10.602_592.26526	0.350726	1.65359e-06	4.454e-05	1.59338	CER:CK	10.602	592.265	NA	NA	DDA for preferred ion	C20 H47 N6 O8 P3	NA	NA	NA	NA	NA	NA	NA	NA	NA	NA	level5	NA	NA	NA	NA	NA	NA	Down
10.611_591.36228	1.36997	0.0515046	0.10633	0.693778	CER:CK	10.611	591.362	NA	NA	DDA for preferred ion	C30 H49 N5 O7	NA	NA	NA	NA	NA	NA	NA	NA	NA	NA	level5	NA	NA	NA	NA	NA	NA	Normal
10.617_568.28612	1.05633	0.914382	0.940491	0.188939	CER:CK	10.617	568.286	NA	NA	DDA for preferred ion	C26 H51 O7 P3	NA	NA	NA	NA	NA	NA	NA	NA	NA	NA	level5	NA	NA	NA	NA	NA	NA	Normal
10.621_563.33073	1.1452	0.538182	0.642591	0.278135	CER:CK	10.621	563.331	NA	NA	DDA for preferred ion	C27 H49 N O11	NA	NA	NA	NA	NA	NA	NA	NA	NA	NA	level5	NA	NA	NA	NA	NA	NA	Normal
10.624_546.30422	1.16523	0.502947	0.612336	0.308914	CER:CK	10.624	546.304	NA	NA	DDA for other ion	C27 H46 O11	NA	NA	NA	NA	NA	NA	NA	NA	NA	NA	level5	NA	NA	NA	NA	NA	NA	Normal
10.63_846.29112	4.57453	0.0272123	0.065068	1.45565	CER:CK	10.63	846.291	NA	NA	No MS2	C27 H57 N6 O18 P3	NA	NA	NA	NA	NA	NA	NA	NA	NA	NA	level5	NA	NA	NA	NA	NA	NA	Up
10.63_850.24214	3.63165	0.0170881	0.0451507	1.37282	CER:CK	10.63	850.242	NA	34.5	DDA for preferred ion	C30 H52 O26	Maltopentaose	NA	NA	21.9675	26521.9	2545	34.47	Invalid mass	HMDB0012254	NA	level3	Reference-6132	Organic oxygen compounds	Organooxygen compounds	Carbohydrates and carbohydrate conjugates	Carbohydrates	NA	Up
10.632_416.29678	0.832452	0.594348	0.689516	0.326427	CER:CK	10.632	416.297	NA	NA	No MS2	C23 H44 O4 S	NA	NA	NA	NA	NA	NA	NA	NA	NA	NA	level5	NA	NA	NA	NA	NA	NA	Normal
10.632_845.28763	3.87861	0.0845058	0.155652	1.1685	CER:CK	10.632	845.288	NA	NA	DDA for preferred ion	C47 H50 N3 O6 P3	NA	NA	NA	NA	NA	NA	NA	NA	NA	NA	level5	NA	NA	NA	NA	NA	NA	Normal
10.634_810.25157	4.10315	0.0477096	0.10012	1.29155	CER:CK	10.634	810.252	NA	NA	DDA for preferred ion	C47 H45 N2 O5 P3	NA	NA	NA	NA	NA	NA	NA	NA	NA	NA	level5	NA	NA	NA	NA	NA	NA	Up
10.64_394.23543	0.450753	0.173261	0.272914	0.853773	CER:CK	10.64	394.235	NA	NA	No MS2	C16 H35 N4 O5 P	NA	NA	NA	NA	NA	NA	NA	NA	NA	NA	level5	NA	NA	NA	NA	NA	NA	Normal
10.647_489.29424	0.563859	0.00163065	0.00750425	1.11905	CER:CK	10.647	489.294	NA	NA	DDA for preferred ion	C25 H47 N O4 S2	NA	NA	NA	NA	NA	NA	NA	NA	NA	NA	level5	NA	NA	NA	NA	NA	NA	Down
10.65_457.30435	0.603422	0.115759	0.198673	0.773056	CER:CK	10.65	457.304	NA	NA	DDA for preferred ion	C24 H43 N O7	NA	NA	NA	NA	NA	NA	NA	NA	NA	NA	level5	NA	NA	NA	NA	NA	NA	Normal
10.65_618.31831	3.21662	0.0126379	0.0360555	1.61153	CER:CK	10.65	618.318	NA	NA	No MS2	C34 H46 N6 O S2	NA	NA	NA	NA	NA	NA	NA	NA	NA	NA	level5	NA	NA	NA	NA	NA	NA	Up
10.682_339.24083	0.555264	0.166823	0.264686	0.700427	CER:CK	10.682	339.241	NA	NA	No MS2	C20 H29 N5	NA	NA	NA	NA	NA	NA	NA	NA	NA	NA	level5	NA	NA	NA	NA	NA	NA	Normal
10.685_728.32251	0.588057	0.00153485	0.00719107	1.03037	CER:CK	10.685	728.323	NA	NA	DDA for preferred ion	C32 H59 O12 P3	NA	NA	NA	NA	NA	NA	NA	NA	NA	NA	level5	NA	NA	NA	NA	NA	NA	Down
10.688_723.36718	0.56204	0.00170004	0.00771504	1.06402	CER:CK	10.688	723.367	NA	NA	DDA for preferred ion	C30 H64 N O12 P3	NA	NA	NA	NA	NA	NA	NA	NA	NA	NA	level5	NA	NA	NA	NA	NA	NA	Down
10.689_608.25929	0.375898	0.000174912	0.00137616	1.46156	CER:CK	10.689	608.259	NA	NA	No MS2	C20 H47 N6 O9 P3	NA	NA	NA	NA	NA	NA	NA	NA	NA	NA	level5	NA	NA	NA	NA	NA	NA	Down
10.69_466.23353	4.62104	0.00141768	0.00676202	1.7407	CER:CK	10.69	466.234	NA	NA	DDA for preferred ion	C21 H39 O9 P	NA	NA	NA	NA	NA	NA	NA	NA	NA	NA	level5	NA	NA	NA	NA	NA	NA	Up
10.692_397.26251	3.7399	0.000189057	0.00145495	1.57161	CER:CK	10.692	397.263	NA	NA	No MS2	C25 H35 N O3	NA	NA	NA	NA	NA	NA	NA	NA	NA	NA	level5	NA	NA	NA	NA	NA	NA	Up
10.699_447.02733	0.155391	0.151268	0.245188	1.09063	CER:CK	10.699	447.027	NA	NA	DDA for preferred ion	C14 H20 N5 O2 P3 S2	NA	NA	NA	NA	NA	NA	NA	NA	NA	NA	level5	NA	NA	NA	NA	NA	NA	Normal
10.701_447.28474	0.0221667	0.448241	0.561866	0.83975	CER:CK	10.701	447.285	NA	34.4	DDA for preferred ion	C28 H37 N3 O2	Mchb-1	NA	NA	-0.0038371	-8.57858	3458	34.3882	Invalid mass	NA	NA	level3	Reference-6284	NA	NA	NA	NA	NA	Normal
10.704_828.26242	3.23635	0.0738773	0.140304	1.14164	CER:CK	10.704	828.262	NA	NA	DDA for preferred ion	C49 H42 N4 O5 P2	NA	NA	NA	NA	NA	NA	NA	NA	NA	NA	level5	NA	NA	NA	NA	NA	NA	Normal
10.708_448.22273	2.0867	0.00265895	0.0109787	1.19509	CER:CK	10.708	448.223	NA	NA	No MS2	C15 H38 N4 O7 P2	NA	NA	NA	NA	NA	NA	NA	NA	NA	NA	level5	NA	NA	NA	NA	NA	NA	Up
10.712_335.23064	1.12557	0.189044	0.292246	0.370029	CER:CK	10.712	335.231	NA	NA	DDA for preferred ion	C16 H33 N O6	NA	NA	NA	NA	NA	NA	NA	NA	NA	NA	level5	NA	NA	NA	NA	NA	NA	Normal
10.716_592.22244	4.8405	8.17728e-06	0.000147999	1.94405	CER:CK	10.716	592.222	NA	NA	DDA for preferred ion	C20 H44 N6 O6 S4	NA	NA	NA	NA	NA	NA	NA	NA	NA	NA	level5	NA	NA	NA	NA	NA	NA	Up
10.717_829.26555	4.01743	0.0525587	0.107825	1.28423	CER:CK	10.717	829.266	NA	NA	No MS2	C34 H50 N5 O13 P3	NA	NA	NA	NA	NA	NA	NA	NA	NA	NA	level5	NA	NA	NA	NA	NA	NA	Normal
10.719_363.20426	2.19871	0.0016288	0.0075033	1.25379	CER:CK	10.719	363.204	NA	NA	DDA for preferred ion	C20 H29 N O5	NA	NA	NA	NA	NA	NA	NA	NA	NA	NA	level5	NA	NA	NA	NA	NA	NA	Up
10.719_408.21241	0.837652	0.314306	0.428845	0.413475	CER:CK	10.719	408.212	NA	NA	No MS2	C17 H32 N2 O9	NA	NA	NA	NA	NA	NA	NA	NA	NA	NA	level5	NA	NA	NA	NA	NA	NA	Normal
10.721_328.22481	0.708759	0.0513633	0.106134	0.686188	CER:CK	10.721	328.225	NA	NA	DDA for preferred ion	C18 H32 O5	NA	NA	NA	NA	NA	NA	NA	NA	NA	NA	level5	NA	NA	NA	NA	NA	NA	Normal
10.721_858.27212	3.78686	0.0615064	0.121396	1.24363	CER:CK	10.721	858.272	NA	NA	No MS2	C50 H44 N4 O6 P2	NA	NA	NA	NA	NA	NA	NA	NA	NA	NA	level5	NA	NA	NA	NA	NA	NA	Normal
10.722_641.30785	1.19042	0.668174	0.750474	0.342718	CER:CK	10.722	641.308	NA	NA	No MS2	C31 H47 N O13	NA	NA	NA	NA	NA	NA	NA	NA	NA	NA	level5	NA	NA	NA	NA	NA	NA	Normal
10.724_457.28513	1.07856	0.523823	0.630965	0.253531	CER:CK	10.724	457.285	NA	NA	DDA for preferred ion	NA	NA	NA	NA	NA	NA	NA	NA	NA	NA	NA	level5	NA	NA	NA	NA	NA	NA	Normal
10.725_400.24603	1.1319	0.821559	0.874864	0.176036	CER:CK	10.725	400.246	NA	NA	No MS2	C15 H37 N4 O6 P	NA	NA	NA	NA	NA	NA	NA	NA	NA	NA	level5	NA	NA	NA	NA	NA	NA	Normal
10.725_840.26103	3.53354	0.0582138	0.116708	1.28215	CER:CK	10.725	840.261	NA	NA	No MS2	C42 H49 O14 P S	NA	NA	NA	NA	NA	NA	NA	NA	NA	NA	level5	NA	NA	NA	NA	NA	NA	Normal
10.73_208.14650	1.21505	0.282133	0.396285	0.539395	CER:CK	10.73	208.147	NA	NA	DDA for preferred ion	C13 H20 O2	NA	NA	NA	NA	NA	NA	NA	NA	NA	NA	level5	NA	NA	NA	NA	NA	NA	Normal
10.731_310.21428	0.678467	0.0391234	0.0857568	0.769792	CER:CK	10.731	310.214	NA	NA	No MS2	C18 H30 O4	NA	NA	NA	NA	NA	NA	NA	NA	NA	NA	level5	NA	NA	NA	NA	NA	NA	Normal
10.732_431.28840	1.00422	0.932291	0.953745	0.198096	CER:CK	10.732	431.288	NA	NA	DDA for preferred ion	C22 H41 N O7	NA	NA	NA	NA	NA	NA	NA	NA	NA	NA	level5	NA	NA	NA	NA	NA	NA	Normal
10.738_379.27216	1.06044	0.903315	0.933957	0.149003	CER:CK	10.738	379.272	NA	NA	No MS2	C23 H33 N5	NA	NA	NA	NA	NA	NA	NA	NA	NA	NA	level5	NA	NA	NA	NA	NA	NA	Normal
10.743_580.19483	0.576224	0.000451332	0.00282715	1.0879	CER:CK	10.743	580.195	NA	NA	No MS2	C29 H35 N4 O3 P3	NA	NA	NA	NA	NA	NA	NA	NA	NA	NA	level5	NA	NA	NA	NA	NA	NA	Down
10.744_311.15196	0.0808616	1.19615e-05	0.000195176	2.39885	CER:CK	10.744	311.152	NA	41.2	DDA for preferred ion	C19 H21 N O3	Nalorphine	NA	NA	-0.000185071	-0.594794	3273	41.1992	Full match	NA	NA	level3	Reference-2411	NA	NA	NA	NA	NA	Down
10.745_492.25105	0.186079	0.185033	0.287049	1.01949	CER:CK	10.745	492.251	NA	NA	No MS2	C25 H41 N4 P S2	NA	NA	NA	NA	NA	NA	NA	NA	NA	NA	level5	NA	NA	NA	NA	NA	NA	Normal
10.745_625.25187	0.587068	0.0255332	0.0617285	0.895711	CER:CK	10.745	625.252	NA	NA	No MS2	C31 H42 N5 O3 P3	NA	NA	NA	NA	NA	NA	NA	NA	NA	NA	level5	NA	NA	NA	NA	NA	NA	Normal
10.749_417.27349	0.161414	0.179247	0.280318	1.08774	CER:CK	10.749	417.273	NA	NA	DDA for preferred ion	C22 H35 N5 O3	NA	NA	NA	NA	NA	NA	NA	NA	NA	NA	level5	NA	NA	NA	NA	NA	NA	Normal
10.75_517.24477	0.846433	0.410882	0.524135	0.367241	CER:CK	10.75	517.245	NA	NA	No MS2	C24 H40 N O9 P	NA	NA	NA	NA	NA	NA	NA	NA	NA	NA	level5	NA	NA	NA	NA	NA	NA	Normal
10.751_576.26067	0.5221	0.012812	0.0364501	1.08204	CER:CK	10.751	576.261	NA	NA	DDA for preferred ion	C23 H42 N6 O7 P2	NA	NA	NA	NA	NA	NA	NA	NA	NA	NA	level5	NA	NA	NA	NA	NA	NA	Down
10.754_484.32009	1.18103	0.545128	0.648853	0.358689	CER:CK	10.754	484.32	NA	NA	No MS2	NA	NA	NA	NA	NA	NA	NA	NA	NA	NA	NA	level5	NA	NA	NA	NA	NA	NA	Normal
10.754_577.26402	0.538844	0.00962579	0.0288571	1.07947	CER:CK	10.754	577.264	NA	NA	No MS2	C21 H49 N5 O5 P2 S2	NA	NA	NA	NA	NA	NA	NA	NA	NA	NA	level5	NA	NA	NA	NA	NA	NA	Down
10.755_414.26172	1.01187	0.934913	0.955786	0.220865	CER:CK	10.755	414.262	NA	NA	DDA for preferred ion	C22 H38 O7	NA	NA	NA	NA	NA	NA	NA	NA	NA	NA	level5	NA	NA	NA	NA	NA	NA	Normal
10.758_459.31988	1.10316	0.831159	0.882216	0.234951	CER:CK	10.758	459.32	NA	NA	DDA for preferred ion	C24 H45 N O7	NA	NA	NA	NA	NA	NA	NA	NA	NA	NA	level5	NA	NA	NA	NA	NA	NA	Normal
10.758_485.31631	1.15751	0.671224	0.752764	0.281717	CER:CK	10.758	485.316	NA	NA	DDA for preferred ion	C20 H50 N5 O2 P3	NA	NA	NA	NA	NA	NA	NA	NA	NA	NA	level5	NA	NA	NA	NA	NA	NA	Normal
10.759_378.24059	1.08255	0.942992	0.960706	0.229695	CER:CK	10.759	378.241	NA	NA	No MS2	C16 H35 N4 O4 P	NA	NA	NA	NA	NA	NA	NA	NA	NA	NA	level5	NA	NA	NA	NA	NA	NA	Normal
10.76_420.27013	0.947343	0.625467	0.716362	0.377177	CER:CK	10.76	420.27	NA	NA	No MS2	C19 H43 N4 P3	NA	NA	NA	NA	NA	NA	NA	NA	NA	NA	level5	NA	NA	NA	NA	NA	NA	Normal
10.762_529.32539	1.49848	0.162454	0.258837	0.669209	CER:CK	10.762	529.325	NA	NA	No MS2	C32 H43 N5 S	NA	NA	NA	NA	NA	NA	NA	NA	NA	NA	level5	NA	NA	NA	NA	NA	NA	Normal
10.764_501.33085	1.03588	0.997802	0.998238	0.207434	CER:CK	10.764	501.331	NA	NA	No MS2	C29 H48 N3 P S	NA	NA	NA	NA	NA	NA	NA	NA	NA	NA	level5	NA	NA	NA	NA	NA	NA	Normal
10.773_294.18296	0.419043	4.03054e-05	0.000463715	1.41964	CER:CK	10.773	294.183	NA	NA	DDA for preferred ion	C17 H26 O4	NA	NA	NA	NA	NA	NA	NA	NA	NA	NA	level5	NA	NA	NA	NA	NA	NA	Down
10.779_875.29881	1.85925	0.0172493	0.0454662	1.00251	CER:CK	10.779	875.299	NA	NA	No MS2	C50 H47 N5 O6 P2	NA	NA	NA	NA	NA	NA	NA	NA	NA	NA	level5	NA	NA	NA	NA	NA	NA	Up
10.78_363.26199	0.514815	0.0170661	0.0451507	1.17769	CER:CK	10.78	363.262	NA	NA	DDA for preferred ion	C19 H41 N O S2	NA	NA	NA	NA	NA	NA	NA	NA	NA	NA	level5	NA	NA	NA	NA	NA	NA	Down
10.78_556.15812	1.34286	0.0236667	0.0582946	0.699844	CER:CK	10.78	556.158	NA	NA	DDA for preferred ion	C29 H24 N4 O8	NA	NA	NA	NA	NA	NA	NA	NA	NA	NA	level5	NA	NA	NA	NA	NA	NA	Normal
10.782_879.27866	1.32174	0.035622	0.0796596	0.639286	CER:CK	10.782	879.279	NA	NA	DDA for preferred ion	C41 H45 N5 O17	NA	NA	NA	NA	NA	NA	NA	NA	NA	NA	level5	NA	NA	NA	NA	NA	NA	Normal
10.784_610.27547	0.564852	0.00333918	0.012903	1.04741	CER:CK	10.784	610.275	NA	NA	No MS2	C31 H49 O6 P3	NA	NA	NA	NA	NA	NA	NA	NA	NA	NA	level5	NA	NA	NA	NA	NA	NA	Down
10.784_900.20846	1.34992	0.0848697	0.156072	0.643462	CER:CK	10.784	900.208	NA	NA	DDA for preferred ion	C35 H47 N6 O14 P3 S	NA	NA	NA	NA	NA	NA	NA	NA	NA	NA	level5	NA	NA	NA	NA	NA	NA	Normal
10.784_923.30582	1.35836	0.06603	0.128169	0.691218	CER:CK	10.784	923.306	NA	NA	DDA for preferred ion	C37 H60 N5 O14 P3 S	NA	NA	NA	NA	NA	NA	NA	NA	NA	NA	level5	NA	NA	NA	NA	NA	NA	Normal
10.786_542.26718	2.35858	2.70324e-06	6.34777e-05	1.43881	CER:CK	10.786	542.267	NA	NA	DDA for preferred ion	C28 H49 O2 P3 S	NA	NA	NA	NA	NA	NA	NA	NA	NA	NA	level5	NA	NA	NA	NA	NA	NA	Up
10.786_884.23413	1.31444	0.0513372	0.106128	0.644828	CER:CK	10.786	884.234	NA	NA	DDA for preferred ion	C50 H36 N4 O12	NA	NA	NA	NA	NA	NA	NA	NA	NA	NA	level5	NA	NA	NA	NA	NA	NA	Normal
10.791_537.25176	1.92281	0.0543844	0.110618	0.962357	CER:CK	10.791	537.252	NA	NA	No MS2	C28 H46 N O P3 S	NA	NA	NA	NA	NA	NA	NA	NA	NA	NA	level5	NA	NA	NA	NA	NA	NA	Normal
10.791_907.31053	1.43344	0.0298899	0.0701877	0.770939	CER:CK	10.791	907.311	NA	NA	DDA for preferred ion	C41 H54 N3 O18 P	NA	NA	NA	NA	NA	NA	NA	NA	NA	NA	level5	NA	NA	NA	NA	NA	NA	Normal
10.793_436.25769	0.339099	0.00214048	0.00921751	1.56208	CER:CK	10.793	436.258	NA	NA	DDA for preferred ion	C25 H41 O2 P S	NA	NA	NA	NA	NA	NA	NA	NA	NA	NA	level5	NA	NA	NA	NA	NA	NA	Down
10.805_257.11828	0.847594	0.0939527	0.169441	0.457732	CER:CK	10.805	257.118	NA	NA	DDA for preferred ion	C13 H20 Cl N O2	NA	NA	NA	NA	NA	NA	NA	NA	NA	NA	level5	NA	NA	NA	NA	NA	NA	Normal
10.808_239.10772	0.863426	0.125185	0.211755	0.408287	CER:CK	10.808	239.108	NA	NA	No MS2	C13 H18 Cl N O	NA	NA	NA	NA	NA	NA	NA	NA	NA	NA	level5	NA	NA	NA	NA	NA	NA	Normal
10.816_283.17828	1.05245	0.76687	0.834878	0.210574	CER:CK	10.816	283.178	NA	NA	No MS2	C15 H25 N O4	NA	NA	NA	NA	NA	NA	NA	NA	NA	NA	level5	NA	NA	NA	NA	NA	NA	Normal
10.818_627.28214	1.8975	0.0772402	0.144715	1.23201	CER:CK	10.818	627.282	NA	NA	No MS2	C29 H45 N3 O10 S	NA	NA	NA	NA	NA	NA	NA	NA	NA	NA	level5	NA	NA	NA	NA	NA	NA	Normal
10.818_629.22560	0.296833	1.53514e-08	1.54914e-06	1.73371	CER:CK	10.818	629.226	NA	NA	DDA for preferred ion	C35 H35 N O10	NA	NA	NA	NA	NA	NA	NA	NA	NA	NA	level5	NA	NA	NA	NA	NA	NA	Down
10.824_494.12179	1.11	0.591265	0.68724	0.208922	CER:CK	10.824	494.122	NA	34.7	DDA for preferred ion	C24 H24 O10	1,6-bis-o-[(2e)-3-(4-hydroxyphenyl)-2-propenoyl]-β-d-glucopyranose	NA	NA	21.9848	46564.5	3495	34.6667	Invalid mass	NA	NA	level3	Reference-7628	NA	NA	NA	NA	NA	Normal
10.829_384.27059	0.752398	0.108671	0.189348	0.616105	CER:CK	10.829	384.271	NA	NA	No MS2	C14 H36 N6 O6	NA	NA	NA	NA	NA	NA	NA	NA	NA	NA	level5	NA	NA	NA	NA	NA	NA	Normal
10.829_469.30411	1.25531	0.287374	0.40094	0.441285	CER:CK	10.829	469.304	NA	34.9	DDA for preferred ion	C32 H39 N O2	Ebastine	NA	NA	0.00602617	12.8408	3041	34.8508	Invalid mass	HMDB0060159	D01478	level3	Reference-2065	Benzenoids	Benzene and substituted derivatives	Diphenylmethanes	Benzene and derivatives	NA	Normal
10.836_579.32579	1.05868	0.709368	0.786488	0.216724	CER:CK	10.836	579.326	NA	NA	DDA for preferred ion	C28 H45 N5 O8	NA	NA	NA	NA	NA	NA	NA	NA	NA	NA	level5	NA	NA	NA	NA	NA	NA	Normal
10.838_461.33772	0.955818	0.619983	0.711665	0.244692	CER:CK	10.838	461.338	NA	NA	No MS2	C25 H51 N O2 S2	NA	NA	NA	NA	NA	NA	NA	NA	NA	NA	level5	NA	NA	NA	NA	NA	NA	Normal
10.85_342.20411	0.510345	0.00493577	0.0174524	1.12086	CER:CK	10.85	342.204	NA	NA	DDA for preferred ion	C18 H30 O6	NA	NA	NA	NA	NA	NA	NA	NA	NA	NA	level5	NA	NA	NA	NA	NA	NA	Down
10.85_375.29839	0.869377	0.872274	0.913444	0.11611	CER:CK	10.85	375.298	NA	NA	DDA for preferred ion	C20 H41 N O5	NA	NA	NA	NA	NA	NA	NA	NA	NA	NA	level5	NA	NA	NA	NA	NA	NA	Normal
10.861_411.26213	0.404733	0.207314	0.313608	0.748296	CER:CK	10.861	411.262	NA	NA	No MS2	C17 H42 N5 P S2	NA	NA	NA	NA	NA	NA	NA	NA	NA	NA	level5	NA	NA	NA	NA	NA	NA	Normal
10.863_591.32618	0.330488	0.228666	0.338307	0.831772	CER:CK	10.863	591.326	NA	NA	DDA for preferred ion	C33 H45 N5 O3 S	NA	NA	NA	NA	NA	NA	NA	NA	NA	NA	level5	NA	NA	NA	NA	NA	NA	Normal
10.867_737.41943	1.04202	0.811619	0.867831	0.226309	CER:CK	10.867	737.419	NA	NA	DDA for preferred ion	C39 H65 N O8 P2	NA	NA	NA	NA	NA	NA	NA	NA	NA	NA	level5	NA	NA	NA	NA	NA	NA	Normal
10.867_776.31241	1.0829	0.74774	0.820536	0.254478	CER:CK	10.867	776.312	NA	NA	DDA for preferred ion	C39 H51 N6 O5 P3	NA	NA	NA	NA	NA	NA	NA	NA	NA	NA	level5	NA	NA	NA	NA	NA	NA	Normal
10.868_1401.75772	0.95087	0.885479	0.922692	0.338832	CER:CK	10.868	1401.76	NA	NA	DDA for preferred ion	NA	NA	NA	NA	NA	NA	NA	NA	NA	NA	NA	level5	NA	NA	NA	NA	NA	NA	Normal
10.868_364.13524	1.043	0.926526	0.949757	0.20108	CER:CK	10.868	364.135	NA	NA	DDA for preferred ion	C12 H24 N6 O3 S2	NA	NA	NA	NA	NA	NA	NA	NA	NA	NA	level5	NA	NA	NA	NA	NA	NA	Normal
10.868_392.25621	0.984219	0.991252	0.992987	0.236915	CER:CK	10.868	392.256	NA	NA	No MS2	C17 H37 N4 O4 P	NA	NA	NA	NA	NA	NA	NA	NA	NA	NA	level5	NA	NA	NA	NA	NA	NA	Normal
10.868_402.24052	1.05596	0.798379	0.85756	0.291749	CER:CK	10.868	402.241	NA	NA	No MS2	C17 H36 N6 O P2	NA	NA	NA	NA	NA	NA	NA	NA	NA	NA	level5	NA	NA	NA	NA	NA	NA	Normal
10.868_416.25581	1.00633	0.984273	0.988591	0.213859	CER:CK	10.868	416.256	NA	NA	No MS2	C26 H32 N4 O	NA	NA	NA	NA	NA	NA	NA	NA	NA	NA	level5	NA	NA	NA	NA	NA	NA	Normal
10.868_429.30912	1.24578	0.0589517	0.117826	0.536136	CER:CK	10.868	429.309	NA	NA	DDA for preferred ion	C23 H43 N O6	NA	NA	NA	NA	NA	NA	NA	NA	NA	NA	level5	NA	NA	NA	NA	NA	NA	Normal
10.868_746.28049	1.11996	0.639324	0.727939	0.278309	CER:CK	10.868	746.28	NA	NA	DDA for preferred ion	C28 H51 N4 O15 P S	NA	NA	NA	NA	NA	NA	NA	NA	NA	NA	level5	NA	NA	NA	NA	NA	NA	Normal
10.869_365.15434	1.14323	0.518612	0.627238	0.320493	CER:CK	10.869	365.154	NA	NA	DDA for preferred ion	C14 H28 N3 O4 P S	NA	NA	NA	NA	NA	NA	NA	NA	NA	NA	level5	NA	NA	NA	NA	NA	NA	Normal
10.869_458.26702	0.977331	0.961081	0.97298	0.213019	CER:CK	10.869	458.267	NA	58.6	DDA for preferred ion	C27 H38 O6	Prednisolone tebutate	NA	NA	0.000183522	0.40047	3050	58.6042	No match	NA	C08182	level3	Reference-7174	NA	NA	NA	NA	NULL	Normal
10.869_476.27776	0.96423	0.912462	0.939125	0.227859	CER:CK	10.869	476.278	NA	NA	DDA for preferred ion	C27 H40 O7	NA	NA	NA	NA	NA	NA	NA	NA	NA	NA	level5	NA	NA	NA	NA	NA	NA	Normal
10.869_494.28855	0.970617	0.88095	0.919506	0.226822	CER:CK	10.869	494.289	NA	NA	DDA for preferred ion	C27 H42 O8	NA	NA	NA	NA	NA	NA	NA	NA	NA	NA	level5	NA	NA	NA	NA	NA	NA	Normal
10.869_510.15339	0.973433	0.966027	0.975558	0.250611	CER:CK	10.869	510.153	NA	NA	DDA for preferred ion	C28 H22 N4 O6	NA	NA	NA	NA	NA	NA	NA	NA	NA	NA	level5	NA	NA	NA	NA	NA	NA	Normal
10.869_512.29922	0.967888	0.869248	0.911655	0.232995	CER:CK	10.869	512.299	NA	NA	DDA for preferred ion	C27 H44 O9	NA	NA	NA	NA	NA	NA	NA	NA	NA	NA	level5	NA	NA	NA	NA	NA	NA	Normal
10.869_541.29078	0.905892	0.422353	0.535277	0.24669	CER:CK	10.869	541.291	NA	NA	DDA for preferred ion	C29 H43 N5 O S2	NA	NA	NA	NA	NA	NA	NA	NA	NA	NA	level5	NA	NA	NA	NA	NA	NA	Normal
10.869_674.35065	0.988157	0.953238	0.968037	0.220914	CER:CK	10.869	674.351	NA	NA	DDA for preferred ion	C33 H54 O14	NA	NA	NA	NA	NA	NA	NA	NA	NA	NA	level5	NA	NA	NA	NA	NA	NA	Normal
10.869_709.38776	1.00476	0.952718	0.967723	0.220812	CER:CK	10.869	709.388	NA	NA	DDA for preferred ion	C34 H55 N5 O11	NA	NA	NA	NA	NA	NA	NA	NA	NA	NA	level5	NA	NA	NA	NA	NA	NA	Normal
10.869_711.33751	1.03	0.786317	0.848985	0.320965	CER:CK	10.869	711.338	NA	NA	No MS2	NA	NA	NA	NA	NA	NA	NA	NA	NA	NA	NA	level5	NA	NA	NA	NA	NA	NA	Normal
10.869_714.34308	1.0443	0.74201	0.815993	0.166095	CER:CK	10.869	714.343	NA	NA	DDA for preferred ion	C29 H55 N4 O14 P	NA	NA	NA	NA	NA	NA	NA	NA	NA	NA	level5	NA	NA	NA	NA	NA	NA	Normal
10.87_638.32982	0.961022	0.914202	0.940491	0.253685	CER:CK	10.87	638.33	NA	NA	DDA for preferred ion	C38 H46 N4 O3 S	NA	NA	NA	NA	NA	NA	NA	NA	NA	NA	level5	NA	NA	NA	NA	NA	NA	Normal
10.87_730.31692	1.01275	0.907542	0.936586	0.169557	CER:CK	10.87	730.317	NA	NA	DDA for preferred ion	C28 H57 N6 O8 P3 S	NA	NA	NA	NA	NA	NA	NA	NA	NA	NA	level5	NA	NA	NA	NA	NA	NA	Normal
10.871_350.24563	0.945518	0.736373	0.811322	0.249355	CER:CK	10.871	350.246	NA	NA	DDA for preferred ion	C21 H34 O4	NA	NA	NA	NA	NA	NA	NA	NA	NA	NA	level5	NA	NA	NA	NA	NA	NA	Normal
10.871_591.36230	1.2224	0.422112	0.535119	0.393579	CER:CK	10.871	591.362	NA	NA	DDA for preferred ion	C27 H56 N5 O3 P3	NA	NA	NA	NA	NA	NA	NA	NA	NA	NA	level5	NA	NA	NA	NA	NA	NA	Normal
10.872_402.28118	0.934265	0.644239	0.730908	0.200347	CER:CK	10.872	402.281	NA	NA	No MS2	NA	NA	NA	NA	NA	NA	NA	NA	NA	NA	NA	level5	NA	NA	NA	NA	NA	NA	Normal
10.872_430.31255	1.09038	0.163016	0.259544	0.233227	CER:CK	10.872	430.313	NA	NA	No MS2	NA	NA	NA	NA	NA	NA	NA	NA	NA	NA	NA	level5	NA	NA	NA	NA	NA	NA	Normal
10.873_379.27214	0.948315	0.628201	0.718415	0.21348	CER:CK	10.873	379.272	NA	NA	No MS2	C22 H37 N O4	NA	NA	NA	NA	NA	NA	NA	NA	NA	NA	level5	NA	NA	NA	NA	NA	NA	Normal
10.874_258.19831	0.980782	0.947109	0.963522	0.201267	CER:CK	10.874	258.198	NA	NA	DDA for other ion	C18 H26 O	NA	NA	NA	NA	NA	NA	NA	NA	NA	NA	level5	NA	NA	NA	NA	NA	NA	Normal
10.874_362.24555	0.97672	0.805793	0.862892	0.117147	CER:CK	10.874	362.246	NA	43.3	DDA for preferred ion	C20 H36 O4	11-deoxy prostaglandin f1α	NA	NA	21.9842	64609.7	3304	43.3012	Invalid mass	NA	NA	level3	Reference-4731	NA	NA	NA	NA	NA	Normal
10.874_367.24404	0.775319	0.220651	0.329107	0.496806	CER:CK	10.874	367.244	NA	34.8	DDA for other ion	C19 H31 N3 O3	2-{(3r,4s)-3-[(5-butyl-1,2-oxazol-3-yl)methyl]-4-piperidinyl}-1-(4-morpholinyl)ethanone	NA	NA	18.0075	51562.5	3301	34.7998	Invalid mass	NA	NA	level3	Reference-9326	NA	NA	NA	NA	NA	Normal
10.875_361.24637	1.02854	0.696358	0.77469	0.25354	CER:CK	10.875	361.246	NA	NA	No MS2	NA	NA	NA	NA	NA	NA	NA	NA	NA	NA	NA	level5	NA	NA	NA	NA	NA	NA	Normal
10.876_365.15787	1.01275	0.907542	0.936586	0.169557	CER:CK	10.876	365.158	NA	NA	DDA for other ion	C19 H28 N O2 P S	NA	NA	NA	NA	NA	NA	NA	NA	NA	NA	level5	NA	NA	NA	NA	NA	NA	Normal
10.877_563.33073	0.852343	0.354231	0.468387	0.351554	CER:CK	10.877	563.331	NA	NA	DDA for preferred ion	C25 H52 N5 O3 P3	NA	NA	NA	NA	NA	NA	NA	NA	NA	NA	level5	NA	NA	NA	NA	NA	NA	Normal
10.877_568.28613	1.09747	0.57003	0.670475	0.273998	CER:CK	10.877	568.286	NA	NA	DDA for preferred ion	C26 H51 O7 P3	NA	NA	NA	NA	NA	NA	NA	NA	NA	NA	level5	NA	NA	NA	NA	NA	NA	Normal
10.879_439.27271	1.22519	0.0744221	0.140876	0.47929	CER:CK	10.879	439.273	NA	NA	No MS2	NA	NA	NA	NA	NA	NA	NA	NA	NA	NA	NA	level5	NA	NA	NA	NA	NA	NA	Normal
10.881_564.33406	0.972832	0.826373	0.878561	0.224415	CER:CK	10.881	564.334	NA	NA	No MS2	NA	NA	NA	NA	NA	NA	NA	NA	NA	NA	NA	level5	NA	NA	NA	NA	NA	NA	Normal
10.883_254.16706	0.696838	0.00996886	0.0296219	0.784055	CER:CK	10.883	254.167	NA	38.2	DDA for preferred ion	C12 H18 N2 O2	Isophorone diisocyanate	NA	NA	32.0302	144191	3630	38.2288	Invalid mass	NA	NA	level3	Reference-7891	NA	NA	NA	NA	NA	Normal
10.883_272.17756	0.830753	0.0585524	0.117191	0.51084	CER:CK	10.883	272.178	68.9	91	DDA for preferred ion	C18 H24 O2	19-norandrostenedione	NA	NA	-7.30069e-05	-0.268233	3633	90.9744	Partial match	NA	NA	level2	Reference-1860	NA	NA	NA	NA	NA	Normal
10.886_397.26306	3.18023	0.00630183	0.0210321	1.48774	CER:CK	10.886	397.263	NA	NA	No MS2	C22 H39 N O3 S	NA	NA	NA	NA	NA	NA	NA	NA	NA	NA	level5	NA	NA	NA	NA	NA	NA	Up
10.897_270.13678	0.851318	0.060046	0.119079	0.491993	CER:CK	10.897	270.137	NA	NA	No MS2	C16 H18 N2 O2	NA	NA	NA	NA	NA	NA	NA	NA	NA	NA	level5	NA	NA	NA	NA	NA	NA	Normal
10.899_475.19965	0.0911506	1.76481e-07	9.28856e-06	2.3939	CER:CK	10.899	475.2	NA	NA	No MS2	C28 H29 N O6	NA	NA	NA	NA	NA	NA	NA	NA	NA	NA	level5	NA	NA	NA	NA	NA	NA	Down
10.9_594.28100	0.612155	0.00851888	0.0265722	0.946328	CER:CK	10.9	594.281	NA	NA	DDA for preferred ion	C27 H47 O12 P	NA	NA	NA	NA	NA	NA	NA	NA	NA	NA	level5	NA	NA	NA	NA	NA	NA	Normal
10.901_408.23162	0.922146	0.840764	0.89014	0.151158	CER:CK	10.901	408.232	NA	NA	DDA for preferred ion	C17 H37 N4 O3 P S	NA	NA	NA	NA	NA	NA	NA	NA	NA	NA	level5	NA	NA	NA	NA	NA	NA	Normal
10.902_364.22483	0.756055	0.219896	0.328517	0.477547	CER:CK	10.902	364.225	NA	52.9	DDA for preferred ion	C21 H32 O5	Tetrahydrocortisone	NA	NA	-0.000148661	-0.408158	3522	52.8771	Full match	HMDB0000903	C05470	level3	Reference-6173	Lipids and lipid-like molecules	Steroids and steroid derivatives	Hydroxysteroids	Steroids and derivatives	NA	Normal
10.903_453.28979	0.871627	0.662035	0.74538	0.24057	CER:CK	10.903	453.29	NA	NA	DDA for preferred ion	C19 H44 N5 O3 P S	NA	NA	NA	NA	NA	NA	NA	NA	NA	NA	level5	NA	NA	NA	NA	NA	NA	Normal
10.904_334.25064	0.578059	0.00272285	0.0110629	1.05739	CER:CK	10.904	334.251	NA	NA	No MS2	C15 H35 N4 O2 P	NA	NA	NA	NA	NA	NA	NA	NA	NA	NA	level5	NA	NA	NA	NA	NA	NA	Down
10.906_609.28307	0.634029	0.251974	0.364202	0.625697	CER:CK	10.906	609.283	NA	NA	No MS2	C21 H50 N5 O9 P3	NA	NA	NA	NA	NA	NA	NA	NA	NA	NA	level5	NA	NA	NA	NA	NA	NA	Normal
10.917_574.24440	0.768097	0.409144	0.522294	0.403498	CER:CK	10.917	574.244	NA	NA	No MS2	C22 H44 N2 O11 P2	NA	NA	NA	NA	NA	NA	NA	NA	NA	NA	level5	NA	NA	NA	NA	NA	NA	Normal
10.919_464.35469	1.29824	0.0119653	0.0345021	0.679634	CER:CK	10.919	464.355	NA	NA	No MS2	C24 H53 N2 O2 P S	NA	NA	NA	NA	NA	NA	NA	NA	NA	NA	level5	NA	NA	NA	NA	NA	NA	Normal
10.921_427.29346	1.39744	0.107375	0.187589	0.630848	CER:CK	10.921	427.293	NA	NA	DDA for preferred ion	C23 H41 N O6	NA	NA	NA	NA	NA	NA	NA	NA	NA	NA	level5	NA	NA	NA	NA	NA	NA	Normal
10.922_435.31976	1.17455	0.229332	0.339074	0.401141	CER:CK	10.922	435.32	NA	NA	DDA for preferred ion	C22 H45 N O7	NA	NA	NA	NA	NA	NA	NA	NA	NA	NA	level5	NA	NA	NA	NA	NA	NA	Normal
10.922_463.35114	1.418	0.0034939	0.0132989	0.831569	CER:CK	10.922	463.351	NA	NA	DDA for preferred ion	C25 H45 N5 O3	NA	NA	NA	NA	NA	NA	NA	NA	NA	NA	level5	NA	NA	NA	NA	NA	NA	Normal
10.925_226.15699	1.01985	0.85806	0.903439	0.12297	CER:CK	10.925	226.157	NA	NA	DDA for preferred ion	C13 H22 O3	NA	NA	NA	NA	NA	NA	NA	NA	NA	NA	level5	NA	NA	NA	NA	NA	NA	Normal
10.925_307.22267	1.02768	0.817359	0.871609	0.213216	CER:CK	10.925	307.223	NA	NA	No MS2	C12 H29 N5 O4	NA	NA	NA	NA	NA	NA	NA	NA	NA	NA	level5	NA	NA	NA	NA	NA	NA	Normal
10.925_583.33601	0.419922	0.000226704	0.00167972	1.38385	CER:CK	10.925	583.336	NA	NA	No MS2	C30 H49 N O10	NA	NA	NA	NA	NA	NA	NA	NA	NA	NA	level5	NA	NA	NA	NA	NA	NA	Down
10.926_324.22989	0.900777	0.416069	0.52951	0.295722	CER:CK	10.926	324.23	NA	NA	DDA for preferred ion	C19 H32 O4	NA	NA	NA	NA	NA	NA	NA	NA	NA	NA	level5	NA	NA	NA	NA	NA	NA	Normal
10.927_440.27517	1.25393	0.14176	0.233447	0.481915	CER:CK	10.927	440.275	NA	42.1	DDA for preferred ion	C26 H36 N2 O4	Norverapamil	NA	NA	0.00766339	17.4062	3078	42.0983	Invalid mass	HMDB0060540	NA	level3	Reference-2498	Benzenoids	Benzene and substituted derivatives	Phenylbutylamines	Amines and derivatives	NA	Normal
10.928_396.16030	0.887283	0.604288	0.69857	0.328716	CER:CK	10.928	396.16	NA	41.6	DDA for preferred ion	C21 H26 O6	4-[2-(4-allyl-2,6-dimethoxyphenoxy)-1-hydroxypropyl]-2-methoxyphenol	NA	NA	21.9874	58762.6	3539	41.6248	Invalid mass	NA	NA	level3	Reference-8023	NA	NA	NA	NA	NA	Normal
10.931_332.23451	0.80646	0.311717	0.426457	0.497791	CER:CK	10.931	332.235	NA	77.6	DDA for preferred ion	C21 H34 O4	U-44069	NA	NA	-18.0112	-51424.5	3313	77.5618	Invalid mass	NA	NA	level3	Reference-4733	NA	NA	NA	NA	NA	Normal
10.932_504.24948	0.711681	0.106386	0.186287	0.684968	CER:CK	10.932	504.249	NA	NA	No MS2	C35 H36 O S	NA	NA	NA	NA	NA	NA	NA	NA	NA	NA	level5	NA	NA	NA	NA	NA	NA	Normal
10.936_276.17247	0.381251	0.00172195	0.00776827	1.3812	CER:CK	10.936	276.172	NA	NA	No MS2	C10 H24 N6 O S	NA	NA	NA	NA	NA	NA	NA	NA	NA	NA	level5	NA	NA	NA	NA	NA	NA	Down
10.936_378.24054	0.547954	0.0397857	0.0867277	0.971597	CER:CK	10.936	378.241	NA	NA	No MS2	C22 H34 O5	NA	NA	NA	NA	NA	NA	NA	NA	NA	NA	level5	NA	NA	NA	NA	NA	NA	Normal
10.936_414.26176	0.584175	0.0267163	0.0641163	0.953635	CER:CK	10.936	414.262	NA	NA	DDA for preferred ion	C22 H38 O7	NA	NA	NA	NA	NA	NA	NA	NA	NA	NA	level5	NA	NA	NA	NA	NA	NA	Normal
10.937_484.22469	1.0627	0.436531	0.549896	0.501967	CER:CK	10.937	484.225	NA	NA	No MS2	C32 H28 N4 O	NA	NA	NA	NA	NA	NA	NA	NA	NA	NA	level5	NA	NA	NA	NA	NA	NA	Normal
10.938_432.29185	0.652307	0.00885732	0.0272748	0.896835	CER:CK	10.938	432.292	NA	NA	DDA for preferred ion	C22 H45 N2 O2 P S	NA	NA	NA	NA	NA	NA	NA	NA	NA	NA	level5	NA	NA	NA	NA	NA	NA	Normal
10.938_608.25923	0.161924	2.59563e-06	6.19479e-05	2.06658	CER:CK	10.938	608.259	NA	NA	No MS2	C20 H45 N6 O11 P S	NA	NA	NA	NA	NA	NA	NA	NA	NA	NA	level5	NA	NA	NA	NA	NA	NA	Down
10.94_459.31987	0.774241	0.185055	0.287049	0.569913	CER:CK	10.94	459.32	NA	NA	DDA for preferred ion	C25 H41 N5 O3	NA	NA	NA	NA	NA	NA	NA	NA	NA	NA	level5	NA	NA	NA	NA	NA	NA	Normal
10.941_387.29844	1.07883	0.417668	0.531103	0.254289	CER:CK	10.941	387.298	NA	NA	DDA for preferred ion	C21 H41 N O5	NA	NA	NA	NA	NA	NA	NA	NA	NA	NA	level5	NA	NA	NA	NA	NA	NA	Normal
10.942_359.26707	0.984226	0.951266	0.966677	0.172	CER:CK	10.942	359.267	NA	NA	DDA for preferred ion	C19 H37 N O5	NA	NA	NA	NA	NA	NA	NA	NA	NA	NA	level5	NA	NA	NA	NA	NA	NA	Normal
10.942_501.33064	0.62497	0.0935999	0.169199	0.819772	CER:CK	10.942	501.331	NA	NA	No MS2	C31 H49 Cl N P	NA	NA	NA	NA	NA	NA	NA	NA	NA	NA	level5	NA	NA	NA	NA	NA	NA	Normal
10.946_403.25694	0.38418	8.70015e-06	0.000153815	1.49019	CER:CK	10.946	403.257	NA	NA	No MS2	C20 H37 N O7	NA	NA	NA	NA	NA	NA	NA	NA	NA	NA	level5	NA	NA	NA	NA	NA	NA	Down
10.947_420.26988	0.621366	0.0585214	0.117191	0.907066	CER:CK	10.947	420.27	NA	NA	No MS2	C17 H36 N6 O6	NA	NA	NA	NA	NA	NA	NA	NA	NA	NA	level5	NA	NA	NA	NA	NA	NA	Normal
10.948_368.21946	0.580449	0.00103172	0.00536846	1.02372	CER:CK	10.948	368.219	NA	31.4	DDA for preferred ion	C21 H28 N4 O2	N-({(2r,4s,5r)-5-[3-(2-methoxyphenyl)-1-methyl-1h-pyrazol-5-yl]-1-azabicyclo[2.2.2]oct-2-yl}methyl)acetamide	NA	NA	-0.00176358	-4.78945	3351	31.4153	Full match	NA	NA	level3	Reference-9050	NA	NA	NA	NA	NA	Down
10.949_408.21238	0.51346	0.000409163	0.0026167	1.21892	CER:CK	10.949	408.212	NA	NA	DDA for preferred ion	C26 H32 O2 S	NA	NA	NA	NA	NA	NA	NA	NA	NA	NA	level5	NA	NA	NA	NA	NA	NA	Down
10.951_457.28529	0.650181	0.000487503	0.00299635	0.937396	CER:CK	10.951	457.285	NA	NA	DDA for preferred ion	C24 H43 N O5 S	NA	NA	NA	NA	NA	NA	NA	NA	NA	NA	level5	NA	NA	NA	NA	NA	NA	Normal
10.952_485.31631	0.84189	0.268288	0.381756	0.431029	CER:CK	10.952	485.316	NA	NA	DDA for preferred ion	C26 H49 N O3 P2	NA	NA	NA	NA	NA	NA	NA	NA	NA	NA	level5	NA	NA	NA	NA	NA	NA	Normal
10.954_540.16408	0.739774	0.0277668	0.0660832	0.695613	CER:CK	10.954	540.164	NA	NA	DDA for preferred ion	C29 H24 N4 O7	NA	NA	NA	NA	NA	NA	NA	NA	NA	NA	level5	NA	NA	NA	NA	NA	NA	Normal
10.955_210.07948	1.31827	0.0526604	0.107889	0.673876	CER:CK	10.955	210.079	NA	NA	DDA for preferred ion	C13 H10 N2 O	NA	NA	NA	NA	NA	NA	NA	NA	NA	NA	level5	NA	NA	NA	NA	NA	NA	Normal
10.957_561.31496	0.590864	0.0349696	0.0785849	0.962271	CER:CK	10.957	561.315	NA	NA	DDA for preferred ion	C27 H47 N O11	NA	NA	NA	NA	NA	NA	NA	NA	NA	NA	level5	NA	NA	NA	NA	NA	NA	Normal
10.961_424.23961	0.116663	0.210441	0.317498	0.934747	CER:CK	10.961	424.24	NA	NA	No MS2	C20 H41 O5 P S	NA	NA	NA	NA	NA	NA	NA	NA	NA	NA	level5	NA	NA	NA	NA	NA	NA	Normal
10.99_323.17307	0.898123	0.520908	0.629185	0.303193	CER:CK	10.99	323.173	NA	NA	No MS2	C11 H26 N5 O4 P	NA	NA	NA	NA	NA	NA	NA	NA	NA	NA	level5	NA	NA	NA	NA	NA	NA	Normal
10.995_210.12578	1.32982	0.0860562	0.157873	0.60308	CER:CK	10.995	210.126	72.9	NA	DDA for preferred ion	C12 H18 O3	trans-Jasmonic Acid	1823	NA	0.000189099	0.899932	3527	72.9305	Full match	NA	NA	level2	NA	NA	NA	NA	NA	NA	Normal
10.999_413.27785	1.08476	0.349135	0.463522	0.234719	CER:CK	10.999	413.278	NA	NA	DDA for other ion	NA	NA	NA	NA	NA	NA	NA	NA	NA	NA	NA	level5	NA	NA	NA	NA	NA	NA	Normal
11_395.26722	1.13946	0.644592	0.730953	0.227566	CER:CK	11	395.267	NA	NA	DDA for preferred ion	C17 H38 Cl N5 O3	NA	NA	NA	NA	NA	NA	NA	NA	NA	NA	level5	NA	NA	NA	NA	NA	NA	Normal
11.007_328.22499	0.77685	0.28858	0.401887	0.39966	CER:CK	11.007	328.225	NA	NA	DDA for preferred ion	C18 H32 O5	NA	NA	NA	NA	NA	NA	NA	NA	NA	NA	level5	NA	NA	NA	NA	NA	NA	Normal
11.009_517.24460	0.455184	0.000773893	0.00435874	1.28169	CER:CK	11.009	517.245	NA	NA	No MS2	C27 H41 N3 O P2 S	NA	NA	NA	NA	NA	NA	NA	NA	NA	NA	level5	NA	NA	NA	NA	NA	NA	Down
11.013_240.13619	0.744325	0.0324667	0.0742582	0.678224	CER:CK	11.013	240.136	NA	NA	DDA for preferred ion	C13 H20 O4	NA	NA	NA	NA	NA	NA	NA	NA	NA	NA	level5	NA	NA	NA	NA	NA	NA	Normal
11.013_285.19393	0.782484	0.0729849	0.139191	0.574021	CER:CK	11.013	285.194	NA	NA	DDA for preferred ion	C16 H23 N5	NA	NA	NA	NA	NA	NA	NA	NA	NA	NA	level5	NA	NA	NA	NA	NA	NA	Normal
11.015_659.30868	2.39273	0.00868119	0.0269317	1.35808	CER:CK	11.015	659.309	NA	NA	DDA for preferred ion	C29 H50 N5 O8 P S	NA	NA	NA	NA	NA	NA	NA	NA	NA	NA	level5	NA	NA	NA	NA	NA	NA	Up
11.018_226.12063	0.698279	0.00757819	0.0241647	0.803572	CER:CK	11.018	226.121	NA	NA	DDA for preferred ion	C12 H18 O4	NA	NA	NA	NA	NA	NA	NA	NA	NA	NA	level5	NA	NA	NA	NA	NA	NA	Normal
11.02_162.10462	0.668819	0.0241709	0.0592814	0.808533	CER:CK	11.02	162.105	NA	NA	No MS2	C11 H14 O	NA	NA	NA	NA	NA	NA	NA	NA	NA	NA	level5	NA	NA	NA	NA	NA	NA	Normal
11.024_611.29778	0.929549	0.768809	0.836592	0.186614	CER:CK	11.024	611.298	NA	NA	No MS2	C32 H47 N5 O P2 S	NA	NA	NA	NA	NA	NA	NA	NA	NA	NA	level5	NA	NA	NA	NA	NA	NA	Normal
11.026_576.26062	0.632978	0.0641166	0.125305	0.898786	CER:CK	11.026	576.261	NA	NA	DDA for preferred ion	C29 H41 N2 O8 P	NA	NA	NA	NA	NA	NA	NA	NA	NA	NA	level5	NA	NA	NA	NA	NA	NA	Normal
11.03_425.27779	1.04583	0.767931	0.835835	0.162069	CER:CK	11.03	425.278	NA	NA	DDA for preferred ion	C24 H43 N O S2	NA	NA	NA	NA	NA	NA	NA	NA	NA	NA	level5	NA	NA	NA	NA	NA	NA	Normal
11.038_266.18815	1.36606	0.0159425	0.042866	0.746377	CER:CK	11.038	266.188	NA	NA	DDA for preferred ion	C16 H26 O3	NA	NA	NA	NA	NA	NA	NA	NA	NA	NA	level5	NA	NA	NA	NA	NA	NA	Normal
11.039_601.30374	1.24645	0.337491	0.451598	0.46284	CER:CK	11.039	601.304	NA	NA	No MS2	C29 H48 N O10 P	NA	NA	NA	NA	NA	NA	NA	NA	NA	NA	level5	NA	NA	NA	NA	NA	NA	Normal
11.043_429.30912	0.662241	0.0542067	0.110415	0.803975	CER:CK	11.043	429.309	NA	NA	DDA for preferred ion	C23 H43 N O6	NA	NA	NA	NA	NA	NA	NA	NA	NA	NA	level5	NA	NA	NA	NA	NA	NA	Normal
11.046_423.17094	0.821985	0.347669	0.461979	0.378446	CER:CK	11.046	423.171	NA	NA	No MS2	C25 H21 N5 O2	NA	NA	NA	NA	NA	NA	NA	NA	NA	NA	level5	NA	NA	NA	NA	NA	NA	Normal
11.048_579.32578	0.571306	0.00673807	0.0220413	1.0807	CER:CK	11.048	579.326	NA	NA	DDA for preferred ion	C26 H50 N3 O9 P	NA	NA	NA	NA	NA	NA	NA	NA	NA	NA	level5	NA	NA	NA	NA	NA	NA	Down
11.049_366.24040	0.6571	0.0367693	0.0816444	0.774141	CER:CK	11.049	366.24	NA	NA	DDA for preferred ion	C21 H34 O5	NA	NA	NA	NA	NA	NA	NA	NA	NA	NA	level5	NA	NA	NA	NA	NA	NA	Normal
11.05_610.27481	0.55218	0.0136193	0.0379337	0.997728	CER:CK	11.05	610.275	NA	NA	No MS2	C20 H49 N6 O9 P3	NA	NA	NA	NA	NA	NA	NA	NA	NA	NA	level5	NA	NA	NA	NA	NA	NA	Normal
11.052_409.28285	1.16991	0.458217	0.572022	0.335155	CER:CK	11.052	409.283	NA	NA	No MS2	C23 H39 N O5	NA	NA	NA	NA	NA	NA	NA	NA	NA	NA	level5	NA	NA	NA	NA	NA	NA	Normal
11.055_310.21426	0.909224	0.695566	0.774282	0.174428	CER:CK	11.055	310.214	NA	NA	DDA for preferred ion	C18 H30 O4	NA	NA	NA	NA	NA	NA	NA	NA	NA	NA	level5	NA	NA	NA	NA	NA	NA	Normal
11.065_491.26516	0.634983	0.0045653	0.0164496	0.932599	CER:CK	11.065	491.265	NA	NA	No MS2	C34 H37 N S	NA	NA	NA	NA	NA	NA	NA	NA	NA	NA	level5	NA	NA	NA	NA	NA	NA	Normal
11.066_328.22492	0.634194	0.098645	0.176237	0.856743	CER:CK	11.066	328.225	NA	NA	DDA for preferred ion	C18 H32 O5	NA	NA	NA	NA	NA	NA	NA	NA	NA	NA	level5	NA	NA	NA	NA	NA	NA	Normal
11.067_380.15985	1.81289	0.0955411	0.171764	0.807559	CER:CK	11.067	380.16	3.4	NA	DDA for preferred ion	C23 H24 O5	8-Desoxygartanin 1,3,5-三羟基-2,4-双(3-甲基-2-丁烯基)氧杂蒽酮	942	Flavonoids 黄酮类及苷类	-0.00252261	-6.63561	3381	3.35058	Invalid mass	HMDB0030701	NA	level3	NA	Organoheterocyclic compounds	Benzopyrans	1-benzopyrans	1-benzopyrans	NA	Normal
11.067_528.29424	2.40537	0.0441293	0.0944243	1.16057	CER:CK	11.067	528.294	NA	NA	DDA for preferred ion	C24 H48 O10 S	NA	NA	NA	NA	NA	NA	NA	NA	NA	NA	level5	NA	NA	NA	NA	NA	NA	Up
11.067_744.35403	1.50911	0.165824	0.263282	0.672	CER:CK	11.067	744.354	NA	NA	DDA for preferred ion	C36 H56 O16	NA	NA	NA	NA	NA	NA	NA	NA	NA	NA	level5	NA	NA	NA	NA	NA	NA	Normal
11.068_529.29759	1.64385	0.0749555	0.141504	0.845901	CER:CK	11.068	529.298	NA	NA	No MS2	NA	NA	NA	NA	NA	NA	NA	NA	NA	NA	NA	level5	NA	NA	NA	NA	NA	NA	Normal
11.069_627.28219	1.9609	0.0743214	0.140796	1.43404	CER:CK	11.069	627.282	NA	NA	No MS2	C25 H45 N3 O15	NA	NA	NA	NA	NA	NA	NA	NA	NA	NA	level5	NA	NA	NA	NA	NA	NA	Normal
11.071_542.30995	1.56657	0.294182	0.407213	0.658371	CER:CK	11.071	542.31	NA	NA	DDA for preferred ion	C27 H47 N2 O7 P	NA	NA	NA	NA	NA	NA	NA	NA	NA	NA	level5	NA	NA	NA	NA	NA	NA	Normal
11.071_690.34545	1.50893	0.0628711	0.123503	0.832795	CER:CK	11.071	690.345	NA	NA	DDA for preferred ion	C34 H60 O8 P2 S	NA	NA	NA	NA	NA	NA	NA	NA	NA	NA	level5	NA	NA	NA	NA	NA	NA	Normal
11.071_722.37209	1.37021	0.357044	0.471018	0.512834	CER:CK	11.071	722.372	NA	NA	DDA for other ion	C38 H60 O9 P2	NA	NA	NA	NA	NA	NA	NA	NA	NA	NA	level5	NA	NA	NA	NA	NA	NA	Normal
11.071_739.39858	1.33417	0.413806	0.52707	0.47277	CER:CK	11.071	739.399	NA	NA	DDA for preferred ion	C34 H61 N O16	NA	NA	NA	NA	NA	NA	NA	NA	NA	NA	level5	NA	NA	NA	NA	NA	NA	Normal
11.071_767.42882	1.72949	0.16512	0.262347	0.794346	CER:CK	11.071	767.429	NA	NA	DDA for preferred ion	C39 H68 N3 O6 P3	NA	NA	NA	NA	NA	NA	NA	NA	NA	NA	level5	NA	NA	NA	NA	NA	NA	Normal
11.072_707.37181	1.47809	0.0801263	0.149025	0.810667	CER:CK	11.072	707.372	NA	NA	DDA for preferred ion	C31 H60 N5 O7 P3	NA	NA	NA	NA	NA	NA	NA	NA	NA	NA	level5	NA	NA	NA	NA	NA	NA	Normal
11.073_311.21764	0.670791	0.0609072	0.120421	0.727184	CER:CK	11.073	311.218	NA	NA	DDA for preferred ion	C11 H29 N5 O5	NA	NA	NA	NA	NA	NA	NA	NA	NA	NA	level5	NA	NA	NA	NA	NA	NA	Normal
11.074_704.36096	1.52543	0.308889	0.423474	0.649177	CER:CK	11.074	704.361	NA	NA	DDA for preferred ion	C28 H57 N4 O14 P	NA	NA	NA	NA	NA	NA	NA	NA	NA	NA	level5	NA	NA	NA	NA	NA	NA	Normal
11.076_380.25620	1.45826	0.239934	0.35101	0.649115	CER:CK	11.076	380.256	NA	NA	DDA for preferred ion	C16 H37 N4 O4 P	NA	NA	NA	NA	NA	NA	NA	NA	NA	NA	level5	NA	NA	NA	NA	NA	NA	Normal
11.085_453.28978	0.883915	0.783114	0.847593	0.27125	CER:CK	11.085	453.29	NA	NA	DDA for preferred ion	C25 H43 N O4 S	NA	NA	NA	NA	NA	NA	NA	NA	NA	NA	level5	NA	NA	NA	NA	NA	NA	Normal
11.089_786.45134	0.154078	0.0238755	0.0587141	1.57768	CER:CK	11.089	786.451	NA	NA	No MS2	C55 H64 P2	NA	NA	NA	NA	NA	NA	NA	NA	NA	NA	level5	NA	NA	NA	NA	NA	NA	Down
11.091_427.29345	0.619938	0.023251	0.0575341	0.867813	CER:CK	11.091	427.293	NA	NA	DDA for preferred ion	C23 H41 N O6	NA	NA	NA	NA	NA	NA	NA	NA	NA	NA	level5	NA	NA	NA	NA	NA	NA	Normal
11.093_346.21423	0.44192	0.0453507	0.0962731	1.03148	CER:CK	11.093	346.214	NA	NA	No MS2	C21 H30 O4	NA	NA	NA	NA	NA	NA	NA	NA	NA	NA	level5	NA	NA	NA	NA	NA	NA	Down
11.093_435.31976	0.952989	0.534987	0.639777	0.180991	CER:CK	11.093	435.32	NA	NA	DDA for preferred ion	C22 H45 N O7	NA	NA	NA	NA	NA	NA	NA	NA	NA	NA	level5	NA	NA	NA	NA	NA	NA	Normal
11.094_408.23177	0.63953	0.0485787	0.101468	0.763512	CER:CK	11.094	408.232	NA	NA	DDA for preferred ion	C19 H32 N6 O2 S	NA	NA	NA	NA	NA	NA	NA	NA	NA	NA	level5	NA	NA	NA	NA	NA	NA	Normal
11.094_591.32610	0.269832	0.0624216	0.122673	1.11634	CER:CK	11.094	591.326	NA	NA	No MS2	C23 H54 N5 O6 P S2	NA	NA	NA	NA	NA	NA	NA	NA	NA	NA	level5	NA	NA	NA	NA	NA	NA	Normal
11.096_382.23542	0.544465	0.0410097	0.0887027	0.919686	CER:CK	11.096	382.235	NA	34.7	DDA for preferred ion	C24 H31 F N2 O	Sts-135	NA	NA	-0.00662248	-17.3253	3564	34.7049	Invalid mass	NA	NA	level3	Reference-5076	NA	NA	NA	NA	NA	Normal
11.099_335.20948	0.892695	0.5163	0.624772	0.307049	CER:CK	11.099	335.209	NA	NA	DDA for preferred ion	C13 H30 N5 O3 P	NA	NA	NA	NA	NA	NA	NA	NA	NA	NA	level5	NA	NA	NA	NA	NA	NA	Normal
11.1_457.17256	2.92458	0.286612	0.400121	0.691724	CER:CK	11.1	457.173	NA	NA	DDA for preferred ion	C24 H27 N O8	NA	NA	NA	NA	NA	NA	NA	NA	NA	NA	level5	NA	NA	NA	NA	NA	NA	Normal
11.101_502.28966	0.285835	0.00040179	0.00258036	1.67753	CER:CK	11.101	502.29	NA	NA	No MS2	C26 H49 O3 P3	NA	NA	NA	NA	NA	NA	NA	NA	NA	NA	level5	NA	NA	NA	NA	NA	NA	Down
11.115_879.27858	1.0311	0.684724	0.76472	0.230531	CER:CK	11.115	879.279	NA	NA	DDA for preferred ion	C38 H60 N O12 P3 S2	NA	NA	NA	NA	NA	NA	NA	NA	NA	NA	level5	NA	NA	NA	NA	NA	NA	Normal
11.115_880.28224	1.10202	0.359306	0.472873	0.284098	CER:CK	11.115	880.282	NA	NA	No MS2	NA	NA	NA	NA	NA	NA	NA	NA	NA	NA	NA	level5	NA	NA	NA	NA	NA	NA	Normal
11.116_365.15763	0.611422	0.00767744	0.0243793	0.992982	CER:CK	11.116	365.158	NA	NA	DDA for other ion	C17 H23 N3 O6	NA	NA	NA	NA	NA	NA	NA	NA	NA	NA	level5	NA	NA	NA	NA	NA	NA	Normal
11.117_1401.75819	0.331716	0.00883075	0.0272479	1.4401	CER:CK	11.117	1401.76	NA	NA	DDA for preferred ion	NA	NA	NA	NA	NA	NA	NA	NA	NA	NA	NA	level5	NA	NA	NA	NA	NA	NA	Down
11.117_335.24586	1.06408	0.327952	0.443238	0.211355	CER:CK	11.117	335.246	NA	NA	DDA for preferred ion	C20 H33 N O3	NA	NA	NA	NA	NA	NA	NA	NA	NA	NA	level5	NA	NA	NA	NA	NA	NA	Normal
11.117_392.25623	0.738628	0.0280133	0.0665315	0.714712	CER:CK	11.117	392.256	NA	NA	No MS2	C16 H36 N6 O3 S	NA	NA	NA	NA	NA	NA	NA	NA	NA	NA	level5	NA	NA	NA	NA	NA	NA	Normal
11.117_512.29922	0.600046	0.00773984	0.0245095	0.990399	CER:CK	11.117	512.299	NA	NA	DDA for preferred ion	C27 H44 O9	NA	NA	NA	NA	NA	NA	NA	NA	NA	NA	level5	NA	NA	NA	NA	NA	NA	Normal
11.117_620.32005	0.522738	0.00918773	0.0279911	1.09126	CER:CK	11.117	620.32	NA	NA	No MS2	C30 H50 N6 O2 P2 S	NA	NA	NA	NA	NA	NA	NA	NA	NA	NA	level5	NA	NA	NA	NA	NA	NA	Down
11.117_674.35050	0.657391	0.019241	0.0495247	0.867353	CER:CK	11.117	674.351	NA	NA	DDA for preferred ion	C33 H54 O14	NA	NA	NA	NA	NA	NA	NA	NA	NA	NA	level5	NA	NA	NA	NA	NA	NA	Normal
11.117_709.38775	0.638073	0.0137637	0.0382659	0.907334	CER:CK	11.117	709.388	NA	NA	DDA for preferred ion	C36 H62 N3 O5 P3	NA	NA	NA	NA	NA	NA	NA	NA	NA	NA	level5	NA	NA	NA	NA	NA	NA	Normal
11.118_364.13524	0.691152	0.0508267	0.105263	0.748974	CER:CK	11.118	364.135	NA	NA	DDA for preferred ion	C13 H27 N4 O2 P3	NA	NA	NA	NA	NA	NA	NA	NA	NA	NA	level5	NA	NA	NA	NA	NA	NA	Normal
11.118_425.27779	0.544089	0.18537	0.287342	0.720642	CER:CK	11.118	425.278	NA	NA	DDA for preferred ion	C17 H40 N5 O5 P	NA	NA	NA	NA	NA	NA	NA	NA	NA	NA	level5	NA	NA	NA	NA	NA	NA	Normal
11.118_494.28856	0.661663	0.0130423	0.0367079	0.879688	CER:CK	11.118	494.289	NA	NA	DDA for preferred ion	C28 H38 N4 O4	NA	NA	NA	NA	NA	NA	NA	NA	NA	NA	level5	NA	NA	NA	NA	NA	NA	Normal
11.118_746.28058	0.739625	0.0440926	0.09439	0.685002	CER:CK	11.118	746.281	NA	NA	DDA for preferred ion	C42 H42 N4 O7 S	NA	NA	NA	NA	NA	NA	NA	NA	NA	NA	level5	NA	NA	NA	NA	NA	NA	Normal
11.119_232.14639	0.876102	0.244692	0.356036	0.336141	CER:CK	11.119	232.146	68.1	NA	DDA for preferred ion	C15 H20 O2	Atractylenolide II 白术内酯II	117	Terpenoids 萜类及苷类	6.38685e-05	0.275122	3703	68.0511	Full match	NA	NA	level2	NA	NA	NA	NA	NA	NA	Normal
11.119_365.15435	0.643316	0.00642919	0.0213173	0.897916	CER:CK	11.119	365.154	NA	NA	DDA for preferred ion	C13 H27 N5 O3 S2	NA	NA	NA	NA	NA	NA	NA	NA	NA	NA	level5	NA	NA	NA	NA	NA	NA	Normal
11.119_476.27776	0.584803	0.00490841	0.0173699	1.04668	CER:CK	11.119	476.278	NA	NA	DDA for preferred ion	C28 H36 N4 O3	NA	NA	NA	NA	NA	NA	NA	NA	NA	NA	level5	NA	NA	NA	NA	NA	NA	Down
11.119_556.15810	1.18906	0.139185	0.230498	0.442787	CER:CK	11.119	556.158	NA	NA	DDA for preferred ion	C20 H34 N2 O12 P2	NA	NA	NA	NA	NA	NA	NA	NA	NA	NA	level5	NA	NA	NA	NA	NA	NA	Normal
11.12_350.24563	0.614031	0.00343822	0.0131635	0.991027	CER:CK	11.12	350.246	NA	NA	DDA for preferred ion	C21 H34 O4	NA	NA	NA	NA	NA	NA	NA	NA	NA	NA	level5	NA	NA	NA	NA	NA	NA	Normal
11.12_362.24539	0.58578	0.0407995	0.0883315	0.991759	CER:CK	11.12	362.245	NA	NA	DDA for preferred ion	C22 H34 O4	NA	NA	NA	NA	NA	NA	NA	NA	NA	NA	level5	NA	NA	NA	NA	NA	NA	Normal
11.12_638.32972	0.695794	0.0737051	0.140161	0.756128	CER:CK	11.12	638.33	NA	NA	No MS2	C46 H42 N2 O	NA	NA	NA	NA	NA	NA	NA	NA	NA	NA	level5	NA	NA	NA	NA	NA	NA	Normal
11.12_698.36974	0.751366	0.0279258	0.0663582	0.649487	CER:CK	11.12	698.37	NA	NA	No MS2	C31 H60 N2 O11 P2	NA	NA	NA	NA	NA	NA	NA	NA	NA	NA	level5	NA	NA	NA	NA	NA	NA	Normal
11.121_714.34308	0.766843	0.00588908	0.0199601	0.714216	CER:CK	11.121	714.343	NA	NA	DDA for preferred ion	C31 H50 N6 O13	NA	NA	NA	NA	NA	NA	NA	NA	NA	NA	level5	NA	NA	NA	NA	NA	NA	Normal
11.122_258.19832	0.633291	0.00585566	0.0198763	0.939566	CER:CK	11.122	258.198	NA	NA	DDA for other ion	C18 H26 O	NA	NA	NA	NA	NA	NA	NA	NA	NA	NA	level5	NA	NA	NA	NA	NA	NA	Normal
11.124_332.23494	0.5584	0.0452153	0.0960746	1.03555	CER:CK	11.124	332.235	NA	NA	No MS2	C21 H32 O3	NA	NA	NA	NA	NA	NA	NA	NA	NA	NA	level5	NA	NA	NA	NA	NA	NA	Down
11.124_730.31662	0.609893	0.00748703	0.0239073	0.994463	CER:CK	11.124	730.317	NA	NA	DDA for preferred ion	C25 H56 N4 O16 P2	NA	NA	NA	NA	NA	NA	NA	NA	NA	NA	level5	NA	NA	NA	NA	NA	NA	Normal
11.125_737.41926	0.696462	0.0207444	0.0525088	0.767854	CER:CK	11.125	737.419	NA	NA	DDA for preferred ion	C39 H65 N O8 P2	NA	NA	NA	NA	NA	NA	NA	NA	NA	NA	level5	NA	NA	NA	NA	NA	NA	Normal
11.128_226.15699	1.11012	0.51179	0.620955	0.224802	CER:CK	11.128	226.157	NA	NA	DDA for preferred ion	C13 H22 O3	NA	NA	NA	NA	NA	NA	NA	NA	NA	NA	level5	NA	NA	NA	NA	NA	NA	Normal
11.135_424.23961	0.0868253	0.19277	0.296465	1.06605	CER:CK	11.135	424.24	NA	NA	No MS2	C23 H32 N6 S	NA	NA	NA	NA	NA	NA	NA	NA	NA	NA	level5	NA	NA	NA	NA	NA	NA	Normal
11.139_298.19310	1.2456	0.0266015	0.0638743	0.595542	CER:CK	11.139	298.193	NA	NA	No MS2	C14 H27 N4 O P	NA	NA	NA	NA	NA	NA	NA	NA	NA	NA	level5	NA	NA	NA	NA	NA	NA	Normal
11.147_359.26708	0.806028	0.554219	0.65691	0.385437	CER:CK	11.147	359.267	NA	NA	DDA for preferred ion	C19 H37 N O5	NA	NA	NA	NA	NA	NA	NA	NA	NA	NA	level5	NA	NA	NA	NA	NA	NA	Normal
11.148_576.27123	0.253365	0.0013331	0.00647325	1.81113	CER:CK	11.148	576.271	NA	NA	No MS2	C21 H51 N6 O2 P3 S2	NA	NA	NA	NA	NA	NA	NA	NA	NA	NA	level5	NA	NA	NA	NA	NA	NA	Down
11.151_540.25130	1.80938	0.0157689	0.042474	1.07311	CER:CK	11.151	540.251	NA	NA	DDA for preferred ion	C23 H44 N2 O8 S2	NA	NA	NA	NA	NA	NA	NA	NA	NA	NA	level5	NA	NA	NA	NA	NA	NA	Up
11.154_594.28125	0.361906	3.92599e-06	8.40098e-05	1.53793	CER:CK	11.154	594.281	NA	NA	No MS2	C35 H46 O4 S2	NA	NA	NA	NA	NA	NA	NA	NA	NA	NA	level5	NA	NA	NA	NA	NA	NA	Down
11.156_561.31496	1.35478	0.0367837	0.0816444	0.699116	CER:CK	11.156	561.315	NA	NA	DDA for preferred ion	C21 H48 N5 O10 P	NA	NA	NA	NA	NA	NA	NA	NA	NA	NA	level5	NA	NA	NA	NA	NA	NA	Normal
11.158_428.20552	1.59033	0.0147855	0.0403233	0.915212	CER:CK	11.158	428.206	NA	NA	DDA for preferred ion	C14 H32 N6 O7 S	NA	NA	NA	NA	NA	NA	NA	NA	NA	NA	level5	NA	NA	NA	NA	NA	NA	Normal
11.158_566.27041	2.43081	0.00421987	0.0154392	1.40551	CER:CK	11.158	566.27	NA	NA	DDA for preferred ion	C26 H49 O7 P3	NA	NA	NA	NA	NA	NA	NA	NA	NA	NA	level5	NA	NA	NA	NA	NA	NA	Up
11.161_395.26716	1.31613	0.53447	0.639659	0.371629	CER:CK	11.161	395.267	NA	NA	DDA for preferred ion	C17 H38 Cl N5 O3	NA	NA	NA	NA	NA	NA	NA	NA	NA	NA	level5	NA	NA	NA	NA	NA	NA	Normal
11.166_504.24946	0.58716	0.00339464	0.0130513	1.04281	CER:CK	11.166	504.249	NA	NA	No MS2	C23 H40 N2 O8 S	NA	NA	NA	NA	NA	NA	NA	NA	NA	NA	level5	NA	NA	NA	NA	NA	NA	Down
11.18_475.27095	0.67594	0.00578328	0.0196597	0.839432	CER:CK	11.18	475.271	NA	NA	DDA for preferred ion	NA	NA	NA	NA	NA	NA	NA	NA	NA	NA	NA	level5	NA	NA	NA	NA	NA	NA	Normal
11.181_407.26714	0.419656	0.00947259	0.028526	1.2242	CER:CK	11.181	407.267	NA	NA	DDA for preferred ion	C17 H38 N5 O4 P	NA	NA	NA	NA	NA	NA	NA	NA	NA	NA	level5	NA	NA	NA	NA	NA	NA	Down
11.184_361.24634	0.80928	0.233548	0.343642	0.422174	CER:CK	11.184	361.246	NA	NA	No MS2	C18 H35 N O6	NA	NA	NA	NA	NA	NA	NA	NA	NA	NA	level5	NA	NA	NA	NA	NA	NA	Normal
11.19_403.25694	0.715658	0.151896	0.245858	0.672097	CER:CK	11.19	403.257	NA	NA	No MS2	C20 H37 N O7	NA	NA	NA	NA	NA	NA	NA	NA	NA	NA	level5	NA	NA	NA	NA	NA	NA	Normal
11.195_508.32686	0.42959	0.00033549	0.00226244	1.35579	CER:CK	11.195	508.327	NA	NA	No MS2	C25 H48 O10	NA	NA	NA	NA	NA	NA	NA	NA	NA	NA	level5	NA	NA	NA	NA	NA	NA	Down
11.197_429.30911	1.24607	0.12988	0.218005	0.48176	CER:CK	11.197	429.309	NA	NA	DDA for preferred ion	C23 H43 N O6	NA	NA	NA	NA	NA	NA	NA	NA	NA	NA	level5	NA	NA	NA	NA	NA	NA	Normal
11.201_407.23647	0.803642	0.698583	0.776599	0.186081	CER:CK	11.201	407.236	NA	30.1	DDA for preferred ion	C25 H30 F N3 O	5-fluoro bepirapim	NA	NA	-0.000823543	-2.02227	3608	30.1185	Full match	NA	NA	level3	Reference-7340	NA	NA	NA	NA	NA	Normal
11.203_366.24046	1.12842	0.20181	0.307109	0.349173	CER:CK	11.203	366.24	NA	NA	DDA for preferred ion	C22 H30 N4 O	NA	NA	NA	NA	NA	NA	NA	NA	NA	NA	level5	NA	NA	NA	NA	NA	NA	Normal
11.208_550.22710	0.987784	0.869212	0.911655	0.209449	CER:CK	11.208	550.227	NA	NA	No MS2	C28 H40 O7 P2	NA	NA	NA	NA	NA	NA	NA	NA	NA	NA	level5	NA	NA	NA	NA	NA	NA	Normal
11.208_575.26695	0.904671	0.613268	0.706631	0.228217	CER:CK	11.208	575.267	NA	NA	No MS2	NA	NA	NA	NA	NA	NA	NA	NA	NA	NA	NA	level5	NA	NA	NA	NA	NA	NA	Normal
11.209_725.38298	0.931552	0.659702	0.74385	0.281718	CER:CK	11.209	725.383	NA	NA	DDA for preferred ion	C34 H55 N5 O12	NA	NA	NA	NA	NA	NA	NA	NA	NA	NA	level5	NA	NA	NA	NA	NA	NA	Normal
11.21_1433.73844	0.810703	0.58444	0.680782	0.521106	CER:CK	11.21	1433.74	NA	NA	No MS2	NA	NA	NA	NA	NA	NA	NA	NA	NA	NA	NA	level5	NA	NA	NA	NA	NA	NA	Normal
11.21_430.22072	0.971056	0.762157	0.831168	0.239132	CER:CK	11.21	430.221	NA	44.2	DDA for other ion	C25 H30 N2 O2	(1r,9s)-11-(cyclohexylcarbonyl)-5-(2-methylphenyl)-7,11-diazatricyclo[7.3.1.02,7]trideca-2,4-dien-6-one	NA	NA	39.99	102478	3644	44.2155	Invalid mass	NA	NA	level3	Reference-8864	NA	NA	NA	NA	NA	Normal
11.21_510.28352	0.920618	0.717753	0.793862	0.227252	CER:CK	11.21	510.284	NA	NA	DDA for preferred ion	C20 H44 N6 O5 P2	NA	NA	NA	NA	NA	NA	NA	NA	NA	NA	level5	NA	NA	NA	NA	NA	NA	Normal
11.21_592.27344	1.07621	0.840492	0.890059	0.199138	CER:CK	11.21	592.273	NA	NA	DDA for other ion	C31 H44 O9 S	NA	NA	NA	NA	NA	NA	NA	NA	NA	NA	level5	NA	NA	NA	NA	NA	NA	Normal
11.21_654.32481	0.896919	0.5684	0.669076	0.336973	CER:CK	11.21	654.325	NA	NA	DDA for preferred ion	C26 H52 N6 O9 P2	NA	NA	NA	NA	NA	NA	NA	NA	NA	NA	level5	NA	NA	NA	NA	NA	NA	Normal
11.21_672.33479	0.928871	0.668405	0.750474	0.264867	CER:CK	11.21	672.335	NA	NA	DDA for preferred ion	C33 H52 O14	NA	NA	NA	NA	NA	NA	NA	NA	NA	NA	level5	NA	NA	NA	NA	NA	NA	Normal
11.21_675.19382	0.980564	0.771376	0.838189	0.229418	CER:CK	11.21	675.194	NA	NA	No MS2	C20 H44 N3 O16 P3	NA	NA	NA	NA	NA	NA	NA	NA	NA	NA	level5	NA	NA	NA	NA	NA	NA	Normal
11.211_341.21995	0.84015	0.223988	0.333001	0.441168	CER:CK	11.211	341.22	NA	NA	DDA for preferred ion	C18 H31 N O5	NA	NA	NA	NA	NA	NA	NA	NA	NA	NA	level5	NA	NA	NA	NA	NA	NA	Normal
11.211_574.26288	1.07181	0.816478	0.871075	0.21855	CER:CK	11.211	574.263	NA	NA	DDA for preferred ion	C24 H50 Cl N2 O5 P3	NA	NA	NA	NA	NA	NA	NA	NA	NA	NA	level5	NA	NA	NA	NA	NA	NA	Normal
11.211_645.26909	1.03586	0.957596	0.97117	0.128747	CER:CK	11.211	645.269	NA	NA	No MS2	C20 H50 N5 O12 P3	NA	NA	NA	NA	NA	NA	NA	NA	NA	NA	level5	NA	NA	NA	NA	NA	NA	Normal
11.211_753.41294	0.811408	0.286169	0.399868	0.532715	CER:CK	11.211	753.413	NA	NA	No MS2	C30 H63 N3 O18	NA	NA	NA	NA	NA	NA	NA	NA	NA	NA	level5	NA	NA	NA	NA	NA	NA	Normal
11.212_644.26529	0.990162	0.790547	0.852618	0.143598	CER:CK	11.212	644.265	NA	NA	DDA for preferred ion	C24 H45 N4 O14 P	NA	NA	NA	NA	NA	NA	NA	NA	NA	NA	level5	NA	NA	NA	NA	NA	NA	Normal
11.212_730.33838	0.944498	0.658376	0.743087	0.24316	CER:CK	11.212	730.338	NA	NA	DDA for preferred ion	C31 H50 N6 O14	NA	NA	NA	NA	NA	NA	NA	NA	NA	NA	level5	NA	NA	NA	NA	NA	NA	Normal
11.214_690.34526	0.914794	0.554335	0.65691	0.2902	CER:CK	11.214	690.345	NA	NA	DDA for preferred ion	C33 H54 O15	NA	NA	NA	NA	NA	NA	NA	NA	NA	NA	level5	NA	NA	NA	NA	NA	NA	Normal
11.214_746.31005	0.951982	0.707388	0.784673	0.247041	CER:CK	11.214	746.31	NA	NA	DDA for preferred ion	C31 H64 N4 O2 P2 S5	NA	NA	NA	NA	NA	NA	NA	NA	NA	NA	level5	NA	NA	NA	NA	NA	NA	Normal
11.215_269.17079	0.990836	0.890916	0.924848	0.20226	CER:CK	11.215	269.171	NA	NA	No MS2	C8 H23 N5 O5	NA	NA	NA	NA	NA	NA	NA	NA	NA	NA	level5	NA	NA	NA	NA	NA	NA	Normal
11.218_528.29430	0.684626	0.30901	0.423513	0.547969	CER:CK	11.218	528.294	NA	NA	DDA for preferred ion	C27 H44 O10	NA	NA	NA	NA	NA	NA	NA	NA	NA	NA	level5	NA	NA	NA	NA	NA	NA	Normal
11.219_602.28779	1.59103	0.144168	0.236867	1.02591	CER:CK	11.219	602.288	NA	NA	No MS2	C27 H47 N4 O7 P S	NA	NA	NA	NA	NA	NA	NA	NA	NA	NA	level5	NA	NA	NA	NA	NA	NA	Normal
11.22_397.28272	0.594813	0.0129374	0.0366161	0.945118	CER:CK	11.22	397.283	NA	NA	DDA for preferred ion	C22 H39 N O5	NA	NA	NA	NA	NA	NA	NA	NA	NA	NA	level5	NA	NA	NA	NA	NA	NA	Normal
11.22_431.28840	0.63178	0.0130099	0.0366824	0.848127	CER:CK	11.22	431.288	NA	31.6	DDA for preferred ion	C22 H41 N O7	(2s,3r,4r,5s,6e,14s)-4-acetoxy-2-ammonio-3,5,14-trihydroxy-6-icosenoate	NA	NA	9.69899e-05	0.224884	3146	31.5556	Full match	NA	NA	level3	Reference-7552	NA	NA	NA	NA	NA	Normal
11.225_369.25130	0.824442	0.246777	0.358158	0.444182	CER:CK	11.225	369.251	NA	37.7	DDA for preferred ion	C20 H32 O5	15(r)-lipoxin a4	NA	NA	17.0263	48339.3	3610	37.6826	Invalid mass	NA	NA	level3	Reference-9796	NA	NA	NA	NA	NA	Normal
11.228_282.21932	0.161316	5.53564e-05	0.000602083	2.0236	CER:CK	11.228	282.219	NA	NA	No MS2	C17 H30 O3	NA	NA	NA	NA	NA	NA	NA	NA	NA	NA	level5	NA	NA	NA	NA	NA	NA	Down
11.228_611.29784	0.976656	0.771795	0.838446	0.132024	CER:CK	11.228	611.298	NA	NA	No MS2	C25 H52 N5 O4 P3 S	NA	NA	NA	NA	NA	NA	NA	NA	NA	NA	level5	NA	NA	NA	NA	NA	NA	Normal
11.237_484.22470	1.04415	0.452094	0.566076	0.433236	CER:CK	11.237	484.225	NA	NA	No MS2	C23 H36 N2 O7 S	NA	NA	NA	NA	NA	NA	NA	NA	NA	NA	level5	NA	NA	NA	NA	NA	NA	Normal
11.252_280.20369	0.160366	0.102757	0.18174	1.15718	CER:CK	11.252	280.204	NA	NA	No MS2	C17 H28 O3	NA	NA	NA	NA	NA	NA	NA	NA	NA	NA	level5	NA	NA	NA	NA	NA	NA	Normal
11.253_570.26140	0.904673	0.534982	0.639777	0.306948	CER:CK	11.253	570.261	NA	NA	No MS2	C30 H43 N4 O P S2	NA	NA	NA	NA	NA	NA	NA	NA	NA	NA	level5	NA	NA	NA	NA	NA	NA	Normal
11.256_519.28398	8.5742	0.0209082	0.0528944	1.72564	CER:CK	11.256	519.284	NA	NA	No MS2	C32 H43 N O P2	NA	NA	NA	NA	NA	NA	NA	NA	NA	NA	level5	NA	NA	NA	NA	NA	NA	Up
11.257_475.25679	1.74006	0.00147533	0.00697166	1.0655	CER:CK	11.257	475.257	NA	NA	DDA for preferred ion	C26 H37 N O7	NA	NA	NA	NA	NA	NA	NA	NA	NA	NA	level5	NA	NA	NA	NA	NA	NA	Up
11.263_545.28655	1.40167	0.0272819	0.0651967	0.77137	CER:CK	11.263	545.287	NA	NA	No MS2	C23 H49 N O9 P2	NA	NA	NA	NA	NA	NA	NA	NA	NA	NA	level5	NA	NA	NA	NA	NA	NA	Normal
11.276_335.23065	1.11077	0.261727	0.374148	0.341054	CER:CK	11.276	335.231	NA	NA	DDA for preferred ion	C17 H29 N5 O2	NA	NA	NA	NA	NA	NA	NA	NA	NA	NA	level5	NA	NA	NA	NA	NA	NA	Normal
11.307_394.21027	0.859687	0.557558	0.659705	0.366874	CER:CK	11.307	394.21	NA	NA	No MS2	C18 H35 O7 P	NA	NA	NA	NA	NA	NA	NA	NA	NA	NA	level5	NA	NA	NA	NA	NA	NA	Normal
11.309_368.23508	0.952288	0.792487	0.853633	0.253454	CER:CK	11.309	368.235	NA	NA	No MS2	C24 H32 O3	NA	NA	NA	NA	NA	NA	NA	NA	NA	NA	level5	NA	NA	NA	NA	NA	NA	Normal
11.319_473.25452	1.28795	0.0397936	0.0867277	0.643773	CER:CK	11.319	473.255	NA	NA	No MS2	C17 H41 N5 O6 P2	NA	NA	NA	NA	NA	NA	NA	NA	NA	NA	level5	NA	NA	NA	NA	NA	NA	Normal
11.321_501.31153	1.18217	0.789495	0.851814	0.22688	CER:CK	11.321	501.312	NA	NA	No MS2	C27 H43 N5 O2 S	NA	NA	NA	NA	NA	NA	NA	NA	NA	NA	level5	NA	NA	NA	NA	NA	NA	Normal
11.322_452.23882	0.926237	0.598232	0.69332	0.328709	CER:CK	11.322	452.239	NA	NA	DDA for preferred ion	C20 H32 N6 O6	NA	NA	NA	NA	NA	NA	NA	NA	NA	NA	level5	NA	NA	NA	NA	NA	NA	Normal
11.323_475.31484	1.10267	0.815062	0.870172	0.193502	CER:CK	11.323	475.315	NA	NA	DDA for preferred ion	C25 H41 N5 O4	NA	NA	NA	NA	NA	NA	NA	NA	NA	NA	level5	NA	NA	NA	NA	NA	NA	Normal
11.324_412.24609	0.922504	0.674668	0.75607	0.28502	CER:CK	11.324	412.246	NA	46.9	DDA for preferred ion	C23 H32 N4 O3	1-(4-methyl-1-piperazinyl)-2-[(3r,4s)-3-{[5-(phenoxymethyl)-1,2-oxazol-3-yl]methyl}-4-piperidinyl]ethanone	NA	NA	-0.00134934	-3.27312	3665	46.8868	No match	NA	NA	level3	Reference-9447	NA	NA	NA	NA	NA	Normal
11.324_430.25669	0.966904	0.762851	0.831624	0.24598	CER:CK	11.324	430.257	NA	NA	DDA for preferred ion	C22 H38 O8	NA	NA	NA	NA	NA	NA	NA	NA	NA	NA	level5	NA	NA	NA	NA	NA	NA	Normal
11.325_447.28345	1.33419	0.539221	0.643502	0.380709	CER:CK	11.325	447.283	NA	NA	DDA for preferred ion	C22 H41 N O8	NA	NA	NA	NA	NA	NA	NA	NA	NA	NA	level5	NA	NA	NA	NA	NA	NA	Normal
11.335_707.37208	0.733534	0.456668	0.570554	0.366043	CER:CK	11.335	707.372	NA	NA	DDA for preferred ion	C34 H63 N O8 P2 S	NA	NA	NA	NA	NA	NA	NA	NA	NA	NA	level5	NA	NA	NA	NA	NA	NA	Normal
11.336_409.28285	1.11271	0.358601	0.472528	0.292582	CER:CK	11.336	409.283	NA	NA	DDA for preferred ion	C23 H39 N O5	NA	NA	NA	NA	NA	NA	NA	NA	NA	NA	level5	NA	NA	NA	NA	NA	NA	Normal
11.34_826.24614	3.17085	0.177064	0.277473	0.999823	CER:CK	11.34	826.246	NA	NA	No MS2	C48 H41 N6 O2 P3	NA	NA	NA	NA	NA	NA	NA	NA	NA	NA	level5	NA	NA	NA	NA	NA	NA	Normal
11.342_319.08693	0.429274	0.000253477	0.00180509	1.33891	CER:CK	11.342	319.087	NA	NA	No MS2	C16 H17 N O4 S	NA	NA	NA	NA	NA	NA	NA	NA	NA	NA	level5	NA	NA	NA	NA	NA	NA	Down
11.342_542.31000	0.855915	0.379484	0.493513	0.38219	CER:CK	11.342	542.31	NA	NA	No MS2	C22 H52 N6 O P2 S2	NA	NA	NA	NA	NA	NA	NA	NA	NA	NA	level5	NA	NA	NA	NA	NA	NA	Normal
11.342_739.39862	0.823216	0.421424	0.53463	0.418798	CER:CK	11.342	739.399	NA	NA	DDA for preferred ion	C33 H62 N3 O13 P	NA	NA	NA	NA	NA	NA	NA	NA	NA	NA	level5	NA	NA	NA	NA	NA	NA	Normal
11.343_744.35404	0.875778	0.550529	0.653245	0.33587	CER:CK	11.343	744.354	NA	NA	DDA for preferred ion	C32 H52 N6 O14	NA	NA	NA	NA	NA	NA	NA	NA	NA	NA	level5	NA	NA	NA	NA	NA	NA	Normal
11.343_767.42886	1.16776	0.496647	0.606858	0.370254	CER:CK	11.343	767.429	NA	NA	No MS2	C41 H63 N5 O5 P2	NA	NA	NA	NA	NA	NA	NA	NA	NA	NA	level5	NA	NA	NA	NA	NA	NA	Normal
11.346_206.13085	0.439026	8.86385e-06	0.000154914	1.39392	CER:CK	11.346	206.131	37.6	51.9	DDA for preferred ion	C13 H18 O2	Ibuprofen	NA	NA	0.000166821	0.8093	3678	51.9312	Partial match	HMDB0001925	C01588	level3	Reference-4520	Phenylpropanoids and polyketides	Phenylpropanoic acids	null	Phenylpropanoic acids	NULL	Down
11.346_224.14121	0.445934	8.27704e-06	0.00014863	1.38133	CER:CK	11.346	224.141	NA	NA	DDA for preferred ion	C13 H20 O3	NA	NA	NA	NA	NA	NA	NA	NA	NA	NA	level5	NA	NA	NA	NA	NA	NA	Down
11.346_380.25618	0.88541	0.664959	0.747753	0.342304	CER:CK	11.346	380.256	NA	NA	DDA for preferred ion	C22 H36 O5	NA	NA	NA	NA	NA	NA	NA	NA	NA	NA	level5	NA	NA	NA	NA	NA	NA	Normal
11.347_188.12030	0.418355	1.44944e-06	4.07178e-05	1.45192	CER:CK	11.347	188.12	NA	NA	No MS2	C13 H16 O	NA	NA	NA	NA	NA	NA	NA	NA	NA	NA	level5	NA	NA	NA	NA	NA	NA	Down
11.353_519.26058	1.21137	0.354035	0.468263	0.444288	CER:CK	11.353	519.261	NA	NA	No MS2	C18 H43 N5 O8 P2	NA	NA	NA	NA	NA	NA	NA	NA	NA	NA	level5	NA	NA	NA	NA	NA	NA	Normal
11.367_491.26506	0.824238	0.561412	0.66358	0.263888	CER:CK	11.367	491.265	NA	NA	No MS2	C23 H42 N O8 P	NA	NA	NA	NA	NA	NA	NA	NA	NA	NA	level5	NA	NA	NA	NA	NA	NA	Normal
11.373_362.29350	0.123211	0.00714865	0.0230519	1.87169	CER:CK	11.373	362.293	NA	NA	No MS2	C22 H38 N2 O2	NA	NA	NA	NA	NA	NA	NA	NA	NA	NA	level5	NA	NA	NA	NA	NA	NA	Down
11.376_411.29846	1.08389	0.514404	0.623466	0.224712	CER:CK	11.376	411.298	NA	NA	No MS2	C18 H42 Cl N5 O3	NA	NA	NA	NA	NA	NA	NA	NA	NA	NA	level5	NA	NA	NA	NA	NA	NA	Normal
11.377_692.36110	0.993673	0.841701	0.890172	0.16669	CER:CK	11.377	692.361	NA	NA	DDA for preferred ion	C33 H56 O15	NA	NA	NA	NA	NA	NA	NA	NA	NA	NA	level5	NA	NA	NA	NA	NA	NA	Normal
11.378_496.29425	0.581616	0.117502	0.200837	0.798323	CER:CK	11.378	496.294	NA	NA	DDA for preferred ion	C29 H40 N2 O5	NA	NA	NA	NA	NA	NA	NA	NA	NA	NA	level5	NA	NA	NA	NA	NA	NA	Normal
11.379_344.28270	0.116766	0.00290582	0.0115997	1.9677	CER:CK	11.379	344.283	NA	NA	No MS2	C20 H41 O2 P	NA	NA	NA	NA	NA	NA	NA	NA	NA	NA	level5	NA	NA	NA	NA	NA	NA	Down
11.38_715.34661	1.04443	0.648012	0.733741	0.125787	CER:CK	11.38	715.347	NA	NA	No MS2	C25 H60 N5 O12 P3	NA	NA	NA	NA	NA	NA	NA	NA	NA	NA	level5	NA	NA	NA	NA	NA	NA	Normal
11.381_656.34074	0.798418	0.100361	0.178468	0.551688	CER:CK	11.381	656.341	NA	NA	DDA for preferred ion	C27 H53 N4 O12 P	NA	NA	NA	NA	NA	NA	NA	NA	NA	NA	level5	NA	NA	NA	NA	NA	NA	Normal
11.382_561.31496	0.763563	0.0246969	0.0603225	0.690183	CER:CK	11.382	561.315	NA	NA	DDA for preferred ion	C21 H48 N5 O10 P	NA	NA	NA	NA	NA	NA	NA	NA	NA	NA	level5	NA	NA	NA	NA	NA	NA	Normal
11.385_359.26707	1.05027	0.453777	0.567872	0.133001	CER:CK	11.385	359.267	NA	NA	DDA for preferred ion	C19 H37 N O5	NA	NA	NA	NA	NA	NA	NA	NA	NA	NA	level5	NA	NA	NA	NA	NA	NA	Normal
11.388_714.34313	0.895307	0.264791	0.377837	0.373506	CER:CK	11.388	714.343	NA	NA	DDA for preferred ion	C33 H57 N4 O7 P3	NA	NA	NA	NA	NA	NA	NA	NA	NA	NA	level5	NA	NA	NA	NA	NA	NA	Normal
11.392_325.23333	0.998654	0.939877	0.959148	0.049886	CER:CK	11.392	325.233	NA	NA	No MS2	C12 H31 N5 O5	NA	NA	NA	NA	NA	NA	NA	NA	NA	NA	level5	NA	NA	NA	NA	NA	NA	Normal
11.395_387.29842	1.4052	0.189165	0.292334	0.534067	CER:CK	11.395	387.298	NA	NA	DDA for preferred ion	C22 H37 N5 O	NA	NA	NA	NA	NA	NA	NA	NA	NA	NA	level5	NA	NA	NA	NA	NA	NA	Normal
11.398_154.09950	1.00457	0.958797	0.971528	0.159074	CER:CK	11.398	154.1	NA	NA	DDA for preferred ion	C9 H14 O2	NA	NA	NA	NA	NA	NA	NA	NA	NA	NA	level5	NA	NA	NA	NA	NA	NA	Normal
11.398_186.12579	1.01098	0.973509	0.979929	0.0244567	CER:CK	11.398	186.126	NA	65.5	DDA for preferred ion	C10 H18 O3	10-hda	NA	NA	0.0001907	1.02457	3770	65.5345	Full match	NA	NA	level2	Reference-6701	NA	NA	NA	NA	NA	Normal
11.398_380.19672	1.03579	0.782206	0.847143	0.0988963	CER:CK	11.398	380.197	NA	55.1	DDA for preferred ion	C21 H29 F O5	Fludrocortisone	NA	NA	-0.00317828	-8.35951	3687	55.1094	Invalid mass	HMDB0014825	C07004	level3	Reference-2124	Lipids and lipid-like molecules	Steroids and steroid derivatives	Hydroxysteroids	Steroids and derivatives	NULL	Normal
11.399_381.28788	0.959835	0.746878	0.820133	0.202965	CER:CK	11.399	381.288	NA	NA	No MS2	C22 H39 N O4	NA	NA	NA	NA	NA	NA	NA	NA	NA	NA	level5	NA	NA	NA	NA	NA	NA	Normal
11.4_349.23332	0.767252	0.0255887	0.0617989	0.645118	CER:CK	11.4	349.233	NA	NA	No MS2	C14 H31 N5 O5	NA	NA	NA	NA	NA	NA	NA	NA	NA	NA	level5	NA	NA	NA	NA	NA	NA	Normal
11.401_324.22988	0.977873	0.669477	0.751172	0.106548	CER:CK	11.401	324.23	NA	NA	DDA for preferred ion	C19 H32 O4	NA	NA	NA	NA	NA	NA	NA	NA	NA	NA	level5	NA	NA	NA	NA	NA	NA	Normal
11.401_348.22995	0.6475	0.0287974	0.068041	0.875956	CER:CK	11.401	348.23	NA	68	DDA for preferred ion	C21 H34 O5	Β-cortolone	NA	NA	-18.0107	-49177.2	3667	68.0043	Invalid mass	NA	NA	level3	Reference-6185	NA	NA	NA	NA	NA	Normal
11.403_395.26712	1.14142	0.0938333	0.169359	0.421631	CER:CK	11.403	395.267	NA	NA	DDA for preferred ion	C22 H37 N O5	NA	NA	NA	NA	NA	NA	NA	NA	NA	NA	level5	NA	NA	NA	NA	NA	NA	Normal
11.411_374.10011	0.713983	0.0746424	0.14106	0.288504	CER:CK	11.411	374.1	85.5	76.8	DDA for preferred ion	C19 H18 O8	Chrysosplenetin B 金腰乙素	246	Flavonoids 黄酮类及苷类	-5.26126e-05	-0.140638	3508	85.5141	Full match	NA	C10030	level1	NA	Flavonoids	Flavonoids	Flavonols	Flavonoids	NULL	Normal
11.417_226.15699	0.984142	0.805173	0.862613	0.0669523	CER:CK	11.417	226.157	NA	NA	DDA for preferred ion	C13 H22 O3	NA	NA	NA	NA	NA	NA	NA	NA	NA	NA	level5	NA	NA	NA	NA	NA	NA	Normal
11.419_240.13620	0.680347	0.09219	0.1671	0.704489	CER:CK	11.419	240.136	NA	NA	DDA for preferred ion	C13 H20 O4	NA	NA	NA	NA	NA	NA	NA	NA	NA	NA	level5	NA	NA	NA	NA	NA	NA	Normal
11.419_429.30911	0.917217	0.730157	0.805442	0.236404	CER:CK	11.419	429.309	NA	NA	DDA for preferred ion	C23 H43 N O6	NA	NA	NA	NA	NA	NA	NA	NA	NA	NA	level5	NA	NA	NA	NA	NA	NA	Normal
11.421_404.21739	0.398406	0.00303383	0.0119655	1.36814	CER:CK	11.421	404.217	NA	NA	No MS2	C17 H33 N4 O5 P	NA	NA	NA	NA	NA	NA	NA	NA	NA	NA	level5	NA	NA	NA	NA	NA	NA	Down
11.421_431.23088	1.21562	0.867638	0.910801	0.46282	CER:CK	11.421	431.231	NA	NA	DDA for preferred ion	C18 H34 N5 O5 P	NA	NA	NA	NA	NA	NA	NA	NA	NA	NA	level5	NA	NA	NA	NA	NA	NA	Normal
11.425_430.31255	0.936269	0.510859	0.62032	0.164765	CER:CK	11.425	430.313	NA	NA	DDA for preferred ion	NA	NA	NA	NA	NA	NA	NA	NA	NA	NA	NA	level5	NA	NA	NA	NA	NA	NA	Normal
11.431_248.17765	1.05182	0.747962	0.820536	0.135183	CER:CK	11.431	248.178	NA	NA	No MS2	C16 H24 O2	NA	NA	NA	NA	NA	NA	NA	NA	NA	NA	level5	NA	NA	NA	NA	NA	NA	Normal
11.436_442.23549	1.70144	0.0219192	0.0549058	0.925175	CER:CK	11.436	442.235	NA	NA	No MS2	C22 H40 N2 O P2 S	NA	NA	NA	NA	NA	NA	NA	NA	NA	NA	level5	NA	NA	NA	NA	NA	NA	Normal
11.441_711.40286	1.08367	0.937118	0.957612	0.232033	CER:CK	11.441	711.403	NA	NA	No MS2	C31 H62 N5 O9 P S	NA	NA	NA	NA	NA	NA	NA	NA	NA	NA	level5	NA	NA	NA	NA	NA	NA	Normal
11.441_716.35876	1.35828	0.248745	0.36033	0.536205	CER:CK	11.441	716.359	NA	NA	DDA for preferred ion	C43 H48 N4 O6	NA	NA	NA	NA	NA	NA	NA	NA	NA	NA	level5	NA	NA	NA	NA	NA	NA	Normal
11.443_496.30473	1.14764	0.702857	0.780214	0.29281	CER:CK	11.443	496.305	NA	NA	DDA for preferred ion	C28 H40 N4 O4	NA	NA	NA	NA	NA	NA	NA	NA	NA	NA	level5	NA	NA	NA	NA	NA	NA	Normal
11.443_676.36648	1.14687	0.681485	0.761846	0.298306	CER:CK	11.443	676.366	NA	NA	DDA for preferred ion	C44 H53 O4 P	NA	NA	NA	NA	NA	NA	NA	NA	NA	NA	level5	NA	NA	NA	NA	NA	NA	Normal
11.444_260.21399	1.14182	0.763346	0.831658	0.241049	CER:CK	11.444	260.214	NA	NA	No MS2	C18 H28 O	NA	NA	NA	NA	NA	NA	NA	NA	NA	NA	level5	NA	NA	NA	NA	NA	NA	Normal
11.445_514.31570	1.1576	0.732237	0.807542	0.291275	CER:CK	11.445	514.316	NA	NA	DDA for other ion	C28 H42 N4 O5	NA	NA	NA	NA	NA	NA	NA	NA	NA	NA	level5	NA	NA	NA	NA	NA	NA	Normal
11.447_352.26118	1.10691	0.769177	0.836695	0.256108	CER:CK	11.447	352.261	NA	NA	DDA for preferred ion	C22 H32 N4	NA	NA	NA	NA	NA	NA	NA	NA	NA	NA	level5	NA	NA	NA	NA	NA	NA	Normal
11.447_420.21236	0.807193	0.925812	0.949278	0.0955686	CER:CK	11.447	420.212	NA	NA	No MS2	C21 H41 P S3	NA	NA	NA	NA	NA	NA	NA	NA	NA	NA	level5	NA	NA	NA	NA	NA	NA	Normal
11.449_380.21982	0.848655	0.963568	0.974851	0.0691573	CER:CK	11.449	380.22	NA	36.1	DDA for preferred ion	C21 H32 O6	9,9b-dihydroxy-6,6,9a-trimethyl-1-oxo-1,3,5,5a,6,7,8,9,9a,9b-decahydronaphtho[1,2-c]furan-5-yl hexanoate	NA	NA	-7.35245e-05	-0.193374	3684	36.0722	Full match	NA	NA	level3	Reference-7941	NA	NA	NA	NA	NA	Normal
11.452_675.19401	0.61085	0.0154514	0.0418156	0.975703	CER:CK	11.452	675.194	NA	NA	No MS2	C35 H33 N O13	NA	NA	NA	NA	NA	NA	NA	NA	NA	NA	level5	NA	NA	NA	NA	NA	NA	Normal
11.453_644.26529	0.753698	0.0353354	0.0791976	0.717873	CER:CK	11.453	644.265	NA	NA	DDA for preferred ion	C27 H49 O13 P S	NA	NA	NA	NA	NA	NA	NA	NA	NA	NA	level5	NA	NA	NA	NA	NA	NA	Normal
11.453_725.38298	0.579219	0.0115972	0.033631	1.05667	CER:CK	11.453	725.383	NA	NA	DDA for preferred ion	C32 H60 N3 O13 P	NA	NA	NA	NA	NA	NA	NA	NA	NA	NA	level5	NA	NA	NA	NA	NA	NA	Down
11.454_690.34522	0.604758	0.0139432	0.0386009	0.997761	CER:CK	11.454	690.345	NA	NA	DDA for preferred ion	C33 H52 N6 O6 P2	NA	NA	NA	NA	NA	NA	NA	NA	NA	NA	level5	NA	NA	NA	NA	NA	NA	Normal
11.455_469.28499	1.08459	0.437797	0.551037	0.396716	CER:CK	11.455	469.285	NA	NA	No MS2	C19 H44 N5 O4 P S	NA	NA	NA	NA	NA	NA	NA	NA	NA	NA	level5	NA	NA	NA	NA	NA	NA	Normal
11.455_510.28354	0.556373	0.0158448	0.0426533	1.0925	CER:CK	11.455	510.284	NA	NA	DDA for preferred ion	C27 H42 O9	NA	NA	NA	NA	NA	NA	NA	NA	NA	NA	level5	NA	NA	NA	NA	NA	NA	Down
11.455_592.27348	0.592889	0.0211437	0.0533722	0.994014	CER:CK	11.455	592.273	NA	NA	No MS2	C20 H46 N6 O10 P2	NA	NA	NA	NA	NA	NA	NA	NA	NA	NA	level5	NA	NA	NA	NA	NA	NA	Normal
11.455_672.33464	0.626771	0.0301613	0.07068	0.937996	CER:CK	11.455	672.335	NA	NA	DDA for preferred ion	C26 H54 N6 O10 P2	NA	NA	NA	NA	NA	NA	NA	NA	NA	NA	level5	NA	NA	NA	NA	NA	NA	Normal
11.456_691.34874	0.578179	0.00143935	0.00685114	1.06738	CER:CK	11.456	691.349	NA	NA	No MS2	NA	NA	NA	NA	NA	NA	NA	NA	NA	NA	NA	level5	NA	NA	NA	NA	NA	NA	Down
11.456_730.33835	0.605497	0.0175284	0.0460486	1.01855	CER:CK	11.456	730.338	NA	NA	DDA for preferred ion	C32 H61 O12 P3	NA	NA	NA	NA	NA	NA	NA	NA	NA	NA	level5	NA	NA	NA	NA	NA	NA	Down
11.459_753.41300	0.497592	0.0214628	0.053999	1.21111	CER:CK	11.459	753.413	NA	NA	No MS2	C37 H66 N5 O3 P3 S	NA	NA	NA	NA	NA	NA	NA	NA	NA	NA	level5	NA	NA	NA	NA	NA	NA	Down
11.462_654.32512	0.62786	0.0493625	0.102788	0.922419	CER:CK	11.462	654.325	NA	NA	No MS2	C39 H47 N2 O5 P	NA	NA	NA	NA	NA	NA	NA	NA	NA	NA	level5	NA	NA	NA	NA	NA	NA	Normal
11.463_469.30406	1.94372	0.0982026	0.175658	0.817479	CER:CK	11.463	469.304	NA	NA	No MS2	C20 H48 N5 O P S2	NA	NA	NA	NA	NA	NA	NA	NA	NA	NA	level5	NA	NA	NA	NA	NA	NA	Normal
11.464_409.28287	0.711511	0.0155508	0.0420101	0.705923	CER:CK	11.464	409.283	NA	NA	DDA for preferred ion	C23 H39 N O5	NA	NA	NA	NA	NA	NA	NA	NA	NA	NA	level5	NA	NA	NA	NA	NA	NA	Normal
11.466_366.24040	0.643027	0.134494	0.224516	0.754765	CER:CK	11.466	366.24	NA	NA	DDA for preferred ion	C21 H34 O5	NA	NA	NA	NA	NA	NA	NA	NA	NA	NA	level5	NA	NA	NA	NA	NA	NA	Normal
11.466_437.27791	1.2723	0.268576	0.381929	0.542872	CER:CK	11.466	437.278	NA	NA	No MS2	C25 H43 N O S2	NA	NA	NA	NA	NA	NA	NA	NA	NA	NA	level5	NA	NA	NA	NA	NA	NA	Normal
11.481_443.28844	0.786308	0.74172	0.815993	0.213843	CER:CK	11.481	443.288	NA	30.1	DDA for preferred ion	C23 H38 O7	Prostaglandin e2-1-glyceryl ester	NA	NA	17.0267	39944.2	3251	30.1155	Invalid mass	NA	NA	level3	Reference-4420	NA	NA	NA	NA	NA	Normal
11.488_430.21193	1.05185	0.642529	0.73006	0.27425	CER:CK	11.488	430.212	NA	NA	DDA for preferred ion	C21 H35 O7 P	NA	NA	NA	NA	NA	NA	NA	NA	NA	NA	level5	NA	NA	NA	NA	NA	NA	Normal
11.494_431.21510	1.21802	0.200705	0.306037	0.526527	CER:CK	11.494	431.215	NA	NA	DDA for preferred ion	C15 H38 N5 O3 P S2	NA	NA	NA	NA	NA	NA	NA	NA	NA	NA	level5	NA	NA	NA	NA	NA	NA	Normal
11.498_430.25686	0.536195	0.036028	0.0803176	1.0349	CER:CK	11.498	430.257	NA	NA	DDA for preferred ion	C23 H34 N4 O4	NA	NA	NA	NA	NA	NA	NA	NA	NA	NA	level5	NA	NA	NA	NA	NA	NA	Down
11.498_475.31484	0.57207	0.0332055	0.0754956	0.995145	CER:CK	11.498	475.315	NA	NA	DDA for preferred ion	C25 H41 N5 O4	NA	NA	NA	NA	NA	NA	NA	NA	NA	NA	level5	NA	NA	NA	NA	NA	NA	Normal
11.5_378.24063	0.402364	0.0128494	0.0364995	1.26157	CER:CK	11.5	378.241	NA	NA	No MS2	C18 H40 N2 P2 S	NA	NA	NA	NA	NA	NA	NA	NA	NA	NA	level5	NA	NA	NA	NA	NA	NA	Down
11.5_583.33588	0.678822	0.0253092	0.0613938	0.828716	CER:CK	11.5	583.336	NA	NA	No MS2	C24 H50 N5 O9 P	NA	NA	NA	NA	NA	NA	NA	NA	NA	NA	level5	NA	NA	NA	NA	NA	NA	Normal
11.501_589.34667	0.717634	0.0387349	0.0851498	0.738274	CER:CK	11.501	589.347	NA	NA	No MS2	C27 H54 N5 O3 P3	NA	NA	NA	NA	NA	NA	NA	NA	NA	NA	level5	NA	NA	NA	NA	NA	NA	Normal
11.503_501.31150	0.636136	0.0642646	0.125541	0.885899	CER:CK	11.503	501.312	NA	NA	No MS2	C20 H50 N5 O3 P3	NA	NA	NA	NA	NA	NA	NA	NA	NA	NA	level5	NA	NA	NA	NA	NA	NA	Normal
11.525_457.30440	0.61237	0.0301065	0.0705877	0.885223	CER:CK	11.525	457.304	NA	NA	DDA for preferred ion	C24 H43 N O7	NA	NA	NA	NA	NA	NA	NA	NA	NA	NA	level5	NA	NA	NA	NA	NA	NA	Normal
11.541_389.31406	1.08963	0.329976	0.445055	0.239439	CER:CK	11.541	389.314	NA	NA	No MS2	C21 H43 N O5	NA	NA	NA	NA	NA	NA	NA	NA	NA	NA	level5	NA	NA	NA	NA	NA	NA	Normal
11.541_390.31749	1.05479	0.42415	0.537069	0.181629	CER:CK	11.541	390.317	NA	NA	DDA for preferred ion	C22 H46 O3 S	NA	NA	NA	NA	NA	NA	NA	NA	NA	NA	level5	NA	NA	NA	NA	NA	NA	Normal
11.543_362.28615	0.965764	0.687398	0.766398	0.168297	CER:CK	11.543	362.286	NA	NA	DDA for preferred ion	C20 H42 O3 S	NA	NA	NA	NA	NA	NA	NA	NA	NA	NA	level5	NA	NA	NA	NA	NA	NA	Normal
11.546_361.28271	0.958431	0.668246	0.750474	0.144693	CER:CK	11.546	361.283	NA	NA	No MS2	C19 H39 N O5	NA	NA	NA	NA	NA	NA	NA	NA	NA	NA	level5	NA	NA	NA	NA	NA	NA	Normal
11.549_387.29841	0.905178	0.685634	0.765534	0.179319	CER:CK	11.549	387.298	NA	NA	DDA for preferred ion	C22 H37 N5 O	NA	NA	NA	NA	NA	NA	NA	NA	NA	NA	level5	NA	NA	NA	NA	NA	NA	Normal
11.553_359.26707	0.937191	0.336024	0.450162	0.187751	CER:CK	11.553	359.267	NA	NA	DDA for preferred ion	C19 H37 N O5	NA	NA	NA	NA	NA	NA	NA	NA	NA	NA	level5	NA	NA	NA	NA	NA	NA	Normal
11.56_461.33552	1.07784	0.939645	0.959125	0.224976	CER:CK	11.56	461.336	NA	NA	DDA for preferred ion	C24 H47 N O7	NA	NA	NA	NA	NA	NA	NA	NA	NA	NA	level5	NA	NA	NA	NA	NA	NA	Normal
11.56_487.33175	1.17611	0.611513	0.705142	0.315849	CER:CK	11.56	487.332	NA	NA	No MS2	C26 H49 N O5 S	NA	NA	NA	NA	NA	NA	NA	NA	NA	NA	level5	NA	NA	NA	NA	NA	NA	Normal
11.562_226.15699	0.852574	0.128094	0.21572	0.432069	CER:CK	11.562	226.157	NA	NA	DDA for preferred ion	C13 H22 O3	NA	NA	NA	NA	NA	NA	NA	NA	NA	NA	level5	NA	NA	NA	NA	NA	NA	Normal
11.563_431.32485	1.16795	0.00101209	0.00530245	0.501868	CER:CK	11.563	431.325	NA	NA	DDA for preferred ion	C23 H45 N O6	NA	NA	NA	NA	NA	NA	NA	NA	NA	NA	level5	NA	NA	NA	NA	NA	NA	Normal
11.563_457.32108	1.20436	0.0323791	0.0741947	0.512313	CER:CK	11.563	457.321	NA	NA	DDA for preferred ion	C28 H44 Cl N3	NA	NA	NA	NA	NA	NA	NA	NA	NA	NA	level5	NA	NA	NA	NA	NA	NA	Normal
11.564_312.22978	0.229287	0.00467784	0.0167607	1.61756	CER:CK	11.564	312.23	NA	NA	DDA for preferred ion	C18 H32 O4	NA	NA	NA	NA	NA	NA	NA	NA	NA	NA	level5	NA	NA	NA	NA	NA	NA	Down
11.565_432.32823	1.06075	0.327545	0.44282	0.192674	CER:CK	11.565	432.328	NA	NA	DDA for preferred ion	C23 H49 N2 O P S	NA	NA	NA	NA	NA	NA	NA	NA	NA	NA	level5	NA	NA	NA	NA	NA	NA	Normal
11.569_398.26679	0.937017	0.787255	0.849798	0.290709	CER:CK	11.569	398.267	NA	33.9	DDA for preferred ion	C20 H40 O6	Peg monolaurate n4	NA	NA	21.9843	58425	3737	33.933	Invalid mass	NA	NA	level3	Reference-5493	NA	NA	NA	NA	NA	Normal
11.57_333.23025	0.547216	0.00268773	0.0110267	1.10357	CER:CK	11.57	333.23	NA	NA	No MS2	C20 H31 N O3	NA	NA	NA	NA	NA	NA	NA	NA	NA	NA	level5	NA	NA	NA	NA	NA	NA	Down
11.57_438.25949	0.893828	0.601087	0.695748	0.357675	CER:CK	11.57	438.259	NA	NA	DDA for preferred ion	C22 H39 N4 O P S	NA	NA	NA	NA	NA	NA	NA	NA	NA	NA	level5	NA	NA	NA	NA	NA	NA	Normal
11.571_238.15702	0.52412	0.000474049	0.00294528	1.19374	CER:CK	11.571	238.157	NA	NA	DDA for preferred ion	C14 H22 O3	NA	NA	NA	NA	NA	NA	NA	NA	NA	NA	level5	NA	NA	NA	NA	NA	NA	Down
11.582_408.24880	0.843216	0.0742407	0.140707	0.49491	CER:CK	11.582	408.249	NA	NA	No MS2	C18 H36 N2 O8	NA	NA	NA	NA	NA	NA	NA	NA	NA	NA	level5	NA	NA	NA	NA	NA	NA	Normal
11.59_366.24028	1.55096	0.281589	0.395763	0.553346	CER:CK	11.59	366.24	NA	NA	DDA for preferred ion	C21 H34 O5	NA	NA	NA	NA	NA	NA	NA	NA	NA	NA	level5	NA	NA	NA	NA	NA	NA	Normal
11.59_389.24138	0.413892	0.0376694	0.0832071	1.08889	CER:CK	11.59	389.241	NA	NA	No MS2	C19 H35 N O7	NA	NA	NA	NA	NA	NA	NA	NA	NA	NA	level5	NA	NA	NA	NA	NA	NA	Down
11.593_381.28788	0.750457	0.126501	0.21374	0.650343	CER:CK	11.593	381.288	NA	NA	No MS2	C23 H35 N5	NA	NA	NA	NA	NA	NA	NA	NA	NA	NA	level5	NA	NA	NA	NA	NA	NA	Normal
11.595_429.30906	2.47733	0.0760048	0.142785	1.01552	CER:CK	11.595	429.309	NA	NA	DDA for preferred ion	C23 H43 N O6	NA	NA	NA	NA	NA	NA	NA	NA	NA	NA	level5	NA	NA	NA	NA	NA	NA	Normal
11.604_340.22483	0.780759	0.202744	0.308017	0.565283	CER:CK	11.604	340.225	NA	NA	DDA for preferred ion	C19 H32 O5	NA	NA	NA	NA	NA	NA	NA	NA	NA	NA	level5	NA	NA	NA	NA	NA	NA	Normal
11.604_385.28276	0.928114	0.605758	0.699916	0.243774	CER:CK	11.604	385.283	NA	NA	DDA for preferred ion	C21 H39 N O5	NA	NA	NA	NA	NA	NA	NA	NA	NA	NA	level5	NA	NA	NA	NA	NA	NA	Normal
11.604_395.26712	1.17976	0.227317	0.336747	0.376958	CER:CK	11.604	395.267	NA	NA	DDA for preferred ion	C16 H38 N5 O4 P	NA	NA	NA	NA	NA	NA	NA	NA	NA	NA	level5	NA	NA	NA	NA	NA	NA	Normal
11.605_290.18809	0.73889	0.151829	0.245837	0.656006	CER:CK	11.605	290.188	NA	NA	DDA for preferred ion	C18 H26 O3	NA	NA	NA	NA	NA	NA	NA	NA	NA	NA	level5	NA	NA	NA	NA	NA	NA	Normal
11.606_375.27736	3.49427	0.00574225	0.0195784	1.47539	CER:CK	11.606	375.277	NA	NA	No MS2	C17 H38 N5 O2 P	NA	NA	NA	NA	NA	NA	NA	NA	NA	NA	level5	NA	NA	NA	NA	NA	NA	Up
11.61_464.21791	1.47802	0.279661	0.393295	0.543186	CER:CK	11.61	464.218	NA	NA	No MS2	C22 H41 O4 P S2	NA	NA	NA	NA	NA	NA	NA	NA	NA	NA	level5	NA	NA	NA	NA	NA	NA	Normal
11.617_266.18815	1.01898	0.817202	0.871609	0.0709928	CER:CK	11.617	266.188	NA	NA	DDA for preferred ion	C16 H26 O3	NA	NA	NA	NA	NA	NA	NA	NA	NA	NA	level5	NA	NA	NA	NA	NA	NA	Normal
11.627_402.20189	0.863314	0.382274	0.496295	0.518538	CER:CK	11.627	402.202	NA	NA	No MS2	NA	NA	NA	NA	NA	NA	NA	NA	NA	NA	NA	level5	NA	NA	NA	NA	NA	NA	Normal
11.631_357.25127	0.760872	0.069471	0.133421	0.632264	CER:CK	11.631	357.251	NA	NA	DDA for preferred ion	C19 H35 N O5	NA	NA	NA	NA	NA	NA	NA	NA	NA	NA	level5	NA	NA	NA	NA	NA	NA	Normal
11.632_178.09957	1.32273	0.0543531	0.110615	0.638916	CER:CK	11.632	178.1	NA	63.3	DDA for preferred ion	C11 H14 O2	Butyl benzoate	NA	NA	0.000190245	1.0682	3884	63.2603	Full match	NA	NA	level2	Reference-6585	NA	NA	NA	NA	NA	Normal
11.633_398.23038	0.514881	0.139888	0.231125	0.779601	CER:CK	11.633	398.23	NA	40.2	DDA for preferred ion	C25 H33 F O4	Al 8810 methyl ester	NA	NA	-18.0059	-43258.9	3748	40.1847	Invalid mass	NA	NA	level3	Reference-4741	NA	NA	NA	NA	NA	Normal
11.634_1077.64517	1.18709	0.522784	0.630452	0.635868	CER:CK	11.634	1077.65	NA	NA	No MS2	C51 H102 N O16 P3	NA	NA	NA	NA	NA	NA	NA	NA	NA	NA	level5	NA	NA	NA	NA	NA	NA	Normal
11.634_443.28845	0.614102	0.169259	0.267623	0.661089	CER:CK	11.634	443.288	NA	NA	DDA for preferred ion	C24 H37 N5 O3	NA	NA	NA	NA	NA	NA	NA	NA	NA	NA	level5	NA	NA	NA	NA	NA	NA	Normal
11.634_552.29208	1.11599	0.537114	0.641777	0.304918	CER:CK	11.634	552.292	NA	NA	DDA for preferred ion	C25 H40 N6 O8	NA	NA	NA	NA	NA	NA	NA	NA	NA	NA	level5	NA	NA	NA	NA	NA	NA	Normal
11.634_568.26528	1.09326	0.60087	0.695673	0.272598	CER:CK	11.634	568.265	NA	NA	DDA for preferred ion	C28 H46 N2 O4 P2 S	NA	NA	NA	NA	NA	NA	NA	NA	NA	NA	level5	NA	NA	NA	NA	NA	NA	Normal
11.635_494.28855	1.04832	0.790613	0.852618	0.258677	CER:CK	11.635	494.289	NA	NA	DDA for preferred ion	C27 H42 O8	NA	NA	NA	NA	NA	NA	NA	NA	NA	NA	level5	NA	NA	NA	NA	NA	NA	Normal
11.635_512.29919	1.06756	0.761564	0.830879	0.266377	CER:CK	11.635	512.299	NA	NA	DDA for preferred ion	C27 H44 O9	NA	NA	NA	NA	NA	NA	NA	NA	NA	NA	level5	NA	NA	NA	NA	NA	NA	Normal
11.635_601.36321	1.7741	0.0399078	0.0868365	0.928995	CER:CK	11.635	601.363	NA	NA	No MS2	C34 H51 N O8	NA	NA	NA	NA	NA	NA	NA	NA	NA	NA	level5	NA	NA	NA	NA	NA	NA	Normal
11.636_392.25625	1.26937	0.383944	0.49804	0.484182	CER:CK	11.636	392.256	NA	NA	No MS2	C16 H38 N6 O P2	NA	NA	NA	NA	NA	NA	NA	NA	NA	NA	level5	NA	NA	NA	NA	NA	NA	Normal
11.636_530.30987	1.08741	0.6984	0.776585	0.277566	CER:CK	11.636	530.31	4.3	NA	DDA for preferred ion	C28 H42 N4 O6	Kukoamine B 地骨皮乙素	1004	Alkaloids 生物碱类及苷类	-0.000564573	-1.06461	3332	4.25282	No match	NA	NA	level3	NA	NA	NA	NA	NA	NA	Normal
11.636_573.35158	1.44835	0.127612	0.215146	0.72482	CER:CK	11.636	573.352	NA	NA	No MS2	C23 H52 N5 O9 P	NA	NA	NA	NA	NA	NA	NA	NA	NA	NA	level5	NA	NA	NA	NA	NA	NA	Normal
11.637_1082.60099	1.36817	0.330527	0.445535	0.726402	CER:CK	11.637	1082.6	NA	NA	No MS2	NA	NA	NA	NA	NA	NA	NA	NA	NA	NA	NA	level5	NA	NA	NA	NA	NA	NA	Normal
11.637_536.31789	1.13966	0.62277	0.713808	0.317082	CER:CK	11.637	536.318	NA	NA	No MS2	C37 H45 O P	NA	NA	NA	NA	NA	NA	NA	NA	NA	NA	level5	NA	NA	NA	NA	NA	NA	Normal
11.637_547.33677	1.22688	0.51175	0.620955	0.395564	CER:CK	11.637	547.337	NA	NA	DDA for preferred ion	C27 H49 N O10	NA	NA	NA	NA	NA	NA	NA	NA	NA	NA	level5	NA	NA	NA	NA	NA	NA	Normal
11.637_584.22844	1.33719	0.298441	0.412609	0.550951	CER:CK	11.637	584.228	NA	NA	DDA for preferred ion	C28 H40 O11 S	NA	NA	NA	NA	NA	NA	NA	NA	NA	NA	level5	NA	NA	NA	NA	NA	NA	Normal
11.638_350.24563	1.12511	0.534889	0.639777	0.348817	CER:CK	11.638	350.246	NA	NA	DDA for preferred ion	C21 H34 O4	NA	NA	NA	NA	NA	NA	NA	NA	NA	NA	level5	NA	NA	NA	NA	NA	NA	Normal
11.638_476.27774	1.10024	0.626159	0.716756	0.320551	CER:CK	11.638	476.278	NA	NA	DDA for preferred ion	C27 H40 O7	NA	NA	NA	NA	NA	NA	NA	NA	NA	NA	level5	NA	NA	NA	NA	NA	NA	Normal
11.638_529.32561	1.02372	0.897864	0.929742	0.250321	CER:CK	11.638	529.326	NA	NA	No MS2	C31 H49 N O2 P2	NA	NA	NA	NA	NA	NA	NA	NA	NA	NA	level5	NA	NA	NA	NA	NA	NA	Normal
11.638_575.36724	1.33594	0.197268	0.302307	0.578787	CER:CK	11.638	575.367	NA	NA	DDA for preferred ion	C28 H54 N3 O7 P	NA	NA	NA	NA	NA	NA	NA	NA	NA	NA	level5	NA	NA	NA	NA	NA	NA	Normal
11.642_258.19832	1.26615	0.583752	0.680282	0.42753	CER:CK	11.642	258.198	NA	NA	No MS2	C18 H26 O	NA	NA	NA	NA	NA	NA	NA	NA	NA	NA	level5	NA	NA	NA	NA	NA	NA	Normal
11.649_741.41402	1.68526	0.350369	0.464353	0.642071	CER:CK	11.649	741.414	NA	NA	No MS2	C28 H64 N5 O15 P	NA	NA	NA	NA	NA	NA	NA	NA	NA	NA	level5	NA	NA	NA	NA	NA	NA	Normal
11.654_266.11539	1.27398	0.669214	0.751061	0.420031	CER:CK	11.654	266.115	NA	NA	DDA for preferred ion	C8 H19 N4 O4 P	NA	NA	NA	NA	NA	NA	NA	NA	NA	NA	level5	NA	NA	NA	NA	NA	NA	Normal
11.654_386.17288	1.31027	0.578419	0.677213	0.436591	CER:CK	11.654	386.173	14.7	93.9	DDA for preferred ion	C22 H26 O6	Bis(methylbenzylidene)sorbitol	NA	NA	-6.29971e-05	-0.163132	3771	93.8507	Partial match	NA	NA	level2	Reference-7439	NA	NA	NA	NA	NA	Normal
11.655_431.23085	1.43906	0.365721	0.479702	0.529041	CER:CK	11.655	431.231	NA	NA	DDA for preferred ion	C24 H33 N O6	NA	NA	NA	NA	NA	NA	NA	NA	NA	NA	level5	NA	NA	NA	NA	NA	NA	Normal
11.655_473.24152	1.55626	0.231353	0.34129	0.633624	CER:CK	11.655	473.242	NA	NA	No MS2	C19 H43 N3 O4 S3	NA	NA	NA	NA	NA	NA	NA	NA	NA	NA	level5	NA	NA	NA	NA	NA	NA	Normal
11.656_501.23665	1.84211	0.314558	0.428934	0.634232	CER:CK	11.656	501.237	NA	NA	No MS2	C22 H40 N5 O2 P S2	NA	NA	NA	NA	NA	NA	NA	NA	NA	NA	level5	NA	NA	NA	NA	NA	NA	Normal
11.659_542.26714	1.91997	0.0610051	0.12051	1.14481	CER:CK	11.659	542.267	NA	NA	No MS2	C30 H44 N2 O P2 S	NA	NA	NA	NA	NA	NA	NA	NA	NA	NA	level5	NA	NA	NA	NA	NA	NA	Normal
11.661_692.36116	0.905879	0.232917	0.343045	0.329019	CER:CK	11.661	692.361	NA	NA	DDA for preferred ion	C33 H56 O15	NA	NA	NA	NA	NA	NA	NA	NA	NA	NA	level5	NA	NA	NA	NA	NA	NA	Normal
11.663_294.18300	0.736037	0.00846923	0.0264353	0.754278	CER:CK	11.663	294.183	NA	NA	DDA for preferred ion	C17 H26 O4	NA	NA	NA	NA	NA	NA	NA	NA	NA	NA	level5	NA	NA	NA	NA	NA	NA	Normal
11.663_457.22751	1.61239	0.287255	0.400896	0.630885	CER:CK	11.663	457.228	NA	NA	DDA for preferred ion	C21 H37 N3 O4 P2	NA	NA	NA	NA	NA	NA	NA	NA	NA	NA	level5	NA	NA	NA	NA	NA	NA	Normal
11.665_447.22582	1.83011	0.133604	0.223119	0.85248	CER:CK	11.665	447.226	NA	NA	DDA for preferred ion	NA	NA	NA	NA	NA	NA	NA	NA	NA	NA	NA	level5	NA	NA	NA	NA	NA	NA	Normal
11.667_417.21504	1.39164	0.570175	0.670475	0.525975	CER:CK	11.667	417.215	NA	NA	No MS2	C23 H31 N O6	NA	NA	NA	NA	NA	NA	NA	NA	NA	NA	level5	NA	NA	NA	NA	NA	NA	Normal
11.667_456.23110	1.86442	0.238296	0.349282	0.806537	CER:CK	11.667	456.231	NA	NA	No MS2	NA	NA	NA	NA	NA	NA	NA	NA	NA	NA	NA	level5	NA	NA	NA	NA	NA	NA	Normal
11.673_435.24640	1.5387	0.125344	0.211946	0.687599	CER:CK	11.673	435.246	NA	NA	DDA for other ion	C24 H39 N O2 P2	NA	NA	NA	NA	NA	NA	NA	NA	NA	NA	level5	NA	NA	NA	NA	NA	NA	Normal
11.677_344.21974	0.170208	0.0319846	0.0737881	1.45399	CER:CK	11.677	344.22	NA	NA	No MS2	C19 H36 O S2	NA	NA	NA	NA	NA	NA	NA	NA	NA	NA	level5	NA	NA	NA	NA	NA	NA	Down
11.684_577.34654	1.51755	0.271335	0.384777	0.637191	CER:CK	11.684	577.347	NA	NA	No MS2	C26 H54 N5 O3 P3	NA	NA	NA	NA	NA	NA	NA	NA	NA	NA	level5	NA	NA	NA	NA	NA	NA	Normal
11.684_711.40135	0.765295	0.220639	0.329107	0.536412	CER:CK	11.684	711.401	NA	NA	No MS2	NA	NA	NA	NA	NA	NA	NA	NA	NA	NA	NA	level5	NA	NA	NA	NA	NA	NA	Normal
11.686_712.40657	0.576739	0.0520424	0.107102	0.927866	CER:CK	11.686	712.407	NA	NA	No MS2	C26 H60 N6 O16	NA	NA	NA	NA	NA	NA	NA	NA	NA	NA	level5	NA	NA	NA	NA	NA	NA	Normal
11.688_561.31499	1.51433	0.181094	0.282339	0.631172	CER:CK	11.688	561.315	NA	NA	DDA for preferred ion	C21 H48 N5 O10 P	NA	NA	NA	NA	NA	NA	NA	NA	NA	NA	level5	NA	NA	NA	NA	NA	NA	Normal
11.688_676.36601	0.746232	0.199097	0.304294	0.556894	CER:CK	11.688	676.366	NA	NA	DDA for preferred ion	C33 H56 O14	NA	NA	NA	NA	NA	NA	NA	NA	NA	NA	level5	NA	NA	NA	NA	NA	NA	Normal
11.69_716.35851	0.712001	0.0528017	0.108078	0.675615	CER:CK	11.69	716.359	NA	NA	No MS2	C39 H58 O8 P2	NA	NA	NA	NA	NA	NA	NA	NA	NA	NA	level5	NA	NA	NA	NA	NA	NA	Normal
11.691_352.26118	0.749263	0.35785	0.471945	0.426802	CER:CK	11.691	352.261	NA	NA	No MS2	C22 H32 N4	NA	NA	NA	NA	NA	NA	NA	NA	NA	NA	level5	NA	NA	NA	NA	NA	NA	Normal
11.691_475.26998	0.961968	0.989219	0.991753	0.177636	CER:CK	11.691	475.27	NA	NA	DDA for preferred ion	NA	NA	NA	NA	NA	NA	NA	NA	NA	NA	NA	level5	NA	NA	NA	NA	NA	NA	Normal
11.692_260.21394	0.589376	0.0390687	0.085678	0.870838	CER:CK	11.692	260.214	NA	NA	No MS2	C12 H29 N4 P	NA	NA	NA	NA	NA	NA	NA	NA	NA	NA	level5	NA	NA	NA	NA	NA	NA	Normal
11.694_514.31617	0.650907	0.0988405	0.17638	0.790874	CER:CK	11.694	514.316	NA	NA	No MS2	C26 H47 N2 O6 P	NA	NA	NA	NA	NA	NA	NA	NA	NA	NA	level5	NA	NA	NA	NA	NA	NA	Normal
11.695_496.30591	0.724043	0.175961	0.276123	0.625422	CER:CK	11.695	496.306	NA	NA	No MS2	C24 H48 O8 S	NA	NA	NA	NA	NA	NA	NA	NA	NA	NA	level5	NA	NA	NA	NA	NA	NA	Normal
11.701_393.25124	0.943819	0.88298	0.920995	0.182193	CER:CK	11.701	393.251	NA	NA	No MS2	C18 H41 N3 P2 S	NA	NA	NA	NA	NA	NA	NA	NA	NA	NA	level5	NA	NA	NA	NA	NA	NA	Normal
11.701_658.35655	0.88152	0.528573	0.634759	0.325179	CER:CK	11.701	658.357	NA	NA	No MS2	C26 H54 N6 O11 S	NA	NA	NA	NA	NA	NA	NA	NA	NA	NA	level5	NA	NA	NA	NA	NA	NA	Normal
11.713_297.19390	0.735363	0.260878	0.373412	0.517507	CER:CK	11.713	297.194	NA	NA	No MS2	C17 H23 N5	NA	NA	NA	NA	NA	NA	NA	NA	NA	NA	level5	NA	NA	NA	NA	NA	NA	Normal
11.713_451.29351	1.19109	0.617237	0.709776	0.33033	CER:CK	11.713	451.294	NA	NA	No MS2	C21 H47 N3 O P2 S	NA	NA	NA	NA	NA	NA	NA	NA	NA	NA	level5	NA	NA	NA	NA	NA	NA	Normal
11.717_362.28615	0.87049	0.160791	0.256895	0.37276	CER:CK	11.717	362.286	NA	NA	DDA for preferred ion	C20 H42 O3 S	NA	NA	NA	NA	NA	NA	NA	NA	NA	NA	level5	NA	NA	NA	NA	NA	NA	Normal
11.719_224.14142	0.41684	6.16421e-06	0.00012219	1.4464	CER:CK	11.719	224.141	NA	NA	DDA for preferred ion	C13 H20 O3	NA	NA	NA	NA	NA	NA	NA	NA	NA	NA	level5	NA	NA	NA	NA	NA	NA	Down
11.721_380.21214	0.0777796	0.288229	0.401543	0.872083	CER:CK	11.721	380.212	NA	NA	DDA for preferred ion	C15 H34 N4 O3 P2	NA	NA	NA	NA	NA	NA	NA	NA	NA	NA	level5	NA	NA	NA	NA	NA	NA	Normal
11.73_487.33150	0.713387	0.257365	0.370473	0.588042	CER:CK	11.73	487.332	NA	NA	No MS2	C29 H46 Cl N3 O	NA	NA	NA	NA	NA	NA	NA	NA	NA	NA	level5	NA	NA	NA	NA	NA	NA	Normal
11.733_431.32482	0.633628	0.0129045	0.0365881	0.884117	CER:CK	11.733	431.325	NA	NA	DDA for preferred ion	C23 H45 N O6	NA	NA	NA	NA	NA	NA	NA	NA	NA	NA	level5	NA	NA	NA	NA	NA	NA	Normal
11.733_461.33552	0.594894	0.107672	0.188036	0.812271	CER:CK	11.733	461.336	NA	NA	DDA for preferred ion	C24 H47 N O7	NA	NA	NA	NA	NA	NA	NA	NA	NA	NA	level5	NA	NA	NA	NA	NA	NA	Normal
11.734_369.26008	0.736764	0.0816446	0.151234	0.630385	CER:CK	11.734	369.26	NA	NA	DDA for preferred ion	C21 H40 N P S	NA	NA	NA	NA	NA	NA	NA	NA	NA	NA	level5	NA	NA	NA	NA	NA	NA	Normal
11.735_434.30749	0.445837	0.0397323	0.0866767	1.12432	CER:CK	11.735	434.307	NA	NA	No MS2	C22 H47 N2 O2 P S	NA	NA	NA	NA	NA	NA	NA	NA	NA	NA	level5	NA	NA	NA	NA	NA	NA	Down
11.736_395.26711	0.910153	0.514727	0.623693	0.330025	CER:CK	11.736	395.267	NA	NA	DDA for preferred ion	C16 H38 N5 O4 P	NA	NA	NA	NA	NA	NA	NA	NA	NA	NA	level5	NA	NA	NA	NA	NA	NA	Normal
11.736_438.25943	0.501294	0.05593	0.11307	1.04002	CER:CK	11.736	438.259	NA	NA	DDA for preferred ion	C20 H44 N2 O2 P2 S	NA	NA	NA	NA	NA	NA	NA	NA	NA	NA	level5	NA	NA	NA	NA	NA	NA	Normal
11.741_726.38628	0.488387	0.00296042	0.011745	1.25648	CER:CK	11.741	726.386	NA	NA	No MS2	NA	NA	NA	NA	NA	NA	NA	NA	NA	NA	NA	level5	NA	NA	NA	NA	NA	NA	Down
11.743_244.13109	0.530596	0.00460799	0.016575	1.07887	CER:CK	11.743	244.131	NA	NA	No MS2	C12 H20 O5	NA	NA	NA	NA	NA	NA	NA	NA	NA	NA	level5	NA	NA	NA	NA	NA	NA	Down
11.743_366.24031	0.792565	0.305312	0.420017	0.563522	CER:CK	11.743	366.24	NA	NA	DDA for preferred ion	C21 H34 O5	NA	NA	NA	NA	NA	NA	NA	NA	NA	NA	level5	NA	NA	NA	NA	NA	NA	Normal
11.747_730.33812	0.479709	0.0312224	0.0725354	1.24676	CER:CK	11.747	730.338	NA	NA	No MS2	C53 H47 O P	NA	NA	NA	NA	NA	NA	NA	NA	NA	NA	level5	NA	NA	NA	NA	NA	NA	Down
11.755_480.28410	0.223613	0.00186165	0.00829498	1.83124	CER:CK	11.755	480.284	NA	NA	No MS2	C27 H47 O P3	NA	NA	NA	NA	NA	NA	NA	NA	NA	NA	level5	NA	NA	NA	NA	NA	NA	Down
11.76_429.30911	1.10062	0.779792	0.845729	0.148714	CER:CK	11.76	429.309	NA	NA	DDA for preferred ion	C23 H43 N O6	NA	NA	NA	NA	NA	NA	NA	NA	NA	NA	level5	NA	NA	NA	NA	NA	NA	Normal
11.77_350.20255	0.0466729	0.0274491	0.0654292	1.76568	CER:CK	11.77	350.203	NA	57.6	DDA for preferred ion	C22 H26 N2 O2	2-[({[4-({[(2-hydroxyphenyl)methylene]amino}methyl)cyclohexyl]methyl}imino)methyl]phenol	NA	NA	0.00311882	8.90583	3792	57.6126	Invalid mass	NA	NA	level3	Reference-7029	NA	NA	NA	NA	NA	Down
11.775_406.23304	0.820504	0.142304	0.234223	0.437102	CER:CK	11.775	406.233	NA	44.1	DDA for preferred ion	C25 H30 N2 O3	(4as,9ar)-7-benzyl-2-[(4-methoxyphenyl)acetyl]decahydro-6h-pyrido[3,4-d]azepin-6-one	NA	NA	0.00739497	18.2041	3383	44.1257	Invalid mass	NA	NA	level3	Reference-9361	NA	NA	NA	NA	NA	Normal
11.776_411.29848	1.66272	0.0393126	0.0859658	0.847457	CER:CK	11.776	411.298	NA	NA	No MS2	C24 H45 N S2	NA	NA	NA	NA	NA	NA	NA	NA	NA	NA	level5	NA	NA	NA	NA	NA	NA	Normal
11.779_312.22992	0.942597	0.880577	0.919325	0.227049	CER:CK	11.779	312.23	NA	NA	DDA for preferred ion	C18 H32 O4	NA	NA	NA	NA	NA	NA	NA	NA	NA	NA	level5	NA	NA	NA	NA	NA	NA	Normal
11.783_506.27913	0.635126	0.289942	0.402682	0.676665	CER:CK	11.783	506.279	NA	NA	No MS2	C32 H43 O P S	NA	NA	NA	NA	NA	NA	NA	NA	NA	NA	level5	NA	NA	NA	NA	NA	NA	Normal
11.785_727.39836	0.917144	0.647604	0.73346	0.277109	CER:CK	11.785	727.398	NA	NA	DDA for preferred ion	C32 H62 N3 O13 P	NA	NA	NA	NA	NA	NA	NA	NA	NA	NA	level5	NA	NA	NA	NA	NA	NA	Normal
11.786_732.35385	0.983414	0.832266	0.882981	0.21324	CER:CK	11.786	732.354	NA	NA	DDA for preferred ion	C28 H59 N6 O10 P3	NA	NA	NA	NA	NA	NA	NA	NA	NA	NA	level5	NA	NA	NA	NA	NA	NA	Normal
11.792_216.15154	0.607261	0.118302	0.201827	0.72352	CER:CK	11.792	216.152	NA	NA	No MS2	C15 H20 O	NA	NA	NA	NA	NA	NA	NA	NA	NA	NA	level5	NA	NA	NA	NA	NA	NA	Normal
11.796_533.31248	0.439326	1.04928e-06	3.43188e-05	1.39733	CER:CK	11.796	533.312	NA	NA	No MS2	C30 H50 N O P3	NA	NA	NA	NA	NA	NA	NA	NA	NA	NA	level5	NA	NA	NA	NA	NA	NA	Down
11.797_308.19860	0.680354	0.0887815	0.162288	0.680643	CER:CK	11.797	308.199	NA	57.7	DDA for preferred ion	C18 H30 O5	2,3-dinor-8-epi-prostaglandin f2α	NA	NA	-18.0107	-55212.2	3814	57.707	Invalid mass	NA	C14794	level3	Reference-9741	FA Fatty acyls	FA03 Eicosanoids	FA0301 Prostaglandins	Fatty acyls[FA]	map00590 Arachidonic acid metabolism	Normal
11.797_403.14454	0.786467	0.242239	0.353253	0.442515	CER:CK	11.797	403.145	NA	NA	DDA for preferred ion	C14 H32 N O6 P3	NA	NA	NA	NA	NA	NA	NA	NA	NA	NA	level5	NA	NA	NA	NA	NA	NA	Normal
11.798_423.26229	0.842735	0.273698	0.387048	0.3718	CER:CK	11.798	423.262	NA	NA	No MS2	C19 H43 N3 O P2 S	NA	NA	NA	NA	NA	NA	NA	NA	NA	NA	level5	NA	NA	NA	NA	NA	NA	Normal
11.798_622.40489	0.471948	0.187343	0.290008	0.758384	CER:CK	11.798	622.405	NA	NA	No MS2	C28 H61 N6 O3 P3	NA	NA	NA	NA	NA	NA	NA	NA	NA	NA	level5	NA	NA	NA	NA	NA	NA	Normal
11.799_638.37911	0.505085	0.1483	0.24166	0.775178	CER:CK	11.799	638.379	NA	NA	DDA for preferred ion	C33 H54 N2 O10	NA	NA	NA	NA	NA	NA	NA	NA	NA	NA	level5	NA	NA	NA	NA	NA	NA	Normal
11.799_843.27196	3.28601	0.0340912	0.0770882	1.37146	CER:CK	11.799	843.272	NA	NA	DDA for preferred ion	C42 H48 N5 O8 P3	NA	NA	NA	NA	NA	NA	NA	NA	NA	NA	level5	NA	NA	NA	NA	NA	NA	Up
11.8_232.14641	0.516234	0.32719	0.44247	0.582062	CER:CK	11.8	232.146	NA	NA	No MS2	C8 H20 N6 S	NA	NA	NA	NA	NA	NA	NA	NA	NA	NA	level5	NA	NA	NA	NA	NA	NA	Normal
11.8_353.25636	0.861316	0.394397	0.507859	0.301776	CER:CK	11.8	353.256	NA	35.7	DDA for preferred ion	C20 H32 O4	5-(4-carboxy-3-methylbutyl)-1,4a-dimethyl-6-methylenedecahydro-1-naphthalenecarboxylic acid	NA	NA	17.0263	50638.8	3796	35.6514	Invalid mass	NA	NA	level3	Reference-7533	NA	NA	NA	NA	NA	Normal
11.8_670.31625	0.491879	0.158492	0.254377	0.786622	CER:CK	11.8	670.316	NA	NA	No MS2	C23 H57 N6 O8 P3 S	NA	NA	NA	NA	NA	NA	NA	NA	NA	NA	level5	NA	NA	NA	NA	NA	NA	Normal
11.802_262.19319	0.502673	0.102522	0.181401	0.830596	CER:CK	11.802	262.193	NA	NA	No MS2	C10 H26 N6 S	NA	NA	NA	NA	NA	NA	NA	NA	NA	NA	level5	NA	NA	NA	NA	NA	NA	Normal
11.808_364.23629	0.202592	0.104531	0.183954	1.1469	CER:CK	11.808	364.236	NA	NA	DDA for preferred ion	C18 H37 O5 P	NA	NA	NA	NA	NA	NA	NA	NA	NA	NA	level5	NA	NA	NA	NA	NA	NA	Normal
11.818_485.29923	0.837206	0.26995	0.383238	0.491199	CER:CK	11.818	485.299	NA	NA	DDA for preferred ion	C25 H43 N O8	NA	NA	NA	NA	NA	NA	NA	NA	NA	NA	level5	NA	NA	NA	NA	NA	NA	Normal
11.821_826.24649	3.67312	0.0298002	0.0700847	1.36649	CER:CK	11.821	826.246	NA	NA	DDA for preferred ion	C44 H42 O16	NA	NA	NA	NA	NA	NA	NA	NA	NA	NA	level5	NA	NA	NA	NA	NA	NA	Up
11.849_393.28788	1.38872	0.0412046	0.08904	0.759406	CER:CK	11.849	393.288	NA	NA	No MS2	C24 H35 N5	NA	NA	NA	NA	NA	NA	NA	NA	NA	NA	level5	NA	NA	NA	NA	NA	NA	Normal
11.859_552.29207	0.739574	0.0123239	0.0353358	0.746194	CER:CK	11.859	552.292	NA	NA	DDA for preferred ion	C25 H40 N6 O8	NA	NA	NA	NA	NA	NA	NA	NA	NA	NA	level5	NA	NA	NA	NA	NA	NA	Normal
11.861_392.25619	0.647286	0.0745987	0.14106	0.741065	CER:CK	11.861	392.256	NA	NA	DDA for preferred ion	C17 H37 N4 O4 P	NA	NA	NA	NA	NA	NA	NA	NA	NA	NA	level5	NA	NA	NA	NA	NA	NA	Normal
11.861_568.26526	0.646858	0.00351848	0.0133702	0.947406	CER:CK	11.861	568.265	NA	NA	DDA for preferred ion	C22 H47 N6 O3 P3 S	NA	NA	NA	NA	NA	NA	NA	NA	NA	NA	level5	NA	NA	NA	NA	NA	NA	Normal
11.863_547.33677	0.669544	0.0199723	0.0510056	0.83365	CER:CK	11.863	547.337	NA	NA	DDA for preferred ion	C28 H45 N5 O6	NA	NA	NA	NA	NA	NA	NA	NA	NA	NA	level5	NA	NA	NA	NA	NA	NA	Normal
11.864_512.29922	0.668621	0.030242	0.0707965	0.823992	CER:CK	11.864	512.299	NA	NA	DDA for preferred ion	C28 H40 N4 O5	NA	NA	NA	NA	NA	NA	NA	NA	NA	NA	level5	NA	NA	NA	NA	NA	NA	Normal
11.864_575.36724	0.857841	0.285246	0.399159	0.382086	CER:CK	11.864	575.367	NA	NA	DDA for preferred ion	C23 H54 N5 O9 P	NA	NA	NA	NA	NA	NA	NA	NA	NA	NA	level5	NA	NA	NA	NA	NA	NA	Normal
11.865_420.25125	0.705686	0.0757843	0.142512	0.73228	CER:CK	11.865	420.251	NA	NA	DDA for preferred ion	C24 H36 O6	NA	NA	NA	NA	NA	NA	NA	NA	NA	NA	level5	NA	NA	NA	NA	NA	NA	Normal
11.865_476.27772	0.740992	0.147684	0.241	0.580328	CER:CK	11.865	476.278	NA	NA	DDA for preferred ion	C21 H41 N4 O6 P	NA	NA	NA	NA	NA	NA	NA	NA	NA	NA	level5	NA	NA	NA	NA	NA	NA	Normal
11.865_584.22856	0.771436	0.114025	0.196878	0.576568	CER:CK	11.865	584.229	NA	NA	No MS2	C22 H41 N4 O10 P S	NA	NA	NA	NA	NA	NA	NA	NA	NA	NA	level5	NA	NA	NA	NA	NA	NA	Normal
11.866_350.07894	3.07386	0.21878	0.327063	0.904911	CER:CK	11.866	350.079	NA	NA	DDA for preferred ion	C20 H14 O6	NA	NA	NA	NA	NA	NA	NA	NA	NA	NA	level5	NA	NA	NA	NA	NA	NA	Normal
11.866_458.26689	0.738386	0.109861	0.19113	0.653126	CER:CK	11.866	458.267	NA	NA	No MS2	C22 H43 N4 P S2	NA	NA	NA	NA	NA	NA	NA	NA	NA	NA	level5	NA	NA	NA	NA	NA	NA	Normal
11.867_494.28855	0.626498	0.0187092	0.048593	0.906505	CER:CK	11.867	494.289	NA	NA	DDA for preferred ion	C27 H42 O8	NA	NA	NA	NA	NA	NA	NA	NA	NA	NA	level5	NA	NA	NA	NA	NA	NA	Normal
11.868_350.24564	0.71277	0.0307016	0.0715432	0.746631	CER:CK	11.868	350.246	NA	NA	DDA for preferred ion	C21 H34 O4	NA	NA	NA	NA	NA	NA	NA	NA	NA	NA	level5	NA	NA	NA	NA	NA	NA	Normal
11.87_333.28778	0.843548	0.114129	0.196982	0.440537	CER:CK	11.87	333.288	NA	NA	No MS2	C18 H39 N O4	NA	NA	NA	NA	NA	NA	NA	NA	NA	NA	level5	NA	NA	NA	NA	NA	NA	Normal
11.878_570.15276	3.67056	0.117593	0.200918	1.08642	CER:CK	11.878	570.153	NA	NA	No MS2	C43 H23 P	NA	NA	NA	NA	NA	NA	NA	NA	NA	NA	level5	NA	NA	NA	NA	NA	NA	Normal
11.88_550.27641	2.08932	0.0323495	0.0741755	1.11681	CER:CK	11.88	550.276	NA	NA	DDA for preferred ion	C30 H46 O5 S2	NA	NA	NA	NA	NA	NA	NA	NA	NA	NA	level5	NA	NA	NA	NA	NA	NA	Up
11.888_332.23485	0.885042	0.61322	0.706631	0.326618	CER:CK	11.888	332.235	NA	NA	DDA for preferred ion	C21 H32 O3	NA	NA	NA	NA	NA	NA	NA	NA	NA	NA	level5	NA	NA	NA	NA	NA	NA	Normal
11.888_507.29683	0.891796	0.59588	0.690943	0.310471	CER:CK	11.888	507.297	NA	NA	No MS2	C23 H45 N3 O7 S	NA	NA	NA	NA	NA	NA	NA	NA	NA	NA	level5	NA	NA	NA	NA	NA	NA	Normal
11.893_444.22785	0.803553	0.258988	0.371874	0.485694	CER:CK	11.893	444.228	NA	NA	DDA for preferred ion	C23 H33 N4 O3 P	NA	NA	NA	NA	NA	NA	NA	NA	NA	NA	level5	NA	NA	NA	NA	NA	NA	Normal
11.895_692.36086	0.794766	0.252132	0.364315	0.412447	CER:CK	11.895	692.361	NA	NA	DDA for preferred ion	C39 H53 N2 O7 P	NA	NA	NA	NA	NA	NA	NA	NA	NA	NA	level5	NA	NA	NA	NA	NA	NA	Normal
11.896_573.35158	1.44218	0.287683	0.401249	0.598122	CER:CK	11.896	573.352	NA	NA	DDA for preferred ion	C23 H52 N5 O9 P	NA	NA	NA	NA	NA	NA	NA	NA	NA	NA	level5	NA	NA	NA	NA	NA	NA	Normal
11.897_598.27599	1.42632	0.27594	0.389497	0.63628	CER:CK	11.897	598.276	NA	NA	No MS2	C26 H42 N6 O8 S	NA	NA	NA	NA	NA	NA	NA	NA	NA	NA	level5	NA	NA	NA	NA	NA	NA	Normal
11.898_530.31011	0.601931	0.152223	0.246126	0.75352	CER:CK	11.898	530.31	NA	NA	No MS2	C21 H52 N6 O P2 S2	NA	NA	NA	NA	NA	NA	NA	NA	NA	NA	level5	NA	NA	NA	NA	NA	NA	Normal
11.898_542.30999	1.62958	0.213831	0.321289	0.736088	CER:CK	11.898	542.31	NA	NA	DDA for preferred ion	C29 H42 N4 O6	NA	NA	NA	NA	NA	NA	NA	NA	NA	NA	level5	NA	NA	NA	NA	NA	NA	Normal
11.898_605.37800	1.84394	0.0661713	0.128389	0.938088	CER:CK	11.898	605.378	NA	NA	DDA for preferred ion	C31 H51 N5 O7	NA	NA	NA	NA	NA	NA	NA	NA	NA	NA	level5	NA	NA	NA	NA	NA	NA	Normal
11.899_560.32000	1.44997	0.260023	0.372775	0.621726	CER:CK	11.899	560.32	NA	NA	DDA for other ion	C27 H49 N2 O8 P	NA	NA	NA	NA	NA	NA	NA	NA	NA	NA	level5	NA	NA	NA	NA	NA	NA	Normal
11.899_577.34649	1.41789	0.295617	0.409075	0.587569	CER:CK	11.899	577.346	NA	NA	DDA for preferred ion	C27 H52 N3 O8 P	NA	NA	NA	NA	NA	NA	NA	NA	NA	NA	level5	NA	NA	NA	NA	NA	NA	Normal
11.899_582.30183	1.49386	0.196435	0.301332	0.67171	CER:CK	11.899	582.302	NA	NA	DDA for preferred ion	C28 H49 N4 O3 P3	NA	NA	NA	NA	NA	NA	NA	NA	NA	NA	level5	NA	NA	NA	NA	NA	NA	Normal
11.899_621.37264	1.65516	0.141587	0.233296	0.852241	CER:CK	11.899	621.373	NA	NA	No MS2	C28 H58 N5 O4 P3	NA	NA	NA	NA	NA	NA	NA	NA	NA	NA	level5	NA	NA	NA	NA	NA	NA	Normal
11.9_380.25614	1.50862	0.241048	0.351964	0.684218	CER:CK	11.9	380.256	NA	NA	DDA for preferred ion	C15 H36 N6 O3 S	NA	NA	NA	NA	NA	NA	NA	NA	NA	NA	level5	NA	NA	NA	NA	NA	NA	Normal
11.901_631.37350	1.95582	0.0429037	0.0922763	1.01071	CER:CK	11.901	631.374	NA	NA	No MS2	C36 H57 N O4 S2	NA	NA	NA	NA	NA	NA	NA	NA	NA	NA	level5	NA	NA	NA	NA	NA	NA	Up
11.905_351.24052	1.1503	0.580656	0.678445	0.290773	CER:CK	11.905	351.241	NA	NA	No MS2	C20 H33 N O4	NA	NA	NA	NA	NA	NA	NA	NA	NA	NA	level5	NA	NA	NA	NA	NA	NA	Normal
11.915_420.31008	1.0514	0.63615	0.72497	0.113387	CER:CK	11.915	420.31	NA	NA	DDA for preferred ion	C23 H40 N4 O3	NA	NA	NA	NA	NA	NA	NA	NA	NA	NA	level5	NA	NA	NA	NA	NA	NA	Normal
11.92_272.16236	0.641241	0.00370374	0.0139126	0.955508	CER:CK	11.92	272.162	NA	NA	DDA for preferred ion	C14 H24 O5	NA	NA	NA	NA	NA	NA	NA	NA	NA	NA	level5	NA	NA	NA	NA	NA	NA	Normal
11.922_561.31499	1.64207	0.150032	0.243789	0.769585	CER:CK	11.922	561.315	NA	NA	No MS2	C32 H45 N5 P2	NA	NA	NA	NA	NA	NA	NA	NA	NA	NA	level5	NA	NA	NA	NA	NA	NA	Normal
11.923_396.26222	0.143279	0.273223	0.386615	0.990036	CER:CK	11.923	396.262	NA	NA	No MS2	C19 H41 O6 P	NA	NA	NA	NA	NA	NA	NA	NA	NA	NA	level5	NA	NA	NA	NA	NA	NA	Normal
11.932_1033.58263	0.580724	0.0303347	0.0708485	0.896179	CER:CK	11.932	1033.58	NA	NA	No MS2	NA	NA	NA	NA	NA	NA	NA	NA	NA	NA	NA	level5	NA	NA	NA	NA	NA	NA	Normal
11.936_411.29842	0.516039	0.00651316	0.0215179	1.19837	CER:CK	11.936	411.298	NA	NA	DDA for preferred ion	C24 H45 N S2	NA	NA	NA	NA	NA	NA	NA	NA	NA	NA	level5	NA	NA	NA	NA	NA	NA	Down
11.937_429.30911	1.02932	0.892459	0.92624	0.0540356	CER:CK	11.937	429.309	NA	NA	DDA for preferred ion	C23 H43 N O6	NA	NA	NA	NA	NA	NA	NA	NA	NA	NA	level5	NA	NA	NA	NA	NA	NA	Normal
11.945_404.25619	0.81845	0.0394042	0.0861249	0.536497	CER:CK	11.945	404.256	NA	NA	No MS2	C25 H32 N4 O	NA	NA	NA	NA	NA	NA	NA	NA	NA	NA	level5	NA	NA	NA	NA	NA	NA	Normal
11.956_278.18806	0.108354	0.000103985	0.000942865	2.16931	CER:CK	11.956	278.188	NA	NA	DDA for preferred ion	C17 H26 O3	NA	NA	NA	NA	NA	NA	NA	NA	NA	NA	level5	NA	NA	NA	NA	NA	NA	Down
11.962_411.26329	0.331571	0.0156616	0.0422595	1.35058	CER:CK	11.962	411.263	NA	NA	DDA for preferred ion	C22 H37 N O6	NA	NA	NA	NA	NA	NA	NA	NA	NA	NA	level5	NA	NA	NA	NA	NA	NA	Down
11.963_478.23359	0.96123	0.780923	0.846357	0.190879	CER:CK	11.963	478.234	NA	NA	No MS2	C22 H39 O9 P	NA	NA	NA	NA	NA	NA	NA	NA	NA	NA	level5	NA	NA	NA	NA	NA	NA	Normal
11.971_340.22481	0.743424	0.246497	0.357866	0.580981	CER:CK	11.971	340.225	NA	NA	DDA for preferred ion	C19 H32 O5	NA	NA	NA	NA	NA	NA	NA	NA	NA	NA	level5	NA	NA	NA	NA	NA	NA	Normal
11.978_323.24574	0.128222	0.000541735	0.00326395	2.00674	CER:CK	11.978	323.246	NA	NA	No MS2	C13 H34 N5 O2 P	NA	NA	NA	NA	NA	NA	NA	NA	NA	NA	level5	NA	NA	NA	NA	NA	NA	Down
11.982_505.28936	1.3264	0.173559	0.273289	0.60061	CER:CK	11.982	505.289	NA	NA	No MS2	C25 H49 N O3 P2 S	NA	NA	NA	NA	NA	NA	NA	NA	NA	NA	level5	NA	NA	NA	NA	NA	NA	Normal
11.982_510.28353	1.06612	0.962063	0.973759	0.1488	CER:CK	11.982	510.284	NA	NA	DDA for preferred ion	C28 H46 O4 S2	NA	NA	NA	NA	NA	NA	NA	NA	NA	NA	level5	NA	NA	NA	NA	NA	NA	Normal
11.982_563.33070	1.01819	0.980062	0.985226	0.209842	CER:CK	11.982	563.331	NA	NA	DDA for preferred ion	C27 H49 N O11	NA	NA	NA	NA	NA	NA	NA	NA	NA	NA	level5	NA	NA	NA	NA	NA	NA	Normal
11.984_412.20989	0.963551	0.84158	0.890172	0.240791	CER:CK	11.984	412.21	NA	NA	No MS2	C14 H32 N6 O6 S	NA	NA	NA	NA	NA	NA	NA	NA	NA	NA	level5	NA	NA	NA	NA	NA	NA	Normal
11.984_482.21309	1.0134	0.966118	0.975558	0.169707	CER:CK	11.984	482.213	NA	NA	DDA for preferred ion	C28 H34 O5 S	NA	NA	NA	NA	NA	NA	NA	NA	NA	NA	level5	NA	NA	NA	NA	NA	NA	Normal
11.984_568.28601	1.0151	0.970095	0.977998	0.190788	CER:CK	11.984	568.286	NA	NA	DDA for preferred ion	C27 H47 N4 O3 P3	NA	NA	NA	NA	NA	NA	NA	NA	NA	NA	level5	NA	NA	NA	NA	NA	NA	Normal
11.984_591.36235	1.16521	0.685788	0.765534	0.30077	CER:CK	11.984	591.362	NA	NA	DDA for preferred ion	C23 H54 N5 O10 P	NA	NA	NA	NA	NA	NA	NA	NA	NA	NA	level5	NA	NA	NA	NA	NA	NA	Normal
11.989_388.17302	1.00579	0.783212	0.847593	0.292384	CER:CK	11.989	388.173	NA	NA	No MS2	C12 H29 N4 O8 P	NA	NA	NA	NA	NA	NA	NA	NA	NA	NA	level5	NA	NA	NA	NA	NA	NA	Normal
11.994_584.26018	1.22359	0.554955	0.657305	0.329169	CER:CK	11.994	584.26	NA	NA	No MS2	C32 H46 N2 P2 S2	NA	NA	NA	NA	NA	NA	NA	NA	NA	NA	level5	NA	NA	NA	NA	NA	NA	Normal
12.024_374.28594	1.16669	0.358219	0.472296	0.475927	CER:CK	12.024	374.286	NA	NA	No MS2	C21 H42 O3 S	NA	NA	NA	NA	NA	NA	NA	NA	NA	NA	level5	NA	NA	NA	NA	NA	NA	Normal
12.025_727.39835	0.568296	0.0271948	0.06506	0.981451	CER:CK	12.025	727.398	NA	NA	DDA for preferred ion	C28 H61 N3 O18	NA	NA	NA	NA	NA	NA	NA	NA	NA	NA	level5	NA	NA	NA	NA	NA	NA	Normal
12.026_732.35389	0.510569	0.018138	0.0473511	1.09469	CER:CK	12.026	732.354	NA	NA	No MS2	C24 H57 N6 O17 P	NA	NA	NA	NA	NA	NA	NA	NA	NA	NA	level5	NA	NA	NA	NA	NA	NA	Down
12.03_431.23088	1.55237	0.258825	0.371873	0.606368	CER:CK	12.03	431.231	NA	NA	DDA for preferred ion	C24 H33 N O6	NA	NA	NA	NA	NA	NA	NA	NA	NA	NA	level5	NA	NA	NA	NA	NA	NA	Normal
12.037_389.31406	0.864068	0.19033	0.293837	0.359759	CER:CK	12.037	389.314	NA	NA	DDA for preferred ion	C21 H43 N O5	NA	NA	NA	NA	NA	NA	NA	NA	NA	NA	level5	NA	NA	NA	NA	NA	NA	Normal
12.042_226.15699	0.684377	0.0516267	0.106492	0.706597	CER:CK	12.042	226.157	NA	NA	DDA for preferred ion	C13 H22 O3	NA	NA	NA	NA	NA	NA	NA	NA	NA	NA	level5	NA	NA	NA	NA	NA	NA	Normal
12.043_309.23830	0.784957	0.0803808	0.149316	0.551705	CER:CK	12.043	309.238	NA	NA	DDA for preferred ion	C12 H31 N5 O4	NA	NA	NA	NA	NA	NA	NA	NA	NA	NA	level5	NA	NA	NA	NA	NA	NA	Normal
12.044_361.28272	0.713151	0.0358817	0.0800693	0.708043	CER:CK	12.044	361.283	NA	44.8	DDA for preferred ion	C23 H38 F N O2	Arn1203	NA	NA	-18.0059	-47472.9	3898	44.8409	Invalid mass	NA	NA	level3	Reference-6756	NA	NA	NA	NA	NA	Normal
12.048_326.24554	0.774382	0.066372	0.128615	0.574608	CER:CK	12.048	326.246	NA	NA	DDA for preferred ion	C19 H34 O4	NA	NA	NA	NA	NA	NA	NA	NA	NA	NA	level5	NA	NA	NA	NA	NA	NA	Normal
12.052_433.34135	1.12081	0.199016	0.304271	0.329041	CER:CK	12.052	433.341	NA	NA	No MS2	C22 H48 N3 O3 P	NA	NA	NA	NA	NA	NA	NA	NA	NA	NA	level5	NA	NA	NA	NA	NA	NA	Normal
12.055_489.33077	0.382091	0.0824831	0.152417	0.955328	CER:CK	12.055	489.331	NA	NA	No MS2	C25 H47 N O8	NA	NA	NA	NA	NA	NA	NA	NA	NA	NA	level5	NA	NA	NA	NA	NA	NA	Normal
12.056_370.27183	1.02365	0.760421	0.830622	0.210235	CER:CK	12.056	370.272	NA	NA	DDA for preferred ion	NA	NA	NA	NA	NA	NA	NA	NA	NA	NA	NA	level5	NA	NA	NA	NA	NA	NA	Normal
12.061_405.37185	0.98829	0.921594	0.945759	0.0876608	CER:CK	12.061	405.372	NA	NA	DDA for preferred ion	C25 H47 N3 O	NA	NA	NA	NA	NA	NA	NA	NA	NA	NA	level5	NA	NA	NA	NA	NA	NA	Normal
12.063_202.68599	0.992229	0.972125	0.978966	0.081767	CER:CK	12.063	202.686	NA	NA	DDA for other ion	NA	NA	NA	NA	NA	NA	NA	NA	NA	NA	NA	level5	NA	NA	NA	NA	NA	NA	Normal
12.087_444.22787	0.532429	0.0168538	0.0447493	1.02653	CER:CK	12.087	444.228	NA	NA	DDA for preferred ion	C23 H33 N4 O3 P	NA	NA	NA	NA	NA	NA	NA	NA	NA	NA	level5	NA	NA	NA	NA	NA	NA	Down
12.109_236.14133	0.704854	0.0281169	0.0666332	0.727986	CER:CK	12.109	236.141	NA	NA	No MS2	C14 H20 O3	NA	NA	NA	NA	NA	NA	NA	NA	NA	NA	level5	NA	NA	NA	NA	NA	NA	Normal
12.116_477.33051	1.08766	0.836655	0.886747	0.2337	CER:CK	12.116	477.331	NA	NA	DDA for preferred ion	C24 H47 N O8	NA	NA	NA	NA	NA	NA	NA	NA	NA	NA	level5	NA	NA	NA	NA	NA	NA	Normal
12.117_414.26183	0.826601	0.548445	0.651616	0.413382	CER:CK	12.117	414.262	NA	NA	DDA for preferred ion	C16 H39 N4 O6 P	NA	NA	NA	NA	NA	NA	NA	NA	NA	NA	level5	NA	NA	NA	NA	NA	NA	Normal
12.118_550.27645	1.22396	0.126021	0.213012	0.513995	CER:CK	12.118	550.276	NA	37.1	DDA for preferred ion	C29 H42 O10	Convallatoxin	NA	NA	-0.00134969	-2.45275	3479	37.0898	Full match	NA	NA	level3	Reference-1998	NA	NA	NA	NA	NA	Normal
12.121_545.32098	0.994521	0.931961	0.953712	0.0398545	CER:CK	12.121	545.321	NA	NA	DDA for preferred ion	C28 H43 N5 O6	NA	NA	NA	NA	NA	NA	NA	NA	NA	NA	level5	NA	NA	NA	NA	NA	NA	Normal
12.125_711.40324	1.80132	0.000347696	0.00232085	1.12686	CER:CK	12.125	711.403	NA	NA	DDA for preferred ion	C37 H63 N O8 P2	NA	NA	NA	NA	NA	NA	NA	NA	NA	NA	level5	NA	NA	NA	NA	NA	NA	Up
12.128_642.41121	0.736961	0.332927	0.44758	0.429504	CER:CK	12.128	642.411	NA	NA	No MS2	C32 H69 O4 P3 S	NA	NA	NA	NA	NA	NA	NA	NA	NA	NA	level5	NA	NA	NA	NA	NA	NA	Normal
12.131_355.27216	0.895526	0.470487	0.583363	0.221418	CER:CK	12.131	355.272	NA	50.1	DDA for preferred ion	C20 H34 O4	(+/-)5(6)-dihet	NA	NA	17.0265	50337.5	3936	50.09	Invalid mass	NA	NA	level3	Reference-9790	NA	NA	NA	NA	NA	Normal
12.133_375.26203	0.811943	0.484822	0.596614	0.385947	CER:CK	12.133	375.262	NA	NA	DDA for preferred ion	C20 H33 N5 O2	NA	NA	NA	NA	NA	NA	NA	NA	NA	NA	level5	NA	NA	NA	NA	NA	NA	Normal
12.134_640.39531	0.536028	0.0632944	0.124175	0.893938	CER:CK	12.134	640.395	NA	NA	No MS2	C27 H57 N6 O9 P	NA	NA	NA	NA	NA	NA	NA	NA	NA	NA	level5	NA	NA	NA	NA	NA	NA	Normal
12.136_316.22222	0.710008	0.0935731	0.169199	0.62886	CER:CK	12.136	316.222	NA	NA	No MS2	C13 H28 N6 O3	NA	NA	NA	NA	NA	NA	NA	NA	NA	NA	level5	NA	NA	NA	NA	NA	NA	Normal
12.141_256.18276	0.754569	0.00336464	0.0129789	0.742609	CER:CK	12.141	256.183	NA	NA	DDA for preferred ion	C18 H24 O	NA	NA	NA	NA	NA	NA	NA	NA	NA	NA	level5	NA	NA	NA	NA	NA	NA	Normal
12.142_202.13598	0.754394	0.0143862	0.0394929	0.701517	CER:CK	12.142	202.136	NA	NA	No MS2	C14 H18 O	NA	NA	NA	NA	NA	NA	NA	NA	NA	NA	level5	NA	NA	NA	NA	NA	NA	Normal
12.142_220.14648	0.74766	0.00507842	0.0178603	0.745597	CER:CK	12.142	220.146	NA	51.4	DDA for preferred ion	C14 H20 O2	2,6-di-tert-butyl-1,4-benzoquinone	NA	NA	0.000147804	0.67139	4037	51.3506	Full match	NA	NA	level3	Reference-607	NA	NA	NA	NA	NA	Normal
12.142_234.16208	0.708941	0.0028368	0.0113962	0.825172	CER:CK	12.142	234.162	78.7	90.9	DDA for preferred ion	C15 H22 O2	Artemisinic acid 青蒿酸	359	Terpenoids 萜类及苷类	9.69479e-05	0.414021	3918	78.6911	Full match	NA	C20309	level2	NA	NA	NA	NA	NA	NULL	Normal
12.142_333.23021	0.660366	0.00234144	0.00988153	0.902424	CER:CK	12.142	333.23	NA	NA	No MS2	C14 H32 N5 O2 P	NA	NA	NA	NA	NA	NA	NA	NA	NA	NA	level5	NA	NA	NA	NA	NA	NA	Normal
12.146_376.18857	2.61942	0.000480953	0.00297606	1.43332	CER:CK	12.146	376.189	NA	NA	No MS2	C21 H28 O6	NA	NA	NA	NA	NA	NA	NA	NA	NA	NA	level5	NA	NA	NA	NA	NA	NA	Up
12.146_621.37224	1.22867	0.487024	0.59884	0.520605	CER:CK	12.146	621.372	NA	NA	No MS2	C24 H56 N5 O11 P	NA	NA	NA	NA	NA	NA	NA	NA	NA	NA	level5	NA	NA	NA	NA	NA	NA	Normal
12.147_582.30183	1.11111	0.724193	0.799633	0.255887	CER:CK	12.147	582.302	NA	NA	DDA for preferred ion	C26 H42 N6 O9	NA	NA	NA	NA	NA	NA	NA	NA	NA	NA	level5	NA	NA	NA	NA	NA	NA	Normal
12.149_577.34651	1.13098	0.700723	0.778034	0.276064	CER:CK	12.149	577.347	NA	NA	DDA for preferred ion	C28 H51 N O11	NA	NA	NA	NA	NA	NA	NA	NA	NA	NA	level5	NA	NA	NA	NA	NA	NA	Normal
12.149_605.37800	1.11743	0.593222	0.688771	0.345379	CER:CK	12.149	605.378	NA	NA	DDA for preferred ion	C24 H56 N5 O10 P	NA	NA	NA	NA	NA	NA	NA	NA	NA	NA	level5	NA	NA	NA	NA	NA	NA	Normal
12.15_456.25121	4.05597	0.000227423	0.00167972	1.75583	CER:CK	12.15	456.251	NA	NA	No MS2	C28 H32 N4 O2	NA	NA	NA	NA	NA	NA	NA	NA	NA	NA	level5	NA	NA	NA	NA	NA	NA	Up
12.15_598.27580	0.903174	0.842367	0.890396	0.225103	CER:CK	12.15	598.276	NA	NA	No MS2	C20 H46 N4 O14 S	NA	NA	NA	NA	NA	NA	NA	NA	NA	NA	level5	NA	NA	NA	NA	NA	NA	Normal
12.151_542.31002	0.968576	0.9395	0.959125	0.207048	CER:CK	12.151	542.31	NA	NA	DDA for preferred ion	C22 H47 N4 O9 P	NA	NA	NA	NA	NA	NA	NA	NA	NA	NA	level5	NA	NA	NA	NA	NA	NA	Normal
12.153_432.22773	1.31975	0.0820963	0.151886	0.656239	CER:CK	12.153	432.228	NA	54.5	DDA for preferred ion	C24 H28 N6 O2	N-{[(1s,4s,6s)-6-isopropyl-3-methyl-4-{[5-(4-pyridinyl)-1,3,4-oxadiazol-2-yl]methyl}-2-cyclohexen-1-yl]methyl}-2-pyrazinecarboxamide	NA	NA	0.000351972	0.814321	3482	54.4864	No match	NA	NA	level3	Reference-9634	NA	NA	NA	NA	NA	Normal
12.153_606.38146	1.25247	0.331955	0.44691	0.515248	CER:CK	12.153	606.381	NA	NA	No MS2	C23 H54 N6 O12	NA	NA	NA	NA	NA	NA	NA	NA	NA	NA	level5	NA	NA	NA	NA	NA	NA	Normal
12.155_364.13364	0.881863	0.475129	0.586894	0.235764	CER:CK	12.155	364.134	NA	NA	DDA for preferred ion	C19 H24 O5 S	NA	NA	NA	NA	NA	NA	NA	NA	NA	NA	level5	NA	NA	NA	NA	NA	NA	Normal
12.162_366.24031	0.914379	0.842951	0.890809	0.245244	CER:CK	12.162	366.24	NA	NA	DDA for preferred ion	C15 H35 N4 O4 P	NA	NA	NA	NA	NA	NA	NA	NA	NA	NA	level5	NA	NA	NA	NA	NA	NA	Normal
12.164_264.20891	0.171202	0.0522458	0.107424	1.34163	CER:CK	12.164	264.209	NA	NA	No MS2	C17 H28 O2	NA	NA	NA	NA	NA	NA	NA	NA	NA	NA	level5	NA	NA	NA	NA	NA	NA	Normal
12.164_407.23616	0.638654	0.00700209	0.0227031	0.888322	CER:CK	12.164	407.236	NA	NA	No MS2	NA	NA	NA	NA	NA	NA	NA	NA	NA	NA	NA	level5	NA	NA	NA	NA	NA	NA	Normal
12.166_380.25625	1.06335	0.869129	0.911655	0.232046	CER:CK	12.166	380.256	NA	NA	No MS2	C15 H36 N6 O3 S	NA	NA	NA	NA	NA	NA	NA	NA	NA	NA	level5	NA	NA	NA	NA	NA	NA	Normal
12.168_222.12571	0.841807	0.222569	0.331322	0.42005	CER:CK	12.168	222.126	NA	NA	No MS2	C13 H18 O3	NA	NA	NA	NA	NA	NA	NA	NA	NA	NA	level5	NA	NA	NA	NA	NA	NA	Normal
12.169_310.21427	0.853778	0.203333	0.308503	0.404843	CER:CK	12.169	310.214	NA	NA	DDA for preferred ion	C18 H30 O4	NA	NA	NA	NA	NA	NA	NA	NA	NA	NA	level5	NA	NA	NA	NA	NA	NA	Normal
12.185_394.23547	0.331195	0.0322041	0.0740141	1.12242	CER:CK	12.185	394.235	NA	NA	No MS2	C22 H34 O6	NA	NA	NA	NA	NA	NA	NA	NA	NA	NA	level5	NA	NA	NA	NA	NA	NA	Down
12.191_356.21977	0.609423	0.0422411	0.0910222	0.915854	CER:CK	12.191	356.22	NA	NA	DDA for preferred ion	C19 H32 O6	NA	NA	NA	NA	NA	NA	NA	NA	NA	NA	level5	NA	NA	NA	NA	NA	NA	Normal
12.193_401.27770	0.698414	0.0320355	0.0737881	0.78108	CER:CK	12.193	401.278	NA	39.5	DDA for preferred ion	C21 H39 N O6	Myriocin	NA	NA	-3.37189e-05	-0.0840289	3946	39.4873	Full match	NA	C19914	level3	Reference-6850	NA	NA	NA	NA	NULL	Normal
12.194_339.21751	0.582738	0.0445781	0.0950599	0.974411	CER:CK	12.194	339.218	NA	NA	No MS2	C16 H30 N5 O P	NA	NA	NA	NA	NA	NA	NA	NA	NA	NA	level5	NA	NA	NA	NA	NA	NA	Normal
12.194_457.30434	0.386262	0.334211	0.448521	0.64914	CER:CK	12.194	457.304	NA	NA	DDA for preferred ion	C18 H44 N5 O6 P	NA	NA	NA	NA	NA	NA	NA	NA	NA	NA	level5	NA	NA	NA	NA	NA	NA	Normal
12.195_260.17763	0.54781	0.0511463	0.105829	0.972144	CER:CK	12.195	260.178	NA	NA	No MS2	C10 H24 N6 S	NA	NA	NA	NA	NA	NA	NA	NA	NA	NA	level5	NA	NA	NA	NA	NA	NA	Normal
12.195_474.24034	0.267856	0.167483	0.265549	0.974676	CER:CK	12.195	474.24	NA	NA	No MS2	C24 H35 N4 O4 P	NA	NA	NA	NA	NA	NA	NA	NA	NA	NA	level5	NA	NA	NA	NA	NA	NA	Normal
12.196_307.19116	0.575399	0.0526552	0.107889	0.972123	CER:CK	12.196	307.191	NA	30.8	DDA for preferred ion	C21 H25 N O	Benztropine	NA	NA	-0.00245506	-7.99188	3806	30.8411	Invalid mass	NA	NA	level3	Reference-2971	NA	NA	NA	NA	NA	Normal
12.198_403.29342	0.913969	0.750522	0.82295	0.31259	CER:CK	12.198	403.293	NA	NA	DDA for preferred ion	C21 H41 N O6	NA	NA	NA	NA	NA	NA	NA	NA	NA	NA	level5	NA	NA	NA	NA	NA	NA	Normal
12.199_238.12051	0.612661	0.0529455	0.108231	0.895437	CER:CK	12.199	238.121	NA	NA	No MS2	C6 H18 N6 O2 S	NA	NA	NA	NA	NA	NA	NA	NA	NA	NA	level5	NA	NA	NA	NA	NA	NA	Normal
12.199_528.29438	1.01667	0.894914	0.927946	0.177163	CER:CK	12.199	528.294	NA	NA	DDA for preferred ion	C21 H45 N4 O9 P	NA	NA	NA	NA	NA	NA	NA	NA	NA	NA	level5	NA	NA	NA	NA	NA	NA	Normal
12.201_409.25221	1.03293	0.38221	0.496295	0.10448	CER:CK	12.201	409.252	NA	NA	No MS2	C16 H35 N5 O7	NA	NA	NA	NA	NA	NA	NA	NA	NA	NA	level5	NA	NA	NA	NA	NA	NA	Normal
12.201_563.33070	0.629226	0.0335996	0.0762031	0.912896	CER:CK	12.201	563.331	NA	NA	DDA for preferred ion	C31 H51 N O4 P2	NA	NA	NA	NA	NA	NA	NA	NA	NA	NA	level5	NA	NA	NA	NA	NA	NA	Normal
12.201_568.28600	0.606496	0.0216913	0.0543946	0.970485	CER:CK	12.201	568.286	NA	NA	DDA for preferred ion	C25 H40 N6 O9	NA	NA	NA	NA	NA	NA	NA	NA	NA	NA	level5	NA	NA	NA	NA	NA	NA	Normal
12.203_306.18297	0.567755	0.0188343	0.0487686	0.971597	CER:CK	12.203	306.183	NA	NA	DDA for preferred ion	NA	NA	NA	NA	NA	NA	NA	NA	NA	NA	NA	level5	NA	NA	NA	NA	NA	NA	Normal
12.204_492.24954	1.23433	0.666491	0.749291	0.357416	CER:CK	12.204	492.25	NA	NA	No MS2	C22 H40 N2 O8 S	NA	NA	NA	NA	NA	NA	NA	NA	NA	NA	level5	NA	NA	NA	NA	NA	NA	Normal
12.205_482.21309	0.792047	0.0992375	0.176881	0.576897	CER:CK	12.205	482.213	NA	NA	DDA for preferred ion	C32 H26 N4 O	NA	NA	NA	NA	NA	NA	NA	NA	NA	NA	level5	NA	NA	NA	NA	NA	NA	Normal
12.213_270.14665	0.512707	0.00221892	0.00946035	1.15894	CER:CK	12.213	270.147	NA	NA	No MS2	C7 H22 N6 O3 S	NA	NA	NA	NA	NA	NA	NA	NA	NA	NA	level5	NA	NA	NA	NA	NA	NA	Down
12.213_591.36238	0.747366	0.140735	0.232309	0.646893	CER:CK	12.213	591.362	NA	NA	DDA for preferred ion	C27 H56 N5 O3 P3	NA	NA	NA	NA	NA	NA	NA	NA	NA	NA	level5	NA	NA	NA	NA	NA	NA	Normal
12.214_431.32482	1.38139	0.0450476	0.0958072	0.764357	CER:CK	12.214	431.325	NA	NA	DDA for preferred ion	C23 H45 N O6	NA	NA	NA	NA	NA	NA	NA	NA	NA	NA	level5	NA	NA	NA	NA	NA	NA	Normal
12.217_457.32104	2.48013	9.11918e-05	0.000862743	1.47495	CER:CK	12.217	457.321	NA	NA	DDA for preferred ion	C25 H47 N O4 S	NA	NA	NA	NA	NA	NA	NA	NA	NA	NA	level5	NA	NA	NA	NA	NA	NA	Up
12.217_739.39840	1.10308	0.769348	0.836695	0.324648	CER:CK	12.217	739.398	NA	NA	No MS2	C32 H62 N5 O10 P S	NA	NA	NA	NA	NA	NA	NA	NA	NA	NA	level5	NA	NA	NA	NA	NA	NA	Normal
12.226_535.32844	1.4011	0.322513	0.437436	0.489659	CER:CK	12.226	535.328	NA	NA	No MS2	C25 H49 N3 O7 S	NA	NA	NA	NA	NA	NA	NA	NA	NA	NA	level5	NA	NA	NA	NA	NA	NA	Normal
12.229_322.17790	0.560786	0.00260467	0.0107935	0.985217	CER:CK	12.229	322.178	NA	49.5	DDA for preferred ion	C16 H28 O5	(6e)-10-heptyl-5,8,9-trihydroxy-3,4,5,8,9,10-hexahydro-2h-oxecin-2-one	NA	NA	21.9842	73233.5	3960	49.4707	Invalid mass	NA	NA	level3	Reference-8010	NA	NA	NA	NA	NA	Normal
12.23_417.27280	0.458492	0.000286627	0.00197661	1.29538	CER:CK	12.23	417.273	NA	NA	DDA for preferred ion	C21 H39 N O7	NA	NA	NA	NA	NA	NA	NA	NA	NA	NA	level5	NA	NA	NA	NA	NA	NA	Down
12.232_489.33077	0.35972	0.0213565	0.0537611	1.18359	CER:CK	12.232	489.331	NA	NA	No MS2	C24 H48 N3 O5 P	NA	NA	NA	NA	NA	NA	NA	NA	NA	NA	level5	NA	NA	NA	NA	NA	NA	Down
12.234_397.28275	0.987691	0.797087	0.856775	0.193557	CER:CK	12.234	397.283	NA	NA	DDA for preferred ion	C22 H39 N O5	NA	NA	NA	NA	NA	NA	NA	NA	NA	NA	level5	NA	NA	NA	NA	NA	NA	Normal
12.236_422.22807	0.628811	0.00837575	0.0261971	0.902185	CER:CK	12.236	422.228	NA	NA	No MS2	C17 H35 N4 O6 P	NA	NA	NA	NA	NA	NA	NA	NA	NA	NA	level5	NA	NA	NA	NA	NA	NA	Normal
12.241_498.30989	0.660261	0.0590418	0.117912	0.719617	CER:CK	12.241	498.31	NA	NA	No MS2	C31 H47 O P S	NA	NA	NA	NA	NA	NA	NA	NA	NA	NA	level5	NA	NA	NA	NA	NA	NA	Normal
12.244_446.30739	0.430693	0.00168405	0.00766726	1.30241	CER:CK	12.244	446.307	NA	NA	No MS2	NA	NA	NA	NA	NA	NA	NA	NA	NA	NA	NA	level5	NA	NA	NA	NA	NA	NA	Down
12.248_386.26672	1.52749	0.104055	0.183416	0.667469	CER:CK	12.248	386.267	NA	NA	DDA for preferred ion	C22 H34 N4 O2	NA	NA	NA	NA	NA	NA	NA	NA	NA	NA	level5	NA	NA	NA	NA	NA	NA	Normal
12.249_513.30258	0.919706	0.44357	0.556773	0.273966	CER:CK	12.249	513.303	NA	NA	No MS2	C20 H43 N5 O10	NA	NA	NA	NA	NA	NA	NA	NA	NA	NA	level5	NA	NA	NA	NA	NA	NA	Normal
12.253_496.30482	1.00617	0.951652	0.966855	0.257184	CER:CK	12.253	496.305	NA	NA	DDA for preferred ion	C27 H44 O8	NA	NA	NA	NA	NA	NA	NA	NA	NA	NA	level5	NA	NA	NA	NA	NA	NA	Normal
12.253_547.33678	1.34384	0.0538542	0.109795	0.649199	CER:CK	12.253	547.337	NA	NA	DDA for preferred ion	C28 H45 N5 O6	NA	NA	NA	NA	NA	NA	NA	NA	NA	NA	level5	NA	NA	NA	NA	NA	NA	Normal
12.254_352.21803	0.116698	0.321496	0.436575	0.760359	CER:CK	12.254	352.218	NA	NA	No MS2	C27 H28	NA	NA	NA	NA	NA	NA	NA	NA	NA	NA	level5	NA	NA	NA	NA	NA	NA	Normal
12.254_364.30885	0.150652	0.000670381	0.0038419	1.99934	CER:CK	12.254	364.309	NA	NA	DDA for preferred ion	C22 H40 N2 O2	NA	NA	NA	NA	NA	NA	NA	NA	NA	NA	level5	NA	NA	NA	NA	NA	NA	Down
12.254_433.34228	0.581457	0.00497402	0.017547	1.0499	CER:CK	12.254	433.342	NA	NA	No MS2	C24 H43 N5 O2	NA	NA	NA	NA	NA	NA	NA	NA	NA	NA	level5	NA	NA	NA	NA	NA	NA	Down
12.255_461.22615	0.795697	0.197123	0.302185	0.500747	CER:CK	12.255	461.226	NA	NA	No MS2	C16 H40 N5 O4 P S2	NA	NA	NA	NA	NA	NA	NA	NA	NA	NA	level5	NA	NA	NA	NA	NA	NA	Normal
12.256_575.36725	1.45398	0.0187675	0.0487167	0.783844	CER:CK	12.256	575.367	NA	NA	DDA for preferred ion	C30 H49 N5 O6	NA	NA	NA	NA	NA	NA	NA	NA	NA	NA	level5	NA	NA	NA	NA	NA	NA	Normal
12.258_370.27177	0.827153	0.205644	0.311493	0.448404	CER:CK	12.258	370.272	NA	NA	No MS2	C22 H34 N4 O	NA	NA	NA	NA	NA	NA	NA	NA	NA	NA	level5	NA	NA	NA	NA	NA	NA	Normal
12.258_410.22399	0.182887	0.175247	0.27538	0.943985	CER:CK	12.258	410.224	NA	NA	No MS2	C19 H39 O5 P S	NA	NA	NA	NA	NA	NA	NA	NA	NA	NA	level5	NA	NA	NA	NA	NA	NA	Normal
12.259_352.26113	0.951255	0.888887	0.924419	0.208912	CER:CK	12.259	352.261	NA	NA	No MS2	C14 H36 N6 O2 S	NA	NA	NA	NA	NA	NA	NA	NA	NA	NA	level5	NA	NA	NA	NA	NA	NA	Normal
12.259_554.30754	1.03709	0.942719	0.960706	0.256455	CER:CK	12.259	554.308	NA	NA	No MS2	C23 H47 N4 O9 P	NA	NA	NA	NA	NA	NA	NA	NA	NA	NA	level5	NA	NA	NA	NA	NA	NA	Normal
12.267_460.22279	0.821648	0.282309	0.396409	0.417099	CER:CK	12.267	460.223	NA	NA	DDA for preferred ion	C21 H36 N2 O7 S	NA	NA	NA	NA	NA	NA	NA	NA	NA	NA	level5	NA	NA	NA	NA	NA	NA	Normal
12.279_449.29917	0.434649	0.00880672	0.0272105	1.21161	CER:CK	12.279	449.299	NA	NA	DDA for preferred ion	C22 H43 N O8	NA	NA	NA	NA	NA	NA	NA	NA	NA	NA	level5	NA	NA	NA	NA	NA	NA	Down
12.28_362.14931	0.619201	0.0476235	0.0999853	0.88762	CER:CK	12.28	362.149	NA	NA	DDA for preferred ion	C16 H27 O7 P	NA	NA	NA	NA	NA	NA	NA	NA	NA	NA	level5	NA	NA	NA	NA	NA	NA	Normal
12.28_410.27774	0.158854	0.396674	0.510216	0.807043	CER:CK	12.28	410.278	NA	NA	No MS2	C22 H38 N2 O5	NA	NA	NA	NA	NA	NA	NA	NA	NA	NA	level5	NA	NA	NA	NA	NA	NA	Normal
12.28_432.27244	0.43527	0.0280862	0.0666011	1.16763	CER:CK	12.28	432.272	NA	NA	DDA for preferred ion	C22 H40 O8	NA	NA	NA	NA	NA	NA	NA	NA	NA	NA	level5	NA	NA	NA	NA	NA	NA	Down
12.28_477.33052	0.516578	0.0439035	0.0941171	1.03345	CER:CK	12.28	477.331	NA	NA	DDA for preferred ion	C24 H47 N O8	NA	NA	NA	NA	NA	NA	NA	NA	NA	NA	level5	NA	NA	NA	NA	NA	NA	Down
12.288_328.22475	0.142889	0.0159922	0.0429241	1.62307	CER:CK	12.288	328.225	NA	NA	No MS2	C19 H36 S2	NA	NA	NA	NA	NA	NA	NA	NA	NA	NA	level5	NA	NA	NA	NA	NA	NA	Down
12.291_282.21941	0.288804	0.0052744	0.0183382	1.47561	CER:CK	12.291	282.219	NA	NA	No MS2	C17 H30 O3	NA	NA	NA	NA	NA	NA	NA	NA	NA	NA	level5	NA	NA	NA	NA	NA	NA	Down
12.298_463.27874	1.29362	0.274861	0.38822	0.519837	CER:CK	12.298	463.279	NA	NA	No MS2	C22 H41 N O9	NA	NA	NA	NA	NA	NA	NA	NA	NA	NA	level5	NA	NA	NA	NA	NA	NA	Normal
12.309_700.17831	0.787644	0.111599	0.193492	0.553612	CER:CK	12.309	700.178	NA	NA	DDA for preferred ion	C35 H35 N4 O6 P3	NA	NA	NA	NA	NA	NA	NA	NA	NA	NA	level5	NA	NA	NA	NA	NA	NA	Normal
12.31_382.22896	0.247414	0.442209	0.555827	0.585684	CER:CK	12.31	382.229	NA	NA	DDA for preferred ion	C20 H34 N2 O3 S	NA	NA	NA	NA	NA	NA	NA	NA	NA	NA	level5	NA	NA	NA	NA	NA	NA	Normal
12.313_391.27194	1.47132	0.0973837	0.17446	0.664312	CER:CK	12.313	391.272	NA	NA	No MS2	C24 H33 N5	NA	NA	NA	NA	NA	NA	NA	NA	NA	NA	level5	NA	NA	NA	NA	NA	NA	Normal
12.319_385.28276	1.10221	0.539819	0.644042	0.262888	CER:CK	12.319	385.283	NA	NA	DDA for preferred ion	C21 H39 N O5	NA	NA	NA	NA	NA	NA	NA	NA	NA	NA	level5	NA	NA	NA	NA	NA	NA	Normal
12.322_346.23305	1.11526	0.699204	0.777101	0.226946	CER:CK	12.322	346.233	NA	NA	No MS2	C14 H30 N6 O4	NA	NA	NA	NA	NA	NA	NA	NA	NA	NA	level5	NA	NA	NA	NA	NA	NA	Normal
12.327_723.40331	0.369756	0.0324596	0.0742582	1.31049	CER:CK	12.327	723.403	NA	NA	No MS2	C34 H61 N O15	NA	NA	NA	NA	NA	NA	NA	NA	NA	NA	level5	NA	NA	NA	NA	NA	NA	Down
12.332_340.22484	0.961809	0.805344	0.862613	0.193507	CER:CK	12.332	340.225	NA	NA	DDA for preferred ion	C19 H32 O5	NA	NA	NA	NA	NA	NA	NA	NA	NA	NA	level5	NA	NA	NA	NA	NA	NA	Normal
12.337_305.20702	0.962573	0.736331	0.811322	0.201353	CER:CK	12.337	305.207	NA	NA	No MS2	C12 H27 N5 O4	NA	NA	NA	NA	NA	NA	NA	NA	NA	NA	level5	NA	NA	NA	NA	NA	NA	Normal
12.344_391.23604	0.856916	0.329284	0.444514	0.382944	CER:CK	12.344	391.236	NA	NA	No MS2	C23 H29 N5 O	NA	NA	NA	NA	NA	NA	NA	NA	NA	NA	level5	NA	NA	NA	NA	NA	NA	Normal
12.355_324.19353	0.500214	0.135872	0.226151	0.804145	CER:CK	12.355	324.194	NA	38.9	DDA for preferred ion	C18 H28 O5	15-(tert-butyl)-2,3,5,6,8,9,11,12-octahydro-1,4,7,10,13-benzopentaoxacyclopentadecine	NA	NA	-0.000146266	-0.451168	3982	38.8506	Full match	NA	NA	level3	Reference-3769	NA	NA	NA	NA	NA	Normal
12.355_414.21739	0.795082	0.45159	0.565599	0.378666	CER:CK	12.355	414.217	NA	NA	DDA for preferred ion	C14 H35 N6 O4 P S	NA	NA	NA	NA	NA	NA	NA	NA	NA	NA	level5	NA	NA	NA	NA	NA	NA	Normal
12.359_429.27323	0.247177	0.0015359	0.00719107	1.54055	CER:CK	12.359	429.273	NA	NA	DDA for preferred ion	C23 H43 N O2 S2	NA	NA	NA	NA	NA	NA	NA	NA	NA	NA	level5	NA	NA	NA	NA	NA	NA	Down
12.359_429.29020	1.33688	0.12157	0.206863	0.57459	CER:CK	12.359	429.29	NA	NA	DDA for preferred ion	C26 H40 Cl N3	NA	NA	NA	NA	NA	NA	NA	NA	NA	NA	level5	NA	NA	NA	NA	NA	NA	Normal
12.362_312.22984	0.668982	0.0472566	0.0993973	0.760909	CER:CK	12.362	312.23	NA	NA	DDA for preferred ion	C18 H32 O4	NA	NA	NA	NA	NA	NA	NA	NA	NA	NA	level5	NA	NA	NA	NA	NA	NA	Normal
12.362_394.23549	0.230227	0.0195235	0.0500852	1.41388	CER:CK	12.362	394.235	NA	NA	No MS2	C16 H35 N4 O5 P	NA	NA	NA	NA	NA	NA	NA	NA	NA	NA	level5	NA	NA	NA	NA	NA	NA	Down
12.365_328.24419	1.55575	0.212859	0.320408	0.555372	CER:CK	12.365	328.244	NA	NA	No MS2	C19 H38 P2	NA	NA	NA	NA	NA	NA	NA	NA	NA	NA	level5	NA	NA	NA	NA	NA	NA	Normal
12.365_461.30051	0.109286	0.255675	0.368272	0.963674	CER:CK	12.365	461.301	NA	NA	No MS2	C26 H44 N3 P S	NA	NA	NA	NA	NA	NA	NA	NA	NA	NA	level5	NA	NA	NA	NA	NA	NA	Normal
12.379_431.32482	0.947106	0.160559	0.256721	0.208836	CER:CK	12.379	431.325	NA	NA	DDA for preferred ion	C23 H45 N O6	NA	NA	NA	NA	NA	NA	NA	NA	NA	NA	level5	NA	NA	NA	NA	NA	NA	Normal
12.381_403.29342	0.708897	0.00277608	0.0112014	0.851928	CER:CK	12.381	403.293	NA	NA	DDA for preferred ion	C21 H41 N O6	NA	NA	NA	NA	NA	NA	NA	NA	NA	NA	level5	NA	NA	NA	NA	NA	NA	Normal
12.381_457.32111	1.16594	0.0556612	0.112676	0.369256	CER:CK	12.381	457.321	NA	NA	DDA for preferred ion	C25 H47 N O4 S	NA	NA	NA	NA	NA	NA	NA	NA	NA	NA	level5	NA	NA	NA	NA	NA	NA	Normal
12.383_474.22530	0.510852	0.148726	0.24201	0.833793	CER:CK	12.383	474.225	NA	NA	No MS2	C18 H40 N2 O8 P2	NA	NA	NA	NA	NA	NA	NA	NA	NA	NA	level5	NA	NA	NA	NA	NA	NA	Normal
12.384_424.22278	0.654535	0.00404335	0.0149386	0.876866	CER:CK	12.384	424.223	NA	NA	No MS2	C18 H36 N2 O7 S	NA	NA	NA	NA	NA	NA	NA	NA	NA	NA	level5	NA	NA	NA	NA	NA	NA	Normal
12.391_276.20900	0.668544	0.0188094	0.0487686	0.813454	CER:CK	12.391	276.209	NA	NA	DDA for preferred ion	C18 H28 O2	NA	NA	NA	NA	NA	NA	NA	NA	NA	NA	level5	NA	NA	NA	NA	NA	NA	Normal
12.401_334.21186	0.866638	0.305961	0.420546	0.323939	CER:CK	12.401	334.212	10.5	68.8	DDA for preferred ion	C20 H32 O5	15-keto prostaglandin e1	NA	NA	-18.0131	-51140.9	4004	68.7825	Invalid mass	NA	C04654	level3	Reference-9743	Lipids and lipid-like molecules	Fatty Acyls	Eicosanoids	Fatty acyls[FA]	NULL	Normal
12.401_448.22280	1.19552	0.496656	0.606858	0.377283	CER:CK	12.401	448.223	NA	36.1	DDA for preferred ion	C24 H34 N4 O2	2-[(3r,4s)-3-{[5-(cyclohexylmethyl)-1,2-oxazol-3-yl]methyl}-4-piperidinyl]-n-(3-pyridinylmethyl)acetamide	NA	NA	37.9546	92511.7	3580	36.0539	Invalid mass	NA	NA	level3	Reference-9553	NA	NA	NA	NA	NA	Normal
12.403_711.40328	0.930688	0.459177	0.573064	0.222509	CER:CK	12.403	711.403	NA	NA	No MS2	C36 H64 N3 O5 P3	NA	NA	NA	NA	NA	NA	NA	NA	NA	NA	level5	NA	NA	NA	NA	NA	NA	Normal
12.405_370.27187	1.80656	0.0139132	0.0385679	1.04105	CER:CK	12.405	370.272	NA	NA	No MS2	NA	NA	NA	NA	NA	NA	NA	NA	NA	NA	NA	level5	NA	NA	NA	NA	NA	NA	Up
12.41_305.19893	0.814104	2.75372e-05	0.000348323	0.182665	CER:CK	12.41	305.199	NA	NA	No MS2	C12 H28 N5 O2 P	NA	NA	NA	NA	NA	NA	NA	NA	NA	NA	level5	NA	NA	NA	NA	NA	NA	Normal
12.42_357.28784	0.977201	0.822246	0.8752	0.123578	CER:CK	12.42	357.288	NA	33.7	DDA for preferred ion	C20 H36 O4	11-deoxy prostaglandin f1β	NA	NA	17.0265	50039.4	3999	33.6617	Invalid mass	NA	NA	level3	Reference-4723	NA	NA	NA	NA	NA	Normal
12.429_423.29857	2.26512	0.00170418	0.00772619	1.33858	CER:CK	12.429	423.299	NA	NA	No MS2	C18 H42 N5 O4 P	NA	NA	NA	NA	NA	NA	NA	NA	NA	NA	level5	NA	NA	NA	NA	NA	NA	Up
12.434_342.24050	0.700761	0.185256	0.287263	0.693861	CER:CK	12.434	342.24	NA	NA	DDA for preferred ion	C19 H34 O5	NA	NA	NA	NA	NA	NA	NA	NA	NA	NA	level5	NA	NA	NA	NA	NA	NA	Normal
12.441_329.25646	0.542571	0.000598353	0.00353987	1.14815	CER:CK	12.441	329.256	NA	NA	DDA for preferred ion	C18 H35 N O4	NA	NA	NA	NA	NA	NA	NA	NA	NA	NA	level5	NA	NA	NA	NA	NA	NA	Down
12.443_1035.59866	0.873074	0.546881	0.650544	0.308385	CER:CK	12.443	1035.6	NA	NA	DDA for preferred ion	C60 H86 N5 O6 P S	NA	NA	NA	NA	NA	NA	NA	NA	NA	NA	level5	NA	NA	NA	NA	NA	NA	Normal
12.458_377.22013	2.5514	0.00254178	0.010573	1.35512	CER:CK	12.458	377.22	NA	46.7	DDA for preferred ion	C28 H27 N	4-(1-phenylethyl)-n-[4-(1-phenylethyl)phenyl]aniline	NA	NA	0.00577744	15.3161	4017	46.6959	Invalid mass	NA	NA	level3	Reference-2672	NA	NA	NA	NA	NA	Up
12.459_460.22281	0.563044	0.010167	0.0301108	0.999567	CER:CK	12.459	460.223	NA	NA	DDA for preferred ion	C22 H37 O8 P	NA	NA	NA	NA	NA	NA	NA	NA	NA	NA	level5	NA	NA	NA	NA	NA	NA	Normal
12.463_319.25099	0.554563	0.00671904	0.0220075	1.10383	CER:CK	12.463	319.251	NA	81.3	DDA for preferred ion	C20 H33 N O2	17α-methyl-androstan-3-hydroxyimine-17β-ol	NA	NA	-0.000139223	-0.436091	3904	81.3141	Full match	NA	NA	level2	Reference-6283	NA	NA	NA	NA	NA	Down
12.468_554.30764	0.52655	0.00102065	0.00532958	1.1184	CER:CK	12.468	554.308	NA	NA	No MS2	C27 H49 N4 O2 P3	NA	NA	NA	NA	NA	NA	NA	NA	NA	NA	level5	NA	NA	NA	NA	NA	NA	Down
12.473_427.29349	1.45287	0.00823865	0.0258365	0.817785	CER:CK	12.473	427.293	NA	NA	DDA for preferred ion	C17 H42 N5 O5 P	NA	NA	NA	NA	NA	NA	NA	NA	NA	NA	level5	NA	NA	NA	NA	NA	NA	Normal
12.473_453.28985	2.39056	0.00261431	0.0108139	1.41151	CER:CK	12.473	453.29	NA	NA	DDA for preferred ion	C20 H45 N3 O4 P2	NA	NA	NA	NA	NA	NA	NA	NA	NA	NA	level5	NA	NA	NA	NA	NA	NA	Up
12.474_535.32850	0.867152	0.396031	0.509532	0.362035	CER:CK	12.474	535.328	NA	NA	No MS2	C25 H51 N3 O5 P2	NA	NA	NA	NA	NA	NA	NA	NA	NA	NA	level5	NA	NA	NA	NA	NA	NA	Normal
12.475_496.30483	0.500155	0.0674082	0.130127	0.916762	CER:CK	12.475	496.305	NA	NA	No MS2	C21 H45 N4 O7 P	NA	NA	NA	NA	NA	NA	NA	NA	NA	NA	level5	NA	NA	NA	NA	NA	NA	Normal
12.479_352.26118	0.47156	0.00180903	0.00810522	1.20388	CER:CK	12.479	352.261	NA	NA	No MS2	C14 H36 N6 O2 S	NA	NA	NA	NA	NA	NA	NA	NA	NA	NA	level5	NA	NA	NA	NA	NA	NA	Down
12.481_514.31520	0.489294	0.0195244	0.0500852	1.08188	CER:CK	12.481	514.315	NA	NA	No MS2	C27 H46 O9	NA	NA	NA	NA	NA	NA	NA	NA	NA	NA	level5	NA	NA	NA	NA	NA	NA	Down
12.489_739.39895	0.770782	0.579037	0.67759	0.399386	CER:CK	12.489	739.399	NA	NA	No MS2	C28 H62 N5 O15 P	NA	NA	NA	NA	NA	NA	NA	NA	NA	NA	level5	NA	NA	NA	NA	NA	NA	Normal
12.499_411.29848	1.77056	0.03835	0.0844252	0.995052	CER:CK	12.499	411.298	NA	NA	DDA for preferred ion	C23 H41 N O5	NA	NA	NA	NA	NA	NA	NA	NA	NA	NA	level5	NA	NA	NA	NA	NA	NA	Normal
12.5_663.48853	1.33498	0.0284161	0.0672441	0.674822	CER:CK	12.5	663.489	NA	NA	No MS2	C33 H70 N5 O4 P S	NA	NA	NA	NA	NA	NA	NA	NA	NA	NA	level5	NA	NA	NA	NA	NA	NA	Normal
12.503_382.23549	1.29176	0.159131	0.255134	0.578895	CER:CK	12.503	382.235	NA	33.1	DDA for preferred ion	C22 H30 N4 O2	N-{[(2r,4s,5r)-5-(3-cyclopentyl-1-methyl-1h-pyrazol-5-yl)-1-azabicyclo[2.2.2]oct-2-yl]methyl}-2-furamide	NA	NA	-0.00138553	-3.62478	3933	33.1065	No match	NA	NA	level3	Reference-9073	NA	NA	NA	NA	NA	Normal
12.51_273.26685	1.08119	0.257986	0.371057	0.287723	CER:CK	12.51	273.267	NA	NA	DDA for preferred ion	C16 H35 N O2	NA	NA	NA	NA	NA	NA	NA	NA	NA	NA	level5	NA	NA	NA	NA	NA	NA	Normal
12.51_554.51947	0.949055	0.549075	0.651857	0.311858	CER:CK	12.51	554.519	NA	NA	No MS2	C34 H70 N2 O S	NA	NA	NA	NA	NA	NA	NA	NA	NA	NA	level5	NA	NA	NA	NA	NA	NA	Normal
12.515_256.18276	0.884264	0.0315945	0.07317	0.394709	CER:CK	12.515	256.183	NA	NA	DDA for preferred ion	C18 H24 O	NA	NA	NA	NA	NA	NA	NA	NA	NA	NA	level5	NA	NA	NA	NA	NA	NA	Normal
12.518_591.46758	0.800434	0.0936538	0.169199	0.530367	CER:CK	12.518	591.468	NA	NA	DDA for preferred ion	C39 H61 N O3	NA	NA	NA	NA	NA	NA	NA	NA	NA	NA	level5	NA	NA	NA	NA	NA	NA	Normal
12.52_443.25215	0.431438	0.00975942	0.0290562	1.22704	CER:CK	12.52	443.252	NA	NA	No MS2	C23 H41 N O3 S2	NA	NA	NA	NA	NA	NA	NA	NA	NA	NA	level5	NA	NA	NA	NA	NA	NA	Down
12.522_310.21431	0.731243	0.000385815	0.00250233	0.815081	CER:CK	12.522	310.214	NA	NA	DDA for preferred ion	C18 H30 O4	NA	NA	NA	NA	NA	NA	NA	NA	NA	NA	level5	NA	NA	NA	NA	NA	NA	Normal
12.523_270.13693	0.702304	0.000155559	0.00125627	0.859562	CER:CK	12.523	270.137	NA	NA	No MS2	C8 H24 N4 O2 P2	NA	NA	NA	NA	NA	NA	NA	NA	NA	NA	level5	NA	NA	NA	NA	NA	NA	Normal
12.525_642.41106	0.694874	0.0193124	0.04964	0.770996	CER:CK	12.525	642.411	NA	NA	No MS2	C27 H59 N6 O9 P	NA	NA	NA	NA	NA	NA	NA	NA	NA	NA	level5	NA	NA	NA	NA	NA	NA	Normal
12.526_212.14148	0.607222	0.000973605	0.00516586	0.999172	CER:CK	12.526	212.141	NA	NA	DDA for preferred ion	C12 H20 O3	NA	NA	NA	NA	NA	NA	NA	NA	NA	NA	level5	NA	NA	NA	NA	NA	NA	Normal
12.526_405.16041	0.749558	0.393602	0.507023	0.39214	CER:CK	12.526	405.16	NA	NA	No MS2	C25 H19 N5 O	NA	NA	NA	NA	NA	NA	NA	NA	NA	NA	level5	NA	NA	NA	NA	NA	NA	Normal
12.527_220.14647	0.801782	0.056979	0.114735	0.559843	CER:CK	12.527	220.146	NA	NA	No MS2	C14 H20 O2	NA	NA	NA	NA	NA	NA	NA	NA	NA	NA	level5	NA	NA	NA	NA	NA	NA	Normal
12.527_238.17221	0.767406	0.28316	0.397361	0.414972	CER:CK	12.527	238.172	NA	NA	No MS2	C18 H22	NA	NA	NA	NA	NA	NA	NA	NA	NA	NA	level5	NA	NA	NA	NA	NA	NA	Normal
12.527_674.34661	0.698602	0.184408	0.286335	0.545467	CER:CK	12.527	674.347	NA	NA	No MS2	C37 H52 N6 P2 S	NA	NA	NA	NA	NA	NA	NA	NA	NA	NA	level5	NA	NA	NA	NA	NA	NA	Normal
12.527_803.26930	0.608022	0.521483	0.629547	0.577297	CER:CK	12.527	803.269	NA	NA	No MS2	C42 H52 N3 O3 P3 S2	NA	NA	NA	NA	NA	NA	NA	NA	NA	NA	level5	NA	NA	NA	NA	NA	NA	Normal
12.53_667.51976	0.864436	0.0327466	0.0748236	0.464862	CER:CK	12.53	667.52	NA	NA	No MS2	C33 H76 N5 O2 P3	NA	NA	NA	NA	NA	NA	NA	NA	NA	NA	level5	NA	NA	NA	NA	NA	NA	Normal
12.532_264.20888	0.647905	0.0143039	0.0393616	0.81584	CER:CK	12.532	264.209	77.8	NA	DDA for preferred ion	C17 H28 O2	Farnesyl Acetate	1744	NA	-4.71616e-05	-0.178501	4236	77.8397	Full match	NA	NA	level2	NA	NA	NA	NA	NA	NA	Normal
12.554_403.29342	0.660719	0.000209768	0.00157284	0.953985	CER:CK	12.554	403.293	NA	NA	DDA for preferred ion	C22 H37 N5 O2	NA	NA	NA	NA	NA	NA	NA	NA	NA	NA	level5	NA	NA	NA	NA	NA	NA	Normal
12.569_373.24635	0.951485	0.774311	0.84098	0.242152	CER:CK	12.569	373.246	NA	NA	DDA for preferred ion	C19 H35 N O6	NA	NA	NA	NA	NA	NA	NA	NA	NA	NA	level5	NA	NA	NA	NA	NA	NA	Normal
12.574_370.27187	1.42986	0.22008	0.328576	0.533512	CER:CK	12.574	370.272	NA	NA	No MS2	NA	NA	NA	NA	NA	NA	NA	NA	NA	NA	NA	level5	NA	NA	NA	NA	NA	NA	Normal
12.599_369.26025	1.30481	0.183796	0.28561	0.670555	CER:CK	12.599	369.26	NA	NA	No MS2	C14 H35 N5 O6	NA	NA	NA	NA	NA	NA	NA	NA	NA	NA	level5	NA	NA	NA	NA	NA	NA	Normal
12.599_446.24359	0.978542	0.802012	0.860654	0.230441	CER:CK	12.599	446.244	NA	NA	DDA for preferred ion	C22 H39 O7 P	NA	NA	NA	NA	NA	NA	NA	NA	NA	NA	level5	NA	NA	NA	NA	NA	NA	Normal
12.6_565.34657	0.763938	0.370533	0.484348	0.533269	CER:CK	12.6	565.347	NA	NA	DDA for preferred ion	C26 H52 N3 O8 P	NA	NA	NA	NA	NA	NA	NA	NA	NA	NA	level5	NA	NA	NA	NA	NA	NA	Normal
12.613_489.27320	1.57219	0.0398913	0.0868365	0.830263	CER:CK	12.613	489.273	NA	NA	No MS2	C28 H43 N O2 S2	NA	NA	NA	NA	NA	NA	NA	NA	NA	NA	level5	NA	NA	NA	NA	NA	NA	Normal
12.614_294.18303	0.125983	0.00109941	0.00563108	1.99571	CER:CK	12.614	294.183	NA	NA	DDA for preferred ion	C17 H26 O4	NA	NA	NA	NA	NA	NA	NA	NA	NA	NA	level5	NA	NA	NA	NA	NA	NA	Down
12.615_551.32359	0.831973	0.520776	0.629185	0.365079	CER:CK	12.615	551.324	NA	NA	No MS2	C31 H46 N5 P S	NA	NA	NA	NA	NA	NA	NA	NA	NA	NA	level5	NA	NA	NA	NA	NA	NA	Normal
12.622_306.19805	1.45542	0.000581055	0.00346439	0.886505	CER:CK	12.622	306.198	NA	NA	No MS2	C22 H26 O	NA	NA	NA	NA	NA	NA	NA	NA	NA	NA	level5	NA	NA	NA	NA	NA	NA	Normal
12.625_423.27756	1.82894	0.00235559	0.00993209	1.1263	CER:CK	12.625	423.278	NA	NA	No MS2	C27 H37 N O3	NA	NA	NA	NA	NA	NA	NA	NA	NA	NA	level5	NA	NA	NA	NA	NA	NA	Up
12.628_635.23639	2.75998	0.0433636	0.0931341	1.2593	CER:CK	12.628	635.236	NA	NA	No MS2	C32 H40 N5 O3 P3	NA	NA	NA	NA	NA	NA	NA	NA	NA	NA	level5	NA	NA	NA	NA	NA	NA	Up
12.629_396.12084	1.79607	0.223165	0.332091	0.740986	CER:CK	12.629	396.121	NA	NA	No MS2	C18 H26 N2 O2 P2 S	NA	NA	NA	NA	NA	NA	NA	NA	NA	NA	level5	NA	NA	NA	NA	NA	NA	Normal
12.629_607.20596	1.94581	0.181388	0.282701	0.835181	CER:CK	12.629	607.206	NA	NA	DDA for preferred ion	C33 H39 N O4 P2 S	NA	NA	NA	NA	NA	NA	NA	NA	NA	NA	level5	NA	NA	NA	NA	NA	NA	Normal
12.63_426.13153	1.94883	0.245189	0.356549	0.747357	CER:CK	12.63	426.132	NA	NA	No MS2	C19 H28 N2 O3 P2 S	NA	NA	NA	NA	NA	NA	NA	NA	NA	NA	level5	NA	NA	NA	NA	NA	NA	Normal
12.632_590.17943	1.98162	0.191777	0.295474	0.82729	CER:CK	12.632	590.179	NA	NA	DDA for other ion	C33 H36 O4 P2 S	NA	NA	NA	NA	NA	NA	NA	NA	NA	NA	level5	NA	NA	NA	NA	NA	NA	Normal
12.643_254.15181	1.23697	0.580475	0.678406	0.354368	CER:CK	12.643	254.152	NA	62.7	DDA for preferred ion	C14 H22 O4	(+/-)-c75	NA	NA	2.30923e-06	0.00908601	4218	62.7204	Full match	NA	NA	level2	Reference-6613	NA	NA	NA	NA	NA	Normal
12.644_463.27875	1.15722	0.345553	0.460235	0.339324	CER:CK	12.644	463.279	NA	NA	No MS2	C22 H41 N O9	NA	NA	NA	NA	NA	NA	NA	NA	NA	NA	level5	NA	NA	NA	NA	NA	NA	Normal
12.645_256.18276	1.01373	0.918836	0.943352	0.0989651	CER:CK	12.645	256.183	NA	NA	DDA for preferred ion	C18 H24 O	NA	NA	NA	NA	NA	NA	NA	NA	NA	NA	level5	NA	NA	NA	NA	NA	NA	Normal
12.65_352.24020	0.951529	0.526047	0.632721	0.158824	CER:CK	12.65	352.24	NA	NA	No MS2	C16 H38 N2 O2 P2	NA	NA	NA	NA	NA	NA	NA	NA	NA	NA	level5	NA	NA	NA	NA	NA	NA	Normal
12.654_382.23540	0.784367	0.00348634	0.0132812	0.650816	CER:CK	12.654	382.235	NA	NA	DDA for preferred ion	C15 H35 N4 O5 P	NA	NA	NA	NA	NA	NA	NA	NA	NA	NA	level5	NA	NA	NA	NA	NA	NA	Normal
12.656_399.26204	0.820759	0.304667	0.419317	0.397647	CER:CK	12.656	399.262	NA	NA	DDA for preferred ion	C21 H37 N O6	NA	NA	NA	NA	NA	NA	NA	NA	NA	NA	level5	NA	NA	NA	NA	NA	NA	Normal
12.656_404.21741	0.830327	0.00803304	0.0253328	0.558412	CER:CK	12.656	404.217	NA	46.5	DDA for preferred ion	C24 H28 N4 O2	[4-(2-methoxyphenyl)piperazino](1-phenyl-5-propyl-1h-pyrazol-4-yl)methanone	NA	NA	-0.00381193	-9.4303	3691	46.491	Invalid mass	NA	NA	level3	Reference-6700	NA	NA	NA	NA	NA	Normal
12.658_427.29346	0.959675	0.635762	0.724709	0.147711	CER:CK	12.658	427.293	NA	NA	DDA for preferred ion	C23 H41 N O6	NA	NA	NA	NA	NA	NA	NA	NA	NA	NA	level5	NA	NA	NA	NA	NA	NA	Normal
12.659_383.23909	0.784383	0.0106051	0.0311286	0.561879	CER:CK	12.659	383.239	NA	30.9	DDA for preferred ion	C23 H30 F N3 O	Akb48 n-(5-fluoropentyl) analog	NA	NA	0.00179878	4.69364	3966	30.9373	No match	NA	NA	level3	Reference-5383	NA	NA	NA	NA	NA	Normal
12.659_453.28990	1.12226	0.115361	0.198362	0.373721	CER:CK	12.659	453.29	NA	NA	DDA for preferred ion	C19 H44 N5 O3 P S	NA	NA	NA	NA	NA	NA	NA	NA	NA	NA	level5	NA	NA	NA	NA	NA	NA	Normal
12.671_198.12583	0.713447	0.000910484	0.00491061	0.826725	CER:CK	12.671	198.126	NA	73.6	DDA for preferred ion	C11 H20 O4	(3s,4r)-3-(1-hydroxyhexyl)-4-(hydroxymethyl)oxolan-2-one	NA	NA	-18.0103	-83328.6	4224	73.5813	Invalid mass	NA	NA	level3	Reference-8029	NA	NA	NA	NA	NA	Normal
12.671_379.30862	0.3869	6.57321e-07	2.50823e-05	1.52484	CER:CK	12.671	379.309	NA	NA	No MS2	C23 H41 N O3	NA	NA	NA	NA	NA	NA	NA	NA	NA	NA	level5	NA	NA	NA	NA	NA	NA	Down
12.675_334.25064	1.08233	0.823971	0.876415	0.156821	CER:CK	12.675	334.251	NA	NA	DDA for preferred ion	C21 H34 O3	NA	NA	NA	NA	NA	NA	NA	NA	NA	NA	level5	NA	NA	NA	NA	NA	NA	Normal
12.676_300.27759	0.583612	0.492072	0.602621	0.519792	CER:CK	12.676	300.278	NA	NA	No MS2	C17 H36 N2 O2	NA	NA	NA	NA	NA	NA	NA	NA	NA	NA	level5	NA	NA	NA	NA	NA	NA	Normal
12.687_410.26662	0.544709	0.0234813	0.0580566	0.987254	CER:CK	12.687	410.267	NA	NA	No MS2	C17 H39 N4 O5 P	NA	NA	NA	NA	NA	NA	NA	NA	NA	NA	level5	NA	NA	NA	NA	NA	NA	Normal
12.692_594.28087	0.854404	0.479386	0.590877	0.413572	CER:CK	12.692	594.281	NA	NA	DDA for preferred ion	C27 H47 O12 P	NA	NA	NA	NA	NA	NA	NA	NA	NA	NA	level5	NA	NA	NA	NA	NA	NA	Normal
12.704_447.31978	0.783235	0.339863	0.454114	0.436513	CER:CK	12.704	447.32	NA	NA	No MS2	C27 H47 N P2	NA	NA	NA	NA	NA	NA	NA	NA	NA	NA	level5	NA	NA	NA	NA	NA	NA	Normal
12.711_317.20711	0.798344	0.0258968	0.0624113	0.557436	CER:CK	12.711	317.207	NA	NA	DDA for preferred ion	C13 H27 N5 O4	NA	NA	NA	NA	NA	NA	NA	NA	NA	NA	level5	NA	NA	NA	NA	NA	NA	Normal
12.713_316.20372	0.859643	0.11007	0.191349	0.422442	CER:CK	12.713	316.204	78.2	79.1	DDA for preferred ion	C20 H28 O3	Cafestol	NA	NA	-0.000125866	-0.398053	4116	79.0681	Full match	HMDB0035710	C09066	level1	Reference-5863	NA	NA	NA	NA	NA	Normal
12.713_420.28832	0.840381	0.09594	0.172413	0.525379	CER:CK	12.713	420.288	NA	NA	No MS2	C19 H41 N4 O4 P	NA	NA	NA	NA	NA	NA	NA	NA	NA	NA	level5	NA	NA	NA	NA	NA	NA	Normal
12.72_333.28774	2.87712	0.0102068	0.0301725	1.36134	CER:CK	12.72	333.288	NA	NA	No MS2	C18 H39 N O4	NA	NA	NA	NA	NA	NA	NA	NA	NA	NA	level5	NA	NA	NA	NA	NA	NA	Up
12.721_366.24028	0.655971	0.243906	0.355118	0.527856	CER:CK	12.721	366.24	NA	NA	DDA for preferred ion	C15 H35 N4 O4 P	NA	NA	NA	NA	NA	NA	NA	NA	NA	NA	level5	NA	NA	NA	NA	NA	NA	Normal
12.723_423.29856	2.23774	0.00161656	0.00746945	1.31092	CER:CK	12.723	423.299	NA	NA	No MS2	C25 H37 N5 O	NA	NA	NA	NA	NA	NA	NA	NA	NA	NA	level5	NA	NA	NA	NA	NA	NA	Up
12.731_445.30411	0.517521	0.012961	0.0366575	1.0543	CER:CK	12.731	445.304	NA	NA	DDA for preferred ion	C24 H39 N5 O3	NA	NA	NA	NA	NA	NA	NA	NA	NA	NA	level5	NA	NA	NA	NA	NA	NA	Down
12.733_411.29847	0.839093	0.152006	0.245863	0.41235	CER:CK	12.733	411.298	NA	NA	DDA for preferred ion	C23 H41 N O5	NA	NA	NA	NA	NA	NA	NA	NA	NA	NA	level5	NA	NA	NA	NA	NA	NA	Normal
12.741_325.19686	0.444428	0.0710898	0.135976	0.957354	CER:CK	12.741	325.197	NA	NA	DDA for preferred ion	C11 H27 N5 O6	NA	NA	NA	NA	NA	NA	NA	NA	NA	NA	level5	NA	NA	NA	NA	NA	NA	Normal
12.757_385.28276	0.968462	0.84608	0.893099	0.1226	CER:CK	12.757	385.283	NA	NA	DDA for preferred ion	C21 H39 N O5	NA	NA	NA	NA	NA	NA	NA	NA	NA	NA	level5	NA	NA	NA	NA	NA	NA	Normal
12.759_386.18567	0.724978	0.238959	0.349918	0.528736	CER:CK	12.759	386.186	NA	NA	No MS2	C18 H30 N2 O5 S	NA	NA	NA	NA	NA	NA	NA	NA	NA	NA	level5	NA	NA	NA	NA	NA	NA	Normal
12.759_431.24370	0.752106	0.176683	0.276971	0.560439	CER:CK	12.759	431.244	NA	NA	DDA for preferred ion	C20 H37 N3 O5 S	NA	NA	NA	NA	NA	NA	NA	NA	NA	NA	level5	NA	NA	NA	NA	NA	NA	Normal
12.767_665.24724	2.47332	0.10529	0.184721	1.01572	CER:CK	12.767	665.247	NA	NA	No MS2	C33 H42 N5 O4 P3	NA	NA	NA	NA	NA	NA	NA	NA	NA	NA	level5	NA	NA	NA	NA	NA	NA	Normal
12.769_637.21573	1.76095	0.304179	0.418898	0.726543	CER:CK	12.769	637.216	NA	NA	No MS2	C31 H38 N5 O4 P3	NA	NA	NA	NA	NA	NA	NA	NA	NA	NA	level5	NA	NA	NA	NA	NA	NA	Normal
12.774_369.25133	0.501308	0.30276	0.417517	0.60679	CER:CK	12.774	369.251	NA	NA	No MS2	C20 H35 N O5	NA	NA	NA	NA	NA	NA	NA	NA	NA	NA	level5	NA	NA	NA	NA	NA	NA	Normal
12.777_446.24361	0.580409	0.0585573	0.117191	0.855376	CER:CK	12.777	446.244	NA	NA	DDA for preferred ion	C22 H39 O7 P	NA	NA	NA	NA	NA	NA	NA	NA	NA	NA	level5	NA	NA	NA	NA	NA	NA	Normal
12.787_746.40864	1.66705	0.0011933	0.00592638	1.04684	CER:CK	12.787	746.409	NA	NA	No MS2	C34 H66 O15 S	NA	NA	NA	NA	NA	NA	NA	NA	NA	NA	level5	NA	NA	NA	NA	NA	NA	Up
12.79_330.18033	0.617859	0.199816	0.304986	0.603052	CER:CK	12.79	330.18	NA	47.1	DDA for preferred ion	C20 H26 O4	(1r,4as)-7-(2-hydroxypropan-2-yl)-1,4a-dimethyl-9-oxo-3,4,10,10a-tetrahydro-2h-phenanthrene-1-carboxylic acid	NA	NA	-0.00278041	-8.4208	4020	47.109	Invalid mass	NA	NA	level3	Reference-7786	NA	NA	NA	NA	NA	Normal
12.805_369.25969	0.510985	0.12476	0.211188	0.814752	CER:CK	12.805	369.26	NA	NA	No MS2	NA	NA	NA	NA	NA	NA	NA	NA	NA	NA	NA	level5	NA	NA	NA	NA	NA	NA	Normal
12.807_361.31909	1.17062	0.369111	0.483316	0.374274	CER:CK	12.807	361.319	NA	NA	DDA for preferred ion	C21 H39 N5	NA	NA	NA	NA	NA	NA	NA	NA	NA	NA	level5	NA	NA	NA	NA	NA	NA	Normal
12.812_903.50139	0.52269	0.0558585	0.112975	1.01773	CER:CK	12.812	903.501	NA	NA	No MS2	C40 H84 N5 O7 P3 S2	NA	NA	NA	NA	NA	NA	NA	NA	NA	NA	level5	NA	NA	NA	NA	NA	NA	Normal
12.815_565.34654	0.39305	0.0115681	0.0335681	1.35151	CER:CK	12.815	565.347	NA	NA	DDA for preferred ion	C27 H51 N O11	NA	NA	NA	NA	NA	NA	NA	NA	NA	NA	level5	NA	NA	NA	NA	NA	NA	Down
12.832_312.22995	0.677225	0.00160885	0.00744885	0.887839	CER:CK	12.832	312.23	NA	NA	DDA for preferred ion	C18 H32 O4	NA	NA	NA	NA	NA	NA	NA	NA	NA	NA	level5	NA	NA	NA	NA	NA	NA	Normal
12.832_405.34543	0.923553	0.909009	0.937324	0.116416	CER:CK	12.832	405.345	NA	NA	No MS2	C22 H47 N O5	NA	NA	NA	NA	NA	NA	NA	NA	NA	NA	level5	NA	NA	NA	NA	NA	NA	Normal
12.853_484.26255	1.18291	0.199553	0.304788	0.336444	CER:CK	12.853	484.263	NA	NA	No MS2	NA	NA	NA	NA	NA	NA	NA	NA	NA	NA	NA	level5	NA	NA	NA	NA	NA	NA	Normal
12.853_845.43393	1.04576	0.86088	0.905575	0.105668	CER:CK	12.853	845.434	NA	NA	DDA for preferred ion	C45 H68 N O10 P S	NA	NA	NA	NA	NA	NA	NA	NA	NA	NA	level5	NA	NA	NA	NA	NA	NA	Normal
12.854_440.20069	1.06334	0.535368	0.639898	0.162063	CER:CK	12.854	440.201	NA	33.4	DDA for preferred ion	C21 H30 N4 O5	N2-{[(3r,4r,5r)-4,5-dihydroxy-3-{[(4-methylphenyl)carbamoyl]amino}-1-cyclohexen-1-yl]carbonyl}-d-leucinamide	NA	NA	21.9791	52553.7	3746	33.3661	Invalid mass	NA	NA	level3	Reference-8927	NA	NA	NA	NA	NA	Normal
12.854_475.25736	1.11383	0.32211	0.437149	0.316531	CER:CK	12.854	475.257	NA	NA	DDA for preferred ion	C26 H37 N O7	NA	NA	NA	NA	NA	NA	NA	NA	NA	NA	level5	NA	NA	NA	NA	NA	NA	Normal
12.854_501.27308	1.15444	0.162369	0.258837	0.393985	CER:CK	12.854	501.273	NA	NA	DDA for preferred ion	C21 H47 N3 O4 S3	NA	NA	NA	NA	NA	NA	NA	NA	NA	NA	level5	NA	NA	NA	NA	NA	NA	Normal
12.855_294.11024	1.02611	0.742039	0.815993	0.095224	CER:CK	12.855	294.11	NA	NA	DDA for preferred ion	C9 H19 N4 O5 P	NA	NA	NA	NA	NA	NA	NA	NA	NA	NA	level5	NA	NA	NA	NA	NA	NA	Normal
12.855_414.20428	1.02507	0.770047	0.837142	0.100268	CER:CK	12.855	414.204	NA	NA	DDA for other ion	C24 H30 O6	NA	NA	NA	NA	NA	NA	NA	NA	NA	NA	level5	NA	NA	NA	NA	NA	NA	Normal
12.855_457.22762	1.2036	0.270592	0.38396	0.368547	CER:CK	12.855	457.228	NA	NA	DDA for preferred ion	C28 H32 N3 O P	NA	NA	NA	NA	NA	NA	NA	NA	NA	NA	level5	NA	NA	NA	NA	NA	NA	Normal
12.855_459.26236	1.10221	0.266257	0.379638	0.295421	CER:CK	12.855	459.262	NA	NA	DDA for preferred ion	C26 H37 N O6	NA	NA	NA	NA	NA	NA	NA	NA	NA	NA	level5	NA	NA	NA	NA	NA	NA	Normal
12.855_485.25905	1.21973	0.0722016	0.13787	0.493634	CER:CK	12.855	485.259	NA	NA	DDA for preferred ion	C21 H44 N O7 P S	NA	NA	NA	NA	NA	NA	NA	NA	NA	NA	level5	NA	NA	NA	NA	NA	NA	Normal
12.856_487.29372	1.28003	0.052334	0.107557	0.57785	CER:CK	12.856	487.294	NA	NA	No MS2	C29 H45 N O S2	NA	NA	NA	NA	NA	NA	NA	NA	NA	NA	level5	NA	NA	NA	NA	NA	NA	Normal
12.857_280.13099	1.4765	0.0517251	0.106545	0.805437	CER:CK	12.857	280.131	NA	NA	No MS2	C15 H20 O5	NA	NA	NA	NA	NA	NA	NA	NA	NA	NA	level5	NA	NA	NA	NA	NA	NA	Normal
12.857_485.27802	1.11571	0.262452	0.37485	0.231063	CER:CK	12.857	485.278	NA	NA	DDA for preferred ion	C29 H43 N O S2	NA	NA	NA	NA	NA	NA	NA	NA	NA	NA	level5	NA	NA	NA	NA	NA	NA	Normal
12.857_529.26801	1.29975	0.0642996	0.125556	0.602973	CER:CK	12.857	529.268	NA	NA	No MS2	C24 H44 N5 O2 P S2	NA	NA	NA	NA	NA	NA	NA	NA	NA	NA	level5	NA	NA	NA	NA	NA	NA	Normal
12.862_166.06319	1.16186	0.150575	0.244411	0.441575	CER:CK	12.862	166.063	87.1	82.3	DDA for preferred ion	C9 H10 O3	Ethylparaben 尼泊金乙	466	Phenolic acids 酚酸类及苷类	0.000194893	1.17361	4163	87.1189	Full match	HMDB0032573	NA	level2	NA	Benzenoids	Benzene and substituted derivatives	Benzoic acids and derivatives	Benzene and derivatives	NA	Normal
12.862_194.09454	1.17697	0.115013	0.19806	0.452907	CER:CK	12.862	194.095	69.7	89.4	DDA for preferred ion	C11 H14 O3	4-ethoxy ethylbenzoate	NA	NA	0.000248586	1.28075	4157	89.4481	Partial match	NA	NA	level2	Reference-7417	NA	NA	NA	NA	NA	Normal
12.865_464.24162	0.499873	0.0078828	0.0248933	1.10655	CER:CK	12.865	464.242	NA	NA	No MS2	C29 H38 O P2	NA	NA	NA	NA	NA	NA	NA	NA	NA	NA	level5	NA	NA	NA	NA	NA	NA	Down
12.868_270.14663	0.388585	0.0125934	0.0359519	1.26264	CER:CK	12.868	270.147	NA	NA	No MS2	C8 H23 N4 O4 P	NA	NA	NA	NA	NA	NA	NA	NA	NA	NA	level5	NA	NA	NA	NA	NA	NA	Down
12.868_419.28836	0.347251	0.000412806	0.00263264	1.51803	CER:CK	12.868	419.288	NA	NA	DDA for preferred ion	C21 H41 N O7	NA	NA	NA	NA	NA	NA	NA	NA	NA	NA	level5	NA	NA	NA	NA	NA	NA	Down
12.873_447.31978	0.442669	0.00483344	0.0172102	1.23342	CER:CK	12.873	447.32	NA	NA	No MS2	C23 H45 N O7	NA	NA	NA	NA	NA	NA	NA	NA	NA	NA	level5	NA	NA	NA	NA	NA	NA	Down
12.874_356.21978	0.787404	0.203183	0.308377	0.564298	CER:CK	12.874	356.22	NA	NA	DDA for preferred ion	C19 H32 O6	NA	NA	NA	NA	NA	NA	NA	NA	NA	NA	level5	NA	NA	NA	NA	NA	NA	Normal
12.899_476.24129	1.33313	0.0442659	0.0945087	0.718934	CER:CK	12.899	476.241	NA	NA	No MS2	C26 H36 O8	NA	NA	NA	NA	NA	NA	NA	NA	NA	NA	level5	NA	NA	NA	NA	NA	NA	Normal
12.906_346.25478	0.138732	0.160599	0.256721	1.08514	CER:CK	12.906	346.255	NA	NA	No MS2	NA	NA	NA	NA	NA	NA	NA	NA	NA	NA	NA	level5	NA	NA	NA	NA	NA	NA	Normal
12.912_345.25142	0.0617742	0.0573169	0.115212	1.55637	CER:CK	12.912	345.251	NA	NA	DDA for preferred ion	C18 H35 N O5	NA	NA	NA	NA	NA	NA	NA	NA	NA	NA	level5	NA	NA	NA	NA	NA	NA	Normal
12.914_273.26686	1.09806	0.146351	0.239422	0.331849	CER:CK	12.914	273.267	NA	NA	DDA for preferred ion	C16 H35 N O2	NA	NA	NA	NA	NA	NA	NA	NA	NA	NA	level5	NA	NA	NA	NA	NA	NA	Normal
12.926_578.27654	1.34573	0.0840492	0.154998	0.651924	CER:CK	12.926	578.277	NA	NA	DDA for preferred ion	C26 H47 N2 O8 P S	NA	NA	NA	NA	NA	NA	NA	NA	NA	NA	level5	NA	NA	NA	NA	NA	NA	Normal
12.926_595.30315	1.34205	0.0919467	0.166742	0.637118	CER:CK	12.926	595.303	NA	NA	DDA for preferred ion	C31 H41 N5 O7	NA	NA	NA	NA	NA	NA	NA	NA	NA	NA	level5	NA	NA	NA	NA	NA	NA	Normal
12.942_180.11521	0.81582	0.198846	0.304271	0.481177	CER:CK	12.942	180.115	NA	NA	DDA for preferred ion	C11 H16 O2	NA	NA	NA	NA	NA	NA	NA	NA	NA	NA	level5	NA	NA	NA	NA	NA	NA	Normal
12.946_462.23856	0.906166	0.608831	0.70258	0.209399	CER:CK	12.946	462.239	NA	NA	DDA for preferred ion	C21 H38 N2 O7 S	NA	NA	NA	NA	NA	NA	NA	NA	NA	NA	level5	NA	NA	NA	NA	NA	NA	Normal
12.954_240.17260	1.25122	0.0720907	0.137715	0.554187	CER:CK	12.954	240.173	NA	NA	DDA for preferred ion	C14 H24 O3	NA	NA	NA	NA	NA	NA	NA	NA	NA	NA	level5	NA	NA	NA	NA	NA	NA	Normal
12.956_393.25142	0.57991	0.0101408	0.0300548	0.96997	CER:CK	12.956	393.251	NA	NA	No MS2	C23 H31 N5 O	NA	NA	NA	NA	NA	NA	NA	NA	NA	NA	level5	NA	NA	NA	NA	NA	NA	Normal
12.958_208.14650	1.26352	0.096989	0.173949	0.619151	CER:CK	12.958	208.147	NA	NA	No MS2	C13 H20 O2	NA	NA	NA	NA	NA	NA	NA	NA	NA	NA	level5	NA	NA	NA	NA	NA	NA	Normal
12.962_401.31411	1.44943	0.000794448	0.00443091	0.866215	CER:CK	12.962	401.314	NA	NA	DDA for preferred ion	C22 H43 N O5	NA	NA	NA	NA	NA	NA	NA	NA	NA	NA	level5	NA	NA	NA	NA	NA	NA	Normal
12.963_378.23812	1.33555	0.00186225	0.00829498	0.764394	CER:CK	12.963	378.238	NA	38	DDA for preferred ion	C24 H30 N2 O2	N,n'-dicyclohexyl-2,6-naphthalenedicarboxamide	NA	NA	0.00738998	19.5383	4203	38.0374	Invalid mass	NA	NA	level3	Reference-7450	NA	NA	NA	NA	NA	Normal
12.964_327.24083	0.611237	0.021238	0.0535216	0.854169	CER:CK	12.964	327.241	NA	41	DDA for preferred ion	C18 H33 N O4	9-nitrooleate	NA	NA	-0.000131334	-0.401338	4177	40.9822	Full match	NA	NA	level3	Reference-6717	NA	NA	NA	NA	NA	Normal
12.965_310.21434	0.614644	4.66547e-05	0.000523608	1.01644	CER:CK	12.965	310.214	NA	NA	DDA for preferred ion	C18 H30 O4	NA	NA	NA	NA	NA	NA	NA	NA	NA	NA	level5	NA	NA	NA	NA	NA	NA	Down
12.965_312.22994	0.891566	0.419421	0.532593	0.303029	CER:CK	12.965	312.23	NA	NA	DDA for preferred ion	C18 H32 O4	NA	NA	NA	NA	NA	NA	NA	NA	NA	NA	level5	NA	NA	NA	NA	NA	NA	Normal
12.966_154.09950	1.5615	0.0188637	0.0487686	0.833779	CER:CK	12.966	154.1	NA	NA	DDA for preferred ion	C9 H14 O2	NA	NA	NA	NA	NA	NA	NA	NA	NA	NA	level5	NA	NA	NA	NA	NA	NA	Normal
12.966_364.13362	0.873961	0.427992	0.541524	0.34043	CER:CK	12.966	364.134	NA	NA	DDA for preferred ion	C19 H24 O5 S	NA	NA	NA	NA	NA	NA	NA	NA	NA	NA	level5	NA	NA	NA	NA	NA	NA	Normal
12.967_246.19839	0.725947	0.0318885	0.073709	0.643595	CER:CK	12.967	246.198	NA	NA	No MS2	C17 H26 O	NA	NA	NA	NA	NA	NA	NA	NA	NA	NA	level5	NA	NA	NA	NA	NA	NA	Normal
12.969_264.20893	0.731107	0.108559	0.189249	0.574818	CER:CK	12.969	264.209	NA	NA	No MS2	C11 H29 N4 O P	NA	NA	NA	NA	NA	NA	NA	NA	NA	NA	level5	NA	NA	NA	NA	NA	NA	Normal
12.972_362.14936	0.767046	0.368339	0.482582	0.533578	CER:CK	12.972	362.149	NA	NA	DDA for preferred ion	C19 H18 N6 O2	NA	NA	NA	NA	NA	NA	NA	NA	NA	NA	level5	NA	NA	NA	NA	NA	NA	Normal
12.972_394.21231	1.38534	0.00650195	0.0214963	0.7855	CER:CK	12.972	394.212	NA	NA	No MS2	C20 H31 Cl N4 O2	NA	NA	NA	NA	NA	NA	NA	NA	NA	NA	level5	NA	NA	NA	NA	NA	NA	Normal
12.973_380.15986	0.732993	0.288797	0.402069	0.616774	CER:CK	12.973	380.16	NA	NA	DDA for other ion	C18 H24 N2 O7	NA	NA	NA	NA	NA	NA	NA	NA	NA	NA	level5	NA	NA	NA	NA	NA	NA	Normal
12.975_316.22246	0.568332	0.111743	0.193595	0.713151	CER:CK	12.975	316.222	NA	NA	DDA for preferred ion	C13 H28 N6 O3	NA	NA	NA	NA	NA	NA	NA	NA	NA	NA	level5	NA	NA	NA	NA	NA	NA	Normal
12.99_576.27024	0.546987	0.0590463	0.117912	1.01433	CER:CK	12.99	576.27	NA	NA	DDA for preferred ion	C20 H45 N6 O9 P S	NA	NA	NA	NA	NA	NA	NA	NA	NA	NA	level5	NA	NA	NA	NA	NA	NA	Normal
12.99_594.28091	0.571485	0.0609522	0.120458	0.931119	CER:CK	12.99	594.281	NA	NA	DDA for preferred ion	C27 H47 O12 P	NA	NA	NA	NA	NA	NA	NA	NA	NA	NA	level5	NA	NA	NA	NA	NA	NA	Normal
12.994_358.23555	0.46676	0.0357216	0.0798288	1.09729	CER:CK	12.994	358.236	NA	NA	DDA for preferred ion	C20 H30 N4 O2	NA	NA	NA	NA	NA	NA	NA	NA	NA	NA	level5	NA	NA	NA	NA	NA	NA	Down
13.018_349.22514	1.13458	0.721832	0.797411	0.258124	CER:CK	13.018	349.225	NA	NA	DDA for preferred ion	C20 H31 N O4	NA	NA	NA	NA	NA	NA	NA	NA	NA	NA	level5	NA	NA	NA	NA	NA	NA	Normal
13.03_279.22780	0.696927	0.274865	0.38822	0.588441	CER:CK	13.03	279.228	NA	NA	No MS2	C11 H29 N5 O3	NA	NA	NA	NA	NA	NA	NA	NA	NA	NA	level5	NA	NA	NA	NA	NA	NA	Normal
13.032_450.23825	1.11398	0.508243	0.61747	0.374258	CER:CK	13.032	450.238	NA	NA	DDA for preferred ion	C21 H39 O8 P	NA	NA	NA	NA	NA	NA	NA	NA	NA	NA	level5	NA	NA	NA	NA	NA	NA	Normal
13.047_324.22989	0.774694	0.336551	0.450736	0.421899	CER:CK	13.047	324.23	NA	32.1	DDA for preferred ion	C19 H32 O4	Tofa	NA	NA	-0.000170888	-0.527059	4222	32.0927	Full match	NA	NA	level3	Reference-6599	NA	NA	NA	NA	NA	Normal
13.048_342.24039	0.778116	0.349939	0.464051	0.412508	CER:CK	13.048	342.24	NA	NA	DDA for preferred ion	C19 H34 O5	NA	NA	NA	NA	NA	NA	NA	NA	NA	NA	level5	NA	NA	NA	NA	NA	NA	Normal
13.072_708.47679	0.60512	0.175543	0.275655	0.851971	CER:CK	13.072	708.477	NA	NA	No MS2	C40 H66 N6 O P2	NA	NA	NA	NA	NA	NA	NA	NA	NA	NA	level5	NA	NA	NA	NA	NA	NA	Normal
13.074_374.26438	0.938541	0.808713	0.865614	0.222042	CER:CK	13.074	374.264	NA	NA	No MS2	NA	NA	NA	NA	NA	NA	NA	NA	NA	NA	NA	level5	NA	NA	NA	NA	NA	NA	Normal
13.075_789.55559	0.869118	0.498367	0.60854	0.385092	CER:CK	13.075	789.556	NA	NA	DDA for preferred ion	C43 H76 N5 O6 P	NA	NA	NA	NA	NA	NA	NA	NA	NA	NA	level5	NA	NA	NA	NA	NA	NA	Normal
13.076_422.17549	0.98059	0.97594	0.981729	0.247338	CER:CK	13.076	422.175	NA	NA	No MS2	C13 H30 N2 O13	NA	NA	NA	NA	NA	NA	NA	NA	NA	NA	level5	NA	NA	NA	NA	NA	NA	Normal
13.076_815.55331	0.898012	0.530008	0.6355	0.344078	CER:CK	13.076	815.553	NA	NA	No MS2	C39 H83 N3 O10 P2	NA	NA	NA	NA	NA	NA	NA	NA	NA	NA	level5	NA	NA	NA	NA	NA	NA	Normal
13.077_406.21232	0.905493	0.626281	0.716756	0.281667	CER:CK	13.077	406.212	NA	NA	DDA for preferred ion	C20 H35 Cl O6	NA	NA	NA	NA	NA	NA	NA	NA	NA	NA	level5	NA	NA	NA	NA	NA	NA	Normal
13.077_413.31415	0.976045	0.884054	0.921888	0.200345	CER:CK	13.077	413.314	NA	NA	DDA for preferred ion	C23 H43 N O5	NA	NA	NA	NA	NA	NA	NA	NA	NA	NA	level5	NA	NA	NA	NA	NA	NA	Normal
13.079_350.24563	0.869516	0.505749	0.614766	0.355825	CER:CK	13.079	350.246	NA	NA	DDA for preferred ion	C21 H34 O4	NA	NA	NA	NA	NA	NA	NA	NA	NA	NA	level5	NA	NA	NA	NA	NA	NA	Normal
13.081_376.24180	0.768677	0.0372362	0.0823761	0.661172	CER:CK	13.081	376.242	NA	NA	DDA for preferred ion	C18 H38 N2 O2 P2	NA	NA	NA	NA	NA	NA	NA	NA	NA	NA	level5	NA	NA	NA	NA	NA	NA	Normal
13.082_439.31039	1.00704	0.917985	0.942947	0.168384	CER:CK	13.082	439.31	NA	NA	DDA for preferred ion	C21 H47 Cl N3 O2 P	NA	NA	NA	NA	NA	NA	NA	NA	NA	NA	level5	NA	NA	NA	NA	NA	NA	Normal
13.083_240.18787	0.923629	0.577039	0.675907	0.298279	CER:CK	13.083	240.188	NA	NA	DDA for preferred ion	C18 H24	NA	NA	NA	NA	NA	NA	NA	NA	NA	NA	level5	NA	NA	NA	NA	NA	NA	Normal
13.093_350.06696	1.57627	0.233911	0.344066	0.896169	CER:CK	13.093	350.067	NA	NA	DDA for preferred ion	C17 H20 O2 P2 S	NA	NA	NA	NA	NA	NA	NA	NA	NA	NA	level5	NA	NA	NA	NA	NA	NA	Normal
13.116_595.30315	0.838196	0.154928	0.249882	0.449785	CER:CK	13.116	595.303	NA	NA	DDA for preferred ion	C29 H46 N3 O8 P	NA	NA	NA	NA	NA	NA	NA	NA	NA	NA	level5	NA	NA	NA	NA	NA	NA	Normal
13.119_280.20378	1.94799	0.00402134	0.0149199	1.20519	CER:CK	13.119	280.204	NA	NA	No MS2	C11 H29 N4 O2 P	NA	NA	NA	NA	NA	NA	NA	NA	NA	NA	level5	NA	NA	NA	NA	NA	NA	Up
13.128_577.34651	1.27353	0.532768	0.637957	0.433634	CER:CK	13.128	577.347	NA	NA	No MS2	C26 H54 N5 O3 P3	NA	NA	NA	NA	NA	NA	NA	NA	NA	NA	level5	NA	NA	NA	NA	NA	NA	Normal
13.135_421.28283	0.569799	0.0789279	0.147035	0.834461	CER:CK	13.135	421.283	52.5	NA	DDA for preferred ion	C24 H39 N O5	Talatisamine 塔拉萨敏	563	Alkaloids 生物碱类及苷类	3.84419e-06	0.00912497	4258	52.5473	Full match	NA	C08713	level3	NA	Alkaloids	Alkaloids derived by amination reactions	Terpenoid alkaloids	Alkaloids	NULL	Normal
13.144_380.25615	1.06971	0.907241	0.936586	0.242337	CER:CK	13.144	380.256	NA	NA	DDA for preferred ion	C23 H32 N4 O	NA	NA	NA	NA	NA	NA	NA	NA	NA	NA	level5	NA	NA	NA	NA	NA	NA	Normal
13.149_310.21430	0.785283	0.11172	0.193595	0.549264	CER:CK	13.149	310.214	NA	NA	DDA for preferred ion	C18 H30 O4	NA	NA	NA	NA	NA	NA	NA	NA	NA	NA	level5	NA	NA	NA	NA	NA	NA	Normal
13.153_224.14132	0.45833	0.0321519	0.0739817	1.06171	CER:CK	13.153	224.141	NA	NA	DDA for preferred ion	C13 H20 O3	NA	NA	NA	NA	NA	NA	NA	NA	NA	NA	level5	NA	NA	NA	NA	NA	NA	Down
13.155_378.23812	1.55612	0.000388742	0.0025142	0.98789	CER:CK	13.155	378.238	NA	36.6	DDA for preferred ion	C24 H30 N2 O2	Tetrahydrofuran fentanyl 3-tetrahydrofurancarboxamide	NA	NA	0.00739097	19.5409	4140	36.5645	Invalid mass	NA	NA	level3	Reference-8518	NA	NA	NA	NA	NA	Normal
13.155_401.31412	1.41021	0.00222208	0.00946502	0.78995	CER:CK	13.155	401.314	NA	NA	DDA for preferred ion	C22 H43 N O5	NA	NA	NA	NA	NA	NA	NA	NA	NA	NA	level5	NA	NA	NA	NA	NA	NA	Normal
13.157_476.24127	1.94032	0.0035315	0.0134007	1.19389	CER:CK	13.157	476.241	NA	NA	No MS2	C29 H37 N2 P S	NA	NA	NA	NA	NA	NA	NA	NA	NA	NA	level5	NA	NA	NA	NA	NA	NA	Up
13.16_329.25645	0.632101	0.00946516	0.028526	0.885264	CER:CK	13.16	329.256	NA	NA	DDA for preferred ion	C18 H35 N O4	NA	NA	NA	NA	NA	NA	NA	NA	NA	NA	level5	NA	NA	NA	NA	NA	NA	Normal
13.161_320.23503	1.48674	0.0345362	0.0777871	0.768454	CER:CK	13.161	320.235	67.9	75.6	DDA for preferred ion	C20 H32 O3	(5ξ,9ξ,16ξ)-17-hydroxykauran-19-oic acid	NA	NA	-0.000111955	-0.349601	4166	75.5693	Partial match	NA	NA	level2	Reference-7379	NA	NA	NA	NA	NA	Normal
13.162_240.17261	1.44783	0.083035	0.153313	0.654421	CER:CK	13.162	240.173	NA	NA	DDA for preferred ion	C14 H24 O3	NA	NA	NA	NA	NA	NA	NA	NA	NA	NA	level5	NA	NA	NA	NA	NA	NA	Normal
13.164_208.14650	1.11685	0.492057	0.602621	0.418852	CER:CK	13.164	208.147	NA	NA	No MS2	C13 H20 O2	NA	NA	NA	NA	NA	NA	NA	NA	NA	NA	level5	NA	NA	NA	NA	NA	NA	Normal
13.167_409.28284	1.38851	0.0620399	0.122143	0.704459	CER:CK	13.167	409.283	NA	NA	DDA for preferred ion	C23 H39 N O5	NA	NA	NA	NA	NA	NA	NA	NA	NA	NA	level5	NA	NA	NA	NA	NA	NA	Normal
13.169_337.23111	0.762968	0.127973	0.215637	0.579162	CER:CK	13.169	337.231	NA	NA	No MS2	C13 H31 N5 O5	NA	NA	NA	NA	NA	NA	NA	NA	NA	NA	level5	NA	NA	NA	NA	NA	NA	Normal
13.17_296.23497	0.785113	0.173893	0.273628	0.522065	CER:CK	13.17	296.235	NA	93.1	DDA for preferred ion	C18 H34 O4	(+/-)12(13)-dihome	NA	NA	-18.0107	-57314.2	4283	93.1327	Invalid mass	NA	C14829	level3	Reference-6638	FA Fatty acyls	FA01 Fatty Acids and Conjugates	FA0105 Hydroxy fatty acids	Fatty acyls[FA]	map00591 Linoleic acid metabolism	Normal
13.172_279.22789	0.798139	0.198977	0.304271	0.48594	CER:CK	13.172	279.228	NA	NA	DDA for preferred ion	C11 H29 N5 O3	NA	NA	NA	NA	NA	NA	NA	NA	NA	NA	level5	NA	NA	NA	NA	NA	NA	Normal
13.174_359.30343	0.884083	0.406627	0.520242	0.351524	CER:CK	13.174	359.303	NA	NA	DDA for preferred ion	C20 H41 N O4	NA	NA	NA	NA	NA	NA	NA	NA	NA	NA	level5	NA	NA	NA	NA	NA	NA	Normal
13.192_366.24033	1.25143	0.0690644	0.132816	0.520301	CER:CK	13.192	366.24	NA	NA	DDA for preferred ion	C21 H34 O5	NA	NA	NA	NA	NA	NA	NA	NA	NA	NA	level5	NA	NA	NA	NA	NA	NA	Normal
13.196_284.16226	2.08569	0.000414503	0.00263979	1.24655	CER:CK	13.196	284.162	NA	NA	DDA for preferred ion	C15 H24 O5	NA	NA	NA	NA	NA	NA	NA	NA	NA	NA	level5	NA	NA	NA	NA	NA	NA	Up
13.202_318.21925	0.586408	0.0107653	0.0315384	0.991066	CER:CK	13.202	318.219	NA	NA	No MS2	C14 H31 N4 O2 P	NA	NA	NA	NA	NA	NA	NA	NA	NA	NA	level5	NA	NA	NA	NA	NA	NA	Normal
13.202_455.30535	2.80834	0.00132794	0.00646188	1.44772	CER:CK	13.202	455.305	NA	NA	DDA for preferred ion	C28 H41 N O4	NA	NA	NA	NA	NA	NA	NA	NA	NA	NA	level5	NA	NA	NA	NA	NA	NA	Up
13.207_321.26659	0.597255	0.0292914	0.0691012	0.947281	CER:CK	13.207	321.267	NA	76.6	DDA for preferred ion	C20 H35 N O2	Α-linolenoyl ethanolamide	NA	NA	-0.000184749	-0.575063	4175	76.5573	Full match	NA	NA	level2	Reference-4417	NA	NA	NA	NA	NA	Normal
13.23_282.21941	0.233665	0.000182043	0.00142408	1.76912	CER:CK	13.23	282.219	NA	NA	No MS2	C17 H30 O3	NA	NA	NA	NA	NA	NA	NA	NA	NA	NA	level5	NA	NA	NA	NA	NA	NA	Down
13.251_761.52332	0.242934	0.000348703	0.00232087	1.85227	CER:CK	13.251	761.523	NA	NA	No MS2	C44 H78 N O3 P3	NA	NA	NA	NA	NA	NA	NA	NA	NA	NA	level5	NA	NA	NA	NA	NA	NA	Down
13.252_708.47654	0.264607	0.000622693	0.00364618	1.7982	CER:CK	13.252	708.477	NA	NA	No MS2	C38 H71 N4 O2 P3	NA	NA	NA	NA	NA	NA	NA	NA	NA	NA	level5	NA	NA	NA	NA	NA	NA	Down
13.252_766.47940	0.328546	3.05319e-05	0.00037447	1.62388	CER:CK	13.252	766.479	NA	53.6	DDA for preferred ion	C42 H72 O13	Ginsenoside rg2	NA	NA	-18.0179	-22967.4	3208	53.6295	Invalid mass	NA	NA	level3	Reference-6167	NA	NA	NA	NA	NA	Down
13.254_789.55559	0.463236	0.00102002	0.00532958	1.33785	CER:CK	13.254	789.556	NA	NA	DDA for preferred ion	C45 H81 N3 O2 P2 S	NA	NA	NA	NA	NA	NA	NA	NA	NA	NA	level5	NA	NA	NA	NA	NA	NA	Down
13.255_788.55883	0.447003	0.00117042	0.00588047	1.37048	CER:CK	13.255	788.559	NA	NA	No MS2	NA	NA	NA	NA	NA	NA	NA	NA	NA	NA	NA	level5	NA	NA	NA	NA	NA	NA	Down
13.256_350.24564	0.652959	0.00969085	0.0289461	0.896673	CER:CK	13.256	350.246	NA	NA	DDA for preferred ion	C21 H34 O4	NA	NA	NA	NA	NA	NA	NA	NA	NA	NA	level5	NA	NA	NA	NA	NA	NA	Normal
13.256_390.23815	0.580517	3.39517e-05	0.000401718	1.14117	CER:CK	13.256	390.238	22	55.8	DDA for preferred ion	C23 H34 O5	15-deoxy-δ12,14-prostaglandin j2-2-glycerol ester	NA	NA	-0.00247918	-6.35296	4274	55.7535	Invalid mass	NA	NA	level3	Reference-4746	NA	NA	NA	NA	NA	Down
13.256_406.21239	0.673338	0.000227435	0.00167972	0.94258	CER:CK	13.256	406.212	NA	NA	DDA for preferred ion	C18 H34 N2 O6 S	NA	NA	NA	NA	NA	NA	NA	NA	NA	NA	level5	NA	NA	NA	NA	NA	NA	Normal
13.257_258.19833	0.425517	0.000660869	0.00381123	1.40738	CER:CK	13.257	258.198	NA	NA	DDA for preferred ion	C18 H26 O	NA	NA	NA	NA	NA	NA	NA	NA	NA	NA	level5	NA	NA	NA	NA	NA	NA	Down
13.257_376.24181	0.48935	2.20078e-07	1.04036e-05	1.31753	CER:CK	13.257	376.242	NA	NA	DDA for preferred ion	C18 H37 Cl N4 S	NA	NA	NA	NA	NA	NA	NA	NA	NA	NA	level5	NA	NA	NA	NA	NA	NA	Down
13.259_413.31415	0.576446	0.000259977	0.00182582	1.1243	CER:CK	13.259	413.314	NA	NA	DDA for preferred ion	C23 H43 N O5	NA	NA	NA	NA	NA	NA	NA	NA	NA	NA	level5	NA	NA	NA	NA	NA	NA	Down
13.26_439.31040	0.73372	0.000609138	0.00357595	0.798035	CER:CK	13.26	439.31	NA	NA	DDA for preferred ion	C21 H47 Cl N3 O2 P	NA	NA	NA	NA	NA	NA	NA	NA	NA	NA	level5	NA	NA	NA	NA	NA	NA	Normal
13.261_438.31400	0.828542	0.141781	0.233447	0.44803	CER:CK	13.261	438.314	NA	NA	No MS2	NA	NA	NA	NA	NA	NA	NA	NA	NA	NA	NA	level5	NA	NA	NA	NA	NA	NA	Normal
13.265_489.27298	2.11363	9.5031e-05	0.000889871	1.29879	CER:CK	13.265	489.273	NA	NA	No MS2	C28 H43 N O2 S2	NA	NA	NA	NA	NA	NA	NA	NA	NA	NA	level5	NA	NA	NA	NA	NA	NA	Up
13.285_863.48729	0.540656	0.0381018	0.0840002	0.961122	CER:CK	13.285	863.487	NA	NA	No MS2	C39 H80 N O13 P3	NA	NA	NA	NA	NA	NA	NA	NA	NA	NA	level5	NA	NA	NA	NA	NA	NA	Normal
13.286_459.26236	1.13713	0.230111	0.339787	0.371887	CER:CK	13.286	459.262	NA	NA	DDA for preferred ion	C26 H37 N O6	NA	NA	NA	NA	NA	NA	NA	NA	NA	NA	level5	NA	NA	NA	NA	NA	NA	Normal
13.288_485.25902	1.42979	0.0479231	0.100476	0.696226	CER:CK	13.288	485.259	NA	NA	No MS2	C21 H44 N O7 P S	NA	NA	NA	NA	NA	NA	NA	NA	NA	NA	level5	NA	NA	NA	NA	NA	NA	Normal
13.297_414.20425	1.04694	0.641161	0.72941	0.170686	CER:CK	13.297	414.204	NA	83.8	DDA for preferred ion	C24 H30 O6	Bis(4-ethylbenzylidene)sorbitol	NA	NA	1.43699e-05	0.0346929	3950	83.8349	Full match	NA	NA	level2	Reference-7437	NA	NA	NA	NA	NA	Normal
13.311_319.25105	0.391832	0.00511807	0.0179446	1.31584	CER:CK	13.311	319.251	NA	NA	No MS2	C20 H33 N O2	NA	NA	NA	NA	NA	NA	NA	NA	NA	NA	level5	NA	NA	NA	NA	NA	NA	Down
13.313_337.26151	0.432291	0.00322509	0.0125486	1.26387	CER:CK	13.313	337.262	NA	NA	No MS2	C20 H35 N O3	NA	NA	NA	NA	NA	NA	NA	NA	NA	NA	level5	NA	NA	NA	NA	NA	NA	Down
13.317_432.23348	0.864335	0.474257	0.586449	0.328206	CER:CK	13.317	432.233	NA	NA	No MS2	C18 H36 N6 O2 S2	NA	NA	NA	NA	NA	NA	NA	NA	NA	NA	level5	NA	NA	NA	NA	NA	NA	Normal
13.322_1024.55973	0.606694	0.0670771	0.129652	0.852546	CER:CK	13.322	1024.56	NA	NA	DDA for preferred ion	C43 H89 N6 O15 P S2	NA	NA	NA	NA	NA	NA	NA	NA	NA	NA	level5	NA	NA	NA	NA	NA	NA	Normal
13.323_475.27033	0.9783	0.999936	0.999936	0.16495	CER:CK	13.323	475.27	NA	NA	DDA for preferred ion	C24 H38 N5 O3 P	NA	NA	NA	NA	NA	NA	NA	NA	NA	NA	level5	NA	NA	NA	NA	NA	NA	Normal
13.325_303.25599	0.975752	0.97536	0.981361	0.170509	CER:CK	13.325	303.256	NA	NA	No MS2	C20 H33 N O	NA	NA	NA	NA	NA	NA	NA	NA	NA	NA	level5	NA	NA	NA	NA	NA	NA	Normal
13.336_329.25646	0.95766	0.81285	0.868621	0.146858	CER:CK	13.336	329.256	NA	NA	DDA for preferred ion	C18 H35 N O4	NA	NA	NA	NA	NA	NA	NA	NA	NA	NA	level5	NA	NA	NA	NA	NA	NA	Normal
13.344_453.30918	0.597193	0.00223364	0.00950544	1.00654	CER:CK	13.344	453.309	NA	NA	DDA for preferred ion	C26 H47 N O S2	NA	NA	NA	NA	NA	NA	NA	NA	NA	NA	level5	NA	NA	NA	NA	NA	NA	Down
13.345_642.44933	0.660974	0.113487	0.196245	0.7542	CER:CK	13.345	642.449	NA	NA	DDA for other ion	C32 H67 O10 P	NA	NA	NA	NA	NA	NA	NA	NA	NA	NA	level5	NA	NA	NA	NA	NA	NA	Normal
13.346_1019.60325	0.642543	0.131106	0.219822	0.71544	CER:CK	13.346	1019.6	NA	NA	DDA for preferred ion	C49 H92 N5 O11 P3	NA	NA	NA	NA	NA	NA	NA	NA	NA	NA	level5	NA	NA	NA	NA	NA	NA	Normal
13.349_504.34557	0.612334	0.0912991	0.165896	0.879289	CER:CK	13.349	504.346	NA	NA	No MS2	C30 H48 O6	NA	NA	NA	NA	NA	NA	NA	NA	NA	NA	level5	NA	NA	NA	NA	NA	NA	Normal
13.349_624.43868	0.714141	0.168911	0.267166	0.65365	CER:CK	13.349	624.439	NA	NA	DDA for preferred ion	C32 H65 O9 P	NA	NA	NA	NA	NA	NA	NA	NA	NA	NA	level5	NA	NA	NA	NA	NA	NA	Normal
13.351_873.54312	0.782645	0.268257	0.381756	0.504259	CER:CK	13.351	873.543	NA	NA	DDA for preferred ion	C52 H75 N O10	NA	NA	NA	NA	NA	NA	NA	NA	NA	NA	level5	NA	NA	NA	NA	NA	NA	Normal
13.353_1020.60735	0.617237	0.0404078	0.0876075	0.860488	CER:CK	13.353	1020.61	NA	NA	No MS2	NA	NA	NA	NA	NA	NA	NA	NA	NA	NA	NA	level5	NA	NA	NA	NA	NA	NA	Normal
13.355_284.16226	0.881533	0.288955	0.402166	0.328568	CER:CK	13.355	284.162	NA	NA	DDA for preferred ion	C15 H24 O5	NA	NA	NA	NA	NA	NA	NA	NA	NA	NA	level5	NA	NA	NA	NA	NA	NA	Normal
13.36_384.25092	1.20959	0.168059	0.266159	0.473366	CER:CK	13.36	384.251	NA	NA	DDA for preferred ion	C21 H36 O6	NA	NA	NA	NA	NA	NA	NA	NA	NA	NA	level5	NA	NA	NA	NA	NA	NA	Normal
13.363_456.25142	2.37593	0.0051118	0.0179442	1.25348	CER:CK	13.363	456.251	NA	NA	DDA for preferred ion	C21 H37 N4 O5 P	NA	NA	NA	NA	NA	NA	NA	NA	NA	NA	level5	NA	NA	NA	NA	NA	NA	Up
13.364_878.49943	0.940137	0.807518	0.864537	0.201815	CER:CK	13.364	878.499	NA	NA	DDA for preferred ion	C36 H75 N6 O16 P	NA	NA	NA	NA	NA	NA	NA	NA	NA	NA	level5	NA	NA	NA	NA	NA	NA	Normal
13.365_577.34649	0.984842	0.884239	0.921888	0.245437	CER:CK	13.365	577.346	NA	NA	No MS2	C30 H51 N5 O2 S2	NA	NA	NA	NA	NA	NA	NA	NA	NA	NA	level5	NA	NA	NA	NA	NA	NA	Normal
13.365_737.42058	1.99759	0.00648524	0.0214721	1.1637	CER:CK	13.365	737.421	NA	NA	No MS2	C47 H56 N5 O P	NA	NA	NA	NA	NA	NA	NA	NA	NA	NA	level5	NA	NA	NA	NA	NA	NA	Up
13.368_1369.76676	2.84717	0.00489836	0.0173604	1.57742	CER:CK	13.368	1369.77	NA	NA	DDA for preferred ion	NA	NA	NA	NA	NA	NA	NA	NA	NA	NA	NA	level5	NA	NA	NA	NA	NA	NA	Up
13.368_693.39266	1.86123	0.00613531	0.0206419	1.16439	CER:CK	13.368	693.393	NA	NA	DDA for preferred ion	C28 H59 N3 O16	NA	NA	NA	NA	NA	NA	NA	NA	NA	NA	level5	NA	NA	NA	NA	NA	NA	Up
13.368_820.40860	3.53556	0.00771279	0.0244577	1.7801	CER:CK	13.368	820.409	NA	NA	No MS2	C44 H62 N4 O7 P2	NA	NA	NA	NA	NA	NA	NA	NA	NA	NA	level5	NA	NA	NA	NA	NA	NA	Up
13.369_366.24031	1.24083	0.175399	0.275524	0.522321	CER:CK	13.369	366.24	NA	NA	DDA for preferred ion	C21 H34 O5	NA	NA	NA	NA	NA	NA	NA	NA	NA	NA	level5	NA	NA	NA	NA	NA	NA	Normal
13.37_260.21396	2.02799	0.00431663	0.0157121	1.24892	CER:CK	13.37	260.214	NA	NA	DDA for preferred ion	C18 H28 O	NA	NA	NA	NA	NA	NA	NA	NA	NA	NA	level5	NA	NA	NA	NA	NA	NA	Up
13.37_352.26119	1.97368	0.00500046	0.0176132	1.22925	CER:CK	13.37	352.261	NA	NA	DDA for preferred ion	C22 H32 N4	NA	NA	NA	NA	NA	NA	NA	NA	NA	NA	level5	NA	NA	NA	NA	NA	NA	Up
13.37_514.31474	2.0102	0.00384409	0.0143573	1.25349	CER:CK	13.37	514.315	NA	NA	DDA for preferred ion	C28 H42 N4 O5	NA	NA	NA	NA	NA	NA	NA	NA	NA	NA	level5	NA	NA	NA	NA	NA	NA	Up
13.37_676.36999	5.71412	0.00219223	0.00937716	2.18727	CER:CK	13.37	676.37	NA	NA	No MS2	C28 H63 N4 O6 P3 S	NA	NA	NA	NA	NA	NA	NA	NA	NA	NA	level5	NA	NA	NA	NA	NA	NA	Up
13.371_676.36623	1.85601	0.00529348	0.0183627	1.1642	CER:CK	13.371	676.366	NA	NA	DDA for preferred ion	C34 H52 N4 O10	NA	NA	NA	NA	NA	NA	NA	NA	NA	NA	level5	NA	NA	NA	NA	NA	NA	Up
13.372_441.21864	2.88477	8.35049e-05	0.000806716	1.52428	CER:CK	13.372	441.219	NA	NA	DDA for preferred ion	C22 H37 N O4 P2	NA	NA	NA	NA	NA	NA	NA	NA	NA	NA	level5	NA	NA	NA	NA	NA	NA	Up
13.373_721.42427	2.16405	0.0070058	0.0227031	1.28131	CER:CK	13.373	721.424	NA	NA	DDA for preferred ion	C40 H61 N5 O3 P2	NA	NA	NA	NA	NA	NA	NA	NA	NA	NA	level5	NA	NA	NA	NA	NA	NA	Up
13.375_1374.72114	1.94106	0.012064	0.0347429	1.16495	CER:CK	13.375	1374.72	NA	NA	DDA for preferred ion	NA	NA	NA	NA	NA	NA	NA	NA	NA	NA	NA	level5	NA	NA	NA	NA	NA	NA	Up
13.375_357.15670	2.02972	0.00336731	0.0129789	1.1459	CER:CK	13.375	357.157	NA	NA	DDA for preferred ion	C12 H27 N3 O7 S	NA	NA	NA	NA	NA	NA	NA	NA	NA	NA	level5	NA	NA	NA	NA	NA	NA	Up
13.375_365.14291	2.11034	0.00378943	0.0142176	1.28701	CER:CK	13.375	365.143	NA	NA	DDA for preferred ion	C15 H28 N O5 P S	NA	NA	NA	NA	NA	NA	NA	NA	NA	NA	level5	NA	NA	NA	NA	NA	NA	Up
13.375_478.29336	2.71617	0.000259416	0.00182494	1.51464	CER:CK	13.375	478.293	NA	NA	No MS2	C20 H44 N6 O3 P2	NA	NA	NA	NA	NA	NA	NA	NA	NA	NA	level5	NA	NA	NA	NA	NA	NA	Up
13.375_695.34135	2.26298	0.018894	0.0487686	1.28076	CER:CK	13.375	695.341	NA	NA	DDA for preferred ion	C26 H59 N5 O10 P2 S	NA	NA	NA	NA	NA	NA	NA	NA	NA	NA	level5	NA	NA	NA	NA	NA	NA	Up
13.377_1375.72661	2.11248	0.00433887	0.0157805	1.30071	CER:CK	13.377	1375.73	NA	NA	No MS2	NA	NA	NA	NA	NA	NA	NA	NA	NA	NA	NA	level5	NA	NA	NA	NA	NA	NA	Up
13.377_422.26650	2.50529	5.85571e-05	0.000622956	1.43644	CER:CK	13.377	422.267	NA	NA	No MS2	NA	NA	NA	NA	NA	NA	NA	NA	NA	NA	NA	level5	NA	NA	NA	NA	NA	NA	Up
13.377_730.28484	2.01803	0.00944748	0.028498	1.2336	CER:CK	13.377	730.285	NA	NA	DDA for preferred ion	C34 H46 N6 O8 S2	NA	NA	NA	NA	NA	NA	NA	NA	NA	NA	level5	NA	NA	NA	NA	NA	NA	Up
13.379_760.31721	1.60441	0.0204548	0.0519194	0.967839	CER:CK	13.379	760.317	NA	NA	DDA for preferred ion	C26 H57 N4 O17 P S	NA	NA	NA	NA	NA	NA	NA	NA	NA	NA	level5	NA	NA	NA	NA	NA	NA	Normal
13.381_699.35118	1.5659	0.00580793	0.0197289	0.962543	CER:CK	13.381	699.351	NA	NA	No MS2	C25 H60 N5 O11 P3	NA	NA	NA	NA	NA	NA	NA	NA	NA	NA	level5	NA	NA	NA	NA	NA	NA	Normal
13.384_698.34783	1.67234	0.000187667	0.00144911	1.05433	CER:CK	13.384	698.348	NA	NA	DDA for preferred ion	C34 H56 N2 O9 P2	NA	NA	NA	NA	NA	NA	NA	NA	NA	NA	level5	NA	NA	NA	NA	NA	NA	Up
13.384_714.32187	1.05303	0.686033	0.765622	0.18691	CER:CK	13.384	714.322	NA	50.7	DDA for preferred ion	C36 H44 N8 O9	Cyclo(glycyltryptophylprolylglycylvalylglycyl-β-hydroxytyrosyl)	NA	NA	-18.0013	-24581	3269	50.667	Invalid mass	NA	NA	level3	Reference-8207	NA	NA	NA	NA	NA	Normal
13.405_519.26040	1.07676	0.331502	0.446587	0.300676	CER:CK	13.405	519.26	NA	NA	DDA for preferred ion	C18 H43 N5 O8 P2	NA	NA	NA	NA	NA	NA	NA	NA	NA	NA	level5	NA	NA	NA	NA	NA	NA	Normal
13.421_280.16732	0.942256	0.740523	0.815305	0.224721	CER:CK	13.421	280.167	NA	NA	No MS2	C16 H24 O4	NA	NA	NA	NA	NA	NA	NA	NA	NA	NA	level5	NA	NA	NA	NA	NA	NA	Normal
13.43_411.29849	1.27071	0.27345	0.386817	0.501811	CER:CK	13.43	411.298	NA	NA	DDA for preferred ion	C17 H42 N5 O4 P	NA	NA	NA	NA	NA	NA	NA	NA	NA	NA	level5	NA	NA	NA	NA	NA	NA	Normal
13.437_578.28606	0.560026	0.115596	0.198636	1.15028	CER:CK	13.437	578.286	NA	NA	DDA for preferred ion	C28 H51 O6 P S2	NA	NA	NA	NA	NA	NA	NA	NA	NA	NA	level5	NA	NA	NA	NA	NA	NA	Normal
13.445_596.29638	0.636193	0.122725	0.208622	0.88075	CER:CK	13.445	596.296	NA	NA	DDA for preferred ion	C26 H50 N2 O9 P2	NA	NA	NA	NA	NA	NA	NA	NA	NA	NA	level5	NA	NA	NA	NA	NA	NA	Normal
13.451_348.22997	1.47564	0.159566	0.255475	0.716859	CER:CK	13.451	348.23	NA	62.7	DDA for preferred ion	C21 H32 O4	(1s,4ar,5s)-5-[(3e)-5-methoxy-3-methyl-5-oxo-3-penten-1-yl]-1,4a-dimethyl-6-methylenedecahydro-1-naphthalenecarboxylic acid	NA	NA	-8.59508e-05	-0.246822	4341	62.6892	Full match	NA	NA	level2	Reference-7868	NA	NA	NA	NA	NA	Normal
13.474_398.26676	1.16	0.632714	0.722133	0.304547	CER:CK	13.474	398.267	NA	NA	DDA for preferred ion	C22 H38 O6	NA	NA	NA	NA	NA	NA	NA	NA	NA	NA	level5	NA	NA	NA	NA	NA	NA	Normal
13.476_443.32482	1.13565	0.52779	0.633985	0.326848	CER:CK	13.476	443.325	NA	NA	DDA for preferred ion	C24 H45 N O6	NA	NA	NA	NA	NA	NA	NA	NA	NA	NA	level5	NA	NA	NA	NA	NA	NA	Normal
13.477_441.29007	0.89563	0.554645	0.657107	0.380294	CER:CK	13.477	441.29	NA	NA	DDA for preferred ion	C24 H43 N O4 S	NA	NA	NA	NA	NA	NA	NA	NA	NA	NA	level5	NA	NA	NA	NA	NA	NA	Normal
13.482_318.21935	0.358506	0.0744653	0.140899	1.0972	CER:CK	13.482	318.219	NA	NA	No MS2	C20 H30 O3	NA	NA	NA	NA	NA	NA	NA	NA	NA	NA	level5	NA	NA	NA	NA	NA	NA	Normal
13.5_453.30917	0.523812	0.000380077	0.00246861	1.18516	CER:CK	13.5	453.309	NA	NA	DDA for preferred ion	C26 H47 N O S2	NA	NA	NA	NA	NA	NA	NA	NA	NA	NA	level5	NA	NA	NA	NA	NA	NA	Down
13.502_469.32109	1.11941	0.686757	0.766056	0.240077	CER:CK	13.502	469.321	NA	NA	DDA for preferred ion	C29 H43 N O4	NA	NA	NA	NA	NA	NA	NA	NA	NA	NA	level5	NA	NA	NA	NA	NA	NA	Normal
13.514_413.31409	0.774045	0.0168497	0.0447493	0.583947	CER:CK	13.514	413.314	NA	NA	DDA for preferred ion	C24 H39 N5 O	NA	NA	NA	NA	NA	NA	NA	NA	NA	NA	level5	NA	NA	NA	NA	NA	NA	Normal
13.535_1035.59831	0.636884	0.110515	0.191904	0.827406	CER:CK	13.535	1035.6	NA	NA	DDA for preferred ion	C48 H96 N O16 P3	NA	NA	NA	NA	NA	NA	NA	NA	NA	NA	level5	NA	NA	NA	NA	NA	NA	Normal
13.548_287.28234	1.48521	0.459494	0.573303	0.555855	CER:CK	13.548	287.282	NA	92.5	DDA for preferred ion	C17 H34 O2	Methyl palmitate	NA	NA	17.0265	63001.3	4363	92.4651	Invalid mass	NA	C16995	level3	Reference-6685	Lipids and lipid-like molecules	Fatty Acyls	Fatty acid esters	Fatty acyls[FA]	NULL	Normal
13.557_352.25235	0.326034	3.15735e-05	0.000383488	1.58906	CER:CK	13.557	352.252	NA	NA	DDA for preferred ion	NA	NA	NA	NA	NA	NA	NA	NA	NA	NA	NA	level5	NA	NA	NA	NA	NA	NA	Down
13.563_351.24892	0.637104	0.403751	0.517285	0.440323	CER:CK	13.563	351.249	NA	NA	DDA for preferred ion	C14 H33 N5 O5	NA	NA	NA	NA	NA	NA	NA	NA	NA	NA	level5	NA	NA	NA	NA	NA	NA	Normal
13.564_439.31055	0.612637	0.0242244	0.059381	0.926458	CER:CK	13.564	439.311	NA	NA	No MS2	C19 H48 N5 P3	NA	NA	NA	NA	NA	NA	NA	NA	NA	NA	level5	NA	NA	NA	NA	NA	NA	Normal
13.568_510.24069	1.47639	0.0312507	0.0725644	0.781497	CER:CK	13.568	510.241	NA	NA	No MS2	C27 H43 O3 P S2	NA	NA	NA	NA	NA	NA	NA	NA	NA	NA	level5	NA	NA	NA	NA	NA	NA	Normal
13.571_266.22453	0.303537	0.004963	0.0175216	1.46835	CER:CK	13.571	266.225	NA	NA	No MS2	C17 H30 O2	NA	NA	NA	NA	NA	NA	NA	NA	NA	NA	level5	NA	NA	NA	NA	NA	NA	Down
13.574_392.23638	1.10269	0.525437	0.632319	0.248472	CER:CK	13.574	392.236	NA	NA	DDA for preferred ion	C19 H38 Cl N2 O2 P	NA	NA	NA	NA	NA	NA	NA	NA	NA	NA	level5	NA	NA	NA	NA	NA	NA	Normal
13.581_455.30535	0.706732	0.0238513	0.0586864	0.79321	CER:CK	13.581	455.305	NA	NA	DDA for preferred ion	C28 H41 N O4	NA	NA	NA	NA	NA	NA	NA	NA	NA	NA	level5	NA	NA	NA	NA	NA	NA	Normal
13.583_320.15985	0.535907	9.87437e-05	0.000909753	1.1922	CER:CK	13.583	320.16	NA	NA	No MS2	C22 H24 S	NA	NA	NA	NA	NA	NA	NA	NA	NA	NA	level5	NA	NA	NA	NA	NA	NA	Down
13.586_276.17248	0.720557	0.178997	0.280082	0.562287	CER:CK	13.586	276.172	23	NA	DDA for preferred ion	C17 H24 O3	6-Shogaol 6-姜烯酚	941	Phenol 酚类及苷类	-6.7731e-05	-0.245249	4637	23.0173	No match	NA	C10494	level3	NA	Skimate / acetate-malonate pathway derived compounds	Others	Zingiber derived compounds	Polyketides[PK]	NULL	Normal
13.587_280.16731	0.498187	0.0210162	0.0531088	1.16478	CER:CK	13.587	280.167	NA	NA	No MS2	C16 H24 O4	NA	NA	NA	NA	NA	NA	NA	NA	NA	NA	level5	NA	NA	NA	NA	NA	NA	Down
13.59_411.29848	0.735998	0.173216	0.272914	0.64474	CER:CK	13.59	411.298	NA	NA	DDA for preferred ion	C23 H41 N O5	NA	NA	NA	NA	NA	NA	NA	NA	NA	NA	level5	NA	NA	NA	NA	NA	NA	Normal
13.594_437.29479	1.14908	0.394584	0.507957	0.286079	CER:CK	13.594	437.295	NA	NA	DDA for preferred ion	C28 H39 N O3	NA	NA	NA	NA	NA	NA	NA	NA	NA	NA	level5	NA	NA	NA	NA	NA	NA	Normal
13.599_240.17261	0.92251	0.482488	0.594061	0.21724	CER:CK	13.599	240.173	NA	NA	DDA for preferred ion	C14 H24 O3	NA	NA	NA	NA	NA	NA	NA	NA	NA	NA	level5	NA	NA	NA	NA	NA	NA	Normal
13.608_403.32975	1.04474	0.968492	0.977362	0.0981125	CER:CK	13.608	403.33	NA	NA	DDA for preferred ion	C22 H45 N O5	NA	NA	NA	NA	NA	NA	NA	NA	NA	NA	level5	NA	NA	NA	NA	NA	NA	Normal
13.609_314.18553	0.928984	0.857296	0.902842	0.212738	CER:CK	13.609	314.186	NA	NA	No MS2	C16 H22 N6 O	NA	NA	NA	NA	NA	NA	NA	NA	NA	NA	level5	NA	NA	NA	NA	NA	NA	Normal
13.615_506.26520	1.11927	0.391014	0.504495	0.275782	CER:CK	13.615	506.265	NA	NA	No MS2	C17 H43 N6 O7 P S	NA	NA	NA	NA	NA	NA	NA	NA	NA	NA	level5	NA	NA	NA	NA	NA	NA	Normal
13.618_208.14650	0.916602	0.844973	0.892533	0.247413	CER:CK	13.618	208.147	NA	NA	No MS2	C13 H20 O2	NA	NA	NA	NA	NA	NA	NA	NA	NA	NA	level5	NA	NA	NA	NA	NA	NA	Normal
13.621_375.29838	1.09781	0.372628	0.486393	0.293022	CER:CK	13.621	375.298	NA	NA	DDA for preferred ion	C20 H41 N O5	NA	NA	NA	NA	NA	NA	NA	NA	NA	NA	level5	NA	NA	NA	NA	NA	NA	Normal
13.625_669.39332	1.38533	0.0559654	0.113092	0.691543	CER:CK	13.625	669.393	NA	NA	DDA for preferred ion	C34 H62 N3 O4 P3	NA	NA	NA	NA	NA	NA	NA	NA	NA	NA	level5	NA	NA	NA	NA	NA	NA	Normal
13.639_315.27716	0.653581	0.0127503	0.0363307	0.848611	CER:CK	13.639	315.277	NA	NA	DDA for preferred ion	C18 H37 N O3	NA	NA	NA	NA	NA	NA	NA	NA	NA	NA	level5	NA	NA	NA	NA	NA	NA	Normal
13.647_1015.57286	0.701506	0.241471	0.352469	0.4968	CER:CK	13.647	1015.57	NA	NA	DDA for preferred ion	NA	NA	NA	NA	NA	NA	NA	NA	NA	NA	NA	level5	NA	NA	NA	NA	NA	NA	Normal
13.661_366.24042	0.603517	0.0176056	0.0461983	0.994865	CER:CK	13.661	366.24	NA	30.3	DDA for preferred ion	C21 H34 O5	1-(3,5-dihydroxyphenyl)-12-hydroxy-2-tridecanyl acetate	NA	NA	-0.000204376	-0.558038	4420	30.3029	No match	NA	NA	level3	Reference-7806	NA	NA	NA	NA	NA	Normal
13.661_597.31897	1.34439	0.145795	0.238767	0.678709	CER:CK	13.661	597.319	NA	NA	DDA for preferred ion	C26 H52 N3 O8 P S	NA	NA	NA	NA	NA	NA	NA	NA	NA	NA	level5	NA	NA	NA	NA	NA	NA	Normal
13.662_1369.76671	1.24265	0.290151	0.40285	0.529792	CER:CK	13.662	1369.77	NA	NA	DDA for preferred ion	NA	NA	NA	NA	NA	NA	NA	NA	NA	NA	NA	level5	NA	NA	NA	NA	NA	NA	Normal
13.663_352.26119	1.14406	0.650103	0.735333	0.337537	CER:CK	13.663	352.261	NA	NA	DDA for preferred ion	C21 H36 O4	NA	NA	NA	NA	NA	NA	NA	NA	NA	NA	level5	NA	NA	NA	NA	NA	NA	Normal
13.663_677.36937	1.06213	0.763549	0.831658	0.154598	CER:CK	13.663	677.369	NA	NA	No MS2	C26 H55 N5 O15	NA	NA	NA	NA	NA	NA	NA	NA	NA	NA	level5	NA	NA	NA	NA	NA	NA	Normal
13.663_721.42431	1.44057	0.0601247	0.119079	0.769386	CER:CK	13.663	721.424	NA	NA	DDA for preferred ion	C32 H70 N O10 P3	NA	NA	NA	NA	NA	NA	NA	NA	NA	NA	level5	NA	NA	NA	NA	NA	NA	Normal
13.666_260.21396	1.33316	0.283498	0.39747	0.536711	CER:CK	13.666	260.214	NA	NA	DDA for preferred ion	C18 H28 O	NA	NA	NA	NA	NA	NA	NA	NA	NA	NA	level5	NA	NA	NA	NA	NA	NA	Normal
13.666_364.21798	0.161562	0.390534	0.504018	0.819653	CER:CK	13.666	364.218	NA	NA	No MS2	C20 H32 N2 O2 S	NA	NA	NA	NA	NA	NA	NA	NA	NA	NA	level5	NA	NA	NA	NA	NA	NA	Normal
13.666_698.34786	1.20042	0.479347	0.590877	0.397162	CER:CK	13.666	698.348	NA	NA	DDA for preferred ion	C30 H54 N2 O16	NA	NA	NA	NA	NA	NA	NA	NA	NA	NA	level5	NA	NA	NA	NA	NA	NA	Normal
13.667_1374.72169	1.20702	0.653424	0.738772	0.256943	CER:CK	13.667	1374.72	NA	NA	DDA for preferred ion	C59 H121 N6 O17 P3 S3	NA	NA	NA	NA	NA	NA	NA	NA	NA	NA	level5	NA	NA	NA	NA	NA	NA	Normal
13.667_1375.72405	1.27211	0.395404	0.508869	0.483087	CER:CK	13.667	1375.72	NA	NA	No MS2	NA	NA	NA	NA	NA	NA	NA	NA	NA	NA	NA	level5	NA	NA	NA	NA	NA	NA	Normal
13.667_380.25613	0.770277	0.152426	0.246367	0.58759	CER:CK	13.667	380.256	NA	NA	DDA for preferred ion	C22 H36 O5	NA	NA	NA	NA	NA	NA	NA	NA	NA	NA	level5	NA	NA	NA	NA	NA	NA	Normal
13.667_514.31487	1.17018	0.491286	0.602302	0.336841	CER:CK	13.667	514.315	NA	NA	DDA for preferred ion	C27 H46 O9	NA	NA	NA	NA	NA	NA	NA	NA	NA	NA	level5	NA	NA	NA	NA	NA	NA	Normal
13.667_676.36604	1.09941	0.695698	0.774282	0.184429	CER:CK	13.667	676.366	NA	NA	DDA for preferred ion	C34 H52 N4 O10	NA	NA	NA	NA	NA	NA	NA	NA	NA	NA	level5	NA	NA	NA	NA	NA	NA	Normal
13.668_443.32483	0.763696	0.0170842	0.0451507	0.663664	CER:CK	13.668	443.325	NA	NA	DDA for preferred ion	C24 H45 N O6	NA	NA	NA	NA	NA	NA	NA	NA	NA	NA	level5	NA	NA	NA	NA	NA	NA	Normal
13.668_693.39280	1.09124	0.784662	0.848398	0.142611	CER:CK	13.668	693.393	NA	NA	DDA for preferred ion	C33 H59 N O14	NA	NA	NA	NA	NA	NA	NA	NA	NA	NA	level5	NA	NA	NA	NA	NA	NA	Normal
13.668_730.28495	1.03715	0.656035	0.740993	0.247065	CER:CK	13.668	730.285	NA	NA	DDA for preferred ion	C31 H57 O11 P3 S	NA	NA	NA	NA	NA	NA	NA	NA	NA	NA	level5	NA	NA	NA	NA	NA	NA	Normal
13.668_760.31774	0.968666	0.856238	0.901935	0.139604	CER:CK	13.668	760.318	NA	NA	DDA for preferred ion	C32 H54 N6 O9 P2 S	NA	NA	NA	NA	NA	NA	NA	NA	NA	NA	level5	NA	NA	NA	NA	NA	NA	Normal
13.669_398.26678	0.644448	0.0501916	0.104183	0.792659	CER:CK	13.669	398.267	NA	NA	DDA for preferred ion	C22 H38 O6	NA	NA	NA	NA	NA	NA	NA	NA	NA	NA	level5	NA	NA	NA	NA	NA	NA	Normal
13.669_415.29337	0.60365	0.0652301	0.127047	0.798431	CER:CK	13.669	415.293	NA	NA	DDA for preferred ion	C22 H41 N O6	NA	NA	NA	NA	NA	NA	NA	NA	NA	NA	level5	NA	NA	NA	NA	NA	NA	Normal
13.683_354.24043	1.05458	0.835305	0.885855	0.200196	CER:CK	13.683	354.24	NA	42.9	DDA for preferred ion	C20 H34 O5	Ent-8-iso prostaglandin f2α	NA	NA	-0.000195706	-0.552465	4429	42.8876	Full match	NA	NA	level3	Reference-9798	NA	NA	NA	NA	NA	Normal
13.683_469.30410	1.21715	0.0480577	0.100682	0.519788	CER:CK	13.683	469.304	NA	NA	DDA for preferred ion	NA	NA	NA	NA	NA	NA	NA	NA	NA	NA	NA	level5	NA	NA	NA	NA	NA	NA	Normal
13.685_240.13629	1.02948	0.971879	0.978934	0.200663	CER:CK	13.685	240.136	NA	NA	DDA for preferred ion	C13 H20 O4	NA	NA	NA	NA	NA	NA	NA	NA	NA	NA	level5	NA	NA	NA	NA	NA	NA	Normal
13.685_290.18808	1.06803	0.868718	0.911655	0.231458	CER:CK	13.685	290.188	NA	NA	DDA for preferred ion	C18 H26 O3	NA	NA	NA	NA	NA	NA	NA	NA	NA	NA	level5	NA	NA	NA	NA	NA	NA	Normal
13.686_322.21427	1.08042	0.756007	0.82738	0.251829	CER:CK	13.686	322.214	NA	NA	DDA for preferred ion	C19 H30 O4	NA	NA	NA	NA	NA	NA	NA	NA	NA	NA	level5	NA	NA	NA	NA	NA	NA	Normal
13.686_399.29834	1.15869	0.384221	0.498172	0.357561	CER:CK	13.686	399.298	NA	NA	DDA for preferred ion	C22 H41 N O5	NA	NA	NA	NA	NA	NA	NA	NA	NA	NA	level5	NA	NA	NA	NA	NA	NA	Normal
13.69_208.10997	1.05569	0.962964	0.974456	0.189927	CER:CK	13.69	208.11	NA	NA	No MS2	C6 H17 N4 O2 P	NA	NA	NA	NA	NA	NA	NA	NA	NA	NA	level5	NA	NA	NA	NA	NA	NA	Normal
13.691_397.28283	1.16582	0.309555	0.424132	0.358523	CER:CK	13.691	397.283	NA	NA	No MS2	C16 H40 N5 O4 P	NA	NA	NA	NA	NA	NA	NA	NA	NA	NA	level5	NA	NA	NA	NA	NA	NA	Normal
13.691_441.30913	1.26827	0.128158	0.215749	0.498875	CER:CK	13.691	441.309	NA	NA	DDA for preferred ion	C25 H39 N5 O2	NA	NA	NA	NA	NA	NA	NA	NA	NA	NA	level5	NA	NA	NA	NA	NA	NA	Normal
13.695_360.24856	1.22175	0.389365	0.502934	0.397029	CER:CK	13.695	360.249	NA	NA	DDA for preferred ion	C15 H32 N6 O4	NA	NA	NA	NA	NA	NA	NA	NA	NA	NA	level5	NA	NA	NA	NA	NA	NA	Normal
13.734_202.12061	1.14624	0.533835	0.639066	0.242319	CER:CK	13.734	202.121	NA	47.5	DDA for preferred ion	C10 H18 O4	Sebacic acid	NA	NA	0.000100813	0.498777	4623	47.4518	Full match	HMDB0000792	C08277	level3	Reference-916	Lipids and lipid-like molecules	Fatty Acyls	Fatty acids and conjugates	Fatty acyls[FA]	NULL	Normal
13.742_520.29398	1.187	0.61404	0.706946	0.304044	CER:CK	13.742	520.294	NA	NA	No MS2	C33 H45 O P S	NA	NA	NA	NA	NA	NA	NA	NA	NA	NA	level5	NA	NA	NA	NA	NA	NA	Normal
13.746_184.10988	1.19247	0.378103	0.492276	0.363338	CER:CK	13.746	184.11	NA	NA	No MS2	C10 H16 O3	NA	NA	NA	NA	NA	NA	NA	NA	NA	NA	level5	NA	NA	NA	NA	NA	NA	Normal
13.748_323.24574	1.01743	0.862063	0.906403	0.079054	CER:CK	13.748	323.246	NA	NA	No MS2	NA	NA	NA	NA	NA	NA	NA	NA	NA	NA	NA	level5	NA	NA	NA	NA	NA	NA	Normal
13.751_596.29650	0.35338	0.0129768	0.0366684	1.43738	CER:CK	13.751	596.297	NA	NA	DDA for preferred ion	C27 H49 O12 P	NA	NA	NA	NA	NA	NA	NA	NA	NA	NA	level5	NA	NA	NA	NA	NA	NA	Down
13.76_369.28779	1.36563	0.135672	0.225988	0.557618	CER:CK	13.76	369.288	NA	NA	DDA for preferred ion	C21 H39 N O4	NA	NA	NA	NA	NA	NA	NA	NA	NA	NA	level5	NA	NA	NA	NA	NA	NA	Normal
13.762_403.32968	1.33369	0.105684	0.185271	0.633206	CER:CK	13.762	403.33	NA	NA	DDA for preferred ion	C23 H41 N5 O	NA	NA	NA	NA	NA	NA	NA	NA	NA	NA	level5	NA	NA	NA	NA	NA	NA	Normal
13.765_341.25643	0.997111	0.943082	0.960706	0.073708	CER:CK	13.765	341.256	NA	NA	DDA for preferred ion	C19 H35 N O4	NA	NA	NA	NA	NA	NA	NA	NA	NA	NA	level5	NA	NA	NA	NA	NA	NA	Normal
13.767_307.22267	0.941294	0.8108	0.867442	0.212891	CER:CK	13.767	307.223	NA	NA	DDA for preferred ion	C12 H29 N5 O4	NA	NA	NA	NA	NA	NA	NA	NA	NA	NA	level5	NA	NA	NA	NA	NA	NA	Normal
13.769_238.15691	1.3841	0.0437805	0.0938973	0.658702	CER:CK	13.769	238.157	NA	NA	DDA for preferred ion	C14 H22 O3	NA	NA	NA	NA	NA	NA	NA	NA	NA	NA	level5	NA	NA	NA	NA	NA	NA	Normal
13.775_392.25376	0.833035	0.217846	0.325985	0.427192	CER:CK	13.775	392.254	NA	NA	DDA for preferred ion	C19 H40 N2 O2 S2	NA	NA	NA	NA	NA	NA	NA	NA	NA	NA	level5	NA	NA	NA	NA	NA	NA	Normal
13.776_352.26119	1.1231	0.135658	0.225988	0.356895	CER:CK	13.776	352.261	NA	NA	DDA for preferred ion	C22 H32 N4	NA	NA	NA	NA	NA	NA	NA	NA	NA	NA	level5	NA	NA	NA	NA	NA	NA	Normal
13.776_415.32974	1.01378	0.916833	0.942352	0.190528	CER:CK	13.776	415.33	NA	NA	DDA for preferred ion	C23 H45 N O5	NA	NA	NA	NA	NA	NA	NA	NA	NA	NA	level5	NA	NA	NA	NA	NA	NA	Normal
13.781_393.25705	0.780241	0.122261	0.207962	0.532721	CER:CK	13.781	393.257	NA	NA	No MS2	NA	NA	NA	NA	NA	NA	NA	NA	NA	NA	NA	level5	NA	NA	NA	NA	NA	NA	Normal
13.783_378.25798	0.589405	0.00269947	0.0110267	1.02765	CER:CK	13.783	378.258	NA	NA	No MS2	C15 H34 N6 O5	NA	NA	NA	NA	NA	NA	NA	NA	NA	NA	level5	NA	NA	NA	NA	NA	NA	Down
13.794_360.19119	1.01347	0.983701	0.98845	0.192566	CER:CK	13.794	360.191	NA	55	DDA for preferred ion	C21 H28 O5	Cortisone	NA	NA	-0.00248479	-6.89848	4421	55.0217	Invalid mass	HMDB0002802	C00762	level3	Reference-963	Lipids and lipid-like molecules	Steroids and steroid derivatives	Hydroxysteroids	Steroids and derivatives	map00140 Steroid hormone biosynthesis; map01100 Metabolic pathways; map04960 Aldosterone-regulated sodium reabsorption; map05200 Pathways in cancer; map05215 Prostate cancer; map07225 Glucocorticoid and mineralocorticoid receptor agonists/antagonists	Normal
13.812_238.15696	1.13776	0.38789	0.501737	0.319173	CER:CK	13.812	238.157	NA	NA	DDA for preferred ion	C14 H22 O3	NA	NA	NA	NA	NA	NA	NA	NA	NA	NA	level5	NA	NA	NA	NA	NA	NA	Normal
13.838_456.25157	2.94743	0.000536445	0.00324061	1.49468	CER:CK	13.838	456.252	NA	NA	No MS2	C27 H36 O6	NA	NA	NA	NA	NA	NA	NA	NA	NA	NA	level5	NA	NA	NA	NA	NA	NA	Up
13.841_551.45611	0.869392	0.675262	0.756366	0.182341	CER:CK	13.841	551.456	NA	NA	DDA for preferred ion	C34 H57 N5 O	NA	NA	NA	NA	NA	NA	NA	NA	NA	NA	level5	NA	NA	NA	NA	NA	NA	Normal
13.851_661.45537	0.511489	0.44912	0.562813	0.54724	CER:CK	13.851	661.455	NA	NA	No MS2	C41 H64 N3 P S	NA	NA	NA	NA	NA	NA	NA	NA	NA	NA	level5	NA	NA	NA	NA	NA	NA	Normal
13.853_422.13929	0.835001	0.751636	0.82358	0.216012	CER:CK	13.853	422.139	NA	NA	No MS2	C13 H22 N6 O10	NA	NA	NA	NA	NA	NA	NA	NA	NA	NA	level5	NA	NA	NA	NA	NA	NA	Normal
13.854_290.18808	0.796349	0.492829	0.603088	0.334048	CER:CK	13.854	290.188	NA	NA	DDA for preferred ion	C18 H26 O3	NA	NA	NA	NA	NA	NA	NA	NA	NA	NA	level5	NA	NA	NA	NA	NA	NA	Normal
13.855_322.21426	0.810173	0.568399	0.669076	0.272959	CER:CK	13.855	322.214	NA	NA	DDA for preferred ion	C19 H30 O4	NA	NA	NA	NA	NA	NA	NA	NA	NA	NA	level5	NA	NA	NA	NA	NA	NA	Normal
13.855_666.41076	0.744405	0.622361	0.713518	0.314156	CER:CK	13.855	666.411	NA	NA	DDA for preferred ion	C35 H58 N2 O10	NA	NA	NA	NA	NA	NA	NA	NA	NA	NA	level5	NA	NA	NA	NA	NA	NA	Normal
13.856_272.17753	0.798313	0.468579	0.581555	0.337252	CER:CK	13.856	272.178	77.9	87.4	DDA for preferred ion	C18 H24 O2	Β-estradiol	NA	NA	-0.000100098	-0.367768	4491	87.3643	Partial match	NA	NA	level2	Reference-3397	NA	NA	NA	NA	NA	Normal
13.856_650.43739	0.673771	0.791238	0.85289	0.298484	CER:CK	13.856	650.437	NA	NA	DDA for preferred ion	C30 H62 N6 O7 S	NA	NA	NA	NA	NA	NA	NA	NA	NA	NA	level5	NA	NA	NA	NA	NA	NA	Normal
13.866_328.22165	0.532276	0.115239	0.198301	0.842118	CER:CK	13.866	328.222	NA	NA	No MS2	C14 H28 N6 O3	NA	NA	NA	NA	NA	NA	NA	NA	NA	NA	level5	NA	NA	NA	NA	NA	NA	Normal
13.866_367.27212	1.10111	0.465434	0.579089	0.306818	CER:CK	13.866	367.272	NA	NA	DDA for preferred ion	C21 H37 N O4	NA	NA	NA	NA	NA	NA	NA	NA	NA	NA	level5	NA	NA	NA	NA	NA	NA	Normal
13.869_360.16997	0.680891	0.361649	0.475176	0.469573	CER:CK	13.869	360.17	NA	NA	DDA for preferred ion	C20 H20 N6 O	NA	NA	NA	NA	NA	NA	NA	NA	NA	NA	level5	NA	NA	NA	NA	NA	NA	Normal
13.894_506.26513	0.893477	0.619249	0.711279	0.276496	CER:CK	13.894	506.265	NA	NA	No MS2	C17 H43 N6 O7 P S	NA	NA	NA	NA	NA	NA	NA	NA	NA	NA	level5	NA	NA	NA	NA	NA	NA	Normal
13.904_866.44505	0.236905	0.0506582	0.104967	1.29373	CER:CK	13.904	866.445	NA	NA	No MS2	C47 H81 P3 S4	NA	NA	NA	NA	NA	NA	NA	NA	NA	NA	level5	NA	NA	NA	NA	NA	NA	Normal
13.912_425.27754	1.23559	0.190796	0.294259	0.491412	CER:CK	13.912	425.278	NA	NA	DDA for preferred ion	C17 H40 N5 O5 P	NA	NA	NA	NA	NA	NA	NA	NA	NA	NA	level5	NA	NA	NA	NA	NA	NA	Normal
13.934_315.27717	1.10718	0.419055	0.532372	0.232277	CER:CK	13.934	315.277	NA	NA	DDA for preferred ion	C18 H37 N O3	NA	NA	NA	NA	NA	NA	NA	NA	NA	NA	level5	NA	NA	NA	NA	NA	NA	Normal
13.943_669.39409	0.832099	0.247592	0.358887	0.41891	CER:CK	13.943	669.394	NA	NA	No MS2	C29 H62 N5 O6 P3	NA	NA	NA	NA	NA	NA	NA	NA	NA	NA	level5	NA	NA	NA	NA	NA	NA	Normal
13.949_407.26715	1.71766	0.0553476	0.112182	0.904799	CER:CK	13.949	407.267	NA	NA	No MS2	C23 H37 N O5	NA	NA	NA	NA	NA	NA	NA	NA	NA	NA	level5	NA	NA	NA	NA	NA	NA	Normal
13.951_770.51031	0.269987	0.000159847	0.0012841	1.75839	CER:CK	13.951	770.51	NA	NA	No MS2	C38 H71 N6 O8 P	NA	NA	NA	NA	NA	NA	NA	NA	NA	NA	level5	NA	NA	NA	NA	NA	NA	Down
13.953_793.58669	0.451851	0.00358811	0.0135785	1.28853	CER:CK	13.953	793.587	NA	NA	DDA for preferred ion	C40 H86 N5 O4 P3	NA	NA	NA	NA	NA	NA	NA	NA	NA	NA	level5	NA	NA	NA	NA	NA	NA	Down
13.954_260.21392	0.264004	0.000582524	0.00346668	1.6439	CER:CK	13.954	260.214	NA	NA	DDA for preferred ion	C18 H28 O	NA	NA	NA	NA	NA	NA	NA	NA	NA	NA	level5	NA	NA	NA	NA	NA	NA	Down
13.955_352.26116	0.244663	1.66103e-05	0.000242225	1.74079	CER:CK	13.955	352.261	NA	NA	DDA for preferred ion	C22 H32 N4	NA	NA	NA	NA	NA	NA	NA	NA	NA	NA	level5	NA	NA	NA	NA	NA	NA	Down
13.955_712.50831	0.207272	8.6579e-05	0.000829383	1.85224	CER:CK	13.955	712.508	NA	NA	No MS2	C35 H72 N2 O12	NA	NA	NA	NA	NA	NA	NA	NA	NA	NA	level5	NA	NA	NA	NA	NA	NA	Down
13.957_408.22754	0.632708	0.0734291	0.139805	0.724636	CER:CK	13.957	408.228	NA	NA	DDA for preferred ion	C20 H33 N4 O3 P	NA	NA	NA	NA	NA	NA	NA	NA	NA	NA	level5	NA	NA	NA	NA	NA	NA	Normal
13.957_416.33306	0.441825	0.00808343	0.0254392	1.17692	CER:CK	13.957	416.333	NA	NA	DDA for preferred ion	C24 H48 O3 S	NA	NA	NA	NA	NA	NA	NA	NA	NA	NA	level5	NA	NA	NA	NA	NA	NA	Down
13.962_415.32973	0.575311	0.0240826	0.0591282	0.984212	CER:CK	13.962	415.33	NA	NA	DDA for preferred ion	C23 H45 N O5	NA	NA	NA	NA	NA	NA	NA	NA	NA	NA	level5	NA	NA	NA	NA	NA	NA	Normal
13.964_378.25753	0.607301	0.0344902	0.0777601	0.858187	CER:CK	13.964	378.258	NA	NA	No MS2	C23 H38 O2 S	NA	NA	NA	NA	NA	NA	NA	NA	NA	NA	level5	NA	NA	NA	NA	NA	NA	Normal
13.969_441.32638	0.641724	0.0669203	0.129464	0.703798	CER:CK	13.969	441.326	NA	NA	No MS2	C25 H47 N O3 S	NA	NA	NA	NA	NA	NA	NA	NA	NA	NA	level5	NA	NA	NA	NA	NA	NA	Normal
13.987_296.19863	1.44795	0.0786955	0.146917	0.758685	CER:CK	13.987	296.199	NA	NA	No MS2	C10 H28 N6 O2 S	NA	NA	NA	NA	NA	NA	NA	NA	NA	NA	level5	NA	NA	NA	NA	NA	NA	Normal
14.075_628.47019	0.215175	3.60659e-05	0.00042129	1.91277	CER:CK	14.075	628.47	NA	NA	No MS2	C39 H64 O6	NA	NA	NA	NA	NA	NA	NA	NA	NA	NA	level5	NA	NA	NA	NA	NA	NA	Down
14.076_626.38582	0.432299	0.00523488	0.0182702	1.23015	CER:CK	14.076	626.386	NA	NA	No MS2	C35 H54 N4 O4 S	NA	NA	NA	NA	NA	NA	NA	NA	NA	NA	level5	NA	NA	NA	NA	NA	NA	Down
14.077_316.20135	0.557333	0.0105514	0.0310309	0.966699	CER:CK	14.077	316.201	NA	NA	No MS2	C16 H32 N2 S2	NA	NA	NA	NA	NA	NA	NA	NA	NA	NA	level5	NA	NA	NA	NA	NA	NA	Normal
14.078_642.35807	0.392871	0.000597944	0.00353987	1.42384	CER:CK	14.078	642.358	NA	NA	No MS2	C35 H55 N4 O P S2	NA	NA	NA	NA	NA	NA	NA	NA	NA	NA	level5	NA	NA	NA	NA	NA	NA	Down
14.078_695.39854	1.11483	0.499397	0.609147	0.289957	CER:CK	14.078	695.399	NA	NA	DDA for preferred ion	C27 H63 N5 O11 P2	NA	NA	NA	NA	NA	NA	NA	NA	NA	NA	level5	NA	NA	NA	NA	NA	NA	Normal
14.08_371.15451	0.531495	0.00621076	0.0208192	1.03644	CER:CK	14.08	371.155	NA	NA	DDA for preferred ion	C21 H25 N O3 S	NA	NA	NA	NA	NA	NA	NA	NA	NA	NA	level5	NA	NA	NA	NA	NA	NA	Down
14.085_276.20891	0.558994	3.92621e-06	8.40098e-05	1.18666	CER:CK	14.085	276.209	NA	NA	DDA for preferred ion	C18 H28 O2	NA	NA	NA	NA	NA	NA	NA	NA	NA	NA	level5	NA	NA	NA	NA	NA	NA	Down
14.086_373.19295	0.788182	0.0658069	0.127899	0.522307	CER:CK	14.086	373.193	NA	NA	No MS2	C18 H33 N O3 P2	NA	NA	NA	NA	NA	NA	NA	NA	NA	NA	level5	NA	NA	NA	NA	NA	NA	Normal
14.094_312.22994	0.219041	0.0473735	0.0995517	1.30269	CER:CK	14.094	312.23	NA	NA	DDA for preferred ion	C18 H32 O4	NA	NA	NA	NA	NA	NA	NA	NA	NA	NA	level5	NA	NA	NA	NA	NA	NA	Down
14.099_393.25706	1.0425	0.940472	0.959541	0.0774695	CER:CK	14.099	393.257	NA	NA	No MS2	NA	NA	NA	NA	NA	NA	NA	NA	NA	NA	NA	level5	NA	NA	NA	NA	NA	NA	Normal
14.101_403.29338	0.667687	0.0998669	0.177825	0.732271	CER:CK	14.101	403.293	NA	NA	DDA for preferred ion	C21 H41 N O6	NA	NA	NA	NA	NA	NA	NA	NA	NA	NA	level5	NA	NA	NA	NA	NA	NA	Normal
14.101_431.32484	0.780427	0.213524	0.320987	0.569139	CER:CK	14.101	431.325	NA	NA	DDA for preferred ion	C23 H45 N O6	NA	NA	NA	NA	NA	NA	NA	NA	NA	NA	level5	NA	NA	NA	NA	NA	NA	Normal
14.113_439.31097	1.39388	0.0736551	0.140161	0.663688	CER:CK	14.113	439.311	NA	NA	DDA for preferred ion	C21 H47 Cl N3 O2 P	NA	NA	NA	NA	NA	NA	NA	NA	NA	NA	level5	NA	NA	NA	NA	NA	NA	Normal
14.114_394.25217	0.844187	0.184266	0.286212	0.376145	CER:CK	14.114	394.252	NA	NA	DDA for preferred ion	C18 H40 N2 O3 P2	NA	NA	NA	NA	NA	NA	NA	NA	NA	NA	level5	NA	NA	NA	NA	NA	NA	Normal
14.133_350.24564	0.846998	0.309647	0.424132	0.343743	CER:CK	14.133	350.246	NA	NA	DDA for preferred ion	C15 H35 N4 O3 P	NA	NA	NA	NA	NA	NA	NA	NA	NA	NA	level5	NA	NA	NA	NA	NA	NA	Normal
14.134_413.31416	1.14992	0.230616	0.340423	0.394912	CER:CK	14.134	413.314	NA	NA	DDA for preferred ion	C23 H43 N O5	NA	NA	NA	NA	NA	NA	NA	NA	NA	NA	level5	NA	NA	NA	NA	NA	NA	Normal
14.15_455.32506	0.478543	0.00635423	0.0211916	1.1589	CER:CK	14.15	455.325	NA	NA	No MS2	C26 H41 N5 O2	NA	NA	NA	NA	NA	NA	NA	NA	NA	NA	level5	NA	NA	NA	NA	NA	NA	Down
14.152_325.22499	1.24566	0.226267	0.335734	0.48823	CER:CK	14.152	325.225	NA	37.3	DDA for preferred ion	C18 H31 N O4	10-nitrolinoleate	NA	NA	-0.00031362	-0.964315	4649	37.3389	No match	NA	C13800	level3	Reference-6679	FA Fatty acyls	FA01 Fatty Acids and Conjugates	FA0112 Nitro fatty acids	Fatty acyls[FA]	NULL	Normal
14.161_369.25994	0.715208	0.013555	0.0378234	0.759151	CER:CK	14.161	369.26	NA	NA	DDA for preferred ion	NA	NA	NA	NA	NA	NA	NA	NA	NA	NA	NA	level5	NA	NA	NA	NA	NA	NA	Normal
14.161_400.30162	1.22301	0.246157	0.357539	0.502221	CER:CK	14.161	400.302	NA	NA	No MS2	C23 H46 O P2	NA	NA	NA	NA	NA	NA	NA	NA	NA	NA	level5	NA	NA	NA	NA	NA	NA	Normal
14.165_1373.79748	3.2184	0.00081357	0.0045099	1.62225	CER:CK	14.165	1373.8	NA	NA	DDA for preferred ion	NA	NA	NA	NA	NA	NA	NA	NA	NA	NA	NA	level5	NA	NA	NA	NA	NA	NA	Up
14.166_1378.75294	3.38683	0.001348	0.00651793	1.67896	CER:CK	14.166	1378.75	NA	NA	No MS2	NA	NA	NA	NA	NA	NA	NA	NA	NA	NA	NA	level5	NA	NA	NA	NA	NA	NA	Up
14.166_695.40827	1.73479	0.00308805	0.0121479	1.09054	CER:CK	14.166	695.408	NA	NA	DDA for preferred ion	C39 H58 N3 O6 P	NA	NA	NA	NA	NA	NA	NA	NA	NA	NA	level5	NA	NA	NA	NA	NA	NA	Up
14.168_262.22963	2.00133	0.00422545	0.0154416	1.24409	CER:CK	14.168	262.23	NA	NA	DDA for preferred ion	C18 H30 O	NA	NA	NA	NA	NA	NA	NA	NA	NA	NA	level5	NA	NA	NA	NA	NA	NA	Up
14.168_400.28254	0.90978	0.697858	0.77617	0.300546	CER:CK	14.168	400.283	NA	NA	DDA for other ion	NA	NA	NA	NA	NA	NA	NA	NA	NA	NA	NA	level5	NA	NA	NA	NA	NA	NA	Normal
14.168_516.33046	1.79066	0.00298401	0.0118199	1.13137	CER:CK	14.168	516.33	NA	38.6	DDA for preferred ion	C26 H45 N O6 S	Taurodeoxycholic acid	NA	NA	17.0337	34115.4	4191	38.5674	Invalid mass	HMDB0000896	NA	level3	Reference-9772	Lipids and lipid-like molecules	Steroids and steroid derivatives	Bile acids, alcohols and derivatives	Bile acids, alcohols and derivatives	NA	Up
14.168_678.38176	1.7357	0.00313093	0.0122849	1.09203	CER:CK	14.168	678.382	NA	NA	DDA for preferred ion	C29 H54 N6 O12	NA	NA	NA	NA	NA	NA	NA	NA	NA	NA	level5	NA	NA	NA	NA	NA	NA	Up
14.169_417.30920	0.885172	0.471844	0.584728	0.543846	CER:CK	14.169	417.309	NA	NA	DDA for preferred ion	C23 H39 N5 O2	NA	NA	NA	NA	NA	NA	NA	NA	NA	NA	level5	NA	NA	NA	NA	NA	NA	Normal
14.17_445.34058	1.33511	0.246194	0.357539	0.545296	CER:CK	14.17	445.341	NA	NA	DDA for preferred ion	C24 H47 N O6	NA	NA	NA	NA	NA	NA	NA	NA	NA	NA	level5	NA	NA	NA	NA	NA	NA	Normal
14.171_366.15109	2.41482	0.00269788	0.0110267	1.33626	CER:CK	14.171	366.151	NA	NA	DDA for preferred ion	NA	NA	NA	NA	NA	NA	NA	NA	NA	NA	NA	level5	NA	NA	NA	NA	NA	NA	Up
14.176_723.43925	2.77524	0.00575311	0.0196008	1.50897	CER:CK	14.176	723.439	NA	NA	No MS2	C29 H66 N5 O13 P	NA	NA	NA	NA	NA	NA	NA	NA	NA	NA	level5	NA	NA	NA	NA	NA	NA	Up
14.196_520.26769	1.03266	0.600621	0.695559	0.264864	CER:CK	14.196	520.268	NA	NA	No MS2	NA	NA	NA	NA	NA	NA	NA	NA	NA	NA	NA	level5	NA	NA	NA	NA	NA	NA	Normal
14.2_337.23335	1.17775	0.613612	0.70685	0.280749	CER:CK	14.2	337.233	NA	NA	No MS2	C13 H31 N5 O5	NA	NA	NA	NA	NA	NA	NA	NA	NA	NA	level5	NA	NA	NA	NA	NA	NA	Normal
14.212_415.29337	0.897529	0.583702	0.680282	0.28066	CER:CK	14.212	415.293	NA	NA	DDA for preferred ion	C22 H41 N O6	NA	NA	NA	NA	NA	NA	NA	NA	NA	NA	level5	NA	NA	NA	NA	NA	NA	Normal
14.216_388.26543	0.994503	0.810545	0.867372	0.173718	CER:CK	14.216	388.265	NA	NA	No MS2	NA	NA	NA	NA	NA	NA	NA	NA	NA	NA	NA	level5	NA	NA	NA	NA	NA	NA	Normal
14.218_370.23543	0.954503	0.618634	0.710846	0.286427	CER:CK	14.218	370.235	NA	30.2	DDA for preferred ion	C21 H30 N4 O2	2-{(3r,4s)-3-[(5-butyl-1,2-oxazol-3-yl)methyl]-4-piperidinyl}-n-(3-pyridinylmethyl)acetamide	NA	NA	-0.00144383	-3.89975	4611	30.1796	No match	NA	NA	level3	Reference-9433	NA	NA	NA	NA	NA	Normal
14.219_284.16224	1.21567	0.81591	0.870671	0.307727	CER:CK	14.219	284.162	NA	NA	No MS2	C8 H24 N6 O3 S	NA	NA	NA	NA	NA	NA	NA	NA	NA	NA	level5	NA	NA	NA	NA	NA	NA	Normal
14.22_252.13616	0.924632	0.548902	0.651829	0.355154	CER:CK	14.22	252.136	NA	49.2	DDA for preferred ion	C14 H20 O4	(8ar,12s,12ar)-12-hydroxy-4-methyl-4,5,6,7,8,8a,12,12a-octahydro-2h-3-benzoxecine-2,9(1h)-dione	NA	NA	4.62274e-06	0.0183343	4706	49.2498	No match	NA	NA	level3	Reference-7607	NA	NA	NA	NA	NA	Normal
14.224_266.15172	1.11527	0.761562	0.830879	0.260867	CER:CK	14.224	266.152	NA	45	DDA for preferred ion	C15 H22 O4	Verrucarol	NA	NA	-8.60658e-05	-0.323371	4955	45.0453	No match	NA	NA	level3	Reference-2001	NA	NA	NA	NA	NA	Normal
14.224_320.19860	1.05467	0.712388	0.789072	0.313243	CER:CK	14.224	320.199	NA	NA	DDA for preferred ion	NA	NA	NA	NA	NA	NA	NA	NA	NA	NA	NA	level5	NA	NA	NA	NA	NA	NA	Normal
14.225_297.26662	0.483967	0.00131556	0.00641323	1.20397	CER:CK	14.225	297.267	NA	92.5	DDA for preferred ion	C18 H35 N O2	2-aminooctadec-4-yne-1,3-diol	NA	NA	-0.00015916	-0.535413	4756	92.5123	Full match	NA	NA	level2	Reference-6640	NA	NA	NA	NA	NA	Down
14.23_392.21733	0.848764	0.312887	0.427802	0.512212	CER:CK	14.23	392.217	NA	35.9	DDA for preferred ion	C23 H30 N4 O3	2-methoxy-n-({(2r,4s,5r)-5-[6-(2-methoxyphenyl)-2-methyl-4-pyrimidinyl]-1-azabicyclo[2.2.2]oct-2-yl}methyl)acetamide	NA	NA	-18.0145	-43912.9	4480	35.9352	Invalid mass	NA	NA	level3	Reference-9217	NA	NA	NA	NA	NA	Normal
14.239_298.29836	0.341482	0.0227738	0.0566504	1.34281	CER:CK	14.239	298.298	NA	NA	No MS2	C18 H38 N2 O	NA	NA	NA	NA	NA	NA	NA	NA	NA	NA	level5	NA	NA	NA	NA	NA	NA	Down
14.241_556.29201	1.24995	0.182829	0.284559	0.5271	CER:CK	14.241	556.292	NA	NA	DDA for preferred ion	C29 H50 O4 P2 S	NA	NA	NA	NA	NA	NA	NA	NA	NA	NA	level5	NA	NA	NA	NA	NA	NA	Normal
14.242_330.27678	1.33065	0.133569	0.223119	0.632396	CER:CK	14.242	330.277	NA	NA	No MS2	C19 H38 O4	NA	NA	NA	NA	NA	NA	NA	NA	NA	NA	level5	NA	NA	NA	NA	NA	NA	Normal
14.243_312.26623	1.31402	0.261769	0.374148	0.52088	CER:CK	14.243	312.266	NA	NA	No MS2	C19 H36 O3	NA	NA	NA	NA	NA	NA	NA	NA	NA	NA	level5	NA	NA	NA	NA	NA	NA	Normal
14.246_857.54851	0.493319	0.0150609	0.0409039	1.08152	CER:CK	14.246	857.549	NA	NA	DDA for preferred ion	C48 H82 N3 O4 P3	NA	NA	NA	NA	NA	NA	NA	NA	NA	NA	level5	NA	NA	NA	NA	NA	NA	Down
14.248_342.21936	1.07772	0.18733	0.290008	0.263393	CER:CK	14.248	342.219	NA	NA	DDA for preferred ion	C22 H30 O3	NA	NA	NA	NA	NA	NA	NA	NA	NA	NA	level5	NA	NA	NA	NA	NA	NA	Normal
14.248_488.24138	0.827115	0.878363	0.91784	0.309751	CER:CK	14.248	488.241	NA	NA	No MS2	C20 H36 N6 O6 S	NA	NA	NA	NA	NA	NA	NA	NA	NA	NA	level5	NA	NA	NA	NA	NA	NA	Normal
14.253_288.20879	1.00485	0.873937	0.914871	0.0766711	CER:CK	14.253	288.209	NA	83.3	DDA for preferred ion	C19 H28 O2	Testosterone	NA	NA	-0.000140916	-0.488937	4608	83.2661	Full match	HMDB0000234	C00535	level2	Reference-674	Lipids and lipid-like molecules	Steroids and steroid derivatives	Androstane steroids	Steroids and derivatives	map00140 Steroid hormone biosynthesis; map00984 Steroid degradation; map01100 Metabolic pathways; map01120 Microbial metabolism in diverse environments; map01522 Endocrine resistance; map04913 Ovarian steroidogenesis; map05200 Pathways in cancer; map05215 Prostate cancer; map07226 Progesterone, androgen and estrogen receptor agonists/antagonists	Normal
14.253_369.28783	1.13347	0.543013	0.646917	0.226338	CER:CK	14.253	369.288	NA	NA	DDA for preferred ion	C21 H39 N O4	NA	NA	NA	NA	NA	NA	NA	NA	NA	NA	level5	NA	NA	NA	NA	NA	NA	Normal
14.27_431.32482	0.240582	0.000304946	0.00207936	1.73268	CER:CK	14.27	431.325	NA	NA	DDA for preferred ion	C23 H45 N O6	NA	NA	NA	NA	NA	NA	NA	NA	NA	NA	level5	NA	NA	NA	NA	NA	NA	Down
14.273_269.17074	0.442872	0.000358255	0.00235697	1.32695	CER:CK	14.273	269.171	NA	NA	No MS2	C8 H23 N5 O5	NA	NA	NA	NA	NA	NA	NA	NA	NA	NA	level5	NA	NA	NA	NA	NA	NA	Down
14.274_477.28592	0.891011	0.310053	0.424562	0.290533	CER:CK	14.274	477.286	NA	NA	DDA for preferred ion	C24 H40 N5 O3 P	NA	NA	NA	NA	NA	NA	NA	NA	NA	NA	level5	NA	NA	NA	NA	NA	NA	Normal
14.276_305.27165	0.901807	0.661068	0.74478	0.193705	CER:CK	14.276	305.272	NA	NA	DDA for preferred ion	C20 H35 N O	NA	NA	NA	NA	NA	NA	NA	NA	NA	NA	level5	NA	NA	NA	NA	NA	NA	Normal
14.276_403.29336	0.380623	0.00214703	0.00922258	1.49813	CER:CK	14.276	403.293	NA	NA	DDA for preferred ion	C21 H41 N O6	NA	NA	NA	NA	NA	NA	NA	NA	NA	NA	level5	NA	NA	NA	NA	NA	NA	Down
14.277_318.23784	0.870321	0.367805	0.48202	0.351361	CER:CK	14.277	318.238	NA	NA	No MS2	C21 H34 S	NA	NA	NA	NA	NA	NA	NA	NA	NA	NA	level5	NA	NA	NA	NA	NA	NA	Normal
14.283_521.27614	1.39601	0.0551838	0.111954	0.739706	CER:CK	14.283	521.276	NA	NA	DDA for preferred ion	C24 H44 N O9 P	NA	NA	NA	NA	NA	NA	NA	NA	NA	NA	level5	NA	NA	NA	NA	NA	NA	Normal
14.299_352.26125	1.68844	0.0164129	0.0439501	0.801878	CER:CK	14.299	352.261	NA	NA	DDA for preferred ion	C15 H37 N4 O3 P	NA	NA	NA	NA	NA	NA	NA	NA	NA	NA	level5	NA	NA	NA	NA	NA	NA	Normal
14.309_807.56653	0.368264	0.000813848	0.0045099	1.44782	CER:CK	14.309	807.567	NA	NA	No MS2	C42 H82 N O11 P	NA	NA	NA	NA	NA	NA	NA	NA	NA	NA	level5	NA	NA	NA	NA	NA	NA	Down
14.316_413.31415	0.803842	0.0229779	0.0570275	0.539453	CER:CK	14.316	413.314	NA	NA	DDA for preferred ion	C23 H43 N O5	NA	NA	NA	NA	NA	NA	NA	NA	NA	NA	level5	NA	NA	NA	NA	NA	NA	Normal
14.317_789.55626	0.488963	0.0392469	0.0859453	1.03915	CER:CK	14.317	789.556	NA	NA	No MS2	C46 H81 N O5 P2	NA	NA	NA	NA	NA	NA	NA	NA	NA	NA	level5	NA	NA	NA	NA	NA	NA	Down
14.324_761.52202	0.241278	0.00208141	0.00902537	1.64735	CER:CK	14.324	761.522	NA	NA	No MS2	C35 H75 N3 O14	NA	NA	NA	NA	NA	NA	NA	NA	NA	NA	level5	NA	NA	NA	NA	NA	NA	Down
14.33_438.29822	0.521422	0.0012553	0.00618069	1.18055	CER:CK	14.33	438.298	NA	41.6	DDA for preferred ion	C26 H38 N4 O2	1-(4-methyl-1-piperazinyl)-2-[(3r,4s)-3-({5-[4-(2-methyl-2-propanyl)phenyl]-1,2-oxazol-3-yl}methyl)-4-piperidinyl]ethanone	NA	NA	-0.00125545	-2.86437	4215	41.6188	No match	NA	NA	level3	Reference-9470	NA	NA	NA	NA	NA	Down
14.338_212.14142	0.742995	0.0201229	0.0513044	0.689582	CER:CK	14.338	212.141	NA	NA	DDA for preferred ion	C12 H20 O3	NA	NA	NA	NA	NA	NA	NA	NA	NA	NA	level5	NA	NA	NA	NA	NA	NA	Normal
14.338_355.27175	0.621733	0.100604	0.178691	0.720173	CER:CK	14.338	355.272	NA	NA	No MS2	C20 H37 N O4	NA	NA	NA	NA	NA	NA	NA	NA	NA	NA	level5	NA	NA	NA	NA	NA	NA	Normal
14.351_338.20923	0.83693	0.765726	0.833831	0.205597	CER:CK	14.351	338.209	17.1	NA	DDA for preferred ion	C19 H30 O5	Lauryl gallate	1478	NA	-9.5823e-05	-0.283324	4620	17.1268	Full match	HMDB0038720	NA	level3	NA	null	null	null	null	NA	Normal
14.352_306.18300	1.15264	0.315288	0.429673	0.469958	CER:CK	14.352	306.183	NA	NA	DDA for preferred ion	C18 H26 O4	NA	NA	NA	NA	NA	NA	NA	NA	NA	NA	level5	NA	NA	NA	NA	NA	NA	Normal
14.353_383.26707	1.19652	0.356362	0.470254	0.498872	CER:CK	14.353	383.267	NA	40.8	DDA for preferred ion	C21 H34 O5	5α-tetrahydrocortisol	NA	NA	17.0264	46489.8	4656	40.7794	Invalid mass	NA	NA	level3	Reference-6169	NA	NA	NA	NA	NA	Normal
14.355_332.23491	0.421581	0.0262477	0.0631573	1.11141	CER:CK	14.355	332.235	NA	NA	No MS2	C16 H33 Cl N4 O	NA	NA	NA	NA	NA	NA	NA	NA	NA	NA	level5	NA	NA	NA	NA	NA	NA	Down
14.355_682.40450	0.890747	0.875018	0.915197	0.178851	CER:CK	14.355	682.404	NA	NA	DDA for preferred ion	C29 H59 N6 O10 P	NA	NA	NA	NA	NA	NA	NA	NA	NA	NA	level5	NA	NA	NA	NA	NA	NA	Normal
14.36_545.32109	0.748987	0.0677646	0.130705	0.619747	CER:CK	14.36	545.321	NA	NA	DDA for preferred ion	C28 H43 N5 O6	NA	NA	NA	NA	NA	NA	NA	NA	NA	NA	level5	NA	NA	NA	NA	NA	NA	Normal
14.365_417.30926	0.376179	0.00277362	0.0112014	1.36183	CER:CK	14.365	417.309	NA	NA	DDA for preferred ion	C22 H43 N O6	NA	NA	NA	NA	NA	NA	NA	NA	NA	NA	level5	NA	NA	NA	NA	NA	NA	Down
14.366_382.27184	0.792864	0.522161	0.629896	0.329953	CER:CK	14.366	382.272	NA	NA	No MS2	NA	NA	NA	NA	NA	NA	NA	NA	NA	NA	NA	level5	NA	NA	NA	NA	NA	NA	Normal
14.368_422.26448	0.600244	0.333659	0.448081	0.546099	CER:CK	14.368	422.264	NA	NA	No MS2	C18 H39 N4 O5 P	NA	NA	NA	NA	NA	NA	NA	NA	NA	NA	level5	NA	NA	NA	NA	NA	NA	Normal
14.386_292.19490	1.66445	0.218679	0.327063	0.925328	CER:CK	14.386	292.195	NA	NA	No MS2	C12 H30 N4 P2	NA	NA	NA	NA	NA	NA	NA	NA	NA	NA	level5	NA	NA	NA	NA	NA	NA	Normal
14.389_666.41063	0.828589	0.91803	0.942947	0.265324	CER:CK	14.389	666.411	NA	NA	DDA for preferred ion	C36 H54 N6 O6	NA	NA	NA	NA	NA	NA	NA	NA	NA	NA	level5	NA	NA	NA	NA	NA	NA	Normal
14.393_683.40803	1.20196	0.236085	0.346596	0.505255	CER:CK	14.393	683.408	NA	NA	DDA for preferred ion	C30 H64 N5 O6 P3	NA	NA	NA	NA	NA	NA	NA	NA	NA	NA	level5	NA	NA	NA	NA	NA	NA	Normal
14.396_598.31228	0.567172	0.138409	0.229796	1.0894	CER:CK	14.396	598.312	NA	NA	No MS2	C24 H53 N6 O3 P3 S	NA	NA	NA	NA	NA	NA	NA	NA	NA	NA	level5	NA	NA	NA	NA	NA	NA	Normal
14.417_554.28539	0.52948	0.0462497	0.0977734	1.1537	CER:CK	14.417	554.285	NA	NA	No MS2	C22 H49 N6 O2 P3 S	NA	NA	NA	NA	NA	NA	NA	NA	NA	NA	level5	NA	NA	NA	NA	NA	NA	Down
14.423_572.29639	0.531105	0.0388129	0.0852804	1.15479	CER:CK	14.423	572.296	NA	NA	No MS2	C25 H49 O12 P	NA	NA	NA	NA	NA	NA	NA	NA	NA	NA	level5	NA	NA	NA	NA	NA	NA	Down
14.431_1050.61179	3.73806	0.00494889	0.0174853	1.79625	CER:CK	14.431	1050.61	NA	NA	DDA for preferred ion	C47 H97 N4 O15 P3	NA	NA	NA	NA	NA	NA	NA	NA	NA	NA	level5	NA	NA	NA	NA	NA	NA	Up
14.431_536.29701	2.1524	0.00662007	0.0217612	1.25378	CER:CK	14.431	536.297	NA	NA	DDA for preferred ion	C26 H51 O5 P3	NA	NA	NA	NA	NA	NA	NA	NA	NA	NA	level5	NA	NA	NA	NA	NA	NA	Up
14.432_1045.65645	3.83087	0.00964159	0.0288571	1.87098	CER:CK	14.432	1045.66	NA	NA	No MS2	C48 H96 N5 O17 P	NA	NA	NA	NA	NA	NA	NA	NA	NA	NA	level5	NA	NA	NA	NA	NA	NA	Up
14.432_531.34170	1.95257	0.00739821	0.0237118	1.1823	CER:CK	14.432	531.342	NA	NA	DDA for preferred ion	C27 H49 N O9	NA	NA	NA	NA	NA	NA	NA	NA	NA	NA	level5	NA	NA	NA	NA	NA	NA	Up
14.433_514.31503	2.05635	0.00616867	0.0207389	1.2379	CER:CK	14.433	514.315	NA	NA	DDA for preferred ion	C28 H42 N4 O5	NA	NA	NA	NA	NA	NA	NA	NA	NA	NA	level5	NA	NA	NA	NA	NA	NA	Up
14.434_496.30424	2.5015	0.00544671	0.0187805	1.38534	CER:CK	14.434	496.304	NA	NA	DDA for preferred ion	C20 H46 N6 O4 P2	NA	NA	NA	NA	NA	NA	NA	NA	NA	NA	level5	NA	NA	NA	NA	NA	NA	Up
14.435_352.26120	1.59493	0.0270939	0.0648865	0.920077	CER:CK	14.435	352.261	NA	NA	DDA for preferred ion	C21 H36 O4	NA	NA	NA	NA	NA	NA	NA	NA	NA	NA	level5	NA	NA	NA	NA	NA	NA	Normal
14.435_568.23329	2.7997	0.0168009	0.0447016	1.49521	CER:CK	14.435	568.233	NA	NA	No MS2	C20 H46 N2 O10 P2 S	NA	NA	NA	NA	NA	NA	NA	NA	NA	NA	level5	NA	NA	NA	NA	NA	NA	Up
14.436_559.37221	2.34706	0.0113073	0.0329575	1.34855	CER:CK	14.436	559.372	NA	NA	DDA for preferred ion	C32 H54 N3 O P S	NA	NA	NA	NA	NA	NA	NA	NA	NA	NA	level5	NA	NA	NA	NA	NA	NA	Up
[truncated: 2,580 more rows]

## Sheet: Negative ionization mode
Compound ID	ratio	t.test_p.value	t.test_p.value_BHcorrect	VIP	sample	RT [min]	Molecular Weight	mzVault Best Match	mzCloud Best Match	MS2	Formula	Name	mzVault ID	Compound Class	DeltaMass [Da]	DeltaMass [ppm]	Scan #	Match	Compound Match	HMDB.ID	KEGG.ID	level	mzCloud ID	Super.class	Class	sub_class	Family	Pathway	Regulate
0.647_217.88351	1.40056	0.271081	0.676827	0.511663	CER:CK	0.647	217.884	NA	NA	DDA for preferred ion	NA	NA	NA	NA	NA	NA	NA	NA	NA	NA	NA	level5	NA	NA	NA	NA	NA	NA	Normal
0.69_193.96499	0.813303	0.489818	0.864089	0.510541	CER:CK	0.69	193.965	NA	NA	DDA for preferred ion	C3 H4 N2 O4 P2	NA	NA	NA	NA	NA	NA	NA	NA	NA	NA	level5	NA	NA	NA	NA	NA	NA	Normal
0.694_193.96579	0.838373	0.165025	0.49797	0.450127	CER:CK	0.694	193.966	NA	NA	DDA for preferred ion	NA	NA	NA	NA	NA	NA	NA	NA	NA	NA	NA	level5	NA	NA	NA	NA	NA	NA	Normal
0.695_307.94608	0.868935	0.418682	0.820406	0.30262	CER:CK	0.695	307.946	NA	NA	DDA for preferred ion	NA	NA	NA	NA	NA	NA	NA	NA	NA	NA	NA	level5	NA	NA	NA	NA	NA	NA	Normal
0.704_420.91286	1.10801	0.343257	0.768285	0.383879	CER:CK	0.704	420.913	NA	NA	No MS2	C15 H7 N3 O2 S5	NA	NA	NA	NA	NA	NA	NA	NA	NA	NA	level5	NA	NA	NA	NA	NA	NA	Normal
0.705_404.93637	0.678297	0.0240602	0.1269	0.840762	CER:CK	0.705	404.936	NA	NA	No MS2	C17 H8 Cl N O3 S3	NA	NA	NA	NA	NA	NA	NA	NA	NA	NA	level5	NA	NA	NA	NA	NA	NA	Normal
0.706_306.93365	1.06533	0.385198	0.801461	0.240019	CER:CK	0.706	306.934	NA	NA	No MS2	C3 H2 Cl N3 O12	NA	NA	NA	NA	NA	NA	NA	NA	NA	NA	level5	NA	NA	NA	NA	NA	NA	Normal
0.711_175.96305	1.06911	0.455152	0.847864	0.240949	CER:CK	0.711	175.963	55.2	NA	DDA for preferred ion	C5 H8 N2 O5	3-[(Carboxycarbonyl)amino]-L-alanine 三七素	600	Alkaloids 生物碱类及苷类	-0.0802701	-455.968	213	55.163	Invalid mass	HMDB0029402	C04209	level3	NA	Organic acids and derivatives	Carboxylic acids and derivatives	Amino acids, peptides, and analogues	Amino acids, peptides, and analogues	NA	Normal
0.712_400.05327	0.548051	0.0188085	0.1053	1.07598	CER:CK	0.712	400.053	NA	NA	DDA for preferred ion	C9 H22 O13 P2	NA	NA	NA	NA	NA	NA	NA	NA	NA	NA	level5	NA	NA	NA	NA	NA	NA	Down
0.712_427.92596	0.970296	0.913864	0.990649	0.139606	CER:CK	0.712	427.926	NA	NA	DDA for preferred ion	C4 H6 N4 O16 P2	NA	NA	NA	NA	NA	NA	NA	NA	NA	NA	level5	NA	NA	NA	NA	NA	NA	Normal
0.712_501.92649	0.903523	0.299996	0.711169	0.291089	CER:CK	0.712	501.926	NA	NA	DDA for preferred ion	NA	NA	NA	NA	NA	NA	NA	NA	NA	NA	NA	level5	NA	NA	NA	NA	NA	NA	Normal
0.712_517.90369	1.24493	0.102665	0.360785	0.57522	CER:CK	0.712	517.904	NA	NA	DDA for preferred ion	C11 H11 Cl N6 O6 S5	NA	NA	NA	NA	NA	NA	NA	NA	NA	NA	level5	NA	NA	NA	NA	NA	NA	Normal
0.713_131.99065	0.956581	0.691352	0.95481	0.147324	CER:CK	0.713	131.991	NA	NA	DDA for preferred ion	C3 H5 N2 P S	NA	NA	NA	NA	NA	NA	NA	NA	NA	NA	level5	NA	NA	NA	NA	NA	NA	Normal
0.713_132.99161	0.933155	0.566089	0.904406	0.203792	CER:CK	0.713	132.992	NA	NA	No MS2	NA	NA	NA	NA	NA	NA	NA	NA	NA	NA	NA	level5	NA	NA	NA	NA	NA	NA	Normal
0.713_262.96103	0.898377	0.394529	0.807123	0.292325	CER:CK	0.713	262.961	NA	NA	No MS2	C5 H3 Cl N5 O4 P	NA	NA	NA	NA	NA	NA	NA	NA	NA	NA	level5	NA	NA	NA	NA	NA	NA	Normal
0.713_290.95598	0.905736	0.344998	0.76898	0.296013	CER:CK	0.713	290.956	NA	NA	DDA for preferred ion	C4 H8 Cl N3 O6 P2	NA	NA	NA	NA	NA	NA	NA	NA	NA	NA	level5	NA	NA	NA	NA	NA	NA	Normal
0.713_387.94621	0.913011	0.319655	0.740757	0.293082	CER:CK	0.713	387.946	NA	NA	DDA for preferred ion	C8 H18 Cl O5 P S4	NA	NA	NA	NA	NA	NA	NA	NA	NA	NA	level5	NA	NA	NA	NA	NA	NA	Normal
0.713_403.92357	1.16169	0.194603	0.557345	0.417097	CER:CK	0.713	403.924	NA	NA	DDA for preferred ion	C16 H8 N2 O S5	NA	NA	NA	NA	NA	NA	NA	NA	NA	NA	level5	NA	NA	NA	NA	NA	NA	Normal
0.713_473.93140	0.972988	0.917338	0.990649	0.122663	CER:CK	0.713	473.931	NA	NA	DDA for preferred ion	C4 H9 N6 O15 P3	NA	NA	NA	NA	NA	NA	NA	NA	NA	NA	level5	NA	NA	NA	NA	NA	NA	Normal
0.714_289.94340	1.19944	0.0951521	0.339782	0.531638	CER:CK	0.714	289.943	NA	NA	DDA for preferred ion	C7 H5 N2 O5 P3	NA	NA	NA	NA	NA	NA	NA	NA	NA	NA	level5	NA	NA	NA	NA	NA	NA	Normal
0.714_359.95128	0.904916	0.37187	0.795207	0.260858	CER:CK	0.714	359.951	NA	NA	DDA for preferred ion	C9 H15 Cl N2 O P2 S3	NA	NA	NA	NA	NA	NA	NA	NA	NA	NA	level5	NA	NA	NA	NA	NA	NA	Normal
0.715_159.98550	0.914681	0.420296	0.821443	0.260494	CER:CK	0.715	159.986	NA	NA	DDA for preferred ion	C H4 O9	NA	NA	NA	NA	NA	NA	NA	NA	NA	NA	level5	NA	NA	NA	NA	NA	NA	Normal
0.718_245.97090	0.96962	0.778398	0.966065	0.132317	CER:CK	0.718	245.971	NA	NA	DDA for preferred ion	C5 H8 Cl O7 P	NA	NA	NA	NA	NA	NA	NA	NA	NA	NA	level5	NA	NA	NA	NA	NA	NA	Normal
0.718_273.96597	0.940668	0.546365	0.898177	0.202383	CER:CK	0.718	273.966	NA	NA	DDA for preferred ion	NA	NA	NA	NA	NA	NA	NA	NA	NA	NA	NA	level5	NA	NA	NA	NA	NA	NA	Normal
0.724_264.93797	1.1957	0.502972	0.874832	0.258037	CER:CK	0.724	264.938	NA	NA	No MS2	C7 H N5 O P2 S	NA	NA	NA	NA	NA	NA	NA	NA	NA	NA	level5	NA	NA	NA	NA	NA	NA	Normal
0.725_402.04164	0.689132	0.0405798	0.184042	0.827954	CER:CK	0.725	402.042	NA	NA	DDA for preferred ion	C12 H24 N2 O3 P2 S3	NA	NA	NA	NA	NA	NA	NA	NA	NA	NA	level5	NA	NA	NA	NA	NA	NA	Normal
0.729_263.93696	1.46669	0.158618	0.483707	0.627893	CER:CK	0.729	263.937	NA	NA	DDA for preferred ion	NA	NA	NA	NA	NA	NA	NA	NA	NA	NA	NA	level5	NA	NA	NA	NA	NA	NA	Normal
0.729_263.93757	1.26448	0.288457	0.698532	0.452095	CER:CK	0.729	263.938	NA	NA	DDA for preferred ion	C4 H10 Cl N2 O P S3	NA	NA	NA	NA	NA	NA	NA	NA	NA	NA	level5	NA	NA	NA	NA	NA	NA	Normal
0.73_181.91894	2.08945	0.00329141	0.0283161	1.23456	CER:CK	0.73	181.919	NA	NA	No MS2	NA	NA	NA	NA	NA	NA	NA	NA	NA	NA	NA	level5	NA	NA	NA	NA	NA	NA	Up
0.73_279.92216	1.55619	0.038775	0.178376	0.849095	CER:CK	0.73	279.922	NA	NA	DDA for preferred ion	C2 H Cl N2 O12	NA	NA	NA	NA	NA	NA	NA	NA	NA	NA	level5	NA	NA	NA	NA	NA	NA	Normal
0.731_165.94192	1.66362	0.000507914	0.00770834	1.07029	CER:CK	0.731	165.942	NA	NA	DDA for preferred ion	NA	NA	NA	NA	NA	NA	NA	NA	NA	NA	NA	level5	NA	NA	NA	NA	NA	NA	Up
0.732_235.94147	1.36853	0.680279	0.95481	0.25088	CER:CK	0.732	235.941	NA	NA	No MS2	C4 H11 Cl O P2 S2	NA	NA	NA	NA	NA	NA	NA	NA	NA	NA	level5	NA	NA	NA	NA	NA	NA	Normal
0.736_121.96193	0.960119	0.667233	0.948584	0.136644	CER:CK	0.736	121.962	NA	NA	No MS2	NA	NA	NA	NA	NA	NA	NA	NA	NA	NA	NA	level5	NA	NA	NA	NA	NA	NA	Normal
0.736_165.94224	1.60316	0.000363738	0.00629124	1.02985	CER:CK	0.736	165.942	NA	NA	DDA for preferred ion	NA	NA	NA	NA	NA	NA	NA	NA	NA	NA	NA	level5	NA	NA	NA	NA	NA	NA	Up
0.738_149.95672	1.27153	0.113027	0.386664	0.545546	CER:CK	0.738	149.957	NA	NA	DDA for preferred ion	C2 H4 N2 P2 S	NA	NA	NA	NA	NA	NA	NA	NA	NA	NA	level5	NA	NA	NA	NA	NA	NA	Normal
0.738_165.95153	0.776221	0.0479148	0.210418	0.621386	CER:CK	0.738	165.952	NA	NA	DDA for preferred ion	C2 H4 N2 O P2 S	NA	NA	NA	NA	NA	NA	NA	NA	NA	NA	level5	NA	NA	NA	NA	NA	NA	Normal
0.741_263.92850	0.89587	0.594927	0.919839	0.232269	CER:CK	0.741	263.928	NA	NA	DDA for preferred ion	C2 H7 N2 O5 P3 S	NA	NA	NA	NA	NA	NA	NA	NA	NA	NA	level5	NA	NA	NA	NA	NA	NA	Normal
0.744_260.02959	0.951028	0.840579	0.981675	0.177376	CER:CK	0.744	260.03	NA	89	DDA for preferred ion	C6 H13 O9 P	D-mannose 6-phosphate	NA	NA	-0.000133499	-0.513398	230	88.9964	Full match	NA	NA	level2	Reference-1528	NA	NA	NA	NA	NA	Normal
0.744_318.06191	0.444585	0.00117587	0.013895	1.35583	CER:CK	0.744	318.062	NA	NA	DDA for preferred ion	C9 H18 O10 S	NA	NA	NA	NA	NA	NA	NA	NA	NA	NA	level5	NA	NA	NA	NA	NA	NA	Down
0.749_334.06642	0.625006	0.00706064	0.0509551	0.981912	CER:CK	0.749	334.066	NA	NA	DDA for preferred ion	C9 H19 O11 P	NA	NA	NA	NA	NA	NA	NA	NA	NA	NA	level5	NA	NA	NA	NA	NA	NA	Normal
0.75_200.02789	0.955559	0.762873	0.964921	0.150656	CER:CK	0.75	200.028	NA	NA	DDA for other ion	C7 H10 N2 O P2	NA	NA	NA	NA	NA	NA	NA	NA	NA	NA	level5	NA	NA	NA	NA	NA	NA	Normal
0.751_259.04544	0.569977	0.0155674	0.0923309	1.01778	CER:CK	0.751	259.045	NA	NA	No MS2	C17 H9 N S	NA	NA	NA	NA	NA	NA	NA	NA	NA	NA	level5	NA	NA	NA	NA	NA	NA	Down
0.754_193.94649	0.576401	0.00414514	0.033772	1.0812	CER:CK	0.754	193.946	NA	NA	DDA for preferred ion	C5 H5 Cl O2 P2	NA	NA	NA	NA	NA	NA	NA	NA	NA	NA	level5	NA	NA	NA	NA	NA	NA	Down
0.758_172.01350	0.913219	0.80331	0.972871	0.224811	CER:CK	0.758	172.013	NA	NA	No MS2	C3 H9 O6 P	NA	NA	NA	NA	NA	NA	NA	NA	NA	NA	level5	NA	NA	NA	NA	NA	NA	Normal
0.759_195.95334	0.392603	0.00106675	0.0131058	1.43296	CER:CK	0.759	195.953	NA	NA	DDA for preferred ion	NA	NA	NA	NA	NA	NA	NA	NA	NA	NA	NA	level5	NA	NA	NA	NA	NA	NA	Down
0.76_177.94308	0.408398	0.00194276	0.0191554	1.39817	CER:CK	0.76	177.943	NA	NA	DDA for other ion	NA	NA	NA	NA	NA	NA	NA	NA	NA	NA	NA	level5	NA	NA	NA	NA	NA	NA	Down
0.761_148.03688	0.555033	0.0122115	0.0768433	1.1255	CER:CK	0.761	148.037	NA	NA	DDA for preferred ion	C5 H8 O5	NA	NA	NA	NA	NA	NA	NA	NA	NA	NA	level5	NA	NA	NA	NA	NA	NA	Down
0.762_452.12947	0.981412	0.980641	0.995513	0.162185	CER:CK	0.762	452.129	NA	NA	DDA for preferred ion	C12 H31 Cl N6 O4 P2 S	NA	NA	NA	NA	NA	NA	NA	NA	NA	NA	level5	NA	NA	NA	NA	NA	NA	Normal
0.763_189.99931	1.69469	0.0547654	0.231352	0.86303	CER:CK	0.763	189.999	NA	NA	No MS2	C2 H7 Cl N2 O6	NA	NA	NA	NA	NA	NA	NA	NA	NA	NA	level5	NA	NA	NA	NA	NA	NA	Normal
0.763_246.05015	0.659487	0.0292136	0.144863	0.852947	CER:CK	0.763	246.05	NA	45.1	DDA for preferred ion	C13 H10 O5	2,2',4,4'-tetrahydroxybenzophenone	NA	NA	-0.00267511	-10.8721	228	45.1381	Invalid mass	NA	NA	level3	Reference-2979	NA	NA	NA	NA	NA	Normal
0.764_209.96930	0.247792	7.77581e-05	0.00195723	1.90949	CER:CK	0.764	209.969	NA	NA	DDA for preferred ion	C2 H2 N4 O6 S	NA	NA	NA	NA	NA	NA	NA	NA	NA	NA	level5	NA	NA	NA	NA	NA	NA	Down
0.764_274.04537	0.980271	0.872508	0.988953	0.109639	CER:CK	0.764	274.045	NA	NA	DDA for preferred ion	C7 H15 O9 P	NA	NA	NA	NA	NA	NA	NA	NA	NA	NA	level5	NA	NA	NA	NA	NA	NA	Normal
0.766_168.03004	0.398871	0.00166083	0.0173588	1.43938	CER:CK	0.766	168.03	NA	NA	No MS2	C4 H9 Cl N2 O3	NA	NA	NA	NA	NA	NA	NA	NA	NA	NA	level5	NA	NA	NA	NA	NA	NA	Down
0.767_276.06095	1.44956	0.0239093	0.126319	0.833676	CER:CK	0.767	276.061	NA	NA	No MS2	C5 H17 Cl N6 O S2	NA	NA	NA	NA	NA	NA	NA	NA	NA	NA	level5	NA	NA	NA	NA	NA	NA	Normal
0.769_233.90941	0.390649	0.00243031	0.0226634	1.45547	CER:CK	0.769	233.909	NA	NA	DDA for other ion	C3 H N4 O P3 S	NA	NA	NA	NA	NA	NA	NA	NA	NA	NA	level5	NA	NA	NA	NA	NA	NA	Down
0.772_230.03028	0.330387	0.000756054	0.0103962	1.61894	CER:CK	0.772	230.03	NA	NA	No MS2	C4 H11 N2 O7 P	NA	NA	NA	NA	NA	NA	NA	NA	NA	NA	level5	NA	NA	NA	NA	NA	NA	Down
0.772_383.85829	0.260096	0.000378349	0.00630131	1.80622	CER:CK	0.772	383.858	NA	NA	No MS2	NA	NA	NA	NA	NA	NA	NA	NA	NA	NA	NA	level5	NA	NA	NA	NA	NA	NA	Down
0.774_216.03984	1.33826	0.00858556	0.0590686	0.767691	CER:CK	0.774	216.04	NA	NA	DDA for preferred ion	C6 H13 Cl O6	NA	NA	NA	NA	NA	NA	NA	NA	NA	NA	level5	NA	NA	NA	NA	NA	NA	Normal
0.775_155.06924	0.613466	0.0157587	0.0931088	0.962174	CER:CK	0.775	155.069	NA	93.3	DDA for preferred ion	C6 H9 N3 O2	L-histidine	NA	NA	-0.000235501	-1.51868	238	93.3075	Full match	HMDB0000177	C00135	level2	Reference-473	Organic acids and derivatives	Carboxylic acids and derivatives	Amino acids, peptides, and analogues	Amino acids	map00340 Histidine metabolism; map00410 beta-Alanine metabolism; map00970 Aminoacyl-tRNA biosynthesis; map01060 Biosynthesis of plant secondary metabolites; map01065 Biosynthesis of alkaloids derived from histidine and purine; map01100 Metabolic pathways; map01110 Biosynthesis of secondary metabolites; map01230 Biosynthesis of amino acids; map02010 ABC transporters; map04974 Protein digestion and…	Normal
0.777_171.90920	0.629668	0.0245119	0.12819	0.911267	CER:CK	0.777	171.909	NA	NA	No MS2	C H2 Cl N2 P S2	NA	NA	NA	NA	NA	NA	NA	NA	NA	NA	level5	NA	NA	NA	NA	NA	NA	Normal
0.78_267.98609	0.40323	0.00331572	0.0284128	1.401	CER:CK	0.78	267.986	NA	NA	No MS2	C7 H6 N6 P2 S	NA	NA	NA	NA	NA	NA	NA	NA	NA	NA	level5	NA	NA	NA	NA	NA	NA	Down
0.783_350.09785	1.89935	0.0091866	0.0622357	1.13164	CER:CK	0.783	350.098	NA	NA	DDA for preferred ion	C8 H25 Cl N6 O P2 S	NA	NA	NA	NA	NA	NA	NA	NA	NA	NA	level5	NA	NA	NA	NA	NA	NA	Up
0.784_205.98579	0.695621	0.0439105	0.195326	0.77884	CER:CK	0.784	205.986	NA	NA	No MS2	C2 H8 Cl N2 O5 P	NA	NA	NA	NA	NA	NA	NA	NA	NA	NA	level5	NA	NA	NA	NA	NA	NA	Normal
0.785_186.02901	1.08675	0.573956	0.904976	0.262198	CER:CK	0.785	186.029	NA	NA	No MS2	C4 H11 O6 P	NA	NA	NA	NA	NA	NA	NA	NA	NA	NA	level5	NA	NA	NA	NA	NA	NA	Normal
0.789_133.03725	0.415041	0.000432044	0.00685953	1.44511	CER:CK	0.789	133.037	NA	61.9	DDA for preferred ion	C4 H7 N O4	L-aspartic acid	NA	NA	-0.000259483	-1.95045	210	61.8856	Full match	HMDB0000191	C00049	level2	Reference-462	Organic acids and derivatives	Carboxylic acids and derivatives	Amino acids, peptides, and analogues	Amino acids	map00220 Arginine biosynthesis; map00250 Alanine, aspartate and glutamate metabolism; map00260 Glycine, serine and threonine metabolism; map00261 Monobactam biosynthesis; map00270 Cysteine and methionine metabolism; map00300 Lysine biosynthesis; map00340 Histidine metabolism; map00410 beta-Alanine metabolism; map00460 Cyanoamino acid metabolism; map00710 Carbon fixation in photosynthetic organism…	Down
0.789_146.10519	0.506654	0.000312681	0.00559573	1.23583	CER:CK	0.789	146.105	NA	NA	DDA for preferred ion	C6 H14 N2 O2	NA	NA	NA	NA	NA	NA	NA	NA	NA	NA	level5	NA	NA	NA	NA	NA	NA	Down
0.789_169.05016	0.399107	0.00127689	0.014614	1.43925	CER:CK	0.789	169.05	NA	NA	No MS2	C4 H12 N O4 P	NA	NA	NA	NA	NA	NA	NA	NA	NA	NA	level5	NA	NA	NA	NA	NA	NA	Down
0.789_335.13270	0.580961	0.0172724	0.099212	1.00563	CER:CK	0.789	335.133	NA	NA	DDA for preferred ion	NA	NA	NA	NA	NA	NA	NA	NA	NA	NA	NA	level5	NA	NA	NA	NA	NA	NA	Down
0.791_132.05325	0.552781	0.00647358	0.0476062	1.11381	CER:CK	0.791	132.053	32.7	91	DDA for preferred ion	C4 H8 N2 O3	Asparagine	NA	NA	-0.000244735	-1.85331	235	90.9891	Partial match	NA	C00152	level2	Reference-326	Peptides	Amino acids	Common amino acids [Fig]	Amino acids	map00250 Alanine, aspartate and glutamate metabolism; map00460 Cyanoamino acid metabolism; map00970 Aminoacyl-tRNA biosynthesis; map01060 Biosynthesis of plant secondary metabolites; map01100 Metabolic pathways; map01110 Biosynthesis of secondary metabolites; map01230 Biosynthesis of amino acids; map04974 Protein digestion and absorption; map04978 Mineral absorption; map05230 Central carbon metab…	Down
0.791_279.04365	0.680691	0.145209	0.455357	0.746169	CER:CK	0.791	279.044	NA	NA	No MS2	C5 H13 N O12	NA	NA	NA	NA	NA	NA	NA	NA	NA	NA	level5	NA	NA	NA	NA	NA	NA	Normal
0.792_105.04250	0.902988	0.454583	0.847768	0.275291	CER:CK	0.792	105.043	85.3	64.1	DDA for preferred ion	C3 H7 N O3	L-Serine	1346	NA	-9.44028e-05	-0.898709	216	85.2595	Full match	HMDB0000187	C00065	level1	NA	Organic acids and derivatives	Carboxylic acids and derivatives	Amino acids, peptides, and analogues	Amino acids	map00260 Glycine, serine and threonine metabolism; map00261 Monobactam biosynthesis; map00270 Cysteine and methionine metabolism; map00460 Cyanoamino acid metabolism; map00600 Sphingolipid metabolism; map00630 Glyoxylate and dicarboxylate metabolism; map00680 Methane metabolism; map00920 Sulfur metabolism; map00970 Aminoacyl-tRNA biosynthesis; map00999 Biosynthesis of secondary metabolites - uncl…	Normal
0.792_115.02682	0.530124	0.00501089	0.0385138	1.1488	CER:CK	0.792	115.027	NA	NA	No MS2	C4 H5 N O3	NA	NA	NA	NA	NA	NA	NA	NA	NA	NA	level5	NA	NA	NA	NA	NA	NA	Down
0.792_238.06856	0.935172	0.544034	0.897375	0.232973	CER:CK	0.792	238.069	NA	NA	No MS2	C8 H14 O8	NA	NA	NA	NA	NA	NA	NA	NA	NA	NA	level5	NA	NA	NA	NA	NA	NA	Normal
0.792_301.05619	0.461738	0.00651533	0.0477997	1.25969	CER:CK	0.792	301.056	NA	NA	No MS2	NA	NA	NA	NA	NA	NA	NA	NA	NA	NA	NA	level5	NA	NA	NA	NA	NA	NA	Down
0.792_452.02470	1.77616	0.0124628	0.078054	0.999408	CER:CK	0.792	452.025	NA	NA	DDA for preferred ion	C13 H26 Cl N2 O3 P S4	NA	NA	NA	NA	NA	NA	NA	NA	NA	NA	level5	NA	NA	NA	NA	NA	NA	Normal
0.792_540.14484	2.91682	0.000212686	0.0041941	1.63298	CER:CK	0.792	540.145	NA	NA	DDA for preferred ion	C23 H29 Cl N4 O7 S	NA	NA	NA	NA	NA	NA	NA	NA	NA	NA	level5	NA	NA	NA	NA	NA	NA	Up
0.792_540.14607	1.91648	0.0712074	0.278835	1.05897	CER:CK	0.792	540.146	NA	NA	DDA for preferred ion	NA	NA	NA	NA	NA	NA	NA	NA	NA	NA	NA	level5	NA	NA	NA	NA	NA	NA	Normal
0.793_240.08438	0.715228	0.00143274	0.015956	0.857749	CER:CK	0.793	240.084	NA	NA	No MS2	C8 H16 O8	NA	NA	NA	NA	NA	NA	NA	NA	NA	NA	level5	NA	NA	NA	NA	NA	NA	Normal
0.793_285.10540	1.22553	0.0709664	0.278469	0.601817	CER:CK	0.793	285.105	NA	NA	DDA for preferred ion	C10 H23 N O4 S2	NA	NA	NA	NA	NA	NA	NA	NA	NA	NA	level5	NA	NA	NA	NA	NA	NA	Normal
0.794_128.05847	0.461471	0.00387449	0.0319878	1.27585	CER:CK	0.794	128.058	NA	NA	No MS2	C5 H8 N2 O2	NA	NA	NA	NA	NA	NA	NA	NA	NA	NA	level5	NA	NA	NA	NA	NA	NA	Down
0.794_146.06884	0.486862	0.00463401	0.0364135	1.22845	CER:CK	0.794	146.069	NA	87.3	DDA for preferred ion	C5 H10 N2 O3	D-(-)-glutamine	NA	NA	-0.000300455	-2.05694	239	87.3065	Full match	NA	C00819	level2	Reference-393	Peptides	Amino acids	Other amino acids [Fig]	Amino acids	map00471 D-Glutamine and D-glutamate metabolism; map01100 Metabolic pathways	Down
0.794_278.03934	0.766863	0.262099	0.663788	0.474547	CER:CK	0.794	278.039	NA	NA	DDA for preferred ion	C6 H15 O10 P	NA	NA	NA	NA	NA	NA	NA	NA	NA	NA	level5	NA	NA	NA	NA	NA	NA	Normal
0.795_312.11655	0.662046	0.0384461	0.177391	0.844633	CER:CK	0.795	312.117	NA	NA	DDA for preferred ion	C10 H20 N2 O9	NA	NA	NA	NA	NA	NA	NA	NA	NA	NA	level5	NA	NA	NA	NA	NA	NA	Normal
0.796_284.11069	1.75335	0.000634104	0.00901975	1.09048	CER:CK	0.796	284.111	NA	NA	No MS2	NA	NA	NA	NA	NA	NA	NA	NA	NA	NA	NA	level5	NA	NA	NA	NA	NA	NA	Up
0.796_326.13214	0.586745	0.0568483	0.23769	0.906555	CER:CK	0.796	326.132	NA	NA	DDA for preferred ion	C12 H18 N6 O5	NA	NA	NA	NA	NA	NA	NA	NA	NA	NA	level5	NA	NA	NA	NA	NA	NA	Normal
0.796_452.02586	1.40779	0.0264388	0.135074	0.778416	CER:CK	0.796	452.026	NA	NA	DDA for preferred ion	C13 H26 Cl N2 O3 P S4	NA	NA	NA	NA	NA	NA	NA	NA	NA	NA	level5	NA	NA	NA	NA	NA	NA	Normal
0.796_514.02466	0.932761	0.513087	0.882918	0.210363	CER:CK	0.796	514.025	NA	NA	DDA for preferred ion	C13 H24 Cl N2 O11 P S2	NA	NA	NA	NA	NA	NA	NA	NA	NA	NA	level5	NA	NA	NA	NA	NA	NA	Normal
0.796_564.07020	1.53863	0.0829464	0.311151	0.779192	CER:CK	0.796	564.07	NA	NA	DDA for preferred ion	C11 H26 N4 O18 P2	NA	NA	NA	NA	NA	NA	NA	NA	NA	NA	level5	NA	NA	NA	NA	NA	NA	Normal
0.797_299.12116	1.00845	0.843928	0.981886	0.195581	CER:CK	0.797	299.121	NA	NA	DDA for preferred ion	C10 H21 N O9	NA	NA	NA	NA	NA	NA	NA	NA	NA	NA	level5	NA	NA	NA	NA	NA	NA	Normal
0.798_119.05809	0.860183	0.329053	0.751844	0.366136	CER:CK	0.798	119.058	NA	90.2	DDA for preferred ion	C4 H9 N O3	Threonine	NA	NA	-0.000157045	-1.31906	248	90.1989	Full match	NA	C12317	level2	Reference-376	NA	NA	NA	NA	NULL	Normal
0.798_221.95626	0.995705	0.939908	0.991369	0.188896	CER:CK	0.798	221.956	NA	NA	No MS2	C8 H4 N2 P2 S	NA	NA	NA	NA	NA	NA	NA	NA	NA	NA	level5	NA	NA	NA	NA	NA	NA	Normal
0.798_447.15795	2.17811	0.00161173	0.017112	1.37094	CER:CK	0.798	447.158	NA	NA	DDA for preferred ion	C13 H32 N5 O6 P3	NA	NA	NA	NA	NA	NA	NA	NA	NA	NA	level5	NA	NA	NA	NA	NA	NA	Up
0.799_290.07654	0.879633	0.455935	0.847921	0.319965	CER:CK	0.799	290.077	NA	NA	DDA for preferred ion	C6 H19 Cl N6 O S2	NA	NA	NA	NA	NA	NA	NA	NA	NA	NA	level5	NA	NA	NA	NA	NA	NA	Normal
0.8_497.18513	1.63579	0.00954618	0.063786	1.0525	CER:CK	0.8	497.185	NA	NA	DDA for preferred ion	C19 H35 N3 O8 S2	NA	NA	NA	NA	NA	NA	NA	NA	NA	NA	level5	NA	NA	NA	NA	NA	NA	Up
0.8_548.10187	0.924844	0.598568	0.920599	0.22827	CER:CK	0.8	548.102	NA	NA	No MS2	C23 H32 Cl O7 P3	NA	NA	NA	NA	NA	NA	NA	NA	NA	NA	level5	NA	NA	NA	NA	NA	NA	Normal
0.801_345.10936	1.00702	0.802243	0.972362	0.279529	CER:CK	0.801	345.109	NA	NA	No MS2	C16 H19 N5 S2	NA	NA	NA	NA	NA	NA	NA	NA	NA	NA	level5	NA	NA	NA	NA	NA	NA	Normal
0.801_461.17373	1.48532	0.0190632	0.106534	0.824582	CER:CK	0.801	461.174	NA	NA	DDA for preferred ion	C16 H31 N O14	NA	NA	NA	NA	NA	NA	NA	NA	NA	NA	level5	NA	NA	NA	NA	NA	NA	Normal
0.802_150.05237	0.98686	0.934717	0.991246	0.134028	CER:CK	0.802	150.052	NA	82.5	DDA for preferred ion	C5 H10 O5	D-(-)-lyxose	NA	NA	-0.000452942	-3.01855	228	82.5019	Full match	NA	C00476	level2	Reference-3316	Carbohydrates	Monosaccharides	Aldoses [Fig]	Carbohydrates	map00040 Pentose and glucuronate interconversions	Normal
0.802_196.05801	0.975155	0.856401	0.985701	0.142577	CER:CK	0.802	196.058	NA	89.2	DDA for preferred ion	C6 H12 O7	Gluconic acid	NA	NA	-0.000291446	-1.48652	247	89.2464	Full match	HMDB0000625	C08038	level2	Reference-1226	Organic oxygen compounds	Organooxygen compounds	Carbohydrates and carbohydrate conjugates	Carbohydrates	map00030 Pentose phosphate pathway; map01100 Metabolic pathways; map01110 Biosynthesis of secondary metabolites; map01120 Microbial metabolism in diverse environments; map01130 Biosynthesis of antibiotics; map01200 Carbon metabolism	Normal
0.802_292.05588	0.505663	0.0275024	0.138903	1.06768	CER:CK	0.802	292.056	NA	NA	No MS2	C7 H17 O10 P	NA	NA	NA	NA	NA	NA	NA	NA	NA	NA	level5	NA	NA	NA	NA	NA	NA	Down
0.803_564.07238	1.73686	0.00173293	0.0175906	1.07239	CER:CK	0.803	564.072	NA	NA	DDA for preferred ion	C26 H21 N4 O5 P S2	NA	NA	NA	NA	NA	NA	NA	NA	NA	NA	level5	NA	NA	NA	NA	NA	NA	Up
0.804_237.08447	1.12243	0.172033	0.511212	0.375111	CER:CK	0.804	237.084	NA	NA	DDA for other ion	C8 H15 N O7	NA	NA	NA	NA	NA	NA	NA	NA	NA	NA	level5	NA	NA	NA	NA	NA	NA	Normal
0.804_342.11619	1.51631	0.00524458	0.0396998	0.923427	CER:CK	0.804	342.116	93.6	92.8	DDA for preferred ion	C12 H22 O11	Α,α-trehalose	NA	NA	-2.18597e-05	-0.0638955	248	92.82	Partial match	NA	C01083	level1	Reference-1481	Carbohydrates	Oligosaccharides [Fig]	Disaccharides	Carbohydrates	map00500 Starch and sucrose metabolism; map01100 Metabolic pathways; map01110 Biosynthesis of secondary metabolites; map02010 ABC transporters; map02060 Phosphotransferase system (PTS)	Normal
0.804_474.16948	1.12796	0.160053	0.486285	0.389074	CER:CK	0.804	474.169	NA	NA	DDA for preferred ion	C17 H26 N6 O10	NA	NA	NA	NA	NA	NA	NA	NA	NA	NA	level5	NA	NA	NA	NA	NA	NA	Normal
0.804_488.18477	0.989176	0.887606	0.990649	0.080909	CER:CK	0.804	488.185	NA	NA	DDA for preferred ion	C17 H32 N2 O14	NA	NA	NA	NA	NA	NA	NA	NA	NA	NA	level5	NA	NA	NA	NA	NA	NA	Normal
0.804_516.22804	1.00858	0.983723	0.995947	0.192207	CER:CK	0.804	516.228	NA	NA	DDA for preferred ion	C20 H41 N2 O9 P S	NA	NA	NA	NA	NA	NA	NA	NA	NA	NA	level5	NA	NA	NA	NA	NA	NA	Normal
0.805_268.07915	0.82632	0.752467	0.963419	0.273415	CER:CK	0.805	268.079	NA	NA	No MS2	C6 H18 N6 P2 S	NA	NA	NA	NA	NA	NA	NA	NA	NA	NA	level5	NA	NA	NA	NA	NA	NA	Normal
0.806_558.13008	0.98424	0.876224	0.988953	0.040934	CER:CK	0.806	558.13	NA	NA	No MS2	C13 H32 N6 O12 P2 S	NA	NA	NA	NA	NA	NA	NA	NA	NA	NA	level5	NA	NA	NA	NA	NA	NA	Normal
0.807_114.03165	1.35175	0.00252379	0.0232425	0.8215	CER:CK	0.807	114.032	NA	NA	DDA for preferred ion	C5 H6 O3	NA	NA	NA	NA	NA	NA	NA	NA	NA	NA	level5	NA	NA	NA	NA	NA	NA	Normal
0.807_180.06305	1.34318	0.00851288	0.058699	0.788174	CER:CK	0.807	180.063	81.2	94.3	DDA for preferred ion	C6 H12 O6	L-Sorbose	1565	NA	-0.000340008	-1.88827	246	81.1836	Full match	HMDB0001266	C00247	level1	NA	Organic oxygen compounds	Organooxygen compounds	Carbohydrates and carbohydrate conjugates	Carbohydrates	NULL	Normal
0.807_504.16814	2.37355	0.00176534	0.0178611	1.43751	CER:CK	0.807	504.168	82	62.6	DDA for other ion	C18 H32 O16	Raffinose 棉籽糖	418	Miscellaneous 其他类	-0.000895064	-1.77533	200	82.0436	No match	NA	NA	level3	NA	NA	NA	NA	NA	NA	Up
0.808_120.04195	0.841885	0.0865536	0.319392	0.488165	CER:CK	0.808	120.042	NA	53.8	DDA for other ion	C6 H6 N4 O2	7-methylxanthine	NA	NA	-46.0071	-277069	254	53.7873	Invalid mass	HMDB0001991	C16353	level3	Reference-277	Organoheterocyclic compounds	Imidazopyrimidines	Purines and purine derivatives	Purines and derivatives	map00232 Caffeine metabolism; map01100 Metabolic pathways; map01110 Biosynthesis of secondary metabolites; map01120 Microbial metabolism in diverse environments	Normal
0.808_243.05902	0.708676	0.150453	0.466735	0.66189	CER:CK	0.808	243.059	NA	NA	No MS2	C6 H13 N O9	NA	NA	NA	NA	NA	NA	NA	NA	NA	NA	level5	NA	NA	NA	NA	NA	NA	Normal
0.809_364.06438	1.63433	0.0694165	0.274474	0.896513	CER:CK	0.809	364.064	NA	NA	DDA for preferred ion	C8 H21 N4 O6 P S2	NA	NA	NA	NA	NA	NA	NA	NA	NA	NA	level5	NA	NA	NA	NA	NA	NA	Normal
0.809_552.15504	1.11233	0.659975	0.946791	0.301296	CER:CK	0.809	552.155	NA	NA	DDA for other ion	C15 H34 N6 O10 P2 S	NA	NA	NA	NA	NA	NA	NA	NA	NA	NA	level5	NA	NA	NA	NA	NA	NA	Normal
0.809_720.20739	3.62945	0.00347554	0.0290818	1.75242	CER:CK	0.809	720.207	NA	NA	DDA for preferred ion	C22 H48 Cl N4 O14 P3	NA	NA	NA	NA	NA	NA	NA	NA	NA	NA	level5	NA	NA	NA	NA	NA	NA	Up
0.81_140.01077	1.14257	0.951588	0.992627	0.175224	CER:CK	0.81	140.011	NA	NA	DDA for preferred ion	C6 H4 O4	NA	NA	NA	NA	NA	NA	NA	NA	NA	NA	level5	NA	NA	NA	NA	NA	NA	Normal
0.81_508.16379	1.42441	0.0680307	0.270376	0.800755	CER:CK	0.81	508.164	NA	NA	DDA for preferred ion	C20 H35 N2 O7 P3	NA	NA	NA	NA	NA	NA	NA	NA	NA	NA	level5	NA	NA	NA	NA	NA	NA	Normal
0.81_528.14496	2.17856	0.000254383	0.00486155	1.37283	CER:CK	0.81	528.145	NA	NA	No MS2	C12 H29 N6 O15 P	NA	NA	NA	NA	NA	NA	NA	NA	NA	NA	level5	NA	NA	NA	NA	NA	NA	Up
0.811_367.11613	0.562446	0.725628	0.955767	0.38964	CER:CK	0.811	367.116	NA	NA	No MS2	NA	NA	NA	NA	NA	NA	NA	NA	NA	NA	NA	level5	NA	NA	NA	NA	NA	NA	Normal
0.811_405.11124	0.962348	0.979343	0.995513	0.214847	CER:CK	0.811	405.111	NA	NA	DDA for preferred ion	C12 H23 N O14	NA	NA	NA	NA	NA	NA	NA	NA	NA	NA	level5	NA	NA	NA	NA	NA	NA	Normal
0.811_552.15356	1.36612	0.0926872	0.334063	0.707704	CER:CK	0.811	552.154	NA	NA	DDA for other ion	C14 H28 N6 O17	NA	NA	NA	NA	NA	NA	NA	NA	NA	NA	level5	NA	NA	NA	NA	NA	NA	Normal
0.811_588.16574	0.930917	0.601769	0.923428	0.203971	CER:CK	0.811	588.166	NA	NA	DDA for preferred ion	C19 H33 N4 O15 P	NA	NA	NA	NA	NA	NA	NA	NA	NA	NA	level5	NA	NA	NA	NA	NA	NA	Normal
0.812_323.05168	0.538289	0.0302085	0.148555	1.03624	CER:CK	0.812	323.052	NA	NA	No MS2	NA	NA	NA	NA	NA	NA	NA	NA	NA	NA	NA	level5	NA	NA	NA	NA	NA	NA	Down
0.812_440.09168	0.813269	0.121807	0.405935	0.529215	CER:CK	0.812	440.092	NA	NA	DDA for preferred ion	C12 H25 O15 P	NA	NA	NA	NA	NA	NA	NA	NA	NA	NA	level5	NA	NA	NA	NA	NA	NA	Normal
0.812_475.15379	0.696257	0.0734429	0.28458	0.717132	CER:CK	0.812	475.154	NA	NA	No MS2	C15 H36 N5 O2 P3 S2	NA	NA	NA	NA	NA	NA	NA	NA	NA	NA	level5	NA	NA	NA	NA	NA	NA	Normal
0.812_518.17000	1.60454	0.00192719	0.0191237	1.0095	CER:CK	0.812	518.17	NA	NA	DDA for preferred ion	C16 H36 N6 O5 P2 S2	NA	NA	NA	NA	NA	NA	NA	NA	NA	NA	level5	NA	NA	NA	NA	NA	NA	Up
0.812_534.17884	2.92419	0.000114679	0.00264961	1.61389	CER:CK	0.812	534.179	NA	NA	DDA for preferred ion	C22 H37 N2 O7 P3	NA	NA	NA	NA	NA	NA	NA	NA	NA	NA	level5	NA	NA	NA	NA	NA	NA	Up
0.813_210.07360	1.3068	0.0900502	0.327995	0.629306	CER:CK	0.813	210.074	NA	NA	DDA for preferred ion	C7 H14 O7	NA	NA	NA	NA	NA	NA	NA	NA	NA	NA	level5	NA	NA	NA	NA	NA	NA	Normal
0.813_441.09767	0.757086	0.453067	0.847768	0.512222	CER:CK	0.813	441.098	NA	NA	No MS2	C14 H24 N3 O9 P S	NA	NA	NA	NA	NA	NA	NA	NA	NA	NA	level5	NA	NA	NA	NA	NA	NA	Normal
0.814_454.10832	0.677669	0.000398261	0.00645629	0.953063	CER:CK	0.814	454.108	NA	NA	DDA for preferred ion	C13 H27 O15 P	NA	NA	NA	NA	NA	NA	NA	NA	NA	NA	level5	NA	NA	NA	NA	NA	NA	Normal
0.816_440.09383	0.823777	0.186023	0.540268	0.532285	CER:CK	0.816	440.094	NA	NA	DDA for preferred ion	C12 H25 O15 P	NA	NA	NA	NA	NA	NA	NA	NA	NA	NA	level5	NA	NA	NA	NA	NA	NA	Normal
0.816_720.20961	2.5112	0.0197203	0.109612	1.46492	CER:CK	0.816	720.21	NA	NA	DDA for preferred ion	C37 H37 Cl N2 O11	NA	NA	NA	NA	NA	NA	NA	NA	NA	NA	level5	NA	NA	NA	NA	NA	NA	Up
0.818_176.05430	0.593329	0.022714	0.122088	0.977154	CER:CK	0.818	176.054	NA	NA	DDA for preferred ion	C4 H8 N4 O4	NA	NA	NA	NA	NA	NA	NA	NA	NA	NA	level5	NA	NA	NA	NA	NA	NA	Normal
0.818_254.09991	0.817613	0.377413	0.797047	0.412484	CER:CK	0.818	254.1	NA	NA	DDA for other ion	NA	NA	NA	NA	NA	NA	NA	NA	NA	NA	NA	level5	NA	NA	NA	NA	NA	NA	Normal
0.819_192.06320	1.88907	0.00169343	0.0175346	1.19079	CER:CK	0.819	192.063	86.8	86.5	DDA for preferred ion	C7 H12 O6	D-(-)-quinic acid	NA	NA	-0.000191884	-0.999068	257	86.5477	Partial match	NA	C00296	level1	Reference-367	NA	NA	NA	NA	map00400 Phenylalanine, tyrosine and tryptophan biosynthesis	Up
[truncated: 2,960 more rows]
