# Supplementary material for: Characterization of Glossy Spike Mutants and Identification of Candidate Genes Regulating Cuticular Wax Synthesis in Barley (Hordeum vulgare L.)
Source: Int J Mol Sci. 2022 Oct 27;23(21):13025. doi: 10.3390/ijms232113025 (PMC9658550; doi:10.3390/ijms232113025)
Supplement: Supplementary file 1 [file ijms-23-13025-s001.zip › Table S2.xlsx]

## Sheet: Positive ionization mode
Compound ID	ratio	t.test_p.value	t.test_p.value_BHcorrect	VIP	sample	RT [min]	Molecular Weight	mzVault Best Match	mzCloud Best Match	MS2	Formula	Name	mzVault ID	Compound Class	DeltaMass [Da]	DeltaMass [ppm]	Scan #	Match	Compound Match	HMDB.ID	KEGG.ID	level	mzCloud ID	Super.class	Class	sub_class	Family	Pathway	Regulate
0.787_295.05817	0.513245	0.00196952	0.00862184	1.16292	CER:CK	0.787	295.058	NA	30.1	DDA for preferred ion	C12 H13 N3 O4 S	N4-acetylsulfamethoxazole	NA	NA	-0.00451066	-15.2871	253	30.0632	Invalid mass	HMDB0013854	C13061	level3	Reference-1097	Benzenoids	Benzene and substituted derivatives	Benzenesulfonamides	Benzene and derivatives	NULL	Down
0.792_352.07644	2.19416	8.61265e-05	0.000826778	1.32475	CER:CK	0.792	352.076	NA	58.5	DDA for preferred ion	C16 H16 O9	4-methylumbelliferyl glucuronide	NA	NA	-0.00299223	-8.49873	245	58.511	Invalid mass	NA	C11584	level3	Reference-840	NA	NA	NA	NA	NULL	Up
0.802_542.12516	2.3822	0.00047373	0.00294528	1.38101	CER:CK	0.802	542.125	NA	39.5	DDA for preferred ion	C30 H22 O10	Rhusflavanone	NA	NA	0.0038644	7.1283	223	39.5262	Invalid mass	NA	NA	level3	Reference-7800	NA	NA	NA	NA	NA	Up
0.938_364.09766	1.84298	0.000324909	0.00219956	1.06434	CER:CK	0.938	364.098	NA	84.3	DDA for preferred ion	C12 H22 O11	D-(+)-maltose	NA	NA	21.9814	64251.4	261	84.2819	Invalid mass	NA	C01971	level3	Reference-6213	NA	NA	NA	NA	NULL	Up
0.964_257.10249	0.428395	0.000734569	0.00417838	1.37033	CER:CK	0.964	257.102	NA	49.6	DDA for preferred ion	C15 H15 N O3	Tolmetin	NA	NA	-0.0027039	-10.5167	284	49.5901	Invalid mass	HMDB0014643	C07149	level3	Reference-717	Organic oxygen compounds	Organooxygen compounds	Carbonyl compounds	Carbonyl compounds	NULL	Down
0.977_445.17911	1.63837	0.00291529	0.011618	1.00908	CER:CK	0.977	445.179	7.6	NA	DDA for preferred ion	C21 H27 N5 O4 S	Glipizide	1505	NA	0.000738549	1.659	292	7.58178	No match	HMDB0015200	NA	level3	NA	Benzenoids	Benzene and substituted derivatives	Benzenesulfonamides	Benzene and derivatives	NA	Up
0.978_275.11178	0.513133	0.000880744	0.00478402	1.22183	CER:CK	0.978	275.112	NA	33.2	DDA for preferred ion	C14 H17 N3 O S	N-benzyl-n-isopropyl-4-methyl-1,2,3-thiadiazole-5-carboxamide	NA	NA	0.0025475	9.25995	317	33.1652	Invalid mass	NA	NA	level3	Reference-4492	NA	NA	NA	NA	NA	Down
1.039_203.11574	0.577442	0.00425146	0.0155243	1.02494	CER:CK	1.039	203.116	39.9	49.6	DDA for preferred ion	C9 H17 N O4	Acetyl-l-carnitine	NA	NA	-1.66546e-05	-0.0819954	333	49.6033	Partial match	NA	NA	level3	Reference-879	NA	NA	NA	NA	NA	Down
1.039_612.15083	0.490807	2.30558e-06	5.76869e-05	1.31534	CER:CK	1.039	612.151	NA	92.8	DDA for preferred ion	C20 H32 N6 O12 S2	L-glutathione oxidized	NA	NA	-0.0011337	-1.85199	301	92.8259	No match	NA	C00127	level2	Reference-471	NA	NA	NA	NA	map00480 Glutathione metabolism;	Down
1.049_361.07810	0.608893	0.00118039	0.00591355	1.04829	CER:CK	1.049	361.078	NA	33.3	DDA for preferred ion	C16 H15 N3 O5 S	2-morpholinophenyl 2,1,3-benzoxadiazole-4-sulfonate	NA	NA	0.00486159	13.4643	290	33.3011	Invalid mass	NA	NA	level3	Reference-3964	NA	NA	NA	NA	NA	Down
1.055_164.04737	3.79428	1.60121e-05	0.000236514	1.76801	CER:CK	1.055	164.047	82.9	91.1	DDA for preferred ion	C9 H8 O3	2-hydroxycinnamic acid	NA	NA	2.2654e-05	0.138094	308	91.0669	Partial match	HMDB0002641	C01772	level2	Reference-168	Phenylpropanoids and polyketides	Cinnamic acids and derivatives	Hydroxycinnamic acids and derivatives	Polyketides[PK]	map00360 Phenylalanine metabolism; map00940 Phenylpropanoid biosynthesis; map01110 Biosynthesis of secondary metabolites;	Up
1.057_181.07399	3.80424	1.58166e-05	0.000235144	1.76983	CER:CK	1.057	181.074	89.4	95	DDA for preferred ion	C9 H11 N O3	L-tyrosine	NA	NA	9.23866e-05	0.510215	328	94.9956	Full match	HMDB0000158	C00082	level2	Reference-2255	Organic acids and derivatives	Carboxylic acids and derivatives	Amino acids, peptides, and analogues	Amino acids	map00130 Ubiquinone and other terpenoid-quinone biosynthesis; map00261 Monobactam biosynthesis; map00350 Tyrosine metabolism; map00360 Phenylalanine metabolism; map00400 Phenylalanine, tyrosine and tryptophan biosynthesis; map00460 Cyanoamino acid metabolism; map00730 Thiamine metabolism; map00940 Phenylpropanoid biosynthesis; map00950 Isoquinoline alkaloid biosynthesis; map00965 Betalain biosynt…	Up
1.066_283.09124	0.599134	7.05149e-05	0.000715704	1.08346	CER:CK	1.066	283.091	89	NA	DDA for preferred ion	C10 H13 N5 O5	Guanosine	269	Miscellaneous	-1.50132	326	88.992	Full match	NA	NA	level2	NA	NA	NA	NA	NA	NA	Down
1.137_251.10168	1.64536	0.00333745	0.012903	1.03521	CER:CK	1.137	251.102	86.9	94.7	DDA for preferred ion	C10 H13 N5 O3	2'-deoxyadenosine	NA	NA	-0.000156012	-0.621309	340	94.7004	Partial match	NA	C00559	level2	Reference-159	Nucleic acids	Nucleosides [Fig]	Deoxyribonucleosides	Nucleic acids	map00230 Purine metabolism; map01100 Metabolic pathways;	Up
1.167_192.08996	0.201879	0.000107451	0.000962857	1.86242	CER:CK	1.167	192.09	NA	31.3	DDA for preferred ion	C10 H12 N2 O2	Trans-3-hydroxycotinine	NA	NA	8.04736e-05	0.418937	385	31.3496	Full match	NA	NA	level3	Reference-730	NA	NA	NA	NA	NA	Down
1.172_414.09251	0.282313	0.000275654	0.00191573	1.72704	CER:CK	1.172	414.093	NA	48	DDA for preferred ion	C18 H20 N2 O6 S	N-(1,3-benzodioxol-5-ylmethyl)-2-methyl-5-(1-pyrrolidinylsulfonyl)-3-furamide	NA	NA	21.9883	56077.7	331	48.0183	Invalid mass	NA	NA	level3	Reference-6519	NA	NA	NA	NA	NA	Down
1.178_393.16339	0.373038	0.00237137	0.00998023	1.46442	CER:CK	1.178	393.163	NA	55.5	DDA for preferred ion	C16 H24 O10	Mussaenosidic acid	NA	NA	17.0264	45266.6	319	55.481	Invalid mass	NA	NA	level3	Reference-7470	NA	NA	NA	NA	NA	Down
1.636_391.17373	1.62746	0.000256218	0.00181333	1.01241	CER:CK	1.636	391.174	NA	47	DDA for preferred ion	C19 H27 N3 O7	N-{[(2r,3s,4s,5s)-5-(2-{[2-(dimethylamino)ethyl]amino}-2-oxoethyl)-3,4-dihydroxytetrahydro-2-furanyl]methyl}-1,3-benzodioxole-5-carboxamide	NA	NA	-18.0112	-44017.2	523	47.049	Invalid mass	NA	NA	level3	Reference-8983	NA	NA	NA	NA	NA	Up
1.89_497.19002	4.40363	1.4044e-06	4.01922e-05	1.93023	CER:CK	1.89	497.19	9.4	NA	DDA for preferred ion	C23 H28 O11	Paeoniflorin	Terpenoids	35460.6	580	9.40468	Invalid mass	NA	C09959	level3	NA	NA	NA	NA	NA	NULL	Up
10.052_297.13633	0.198504	0.00166042	0.00761848	1.94776	CER:CK	10.052	297.136	NA	58.3	DDA for preferred ion	C18 H19 N O3	Ethyl 2-[4-(dimethylamino)benzoyl]benzoate	NA	NA	-0.000161498	-0.543513	3242	58.3092	Full match	NA	NA	level3	Reference-6114	NA	NA	NA	NA	NA	Down
10.078_267.18342	0.420588	0.000523355	0.00318676	1.39378	CER:CK	10.078	267.183	NA	37.7	DDA for preferred ion	C15 H25 N O3	Metoprolol	NA	NA	-2.32532e-05	-0.0870307	3342	37.6588	Full match	HMDB0001932	C07202	level3	Reference-808	Benzenoids	Phenols	Tyrosols and derivatives	Phenols and derivatives	NULL	Down
10.339_362.17284	1.6059	4.62023e-05	0.000519804	1.01983	CER:CK	10.339	362.173	37.1	33	DDA for preferred ion	C20 H26 O6	Ponicidin/Rubescensin B	Terpenoids	-0.263102	3214	37.1161	No match	NA	NA	level3	NA	NA	NA	NA	NA	NA	Up
10.63_850.24214	3.63165	0.0170881	0.0451507	1.37282	CER:CK	10.63	850.242	NA	34.5	DDA for preferred ion	C30 H52 O26	Maltopentaose	NA	NA	21.9675	26521.9	2545	34.47	Invalid mass	HMDB0012254	NA	level3	Reference-6132	Organic oxygen compounds	Organooxygen compounds	Carbohydrates and carbohydrate conjugates	Carbohydrates	NA	Up
10.744_311.15196	0.0808616	1.19615e-05	0.000195176	2.39885	CER:CK	10.744	311.152	NA	41.2	DDA for preferred ion	C19 H21 N O3	Nalorphine	NA	NA	-0.000185071	-0.594794	3273	41.1992	Full match	NA	NA	level3	Reference-2411	NA	NA	NA	NA	NA	Down
10.948_368.21946	0.580449	0.00103172	0.00536846	1.02372	CER:CK	10.948	368.219	NA	31.4	DDA for preferred ion	C21 H28 N4 O2	N-({(2r,4s,5r)-5-[3-(2-methoxyphenyl)-1-methyl-1h-pyrazol-5-yl]-1-azabicyclo[2.2.2]oct-2-yl}methyl)acetamide	NA	NA	-0.00176358	-4.78945	3351	31.4153	Full match	NA	NA	level3	Reference-9050	NA	NA	NA	NA	NA	Down
11.346_206.13085	0.439026	8.86385e-06	0.000154914	1.39392	CER:CK	11.346	206.131	37.6	51.9	DDA for preferred ion	C13 H18 O2	Ibuprofen	NA	NA	0.000166821	0.8093	3678	51.9312	Partial match	HMDB0001925	C01588	level3	Reference-4520	Phenylpropanoids and polyketides	Phenylpropanoic acids	null	Phenylpropanoic acids	NULL	Down
11.77_350.20255	0.0466729	0.0274491	0.0654292	1.76568	CER:CK	11.77	350.203	NA	57.6	DDA for preferred ion	C22 H26 N2 O2	2-[({[4-({[(2-hydroxyphenyl)methylene]amino}methyl)cyclohexyl]methyl}imino)methyl]phenol	NA	NA	0.00311882	8.90583	3792	57.6126	Invalid mass	NA	NA	level3	Reference-7029	NA	NA	NA	NA	NA	Down
12.458_377.22013	2.5514	0.00254178	0.010573	1.35512	CER:CK	12.458	377.22	NA	46.7	DDA for preferred ion	C28 H27 N	4-(1-phenylethyl)-n-[4-(1-phenylethyl)phenyl]aniline	NA	NA	0.00577744	15.3161	4017	46.6959	Invalid mass	NA	NA	level3	Reference-2672	NA	NA	NA	NA	NA	Up
12.463_319.25099	0.554563	0.00671904	0.0220075	1.10383	CER:CK	12.463	319.251	NA	81.3	DDA for preferred ion	C20 H33 N O2	17α-methyl-androstan-3-hydroxyimine-17β-ol	NA	NA	-0.000139223	-0.436091	3904	81.3141	Full match	NA	NA	level2	Reference-6283	NA	NA	NA	NA	NA	Down
13.252_766.47940	0.328546	3.05319e-05	0.00037447	1.62388	CER:CK	13.252	766.479	NA	53.6	DDA for preferred ion	C42 H72 O13	Ginsenoside rg2	NA	NA	-18.0179	-22967.4	3208	53.6295	Invalid mass	NA	NA	level3	Reference-6167	NA	NA	NA	NA	NA	Down
13.256_390.23815	0.580517	3.39517e-05	0.000401718	1.14117	CER:CK	13.256	390.238	22	55.8	DDA for preferred ion	C23 H34 O5	15-deoxy-未12,14-prostaglandin j2-2-glycerol ester	NA	NA	-0.00247918	-6.35296	4274	55.7535	Invalid mass	NA	NA	level3	Reference-4746	NA	NA	NA	NA	NA	Down
14.168_516.33046	1.79066	0.00298401	0.0118199	1.13137	CER:CK	14.168	516.33	NA	38.6	DDA for preferred ion	C26 H45 N O6 S	Taurodeoxycholic acid	NA	NA	17.0337	34115.4	4191	38.5674	Invalid mass	HMDB0000896	NA	level3	Reference-9772	Lipids and lipid-like molecules	Steroids and steroid derivatives	Bile acids, alcohols and derivatives	Bile acids, alcohols and derivatives	NA	Up
14.225_297.26662	0.483967	0.00131556	0.00641323	1.20397	CER:CK	14.225	297.267	NA	92.5	DDA for preferred ion	C18 H35 N O2	2-aminooctadec-4-yne-1,3-diol	NA	NA	-0.00015916	-0.535413	4756	92.5123	Full match	NA	NA	level2	Reference-6640	NA	NA	NA	NA	NA	Down
14.33_438.29822	0.521422	0.0012553	0.00618069	1.18055	CER:CK	14.33	438.298	NA	41.6	DDA for preferred ion	C26 H38 N4 O2	1-(4-methyl-1-piperazinyl)-2-[(3r,4s)-3-({5-[4-(2-methyl-2-propanyl)phenyl]-1,2-oxazol-3-yl}methyl)-4-piperidinyl]ethanone	NA	NA	-0.00125545	-2.86437	4215	41.6188	No match	NA	NA	level3	Reference-9470	NA	NA	NA	NA	NA	Down
14.813_278.22439	0.551458	0.000186244	0.00144193	1.15173	CER:CK	14.813	278.224	91.5	96.3	DDA for preferred ion	C18 H30 O2	α-eleostearic acid	NA	NA	-0.000195078	-0.701153	4798	96.3294	Partial match	NA	C08315	level2	Reference-6594	FA Fatty acyls	FA01 Fatty Acids and Conjugates	FA0103 Unsaturated fatty acids	Fatty acyls[FA]	NULL	Down
15.213_294.21944	0.539578	0.00861209	0.0267848	1.0255	CER:CK	15.213	294.219	NA	93.4	DDA for preferred ion	C18 H30 O3	9-oxo-ode	NA	NA	-5.5756e-05	-0.189505	4910	93.4336	Full match	NA	C14766	level2	Reference-9797	FA Fatty acyls	FA02 Octadecanoids	FA0200 Other Octadecanoids	Fatty acyls[FA]	map00591 Linoleic acid metabolism;	Down
16.161_439.29347	2.13772	0.0121807	0.0350115	1.19593	CER:CK	16.161	439.293	NA	66.6	DDA for preferred ion	C25 H37 N5 O2	2-(4-{[(1s,4s,6s)-6-isopropyl-3-methyl-4-{[5-(4-pyridinyl)-1,3,4-oxadiazol-2-yl]methyl}-2-cyclohexen-1-yl]methyl}-1-piperazinyl)ethanol	NA	NA	-0.00125775	-2.86311	4789	66.6399	No match	NA	NA	level2	Reference-9633	NA	NA	NA	NA	NA	Up
2.14_159.06859	0.211002	0.000197407	0.00150906	1.82331	CER:CK	2.14	159.069	NA	57.3	DDA for preferred ion	C10 H9 N O	6-methoxyquinoline	NA	NA	0.000174897	1.09951	674	57.2932	Full match	NA	NA	level3	Reference-2627	NA	NA	NA	NA	NA	Down
2.185_359.15788	1.72871	0.00211975	0.00916557	1.09734	CER:CK	2.185	359.158	13.2	NA	DDA for preferred ion	C16 H22 O8	Coniferin	Phenylpropanoids	49765.7	691	13.1714	Invalid mass	HMDB0013682	C00761	level3	NA	Organooxygen compounds	Carbohydrates and carbohydrate conjugates	Glycosyl compounds	Carbohydrates	map00940 Phenylpropanoid biosynthesis;	Up
2.474_381.16444	1.6071	7.652e-06	0.000141284	1.05021	CER:CK	2.474	381.164	NA	79.2	DDA for preferred ion	C16 H23 N5 O6	Zeatin-7-n-glucoside	NA	NA	-0.000398068	-1.04435	791	79.1992	Full match	NA	C16443	level2	Reference-740	Organic oxygen compounds	Organooxygen compounds	Carbohydrates and carbohydrate conjugates	Carbohydrates	map00908 Zeatin biosynthesis; map01110 Biosynthesis of secondary metabolites;	Up
2.486_190.11078	0.123526	2.15373e-07	1.0381e-05	2.2375	CER:CK	2.486	190.111	10.9	69	DDA for preferred ion	C11 H14 N2 O	Cytisine	NA	NA	0.000164233	0.863882	736	68.9985	Partial match	NA	C10763	level2	Reference-2011	Alkaloids	Alkaloids derived from lysine	Quinolizidine alkaloids	Alkaloids	map00960 Tropane, piperidine and pyridine alkaloid biosynthesis; map01110 Biosynthesis of secondary metabolites;	Down
2.493_157.07406	0.519594	2.33972e-06	5.79111e-05	1.24759	CER:CK	2.493	157.074	NA	39.2	DDA for preferred ion	C7 H11 N O3	3-methylcrotonylglycine	NA	NA	0.000167322	1.06525	863	39.2298	Full match	HMDB0000459	NA	level3	Reference-210	Organic acids and derivatives	Carboxylic acids and derivatives	Amino acids, peptides, and analogues	Amino acids, peptides, and analogues	NULL	Down
2.775_198.05300	0.45348	0.00659876	0.0217067	1.19118	CER:CK	2.775	198.053	21.8	78.4	DDA for preferred ion	C9 H10 O5	Syringic acid	NA	NA	0.000178855	0.903065	946	78.395	Partial match	HMDB0002085	C10833	level2	Reference-1269	Benzenoids	Benzene and substituted derivatives	Benzoic acids and derivatives	Benzene and derivatives		Down
2.926_272.12675	0.208505	1.36358e-06	4.01922e-05	1.9444	CER:CK	2.926	272.127	NA	49.2	DDA for preferred ion	C9 H16 N6 O4	Decarbamoyl-neosaxitoxin	NA	NA	0.003449	12.6744	894	49.2269	Invalid mass	NA	NA	level3	Reference-8269	NA	NA	NA	NA	NA	Down
21.629_424.37055	7.025	0.000803775	0.00446928	2.09774	CER:CK	21.629	424.371	82.4	NA	DDA for preferred ion	C30 H48 O	Lupenone	707	Terpenoids	0.0906694	7006	82.4332	No match	NA	C16990	level2	NA	NA	NA	NA	NA	NULL	Up
3.601_286.15272	0.289411	0.0001052	0.000952	1.68713	CER:CK	3.601	286.153	NA	43.6	DDA for preferred ion	C14 H18 N6 O	(1,5-dimethyl-1h-pyrazol-3-yl)[4-(2-pyrimidinyl)piperazino]methanone	NA	NA	-0.00148951	-5.20526	1137	43.5513	Invalid mass	NA	NA	level3	Reference-8544	NA	NA	NA	NA	NA	Down
3.806_286.15270	0.243612	0.000166097	0.00131812	1.78285	CER:CK	3.806	286.153	NA	50.7	DDA for preferred ion	C14 H18 N6 O	Abacavir	NA	NA	-0.00151272	-5.28637	1139	50.7291	Invalid mass	HMDB0015182	D07057	level3	Reference-7548	Nucleosides, nucleotides, and analogues	Nucleoside and nucleotide analogues	Cyclopentyl nucleosides	Nucleic acids and analogues	NULL	Down
4.026_188.13155	0.141332	1.25917e-08	1.40628e-06	2.18564	CER:CK	4.026	188.132	NA	70.2	DDA for preferred ion	C12 H16 N2	α-ethyltryptamine	NA	NA	0.000197369	1.0491	1320	70.1547	Full match	NA	NA	level2	Reference-5788	NA	NA	NA	NA	NA	Down
4.081_264.13612	1.84065	3.16744e-06	7.18005e-05	1.23009	CER:CK	4.081	264.136	65.3	89.1	DDA for preferred ion	C15 H20 O4	(3ar,4as,5r,7as,8s,9ar)-5-hydroxy-4a,8-dimethyl-3-methyleneoctahydroazuleno[6,5-b]furan-2,6(3h,4h)-dione	NA	NA	-3.72624e-05	-0.141073	1283	89.1044	Partial match	NA	NA	level2	Reference-7719	NA	NA	NA	NA	NA	Up
4.091_301.10608	0.23823	2.62904e-05	0.000342973	1.82601	CER:CK	4.091	301.106	NA	40.8	DDA for preferred ion	C16 H13 F2 N3 O	Flutriafol	NA	NA	0.00341384	11.3378	1282	40.7754	Invalid mass	NA	C18734	level3	Reference-3221	NA	NA	NA	NA	NULL	Down
4.132_251.13826	0.215476	0.000203946	0.00154104	1.8182	CER:CK	4.132	251.138	NA	52.4	DDA for preferred ion	C14 H21 N O S	Prosulfocarb	NA	NA	0.00387438	15.4275	1464	52.3968	Invalid mass	NA	C18760	level3	Reference-89	NA	NA	NA	NA	NULL	Down
4.238_294.10751	1.70024	6.3284e-05	0.000661592	1.11115	CER:CK	4.238	294.108	NA	35.6	DDA for preferred ion	C14 H16 N4 O2	1-[5-nitro-2-(1-pyrrolidinyl)benzyl]-1h-imidazole	NA	NA	21.9802	80771.7	1347	35.569	Invalid mass	NA	NA	level3	Reference-3527	NA	NA	NA	NA	NA	Up
4.277_513.20772	1.76869	2.82666e-05	0.00035461	1.16246	CER:CK	4.277	513.208	NA	34.2	DDA for preferred ion	C27 H32 F N3 O4 S	4-fluoro-n-[7-hydroxy-8-(hydroxymethyl)-4a,8-dimethyl-4-{2-[methyl(2-propyn-1-yl)amino]-2-oxoethyl}-4,4a,5,6,7,8,8a,9-octahydronaphtho[2,3-d][1,3]thiazol-2-yl]benzamide	NA	NA	-0.00203391	-3.96312	1363	34.1795	No match	NA	NA	level3	Reference-9001	NA	NA	NA	NA	NA	Up
4.317_264.13613	1.75919	5.67273e-07	2.22012e-05	1.18039	CER:CK	4.317	264.136	41.6	NA	DDA for preferred ion	C15 H20 O4	Abscisic acid	Miscellaneous	-0.126944	1420	41.5725	No match	NA	NA	level3	NA	NA	NA	NA	NA	NA	Up
4.539_336.16839	0.240146	8.24212e-06	0.000148585	1.84654	CER:CK	4.539	336.168	NA	43.8	DDA for preferred ion	C17 H24 N2 O5	2-[2-(2,6-dimethylmorpholino)-2-oxoethoxy]phenyl n,n-dimethylcarbamate	NA	NA	-0.000128625	-0.382621	1448	43.7812	Full match	NA	NA	level3	Reference-6456	NA	NA	NA	NA	NA	Down
4.558_318.14385	2.16479	0.000225978	0.00167707	1.34393	CER:CK	4.558	318.144	NA	40.4	DDA for preferred ion	C18 H22 O5	Zearalenone	NA	NA	-0.00287226	-9.02811	1439	40.3848	Invalid mass	NA	C09981	level3	Reference-6166	Fungal toxins	Mycotoxins	Others	Fungal toxins	NULL	Up
4.647_322.16396	0.314982	0.000575017	0.00343734	1.59004	CER:CK	4.647	322.164	NA	49.2	DDA for preferred ion	C20 H22 N2 O2	Gelsemine	NA	NA	-0.00416297	-12.9217	1468	49.1974	Invalid mass	NA	NA	level3	Reference-2159	NA	NA	NA	NA	NA	Down
4.73_405.15697	1.91405	0.00859232	0.0267648	1.0948	CER:CK	4.73	405.157	NA	31.3	DDA for preferred ion	C20 H27 N3 O2 S2	N-{[(2r,4s,5r)-5-{[methyl(phenyl)amino]methyl}-1-azabicyclo[2.2.2]oct-2-yl]methyl}-2-thiophenesulfonamide	NA	NA	0.00250047	6.17163	1491	31.3268	Invalid mass	NA	NA	level3	Reference-9093	NA	NA	NA	NA	NA	Up
4.744_226.08421	0.448768	7.18718e-07	2.60605e-05	1.39776	CER:CK	4.744	226.084	30.8	NA	DDA for preferred ion	C11 H14 O5	Sarracenin	1188	Terpenoids	0.38409	1508	30.7661	Full match	NA	NA	level3	NA	NA	NA	NA	NA	NA	Down
4.825_390.14263	2.71776	4.17985e-05	0.000478488	1.5349	CER:CK	4.825	390.143	NA	47.7	DDA for preferred ion	C19 H23 Cl N4 O3	Hydroxychlorodenafil	NA	NA	-0.00323991	-8.30436	1534	47.6553	Invalid mass	NA	NA	level3	Reference-743	NA	NA	NA	NA	NA	Up
4.874_386.19358	1.79866	0.00267257	0.0109972	1.13352	CER:CK	4.874	386.194	NA	68.4	DDA for preferred ion	C19 H30 O8	3-hydroxy-3,5,5-trimethyl-4-(3-oxo-1-buten-1-ylidene)cyclohexyl β-d-glucopyranoside	NA	NA	-0.000486307	-1.25923	1395	68.4027	No match	NA	NA	level2	Reference-8213	NA	NA	NA	NA	NA	Up
4.95_204.07868	5.80248	0.000116699	0.00102173	2.06203	CER:CK	4.95	204.079	NA	62.1	DDA for preferred ion	C12 H14 O4	Resorcinol diglycidyl ether	NA	NA	-18.0105	-81095.9	1723	62.1394	Invalid mass	NA	C19228	level3	Reference-7270	NA	NA	NA	NA	NULL	Up
4.95_228.07845	18.4989	3.62905e-07	1.61334e-05	2.66379	CER:CK	4.95	228.078	61.6	NA	DDA for preferred ion	C14 H12 O3	Resveratrol	115	Phenol	-0.830183	1610	61.5981	No match	NA	NA	level2	NA	NA	NA	NA	NA	NA	Up
4.952_332.08891	13.3921	1.322e-07	8.07126e-06	2.50694	CER:CK	4.952	332.089	NA	37	DDA for preferred ion	C17 H16 O7	Methyl (7-hydroxy-11-methyl-2,9-dioxo-12,15-dioxatetracyclo[8.4.1.01,10 03,8]pentadeca-3,5,7-trien-13-yl)acetate	NA	NA	-0.00069488	-2.09245	1571	36.9925	No match	NA	NA	level3	Reference-7623	NA	NA	NA	NA	NA	Up
4.952_403.14746	10.4756	8.10263e-07	2.854e-05	2.38575	CER:CK	4.952	403.147	20.9	NA	DDA for preferred ion	C21 H26 Cl N3 O S	Perphenazine	1515	NA	-0.00104881	-2.60155	1563	20.9196	No match	HMDB0014988	C07427	level3	NA	Organoheterocyclic compounds	Benzothiazines	Phenothiazines	Phenothiazines	NULL	Up
5.065_376.18448	0.347537	9.57175e-05	0.000892648	1.5636	CER:CK	5.065	376.184	NA	42.2	DDA for preferred ion	C21 H28 O6	8-hydroxy-2,7,7,11,15-pentamethyl-5,12,14-trioxapentacyclo[9.8.0.02,8.04,6.013,18]nonadec-13(18)-ene-3,17-dione	NA	NA	-0.00411215	-10.9311	1634	42.1808	Invalid mass	NA	NA	level3	Reference-7660	NA	NA	NA	NA	NA	Down
5.082_450.22173	0.342825	0.00248137	0.0103764	1.56972	CER:CK	5.082	450.222	NA	45.3	DDA for preferred ion	C24 H34 O8	Nandrolone glucuronide	NA	NA	-0.00364269	-8.09081	1627	45.2739	Invalid mass	NA	NA	level3	Reference-7341	NA	NA	NA	NA	NA	Down
5.095_188.11997	1.95421	0.000271577	0.00189566	1.26072	CER:CK	5.095	188.12	NA	45.6	DDA for preferred ion	C13 H16 O	Cyclohexyl phenyl ketone	NA	NA	-0.000146988	-0.781349	1709	45.5892	Full match	NA	NA	level3	Reference-2871	NA	NA	NA	NA	NA	Up
5.103_161.04781	3.62949	0.0108475	0.0317588	1.64603	CER:CK	5.103	161.048	85.5	88.4	DDA for preferred ion	C9 H7 N O2	1,5-isoquinolinediol	NA	NA	0.000136228	0.845888	1610	88.3747	Partial match	NA	NA	level2	Reference-2549	NA	NA	NA	NA	NA	Up
5.194_299.17316	2.32619	5.18547e-07	2.10126e-05	1.42563	CER:CK	5.194	299.173	NA	60.2	DDA for preferred ion	C15 H22 O5	(1ar,2s,5s,6r,7r,7as)-5-methyl-1a-(3-methyl-2-buten-1-yl)-1a,3,5,6,7,7a-hexahydro-2h-oxireno[g]isochromene-2,6,7-triol	NA	NA	17.0264	60346	1822	60.1809	Invalid mass	NA	NA	level3	Reference-8015	NA	NA	NA	NA	NA	Up
5.25_160.05256	0.381403	0.000896439	0.004852	1.46465	CER:CK	5.25	160.053	69.7	72.2	DDA for preferred ion	C10 H8 O2	6-Methylcoumarin	1714	NA	0.000131144	0.819379	1823	69.713	Full match	HMDB0032394	NA	level2	NA	Phenylpropanoids and polyketides	Coumarins and derivatives	null	Coumarins and derivatives	NA	Down
5.344_513.18540	10.2361	1.12868e-05	0.000186578	2.39337	CER:CK	5.344	513.185	8.9	NA	DDA for preferred ion	C23 H28 O12	Oxypaeoniflorin	Terpenoids	34318.3	1343	8.92563	Invalid mass	NA	NA	level3	NA	NA	NA	NA	NA	NA	Up
5.356_196.07376	1.5736	9.56181e-05	0.000892648	1.01087	CER:CK	5.356	196.074	64.4	NA	DDA for preferred ion	C10 H12 O4	Asarylaldehyde	Phenol	1.04909	1721	64.3632	Full match	HMDB0029648	NA	level2	NA	Benzenoids	Benzene and substituted derivatives	Benzoyl derivatives	Benzene and derivatives	NA	Up
5.381_161.04783	3.77472	0.0111655	0.0325856	1.67535	CER:CK	5.381	161.048	88.1	87.6	DDA for preferred ion	C9 H7 N O2	Indole-3-carboxylic acid	1873	NA	0.000150831	0.936564	1730	88.1273	Full match	HMDB0003320	C19837	level2	NA	Organoheterocyclic compounds	Indoles and derivatives	Indolecarboxylic acids and derivatives	Indole and derivatives	NULL	Up
5.449_385.22127	0.572686	0.000102655	0.000934505	1.11817	CER:CK	5.449	385.221	NA	50.2	DDA for preferred ion	C23 H31 N O4	(2r,2'r,4a's,6'r,8a's)-4,6'-dihydroxy-2',5',5',8a'-tetramethyl-3',4',4a',5',6',7,7',8,8',8a'-decahydro-2'h-spiro[furo[2,3-e]isoindole-2,1'-naphthalen]-6(3h)-one	NA	NA	-0.0040338	-10.4713	1728	50.2317	Invalid mass	NA	NA	level3	Reference-7654	NA	NA	NA	NA	NA	Down
5.46_580.14309	5.57846	0.000906384	0.00489426	2.02576	CER:CK	5.46	580.143	3.8	NA	DDA for preferred ion	C26 H28 O15	Leucoside	Flavonoids	0.000271488	0.467968	1739	3.80051	No match	NA	NA	level3	NA	NA	NA	NA	NA	NA	Up
5.54_548.15165	20.2952	2.06495e-08	1.96931e-06	2.6675	CER:CK	5.54	548.152	48.4	NA	DDA for preferred ion	C26 H28 O13	Puerarin apioside	Flavonoids	-0.00134128	-2.4469	1768	48.3807	No match	NA	NA	level3	NA	NA	NA	NA	NA	NA	Up
5.591_407.17918	2.22934	2.73115e-05	0.000347041	1.37515	CER:CK	5.591	407.179	25.1	NA	DDA for preferred ion	C17 H26 O10	Loganin	879	Terpenoids	43640.8	1416	25.1478	Invalid mass	NA	C01433	level3	NA	Terpenoids	Monoterpenoids (C10)	Iridoids	Terpenoids	map00902 Monoterpenoid biosynthesis; map01100 Metabolic pathways; map01110 Biosynthesis of secondary metabolites;	Up
5.597_300.16838	0.580504	0.00454799	0.0164107	1.03213	CER:CK	5.597	300.168	NA	32.5	DDA for preferred ion	C19 H24 O3	2-methoxyestrone	NA	NA	-0.00416325	-13.8695	1788	32.5225	Invalid mass	HMDB0000010	C05299	level3	Reference-161	Lipids and lipid-like molecules	Steroids and steroid derivatives	Estrane steroids	Steroids and derivatives		Down
5.603_610.15283	80.6135	2.41983e-06	5.95721e-05	3.25704	CER:CK	5.603	610.153	88.6	49.8	DDA for preferred ion	C27 H30 O16	2''-O-β-L-Galactopyranosylorientin	932	Flavonoids	-0.000557355	-0.913467	1783	88.5906	Full match	NA	NA	level1	NA	NA	NA	NA	NA	NA	Up
5.613_180.04237	12.6173	6.78616e-05	0.000700836	2.5136	CER:CK	5.613	180.042	24.9	NA	DDA for preferred ion	C9 H8 O4	Aspirin	1266	NA	0.000113996	0.633164	1962	24.896	Full match	HMDB0001879	C01405	level3	NA	Benzenoids	Benzene and substituted derivatives	Benzoic acids and derivatives	Benzene and derivatives		Up
5.821_418.13766	2.55571	0.000290276	0.00199576	1.46371	CER:CK	5.821	418.138	NA	47	DDA for preferred ion	C21 H26 N2 O3 S2	(1r,9r)-5-[4-(methylsulfanyl)phenyl]-11-(propylsulfonyl)-7,11-diazatricyclo[7.3.1.02,7]trideca-2,4-dien-6-one	NA	NA	-0.000823317	-1.96901	1488	47.0295	No match	NA	NA	level3	Reference-9730	NA	NA	NA	NA	NA	Up
5.891_378.09259	2.37433	1.33994e-05	0.00021304	1.41614	CER:CK	5.891	378.093	NA	30.5	DDA for preferred ion	C14 H17 F3 N4 O3 S	2-[(2-oxo-2-{4-[4-(trifluoromethyl)-2-pyrimidinyl]-1,4-diazepan-1-yl}ethyl)sulfanyl]acetic acid	NA	NA	-0.00475524	-12.5768	1715	30.4718	Invalid mass	NA	NA	level3	Reference-4504	NA	NA	NA	NA	NA	Up
5.894_448.10073	4.03513	0.00148792	0.00700223	1.79626	CER:CK	5.894	448.101	90.9	91.9	DDA for preferred ion	C21 H20 O11	Homoorientin	605	Flavonoids	0.000173284	0.386707	1883	90.9245	No match	NA	C01821	level1	NA	Flavonoids	Flavonoids	Flavones	Flavonoids	NULL	Up
5.91_190.06319	0.312263	7.5425e-06	0.000139826	1.68208	CER:CK	5.91	190.063	77.7	45.5	DDA for preferred ion	C11 H10 O3	7-Methoxy-4-methylcoumarin	Phenylpropanoids	1.04541	2043	77.6791	Full match	NA	NA	level2	NA	NA	NA	NA	NA	NA	Down
5.91_192.07888	0.450187	1.62081e-05	0.000237874	1.35152	CER:CK	5.91	192.079	3.6	71.3	DDA for preferred ion	C11 H12 O3	Bmk methyl glycidate	NA	NA	0.000234098	1.21876	2022	71.289	Partial match	NA	NA	level2	Reference-6496	NA	NA	NA	NA	NA	Down
5.971_759.29342	2.89069	2.31806e-06	5.76869e-05	1.59597	CER:CK	5.971	759.293	79.8	NA	DDA for preferred ion	C34 H46 O18	(-)-Syringaresinol di-O-glucoside	1109	Phenylpropanoids	22936.5	1381	79.8278	Invalid mass	NA	C10543	level3	NA	NA	NA	NA	NA	NULL	Up
6.046_413.21620	0.454826	0.0138792	0.038517	1.27587	CER:CK	6.046	413.216	NA	43.8	DDA for preferred ion	C21 H30 F N3 O3	[(3r,4s)-1-acetyl-3-{2-[4-(4-fluorophenyl)-1-piperazinyl]ethyl}-4-piperidinyl]acetic acid	NA	NA	21.9891	56205.4	1561	43.8419	Invalid mass	NA	NA	level3	Reference-9455	NA	NA	NA	NA	NA	Down
6.05_594.15890	13.3607	2.67133e-10	7.64502e-08	2.51453	CER:CK	6.05	594.159	87.9	NA	DDA for preferred ion	C27 H30 O15	4'-O-Glucosylvitexin	Flavonoids	0.000428078	0.720477	1945	87.9137	Full match	NA	NA	level1	NA	NA	NA	NA	NA	NA	Up
6.059_462.15286	49.4463	1.28832e-07	8.07126e-06	3.04259	CER:CK	6.059	462.153	19.2	NA	DDA for preferred ion	C23 H26 O10	Methylnissolin-3-O-glucoside	Flavonoids	0.000267388	0.578571	1936	19.1632	No match	NA	NA	level3	NA	NA	NA	NA	NA	NA	Up
6.092_222.05292	0.330135	2.51563e-07	1.16354e-05	1.64112	CER:CK	6.092	222.053	71.9	84.5	DDA for preferred ion	C11 H10 O5	Isofraxidin	734	Phenylpropanoids	0.433328	1948	71.9168	Full match	NA	C17480	level1	NA	NA	NA	NA	NA	NULL	Down
6.192_194.05815	2.45076	0.00930212	0.0281672	1.25558	CER:CK	6.192	194.058	84.7	83.3	DDA for preferred ion	C10 H10 O4	Ferulic acid	Phenylpropanoids	1.23671	1973	84.7487	Full match	NA	NA	level1	NA	NA	NA	NA	NA	NA	Up
6.21_492.16335	5.59507	8.22973e-10	1.57016e-07	2.07039	CER:CK	6.21	492.163	10.9	NA	DDA for preferred ion	C24 H28 O11	Picroside I	913	Phenylpropanoids	0.381127	1622	10.898	No match	NA	NA	level3	NA	NA	NA	NA	NA	NA	Up
6.237_224.10494	1.82342	8.23998e-05	0.000799383	1.16302	CER:CK	6.237	224.105	33.2	34.7	DDA for preferred ion	C12 H16 O4	Senkyunolide h	NA	NA	8.43056e-05	0.376188	2138	34.7335	No match	NA	NA	level3	Reference-7755	NA	NA	NA	NA	NA	Up
6.26_624.16862	143.919	1.32206e-08	1.44136e-06	3.4338	CER:CK	6.26	624.169	31.1	NA	DDA for preferred ion	C28 H32 O16	Complanatuside	961	Flavonoids	-0.000412173	-0.660354	1995	31.1301	Full match	NA	NA	level3	NA	NA	NA	NA	NA	NA	Up
6.285_418.12648	2.41075	1.94665e-05	0.00027176	1.44331	CER:CK	6.285	418.126	26.6	NA	DDA for preferred ion	C21 H22 O9	Isoliquiritin	607	Flavonoids	9.61668e-05	0.229995	1576	26.6087	No match	HMDB0037318	C16978	level3	NA	Phenylpropanoids and polyketides	Flavonoids	Flavonoid glycosides	Flavonoids	NA	Up
6.36_322.12031	0.355024	0.000820962	0.00452914	1.52529	CER:CK	6.36	322.12	39.1	34.6	DDA for preferred ion	C20 H18 O4	Licoflavone A	1199	Flavonoids	-0.000201355	-0.625094	1853	39.0531	Full match	NA	NA	level3	NA	NA	NA	NA	NA	NA	Down
6.364_594.15901	3.51926	5.66911e-06	0.000114356	1.74152	CER:CK	6.364	594.159	62.5	41.6	DDA for preferred ion	C27 H30 O15	Vicenin II	1073	Flavonoids	0.000535705	0.901619	2029	62.4632	Full match	HMDB0030708	C10195	level2	NA	Phenylpropanoids and polyketides	Flavonoids	Flavonoid glycosides	Flavonoids	NA	Up
6.367_537.22191	0.385559	0.00166046	0.00761848	1.42858	CER:CK	6.367	537.222	78.7	85.8	DDA for preferred ion	C26 H32 O11	4-[4-(4-hydroxy-3-methoxyphenyl)tetrahydro-1h,3h-furo[3,4-c]furan-1-yl]-2-methoxyphenyl hexopyranoside	NA	NA	17.0274	32732.8	2048	85.7692	Invalid mass	NA	NA	level3	Reference-7477	NA	NA	NA	NA	NA	Down
6.368_358.14150	0.363597	0.000841814	0.00461085	1.51088	CER:CK	6.368	358.142	52.7	65.5	DDA for preferred ion	C20 H22 O6	Matairesinol	NA	NA	-0.000136689	-0.381663	2042	65.4655	No match	HMDB0035789	C10682	level2	Reference-7908	Lignans, neolignans and related compounds	Furanoid lignans	Tetrahydrofuran lignans	Lignans and related compounds	NA	Down
6.396_358.17375	0.441057	0.00115119	0.0058	1.37369	CER:CK	6.396	358.174	NA	30.1	DDA for preferred ion	C21 H26 O5	Prednisone	NA	NA	-0.00427265	-11.9289	2042	30.0954	Invalid mass	HMDB0014773	C07370	level3	Reference-551	Lipids and lipid-like molecules	Steroids and steroid derivatives	Hydroxysteroids	Steroids and derivatives	NULL	Down
6.414_588.18235	1.6691	0.00139889	0.00668635	1.06274	CER:CK	6.414	588.182	15.5	NA	DDA for preferred ion	C29 H32 O13	Etoposide	569	Phenylpropanoids	-3.30486	1685	15.4574	No match	HMDB0014911	C01576	level3	NA	Lignans, neolignans and related compounds	Lignan lactones	Podophyllotoxins	Lignans and related compounds		Up
6.457_420.22611	0.448596	0.00061324	0.00359542	1.31198	CER:CK	6.457	420.226	NA	55.3	DDA for preferred ion	C26 H29 F N2 O2	Levocabastine	NA	NA	0.00480193	11.4271	2068	55.3271	Invalid mass	HMDB0015238	D08117	level3	Reference-5000	Organoheterocyclic compounds	Piperidines	Phenylpiperidines	Phenylpiperidines	NA	Down
6.461_432.10572	0.200513	0.000406835	0.00260545	1.83663	CER:CK	6.461	432.106	89.6	85.4	DDA for preferred ion	C21 H20 O10	Isovitexin	587	Flavonoids	7.29382e-05	0.168797	2067	89.6003	Full match	NA	C01714	level1	NA	Flavonoids	Flavonoids	Flavones	Flavonoids	map00944 Flavone and flavonol biosynthesis;	Down
6.47_188.08393	1.71522	0.000121484	0.00105755	1.09942	CER:CK	6.47	188.084	56.7	60.2	DDA for preferred ion	C12 H12 O2	5-phenylcyclohexane-1,3-dione	NA	NA	0.000198275	1.05419	2067	60.2163	Partial match	NA	NA	level2	Reference-3760	NA	NA	NA	NA	NA	Up
6.47_250.08412	1.70197	2.69276e-05	0.000346193	1.11116	CER:CK	6.47	250.084	NA	68.9	DDA for preferred ion	C13 H14 O5	Citrinin	NA	NA	-1.43168e-07	-0.000572479	2082	68.9016	Full match	HMDB0041857	C16765	level2	Reference-1774	NA	NA	NA	NA	NULL	Up
6.58_400.17328	0.631589	3.09717e-05	0.000377179	1.05093	CER:CK	6.58	400.173	NA	58.8	DDA for preferred ion	C20 H30 N2 O3 S	(1r,9r)-5-cyclohexyl-11-(propylsulfonyl)-7,11-diazatricyclo[7.3.1.02,7]trideca-2,4-dien-6-one	NA	NA	21.9756	58106	2108	58.8382	Invalid mass	NA	NA	level3	Reference-8848	NA	NA	NA	NA	NA	Down
6.622_280.09455	2.66832	6.75097e-07	2.54791e-05	1.56306	CER:CK	6.622	280.095	NA	30.8	DDA for other ion	C14 H14 O5	Violacerol ii	NA	NA	18.0104	68720	2218	30.802	Invalid mass	NA	NA	level3	Reference-7926	NA	NA	NA	NA	NA	Up
6.93_166.06306	0.283256	5.0582e-06	0.000102484	1.73985	CER:CK	6.93	166.063	66.7	61.6	DDA for preferred ion	C9 H10 O3	Paeonol	Phenol	0.391501	2229	66.6883	Full match	NA	C10712	level2	NA	NA	NA	NA	NA	NULL	Down
6.952_242.10553	0.107369	0.000853388	0.0046538	2.0764	CER:CK	6.952	242.106	NA	51.4	DDA for preferred ion	C14 H14 N2 O2	4-(benzyloxy)-n'-hydroxybenzenecarboximidamide	NA	NA	6.78698e-06	0.0280331	2220	51.4046	Full match	NA	NA	level3	Reference-6936	NA	NA	NA	NA	NA	Down
6.959_272.10480	0.45374	0.00108151	0.00556429	1.27118	CER:CK	6.959	272.105	NA	39.8	DDA for preferred ion	C16 H18 O5	Albiflorin-3	NA	NA	-18.0106	-62080.9	2371	39.8485	Invalid mass	NA	NA	level3	Reference-8021	NA	NA	NA	NA	NA	Down
6.966_205.07409	0.161729	0.00870759	0.0269588	1.74784	CER:CK	6.966	205.074	NA	47.8	DDA for preferred ion	C11 H11 N O3	Methyl 4-methoxy-1h-indole-2-carboxylate	NA	NA	0.000200976	0.98002	2247	47.8172	Full match	NA	NA	level3	Reference-3274	NA	NA	NA	NA	NA	Down
7.145_372.18947	0.245524	3.08922e-05	0.000377179	1.78805	CER:CK	7.145	372.189	NA	33.6	DDA for preferred ion	C16 H28 N4 O4 S	Biocytin	NA	NA	0.00634021	17.0352	2286	33.5892	Invalid mass	HMDB0003134	C05552	level3	Reference-335	Organic acids and derivatives	Carboxylic acids and derivatives	Amino acids, peptides, and analogues	Amino acids, peptides, and analogues	NA	Down
7.159_608.17359	1.54823	6.97696e-06	0.000131471	1.02358	CER:CK	7.159	608.174	88.4	85.8	DDA for preferred ion	C28 H32 O15	Diosmin	169	Flavonoids	-0.000532081	-0.874882	2305	88.3942	No match	NA	NA	level2	NA	NA	NA	NA	NA	NA	Up
7.281_624.16862	4.07233	1.40365e-06	4.01922e-05	1.86847	CER:CK	7.281	624.169	24	NA	DDA for preferred ion	C28 H32 O16	Narcissoside	Flavonoids	-0.000416706	-0.667617	2329	23.9903	No match	NA	NA	level3	NA	NA	NA	NA	NA	NA	Up
7.286_256.15754	0.197303	0.000148132	0.00121341	1.86576	CER:CK	7.286	256.158	72.1	NA	DDA for preferred ion	C16 H20 N2 O	Huperzine B	619	Alkaloids	-0.0816577	2332	72.1119	Full match	NA	C09866	level2	NA	NA	NA	NA	NA	NULL	Down
7.309_338.11531	0.573529	0.00078509	0.00438941	1.09131	CER:CK	7.309	338.115	59	43.3	DDA for preferred ion	C20 H18 O5	Demethoxycurcumin	Phenol	-0.34555	2345	58.9759	Full match	HMDB0033801	C17742	level3	NA	Phenylpropanoids and polyketides	Diarylheptanoids	Linear diarylheptanoids	Polyketides[PK]	NA	Down
7.449_416.14716	6.16554	1.40039e-06	4.01922e-05	2.10953	CER:CK	7.449	416.147	NA	55.2	DDA for preferred ion	C20 H26 O8	(2e,8s,10r)-10,11-dihydroxy-6-(methoxymethyl)-1,10-dimethyl-5-oxo-4,14-dioxatricyclo[9.2.1.03,7]tetradeca-2,6-dien-8-yl methacrylate	NA	NA	21.9844	55774.9	2393	55.2073	Invalid mass	NA	NA	level3	Reference-7426	NA	NA	NA	NA	NA	Up
7.48_312.11081	0.0518662	1.70032e-05	0.000245608	2.51024	CER:CK	7.48	312.111	NA	37.1	DDA for preferred ion	C17 H17 Cl N4	Desmethylclozapine	NA	NA	-0.00336863	-10.7929	2400	37.0663	Invalid mass	NA	NA	level3	Reference-2020	NA	NA	NA	NA	NA	Down
7.732_267.14701	1.92233	0.000207508	0.0015628	1.21744	CER:CK	7.732	267.147	NA	45.1	DDA for preferred ion	C14 H21 N O4	Atenolol acid	NA	NA	-4.76044e-05	-0.178195	2475	45.1002	Full match	NA	NA	level3	Reference-991	NA	NA	NA	NA	NA	Up
8.069_259.17832	0.563219	0.000647586	0.00374499	1.09653	CER:CK	8.069	259.178	NA	44.7	DDA for preferred ion	C13 H22 O4	8-[(1e)-3-hydroxy-1-buten-1-yl]-1,5-dimethyl-6-oxabicyclo[3.2.1]octane-3,8-diol	NA	NA	17.0265	70313.4	2714	44.6851	Invalid mass	NA	NA	level3	Reference-7987	NA	NA	NA	NA	NA	Down
8.069_477.22132	0.286566	2.68189e-05	0.000345927	1.71552	CER:CK	8.069	477.221	NA	34	DDA for preferred ion	C21 H32 O11	4-(4-hydroxyphenyl)-2-butanyl 6-o-[(4ξ)-α-l-threo-pentofuranosyl]-β-d-glucopyranoside	NA	NA	17.0269	36999.3	2588	34.0004	Invalid mass	NA	NA	level3	Reference-8255	NA	NA	NA	NA	NA	Down
8.081_210.12577	0.572547	0.000541333	0.00326395	1.09321	CER:CK	8.081	210.126	75.1	84.9	DDA for preferred ion	C12 H18 O3	Jasmonic acid	NA	NA	0.000177934	0.846797	2584	84.8953	Partial match	HMDB0032797	C08491	level2	Reference-457	Lipids and lipid-like molecules	Fatty Acyls	Lineolic acids and derivatives	Fatty acyls[FA]	map00592 alpha-Linolenic acid metabolism; map01100 Metabolic pathways; map01110 Biosynthesis of secondary metabolites; map04075 Plant hormone signal transduction;	Down
8.346_468.10589	0.570969	2.70224e-05	0.000346193	1.14501	CER:CK	8.346	468.106	NA	45.5	DDA for preferred ion	C20 H22 N4 O6 S	Febantel	NA	NA	21.9799	49268.3	2676	45.4526	Invalid mass	NA	D04135	level3	Reference-4912	NA	NA	NA	NA	NA	Down
8.519_354.11023	0.537919	0.012449	0.0356053	1.00323	CER:CK	8.519	354.11	19.8	NA	DDA for preferred ion	C20 H18 O6	L-Asarinin	1043	Phenylpropanoids	-0.295441	2741	19.7542	Full match	NA	NA	level3	NA	NA	NA	NA	NA	NA	Down
8.663_327.14693	7.94214	0.000171415	0.00135329	2.24379	CER:CK	8.663	327.147	56.8	52.5	DDA for preferred ion	C19 H21 N O4	(-)-Sinoacutine	330	Alkaloids	-0.391724	2782	56.7818	Full match	NA	NA	level3	NA	NA	NA	NA	NA	NA	Up
8.739_327.20440	1.74543	0.012882	0.036547	1.03997	CER:CK	8.739	327.204	NA	39.8	DDA for preferred ion	C24 H25 N	Jwh-175	NA	NA	0.00569696	17.4113	2822	39.8116	Invalid mass	NA	NA	level3	Reference-5296	NA	NA	NA	NA	NA	Up
8.776_281.16259	2.3479	0.00118319	0.00591465	1.34561	CER:CK	8.776	281.163	32.4	41.5	DDA for preferred ion	C15 H20 O4	Ambrosic acid	NA	NA	17.0264	64460.8	2807	41.5035	Invalid mass	NA	NA	level3	Reference-7522	NA	NA	NA	NA	NA	Up
8.817_385.24620	0.554918	0.00649786	0.0214963	1.07468	CER:CK	8.817	385.246	NA	41.8	DDA for preferred ion	C21 H31 N5 O2	Buspirone	NA	NA	-0.00157289	-4.08281	2609	41.8045	No match	HMDB0014633	C06861	level3	Reference-662	Organoheterocyclic compounds	Diazinanes	Piperazines	Piperazines	NULL	Down
8.876_387.22606	0.527206	0.00137515	0.00659775	1.15772	CER:CK	8.876	387.226	NA	50.2	DDA for preferred ion	C20 H29 N5 O3	Urapidil	NA	NA	-0.000981882	-2.53568	2859	50.1703	No match	NA	D01333	level3	Reference-2038	NA	NA	NA	NA	NA	Down
9.131_386.13644	0.593827	0.00018543	0.00143944	1.07871	CER:CK	9.131	386.136	NA	73.5	DDA for preferred ion	C19 H24 O7	(3ar,4s,6r,11ar)-6,9-dihydroxy-6,10-dimethyl-3-methylene-2,7-dioxo-2,3,3a,4,5,6,7,8,9,11a-decahydrocyclodeca[b]furan-4-yl methacrylate	NA	NA	21.9842	60371	2934	73.5225	Invalid mass	NA	NA	level3	Reference-7420	NA	NA	NA	NA	NA	Down
9.233_558.26120	2.50321	4.2184e-07	1.80524e-05	1.50507	CER:CK	9.233	558.261	NA	37	DDA for preferred ion	C33 H35 F N2 O5	Atorvastatin	NA	NA	0.00819574	14.6811	2949	37.0408	Invalid mass	HMDB0005006	C06834	level3	Reference-994	Organoheterocyclic compounds	Pyrroles	Substituted pyrroles	Substituted pyrroles	NULL	Up
9.872_306.25574	6.62668	4.70295e-06	9.74426e-05	2.121	CER:CK	9.872	306.256	28.8	46.1	DDA for preferred ion	C20 H34 O2	8z,11z,14z-eicosatrienoic acid	NA	NA	-0.000143374	-0.46815	3178	46.1069	No match	NA	C03242	level3	Reference-349	FA Fatty acyls	FA01 Fatty Acids and Conjugates	FA0103 Unsaturated fatty acids	Fatty acyls[FA]	map00591 Linoleic acid metabolism; map01040 Biosynthesis of unsaturated fatty acids; map01100 Metabolic pathways;	Up
9.89_445.26954	0.0908973	0.0403969	0.0876075	1.53011	CER:CK	9.89	445.27	NA	47.8	DDA for preferred ion	C26 H37 N3 O2	N-benzyl-2-[(3r,4s)-3-{[5-(cyclohexylmethyl)-1,2-oxazol-3-yl]methyl}-4-piperidinyl]-n-methylacetamide	NA	NA	21.981	51929	3192	47.7519	Invalid mass	NA	NA	level3	Reference-9525	NA	NA	NA	NA	NA	Down

## Sheet: Negative ionization mode
Compound ID	ratio	t.test_p.value	t.test_p.value_BHcorrect	VIP	sample	RT [min]	Molecular Weight	mzVault Best Match	mzCloud Best Match	MS2	Formula	Name	mzVault ID	Compound Class	DeltaMass [Da]	DeltaMass [ppm]	Scan #	Match	Compound Match	HMDB.ID	KEGG.ID	level	mzCloud ID	Super.class	Class	sub_class	Family	Pathway	Regulate
0.789_133.03725	0.415041	0.000432044	0.00685953	1.44511	CER:CK	0.789	133.037	NA	61.9	DDA for preferred ion	C4 H7 N O4	L-aspartic acid	NA	NA	-0.000259483	-1.95045	210	61.8856	Full match	HMDB0000191	C00049	level2	Reference-462	Organic acids and derivatives	Carboxylic acids and derivatives	Amino acids, peptides, and analogues	Amino acids	map00220 Arginine biosynthesis; map00250 Alanine, aspartate and glutamate metabolism; map00260 Glycine, serine and threonine metabolism; map00261 Monobactam biosynthesis; map00270 Cysteine and methionine metabolism; map00300 Lysine biosynthesis; map00340 Histidine metabolism; map00410 beta-Alanine metabolism; map00460 Cyanoamino acid metabolism; map00710 Carbon fixation in photosynthetic organism…	Down
0.791_132.05325	0.552781	0.00647358	0.0476062	1.11381	CER:CK	0.791	132.053	32.7	91	DDA for preferred ion	C4 H8 N2 O3	Asparagine	NA	NA	-0.000244735	-1.85331	235	90.9891	Partial match	NA	C00152	level2	Reference-326	Peptides	Amino acids	Common amino acids [Fig]	Amino acids	map00250 Alanine, aspartate and glutamate metabolism; map00460 Cyanoamino acid metabolism; map00970 Aminoacyl-tRNA biosynthesis; map01100 Metabolic pathways; map01110 Biosynthesis of secondary metabolites; map01230 Biosynthesis of amino acids;	Down
0.794_146.06884	0.486862	0.00463401	0.0364135	1.22845	CER:CK	0.794	146.069	NA	87.3	DDA for preferred ion	C5 H10 N2 O3	D-(-)-glutamine	NA	NA	-0.000300455	-2.05694	239	87.3065	Full match	NA	C00819	level2	Reference-393	Peptides	Amino acids	Other amino acids [Fig]	Amino acids	map01100 Metabolic pathways;	Down
0.807_504.16814	2.37355	0.00176534	0.0178611	1.43751	CER:CK	0.807	504.168	82	62.6	DDA for other ion	C18 H32 O16	Raffinose	Miscellaneous	-1.77533	200	82.0436	No match	NA	NA	level3	NA	NA	NA	NA	NA	NA	Up
0.819_192.06320	1.88907	0.00169343	0.0175346	1.19079	CER:CK	0.819	192.063	86.8	86.5	DDA for preferred ion	C7 H12 O6	D-(-)-quinic acid	NA	NA	-0.000191884	-0.999068	257	86.5477	Partial match	NA	C00296	level1	Reference-367	NA	NA	NA	NA	map00400 Phenylalanine, tyrosine and tryptophan biosynthesis;	Up
0.859_129.04245	0.353321	0.0404694	0.184031	1.24904	CER:CK	0.859	129.042	NA	65	DDA for preferred ion	C5 H7 N O3	4-oxoproline	NA	NA	-0.000146431	-1.13475	332	64.9593	Full match	NA	C01877	level2	Reference-1268	NA	NA	NA	NA	map00330 Arginine and proline metabolism;	Down
1.023_168.02789	18.3499	0.00128392	0.014614	2.47718	CER:CK	1.023	168.028	NA	85.3	DDA for preferred ion	C5 H4 N4 O3	Uric acid	NA	NA	-0.000449767	-2.67674	333	85.3244	Full match	HMDB0000289	C00366	level2	Reference-753	Organoheterocyclic compounds	Imidazopyrimidines	Purines and purine derivatives	Purines and derivatives	map00230 Purine metabolism; map01100 Metabolic pathways;	Up
1.026_612.15125	0.351006	6.31027e-06	0.000267625	1.66394	CER:CK	1.026	612.151	NA	85.4	DDA for preferred ion	C20 H32 N6 O12 S2	L-glutathione oxidized	NA	NA	-0.00071373	-1.16594	246	85.4137	No match	NA	C00127	level2	Reference-471	NA	NA	NA	NA	map00480 Glutathione metabolism;	Down
1.043_135.05415	0.262647	1.87555e-05	0.000675198	1.85924	CER:CK	1.043	135.054	70.1	78.8	DDA for preferred ion	C5 H5 N5	Adenine	NA	NA	-0.000341728	-2.53029	357	78.8102	Partial match	HMDB0000034	C00147	level1	Reference-296	Organoheterocyclic compounds	Imidazopyrimidines	Purines and purine derivatives	Purines and derivatives	map00230 Purine metabolism; map00908 Zeatin biosynthesis; map01100 Metabolic pathways;	Down
1.061_181.07361	3.68072	0.000265497	0.00504282	1.75767	CER:CK	1.061	181.074	86.9	88.4	DDA for preferred ion	C9 H11 N O3	L-tyrosine	NA	NA	-0.000285999	-1.57946	330	88.362	Full match	HMDB0000158	C00082	level2	Reference-2255	Organic acids and derivatives	Carboxylic acids and derivatives	Amino acids, peptides, and analogues	Amino acids	map00130 Ubiquinone and other terpenoid-quinone biosynthesis; map00261 Monobactam biosynthesis; map00350 Tyrosine metabolism; map00360 Phenylalanine metabolism; map00400 Phenylalanine, tyrosine and tryptophan biosynthesis; map00460 Cyanoamino acid metabolism; map00730 Thiamine metabolism; map00940 Phenylpropanoid biosynthesis; map00950 Isoquinoline alkaloid biosynthesis; map00965 Betalain biosynt…	Up
1.155_329.05208	0.544638	0.0257165	0.132256	1.00607	CER:CK	1.155	329.052	81.4	64	DDA for preferred ion	C10 H12 N5 O6 P	Adenosine cyclophosphate	1604	NA	-0.000443944	-1.34916	308	81.3584	Full match	HMDB0000058	C00575	level2	NA	Nucleosides, nucleotides, and analogues	Purine nucleotides	Cyclic purine nucleotides	Purines and derivatives	map00230 Purine metabolism;	Down
1.196_131.09438	0.418662	0.00427333	0.0344537	1.34203	CER:CK	1.196	131.094	68.4	66.8	DDA for preferred ion	C6 H13 N O2	L-Isoleucine	1367	NA	-0.000247646	-1.88906	416	68.3712	Full match	HMDB0000172	C00407	level2	NA	Organic acids and derivatives	Carboxylic acids and derivatives	Amino acids, peptides, and analogues	Amino acids	map00280 Valine, leucine and isoleucine degradation; map00290 Valine, leucine and isoleucine biosynthesis; map00460 Cyanoamino acid metabolism; map00960 Tropane, piperidine and pyridine alkaloid biosynthesis; map00966 Glucosinolate biosynthesis; map00970 Aminoacyl-tRNA biosynthesis; map01100 Metabolic pathways; map01110 Biosynthesis of secondary metabolites; map01210 2-Oxocarboxylic acid metaboli…	Down
1.197_376.13655	0.367501	5.98843e-05	0.00159829	1.61903	CER:CK	1.197	376.137	34.5	NA	DDA for preferred ion	C16 H24 O10	Loganic acid	469	Terpenoids	-1.052	344	34.5483	No match	NA	C01512	level3	NA	Terpenoids	Monoterpenoids (C10)	Iridoids	Terpenoids	map00902 Monoterpenoid biosynthesis; map01110 Biosynthesis of secondary metabolites;	Down
1.214_181.07361	3.36771	0.000223038	0.00434294	1.69786	CER:CK	1.214	181.074	91.8	91	DDA for preferred ion	C9 H11 N O3	L-Tyrosine	Miscellaneous	-1.58572	372	91.7826	Full match	HMDB0000158	C00082	level2	NA	Organic acids and derivatives	Carboxylic acids and derivatives	Amino acids, peptides, and analogues	Amino acids	map00130 Ubiquinone and other terpenoid-quinone biosynthesis; map00261 Monobactam biosynthesis; map00350 Tyrosine metabolism; map00360 Phenylalanine metabolism; map00400 Phenylalanine, tyrosine and tryptophan biosynthesis; map00460 Cyanoamino acid metabolism; map00730 Thiamine metabolism; map00940 Phenylpropanoid biosynthesis; map00950 Isoquinoline alkaloid biosynthesis; map00965 Betalain biosynt…	Up
1.237_283.09126	0.467023	0.000584814	0.00858096	1.34046	CER:CK	1.237	283.091	72.2	82.1	DDA for preferred ion	C10 H13 N5 O5	Guanosine	NA	NA	-0.000403924	-1.42683	382	82.0734	Partial match	HMDB0000133	C00387	level2	Reference-1228	Nucleosides, nucleotides, and analogues	Purine nucleosides	null	Purines and derivatives	map00230 Purine metabolism; map01100 Metabolic pathways;	Down
1.242_206.04232	0.332636	2.09325e-05	0.00072558	1.67809	CER:CK	1.242	206.042	NA	84.7	DDA for preferred ion	C7 H10 O7	3-hydroxy-3-(methoxycarbonyl)pentanedioic acid	NA	NA	-0.00033402	-1.62112	376	84.6991	Full match	NA	NA	level2	Reference-7543	NA	NA	NA	NA	NA	Down
1.247_348.04985	0.0663603	7.5049e-10	5.80879e-07	2.71941	CER:CK	1.247	348.05	NA	32	DDA for preferred ion	C10 H13 N4 O8 P	Inosine-5'-monophosphate (imp)	NA	NA	0.00274872	7.89756	452	32.003	Invalid mass	NA	C00130	level3	Reference-452	Nucleosides, nucleotides, and analogues	Purine nucleotides	Purine ribonucleotides	Purines and derivatives	map00230 Purine metabolism; map01100 Metabolic pathways; map01110 Biosynthesis of secondary metabolites;	Down
1.864_332.11045	3.63556	4.64562e-05	0.00134419	1.77879	CER:CK	1.864	332.11	9.3	NA	DDA for preferred ion	C13 H18 O7	D(-)-Salicin	Phenolic acids	46.0052	160798	570	9.32702	Invalid mass	HMDB0003546	C01451	level3	NA	Organic oxygen compounds	Organooxygen compounds	Carbohydrates and carbohydrate conjugates	Carbohydrates	map00010 Glycolysis / Gluconeogenesis;	Up
12.48_338.20916	0.511304	0.0138128	0.0840166	1.2242	CER:CK	12.48	338.209	34.5	NA	DDA for preferred ion	C19 H30 O5	Lauryl gallate	1478	NA	-0.000166465	-0.492194	4005	34.5434	Full match	HMDB0038720	NA	level3	NA	null	null	null	null	NA	Down
14.615_272.23376	0.0402087	0.0109209	0.0700137	2.31974	CER:CK	14.615	272.234	NA	85.5	DDA for preferred ion	C16 H32 O3	16-hydroxyhexadecanoic acid	NA	NA	-0.00138827	-5.09951	4722	85.5467	Invalid mass	NA	C18218	level3	Reference-2551	Lipids and lipid-like molecules	Fatty Acyls	Fatty acids and conjugates	Fatty acyls[FA]	map00073 Cutin, suberine and wax biosynthesis; map01100 Metabolic pathways;	Down
3.145_300.12068	7.15224	4.40232e-06	0.000206509	2.24839	CER:CK	3.145	300.121	93.3	NA	DDA for preferred ion	C14 H20 O7	Salidroside	179	Phenol	-0.732612	993	93.3279	Full match	NA	C06046	level2	NA	NA	NA	NA	NA	map00350 Tyrosine metabolism;	Up
3.489_138.03144	0.566932	0.00442403	0.035376	1.09335	CER:CK	3.489	138.031	80.1	85.3	DDA for preferred ion	C7 H6 O3	3-hydroxybenzoic acid	NA	NA	-0.000251934	-1.82519	1114	85.2913	Partial match	HMDB0002466	C00587	level2	Reference-226	Benzenoids	Benzene and substituted derivatives	Benzoic acids and derivatives	Benzene and derivatives	map00400 Phenylalanine, tyrosine and tryptophan biosynthesis;	Down
4.232_192.04203	0.0360187	9.76414e-09	2.4271e-06	2.98278	CER:CK	4.232	192.042	31.6	NA	DDA for preferred ion	C10 H8 O4	5,7-Dihydroxy-4-methylcoumarin	Phenylpropanoids	-1.19692	1361	31.5921	Full match	NA	NA	level3	NA	NA	NA	NA	NA	NA	Down
4.326_392.13154	0.0060317	2.1584e-08	3.51705e-06	3.67648	CER:CK	4.326	392.132	52.1	NA	DDA for preferred ion	C16 H24 O11	Shanzhiside	Terpenoids	-0.825111	1386	52.0667	Full match	NA	NA	level3	NA	NA	NA	NA	NA	NA	Down
4.456_306.07706	0.338495	1.56666e-05	0.000598813	1.66877	CER:CK	4.456	306.077	NA	48.1	DDA for preferred ion	C16 H10 N4 O3	4-((5-(4-nitrophenyl)oxazol-2-yl)amino)benzonitrile	NA	NA	0.00177248	5.79099	1438	48.1337	Invalid mass	NA	NA	level3	Reference-9291	NA	NA	NA	NA	NA	Down
4.64_131.09434	0.499288	0.00223434	0.0211545	1.28546	CER:CK	4.64	131.094	67.6	67.2	DDA for preferred ion	C6 H13 N O2	DL-β-Leucine	1394	NA	-0.00029179	-2.22579	1494	67.5668	Full match	HMDB0003640	NA	level2	NA	Organic acids and derivatives	Carboxylic acids and derivatives	Amino acids, peptides, and analogues	Amino acids, peptides, and analogues	NA	Down
4.643_173.10497	0.444378	1.66558e-05	0.000625618	1.44738	CER:CK	4.643	173.105	NA	94.1	DDA for preferred ion	C8 H15 N O3	N-acetyl-d-alloisoleucine	NA	NA	-0.000224289	-1.29568	1496	94.1391	Full match	NA	NA	level2	Reference-1480	NA	NA	NA	NA	NA	Down
4.855_432.19894	1.67846	0.000310018	0.00558032	1.13266	CER:CK	4.855	432.199	NA	93.6	DDA for preferred ion	C19 H30 O8	3-hydroxy-3,5,5-trimethyl-4-(3-oxo-1-buten-1-ylidene)cyclohexyl β-d-glucopyranoside	NA	NA	46.0049	119124	1577	93.5662	Invalid mass	NA	NA	level3	Reference-8213	NA	NA	NA	NA	NA	Up
4.918_342.13099	11.5184	9.03249e-09	2.4271e-06	2.54716	CER:CK	4.918	342.131	36.4	NA	DDA for preferred ion	C15 H20 O6	Rosin	384	Phenylpropanoids	155356	1612	36.3915	Invalid mass	NA	NA	level3	NA	NA	NA	NA	NA	NA	Up
5.172_282.14638	1.75785	0.00198761	0.019494	1.16019	CER:CK	5.172	282.146	65.6	54.5	DDA for preferred ion	C15 H22 O5	Octyl gallate	436	Phenolic acids	-0.000344741	-1.22185	1680	65.5567	Full match	NA	NA	level2	NA	NA	NA	NA	NA	NA	Up
5.205_274.09512	1.77213	0.00115373	0.0137383	1.17124	CER:CK	5.205	274.095	NA	43.5	DDA for preferred ion	C12 H13 F3 N2 O2	1-[5-(trifluoromethyl)-2-pyridyl]piperidine-4-carboxylic acid	NA	NA	0.00220652	8.05026	1681	43.4527	Invalid mass	NA	NA	level3	Reference-4315	NA	NA	NA	NA	NA	Up
5.228_538.20477	0.368932	0.000281827	0.00528811	1.56896	CER:CK	5.228	538.205	NA	82.6	DDA for preferred ion	C26 H34 O12	4-[(2s,3r,4s)-4-hydroxy-4-(4-hydroxy-3-methoxybenzyl)-3-(hydroxymethyl)tetrahydro-2-furanyl]-2-methoxyphenyl β-d-glucopyranoside	NA	NA	-0.000258783	-0.480825	1686	82.5655	Full match	NA	NA	level2	Reference-8142	NA	NA	NA	NA	NA	Down
5.269_152.04706	0.540714	0.00326689	0.0283161	1.17594	CER:CK	5.269	152.047	88.2	83.5	DDA for preferred ion	C8 H8 O3	Vanillin	Phenol	-1.88188	1588	88.2226	Full match	NA	NA	level2	NA	NA	NA	NA	NA	NA	Down
5.313_496.15756	8.23803	1.03126e-06	7.02377e-05	2.39384	CER:CK	5.313	496.158	72.9	43.8	DDA for preferred ion	C23 H28 O12	Oxypaeoniflorin	Terpenoids	-1.03237	1728	72.8957	No match	NA	NA	level2	NA	NA	NA	NA	NA	NA	Up
5.458_516.12940	2.39506	0.000791846	0.0107186	1.49765	CER:CK	5.458	516.129	NA	39.5	DDA for preferred ion	C25 H24 O12	4,5-dicaffeoylquinic acid	NA	NA	0.00262208	5.08031	1390	39.4925	Invalid mass	NA	C10468	level3	Reference-7879	Phenylpropanoids	Monolignols	Caffeate derivatives	Phenylpropanoids	NULL	Up
5.513_526.16799	21.3938	1.66872e-06	0.000101301	2.86549	CER:CK	5.513	526.168	7.2	43.3	DDA for preferred ion	C24 H30 O13	2-(3,4-dihydroxyphenyl)ethyl (1s,4ar,7ar)-1-(β-d-glucopyranosyloxy)-4a-hydroxy-7-methyl-5-oxo-1,4a,5,6,7,7a-hexahydrocyclopenta[c]pyran-4-carboxylate	NA	NA	-0.000654229	-1.24338	1767	43.3429	Full match	NA	NA	level3	Reference-8136	NA	NA	NA	NA	NA	Up
5.579_610.15205	68.3125	5.7531e-07	4.81394e-05	3.3084	CER:CK	5.579	610.152	88.1	58.9	DDA for preferred ion	C27 H30 O16	2''-O-β-L-Galactopyranosylorientin	932	Flavonoids	-0.00133704	-2.19132	1802	88.0791	No match	NA	NA	level1	NA	NA	NA	NA	NA	NA	Up
5.592_353.13676	3.04269	0.0163246	0.0953603	1.60753	CER:CK	5.592	353.137	NA	40	DDA for preferred ion	C19 H19 N3 O4	2'-({[2-(2-oxo-1-imidazolidinyl)ethyl]amino}carbonyl)[1,1'-biphenyl]-2-carboxylic acid	NA	NA	-0.000798745	-2.26185	1551	39.9747	Full match	NA	NA	level3	Reference-3779	NA	NA	NA	NA	NA	Up
5.62_580.14081	7.42935	0.000635126	0.00901975	2.26381	CER:CK	5.62	580.141	67.1	NA	DDA for preferred ion	C26 H28 O15	Leucoside	Flavonoids	-0.00201156	-3.46736	1822	67.1167	No match	NA	NA	level2	NA	NA	NA	NA	NA	NA	Up
5.733_388.13493	0.0048324	0.00539032	0.0404078	3.04659	CER:CK	5.733	388.135	9.8	NA	DDA for preferred ion	C17 H24 O10	Geniposide	635	Terpenoids	-5.1954	1852	9.81731	Invalid mass	NA	C09781	level3	NA	Terpenoids	Monoterpenoids (C10)	Iridoids	Terpenoids	NULL	Down
5.922_434.14016	0.00668586	0.000197717	0.00399029	3.36081	CER:CK	5.922	434.14	28.6	NA	DDA for preferred ion	C17 H24 O10	Verbenalin	462	Terpenoids	118523	1929	28.5672	Invalid mass	NA	C09802	level3	NA	Terpenoids	Monoterpenoids (C10)	Iridoids	Terpenoids	NULL	Down
6.022_594.15789	12.6774	0.0115099	0.0733817	2.57615	CER:CK	6.022	594.158	89.2	75.3	DDA for preferred ion	C27 H30 O15	4'-O-Glucosylvitexin	Flavonoids	-0.000578343	-0.973382	1960	89.213	No match	NA	NA	level1	NA	NA	NA	NA	NA	NA	Up
6.165_540.18208	3.02189	0.0443756	0.196829	1.51304	CER:CK	6.165	540.182	35.1	42.9	DDA for preferred ion	C25 H32 O13	10-hydroxyligustroside	NA	NA	-0.00221039	-4.09192	1620	42.898	No match	NA	NA	level3	Reference-8162	NA	NA	NA	NA	NA	Up
6.34_594.15640	4.64998	0.0183434	0.103404	1.94117	CER:CK	6.34	594.156	51.9	56.6	DDA for preferred ion	C27 H30 O15	5,7-dihydroxy-2-(4-hydroxyphenyl)-6,8-bis[3,4,5-trihydroxy-6-(hydroxymethyl)tetrahydro-2h-pyran-2-yl]-4h-chromen-4-one	NA	NA	-0.00207334	-3.48955	2051	56.641	No match	NA	NA	level3	Reference-8227	NA	NA	NA	NA	NA	Up
6.985_580.21370	9.14722	7.04933e-06	0.000290996	2.45612	CER:CK	6.985	580.214	10.8	NA	DDA for preferred ion	C27 H34 O11	Arctiin	Phenylpropanoids	86115.2	2255	10.826	Invalid mass	NA	C16915	level3	NA	Phenylpropanoids	Lignans	Lignan glycosides	Lignans	NULL	Up
7.226_580.17726	2.02591	0.00626544	0.0462955	1.29021	CER:CK	7.226	580.177	11	NA	DDA for preferred ion	C27 H32 O14	Naringin	Flavonoids	-0.00194138	-3.34617	2324	11.02	No match	NA	NA	level3	NA	NA	NA	NA	NA	NA	Up
7.256_624.16667	4.1876	0.0194616	0.108564	1.62086	CER:CK	7.256	624.167	73.2	NA	DDA for preferred ion	C28 H32 O16	Isorhamnetin-3-O-nehesperidine	621	Flavonoids	-0.00236524	-3.78942	1789	73.1654	No match	HMDB0037745	NA	level1	NA	Phenylpropanoids and polyketides	Flavonoids	Flavonoid glycosides	Flavonoids	NA	Up
7.532_355.19835	6.78541	2.73716e-07	2.49242e-05	2.28883	CER:CK	7.532	355.198	NA	30.7	DDA for preferred ion	C25 H25 N O	Napie	NA	NA	0.00473864	13.341	2437	30.6507	Invalid mass	NA	NA	level3	Reference-8428	NA	NA	NA	NA	NA	Up
9.213_558.25928	2.17193	0.000366106	0.00629702	1.40663	CER:CK	9.213	558.259	NA	47.1	DDA for preferred ion	C33 H35 F N2 O5	Atorvastatin	NA	NA	0.00627724	11.2444	2996	47.1073	Invalid mass	HMDB0005006	C06834	level3	Reference-994	Organoheterocyclic compounds	Pyrroles	Substituted pyrroles	Substituted pyrroles	NULL	Up
