# Supplementary material for: Characterization of Glossy Spike Mutants and Identification of Candidate Genes Regulating Cuticular Wax Synthesis in Barley (Hordeum vulgare L.)
Source: Int J Mol Sci. 2022 Oct 27;23(21):13025. doi: 10.3390/ijms232113025 (PMC9658550; doi:10.3390/ijms232113025)
Supplement: Supplementary file 1 [file ijms-23-13025-s001.zip › Table S3.xlsx]

## Sheet: Positivie ionization mode
X.Pathway	Count	Count.All	Pvalue	Pathway.ID	KEGG.Names	KEGG.IDs
Phenylpropanoid biosynthesis	3	66	0.00055411	map00940	2-hydroxycinnamic acid;L-tyrosine;Coniferin 松柏苷	C01772+C00082+C00761
Linoleic acid metabolism	2	28	0.00210379	map00591	9-oxo-ode;8z,11z,14z-eicosatrienoic acid	C14766+C03242
Biosynthesis of secondary metabolites	8	1207	0.0079947	map01110	2-hydroxycinnamic acid;L-tyrosine;Zeatin-7-n-glucoside;Cytisine;Loganin 马钱子苷;Matairesinol;Demethoxycurcumin 去甲氧基姜黄素;Jasmonic acid	C01772+C00082+C16443+C10763+C01433+C10682+C17742+C08491
Phenylalanine metabolism	2	72	0.0132933	map00360	2-hydroxycinnamic acid;L-tyrosine	C01772+C00082
Plant hormone signal transduction	1	12	0.0288318	map04075	Jasmonic acid	C08491

## Sheet: Negative ionization mode
X.Pathway	Count	Count.All	Pvalue	Pathway.ID	KEGG.Names	KEGG.IDs
Purine metabolism	5	95	1.00783e-07	map00230	Uric acid;Adenine;Adenosine cyclophosphate;Guanosine;Inosine-5'-monophosphate (imp)	C00366+C00147+C00575+C00387+C00130
Cyanoamino acid metabolism	4	45	2.62233e-07	map00460	L-aspartic acid;Asparagine;L-tyrosine;L-Isoleucine	C00049+C00152+C00082+C00407
Aminoacyl-tRNA biosynthesis	4	52	4.73742e-07	map00970	L-aspartic acid;Asparagine;L-tyrosine;L-Isoleucine	C00049+C00152+C00082+C00407
Phenylalanine, tyrosine and tryptophan biosynthesis	3	35	1.07285e-05	map00400	D-(-)-quinic acid;L-tyrosine;3-hydroxybenzoic acid	C00296+C00082+C00587
Metabolic pathways	10	1712	1.67191e-05	map01100	L-aspartic acid;Asparagine;D-(-)-glutamine;Uric acid;Adenine;L-tyrosine;L-Isoleucine;Guanosine;Inosine-5'-monophosphate (imp);16-hydroxyhexadecanoic acid	C00049+C00152+C00819+C00366+C00147+C00082+C00407+C00387+C00130+C18218
Biosynthesis of amino acids	4	128	1.75354e-05	map01230	L-aspartic acid;Asparagine;L-tyrosine;L-Isoleucine	C00049+C00152+C00082+C00407
Alanine, aspartate and glutamate metabolism	2	28	0.00054882	map00250	L-aspartic acid;Asparagine	C00049+C00152
2-Oxocarboxylic acid metabolism	3	134	0.00059311	map01210	L-aspartic acid;L-tyrosine;L-Isoleucine	C00049+C00082+C00407
Monobactam biosynthesis	2	39	0.00106695	map00261	L-aspartic acid;L-tyrosine	C00049+C00082
Biosynthesis of secondary metabolites	6	1207	0.00294726	map01110	L-aspartic acid;Asparagine;L-tyrosine;L-Isoleucine;Loganic acid 马钱苷酸;Inosine-5'-monophosphate (imp)	C00049+C00152+C00082+C00407+C01512+C00130
Glucosinolate biosynthesis	2	77	0.00409386	map00966	L-tyrosine;L-Isoleucine	C00082+C00407
Tyrosine metabolism	2	78	0.00419842	map00350	L-tyrosine;Salidroside 红景天苷	C00082+C06046
ABC transporters	2	126	0.0106188	map02010	L-aspartic acid;L-Isoleucine	C00049+C00407
Arginine biosynthesis	1	23	0.0282446	map00220	L-aspartic acid	C00049
Carbon fixation in photosynthetic organisms	1	23	0.0282446	map00710	L-aspartic acid	C00049
Valine, leucine and isoleucine biosynthesis	1	23	0.0282446	map00290	L-Isoleucine	C00407
Betalain biosynthesis	1	24	0.0294551	map00965	L-tyrosine	C00082
Cutin, suberine and wax biosynthesis	1	27	0.0330781	map00073	16-hydroxyhexadecanoic acid	C18218
Pantothenate and CoA biosynthesis	1	28	0.0342829	map00770	L-aspartic acid	C00049
Thiamine metabolism	1	31	0.0378887	map00730	L-tyrosine	C00082
Glycolysis / Gluconeogenesis	1	31	0.0378887	map00010	D(-)-Salicin 水杨苷	C01451
beta-Alanine metabolism	1	32	0.0390877	map00410	L-aspartic acid	C00049
Lysine biosynthesis	1	35	0.0426763	map00300	L-aspartic acid	C00049
Glutathione metabolism	1	38	0.0462521	map00480	L-glutathione oxidized	C00127
Zeatin biosynthesis	1	39	0.0474412	map00908	Adenine	C00147
