# Supplementary material for: Characterization of Glossy Spike Mutants and Identification of Candidate Genes Regulating Cuticular Wax Synthesis in Barley (Hordeum vulgare L.)
Source: Int J Mol Sci. 2022 Oct 27;23(21):13025. doi: 10.3390/ijms232113025 (PMC9658550; doi:10.3390/ijms232113025)
Supplement: Supplementary file 1 [file ijms-23-13025-s001.zip › Table S4.xlsx]

## Sheet: Sheet1
Table S4 Statistical summary of sequencing and assembly results
Sample	RawData (bp)	BF_Q20 (%)	BF_Q30 (%)	BF_N (%)	BF_GC (%)	CleanData (bp)	AF_Q20(%)	AF_Q30(%)	AF_N(%)	AF_GC(%)	Reads	Unmapped(%)	Unique_Mapped(%)	Multiple_Mapped(%)	Total_Mapped(%)
HF3-1	7024214100	6845544404 (97.46%)	6578077745 (93.65%)	255318 (0.00%)	3745690101 (53.33%)	6922861509	6762388416 (97.68%)	6503731582 (93.95%)	199661 (0.00%)	3691494740 (53.32%)	46168876	3062812 (6.63%)	42115873 (91.22%)	990191 (2.14%)	43106064 (93.37%)
HF3-2	6463724400	6291917947 (97.34%)	6038043370 (93.41%)	234583 (0.00%)	3454584043 (53.45%)	6380479573	6225219649 (97.57%)	5978684345 (93.70%)	170888 (0.00%)	3409560160 (53.44%)	42346878	2979795 (7.04%)	38411250 (90.71%)	955833 (2.26%)	39367083 (92.96%)
HF3-3	6590337900	6426866337 (97.52%)	6177987495 (93.74%)	240874 (0.00%)	3527748806 (53.53%)	6471114762	6323798922 (97.72%)	6084239558 (94.02%)	174633 (0.00%)	3463834142 (53.53%)	43284240	2962324 (6.84%)	39304688 (90.81%)	1017228 (2.35%)	40321916 (93.16%)
WB3-1	6716984100	6549895839 (97.51%)	6296010282 (93.73%)	243067 (0.00%)	3576307006 (53.24%)	6626935741	6476128429 (97.72%)	6229987848 (94.01%)	190921 (0.00%)	3527632138 (53.23%)	43915472	2805535 (6.39%)	40137991 (91.40%)	971946 (2.21%)	41109937 (93.61%)
WB3-2	5902002600	5751404855 (97.45%)	5530784826 (93.71%)	211441 (0.00%)	3176324295 (53.82%)	5768150334	5636756634 (97.72%)	5426892662 (94.08%)	165235 (0.00%)	3105786276 (53.84%)	38969826	2542790 (6.53%)	35559505 (91.25%)	867531 (2.23%)	36427036 (93.47%)
WB3-3	7718946000	7527946677 (97.53%)	7240955074 (93.81%)	275093 (0.00%)	4126597160 (53.46%)	7616000520	7443352617 (97.73%)	7165292122 (94.08%)	217465 (0.00%)	4071947848 (53.47%)	50834476	3353327 (6.60%)	46374459 (91.23%)	1106690 (2.18%)	47481149 (93.40%)
Note: BF, Before filter; AF, After filter; Q20, the proportion of nucleotides with a quality value > 20; Q30, the proportion of nucleotides with a quality value > 30; N, the proportion of unknown nucleotides in clean reads; GC,the proportion of guanidine and cytosine nucleotides among total nucleotides.
