# Supplementary material for: Characterization of Glossy Spike Mutants and Identification of Candidate Genes Regulating Cuticular Wax Synthesis in Barley (Hordeum vulgare L.)
Source: Int J Mol Sci. 2022 Oct 27;23(21):13025. doi: 10.3390/ijms232113025 (PMC9658550; doi:10.3390/ijms232113025)
Supplement: Supplementary file 1 [file ijms-23-13025-s001.zip › Table S5.xls]

GeneID	Symbol	Description	KEGG_A_class	KEGG_B_class	Pathway	K_ID	GO Component	GO Function	GO Process
MSTRG.1	RPL28	50S ribosomal protein L28, chloroplastic [Hordeum vulgare]	Genetic Information Processing	Translation	ko03010//Ribosome	K02902	GO:0044435//plastid part	-	GO:0010467//gene expression;GO:0044237//cellular metabolic process
MSTRG.1000	CYP59	Peptidyl-prolyl cis-trans isomerase-like 4 [Hordeum vulgare]	-	-	-	-	GO:0043231//intracellular membrane-bounded organelle;GO:0044444//cytoplasmic part	GO:0003676//nucleic acid binding;GO:0016787//hydrolase activity;GO:0016859//cis-trans isomerase activity;GO:0046914//transition metal ion binding	GO:0000377//RNA splicing, via transesterification reactions with bulged adenosine as nucleophile;GO:0018208//peptidyl-proline modification
MSTRG.10000	HLP	ribosomal L14 protein [Hordeum vulgare]	Genetic Information Processing	Translation	ko03010//Ribosome	K02874	GO:0009536//plastid;GO:0044391//ribosomal subunit	GO:0005198//structural molecule activity	GO:0000097//sulfur amino acid biosynthetic process;GO:0003006//developmental process involved in reproduction;GO:0008219//cell death;GO:0008380//RNA splicing;GO:0009725//response to hormone;GO:0032774//RNA biosynthetic process;GO:0048229//gametophyte development
MSTRG.10011	--	-	-	-	-	-	-	-	-
MSTRG.10018	--	-	-	-	-	-	-	-	-
MSTRG.10030	At1g67720	probable LRR receptor-like serine/threonine-protein kinase At1g67720 [Aegilops tauschii subsp. tauschii] [Aegilops tauschii]	-	-	-	-	-	-	-
MSTRG.10031	--	Diacylglycerol kinase [Triticum urartu]	-	-	-	-	-	-	-
MSTRG.10040	--	40S ribosomal protein S5-1 [Hordeum vulgare]	-	-	-	-	-	-	-
MSTRG.10042	--	Protein transport protein Sec61 subunit alpha [Hordeum vulgare]	-	-	-	-	-	-	-
MSTRG.10044	--	magnesium-dependent phosphatase 1 [Aegilops tauschii subsp. tauschii] [Aegilops tauschii]	-	-	-	-	-	-	-
MSTRG.10049	--	ribonuclease 2 [Aegilops tauschii subsp. tauschii] [Aegilops tauschii]	-	-	-	-	-	-	-
MSTRG.10054	--	-	-	-	-	-	-	-	-
MSTRG.10059	--	-	-	-	-	-	-	-	-
MSTRG.10060	PRO1	Profilin-1 [Hordeum vulgare]	-	-	-	-	GO:0005856//cytoskeleton;GO:0043231//intracellular membrane-bounded organelle;GO:0044444//cytoplasmic part	GO:0000166//nucleotide binding;GO:0003779//actin binding;GO:0016620//oxidoreductase activity, acting on the aldehyde or oxo group of donors, NAD or NADP as acceptor;GO:0016772//transferase activity, transferring phosphorus-containing groups	GO:0006560//proline metabolic process;GO:0006796//phosphate-containing compound metabolic process;GO:0030036//actin cytoskeleton organization
MSTRG.10073	--	-	-	-	-	-	-	-	-
MSTRG.10081	PRO1	Profilin-1 [Hordeum vulgare]	-	-	-	-	GO:0005576//extracellular region;GO:0005856//cytoskeleton;GO:0043231//intracellular membrane-bounded organelle;GO:0044444//cytoplasmic part	GO:0000166//nucleotide binding;GO:0003779//actin binding;GO:0016620//oxidoreductase activity, acting on the aldehyde or oxo group of donors, NAD or NADP as acceptor;GO:0016772//transferase activity, transferring phosphorus-containing groups	GO:0000302//response to reactive oxygen species;GO:0006560//proline metabolic process;GO:0006796//phosphate-containing compound metabolic process;GO:0009642//response to light intensity;GO:0030036//actin cytoskeleton organization;GO:0044267//cellular protein metabolic process
MSTRG.10082	--	Deoxyuridine 5'-triphosphate nucleotidohydrolase [Triticum urartu]	-	-	-	-	-	-	-
MSTRG.10084	--	Deoxyuridine 5'-triphosphate nucleotidohydrolase [Triticum urartu]	-	-	-	-	-	-	-
MSTRG.10093	DDM1	sister chromatid cohesion protein DCC1 [Hordeum vulgare]	-	-	-	-	GO:0016020//membrane	GO:0004672//protein kinase activity;GO:0032550//purine ribonucleoside binding;GO:0043169//cation binding	GO:0006464//cellular protein modification process;GO:0006796//phosphate-containing compound metabolic process
MSTRG.10103	--	Aspartic proteinase nepenthesin-1 [Hordeum vulgare]	-	-	-	-	-	-	-
MSTRG.10104	--	probable 6-phosphogluconolactonase 4, chloroplastic [Sorghum bicolor]	-	-	-	-	-	-	-
MSTRG.10106	--	-	-	-	-	-	-	-	-
MSTRG.10107	At2g27500	H0717B12.10 [Oryza sativa]	-	-	-	-	GO:0030312//external encapsulating structure;GO:0031225//anchored component of membrane;GO:0043231//intracellular membrane-bounded organelle	GO:0008422//beta-glucosidase activity	GO:0006605//protein targeting;GO:0006950//response to stress;GO:0009755//hormone-mediated signaling pathway;GO:0043067//regulation of programmed cell death;GO:0044238//primary metabolic process
MSTRG.10113	--	-	-	-	-	-	-	-	-
MSTRG.10118	--	50S ribosomal protein L21, mitochondrial [Hordeum vulgare]	-	-	-	-	-	-	-
MSTRG.1012	--	OSJNBa0064G10.13 [Oryza sativa Japonica Group]	-	-	-	-	-	-	-
MSTRG.10122	--	phosphoethanolamine N-methyltransferase 1-like [Hordeum vulgare]	-	-	-	-	-	GO:0070011//peptidase activity, acting on L-amino acid peptides	-
MSTRG.10135	--	predicted protein [Hordeum vulgare subsp. vulgare] [Hordeum vulgare]	-	-	-	-	-	-	-
MSTRG.10136	--	-	-	-	-	-	-	-	-
MSTRG.10137	--	AP-3 complex subunit mu-1 [Triticum urartu]	-	-	-	-	-	-	-
MSTRG.10138	--	Protein kinase APK1B, chloroplastic [Hordeum vulgare]	-	-	-	-	-	-	-
MSTRG.10142	--	nucleolar and coiled-body phosphoprotein 1-like [Aegilops tauschii subsp. tauschii] [Aegilops tauschii]	-	-	-	-	-	-	-
MSTRG.10143	--	DNA mismatch repair protein MLH1 [Hordeum vulgare]	-	-	-	-	-	-	-
MSTRG.10144	--	protein bfr2-like [Aegilops tauschii subsp. tauschii] [Aegilops tauschii]	-	-	-	-	-	-	-
MSTRG.10151	--	hypothetical protein TRIUR3_06156 [Triticum urartu]	-	-	-	-	-	-	-
MSTRG.10154	RE	protein RETICULATA-RELATED 1, chloroplastic-like [Hordeum vulgare]	-	-	-	-	GO:0009528//plastid inner membrane	-	GO:0006979//response to oxidative stress;GO:0009416//response to light stimulus;GO:0048827//phyllome development
MSTRG.10155	--	-	-	-	-	-	-	-	-
MSTRG.10159	Os08g0360100	chloroplastic group IIA intron splicing facilitator CRS1, chloroplastic [Aegilops tauschii subsp. tauschii] [Aegilops tauschii]	-	-	-	-	GO:0009536//plastid	-	GO:0006396//RNA processing
MSTRG.10160	--	predicted protein [Hordeum vulgare subsp. vulgare] [Hordeum vulgare]	-	-	-	-	-	-	-
MSTRG.10165	--	Stearoyl-[acyl-carrier-protein] 9-desaturase 1, chloroplastic [Hordeum vulgare]	-	-	-	-	-	-	-
MSTRG.10170	--	MATE efflux family protein 3, chloroplastic [Hordeum vulgare]	-	-	-	-	-	-	-
MSTRG.10173	OEP64	RNA polymerase II-associated protein 3 [Triticum urartu]	-	-	-	-	-	-	-
MSTRG.10184	--	-	-	-	-	-	-	-	-
MSTRG.10185	--	-	-	-	-	-	-	-	-
MSTRG.10186	--	magnesium-dependent phosphatase 1 [Aegilops tauschii subsp. tauschii] [Aegilops tauschii]	-	-	-	-	-	GO:0042578//phosphoric ester hydrolase activity	-
MSTRG.10188	--	putative protein phosphatase 2C 64 [Triticum urartu]	-	-	-	-	-	-	-
MSTRG.1019	D27	beta-carotene isomerase D27, chloroplastic isoform X4 [Aegilops tauschii subsp. tauschii] [Aegilops tauschii]	-	-	-	-	GO:0009536//plastid	-	-
MSTRG.10191	--	40s ribosomal protein s5-1 [Hordeum vulgare]	-	-	-	-	-	-	-
MSTRG.10194	--	hypothetical protein D1007_57797 [Hordeum vulgare]	-	-	-	-	-	-	-
MSTRG.10195	MED14	mediator of RNA polymerase II transcription subunit 14-like isoform X1 [Aegilops tauschii subsp. tauschii] [Aegilops tauschii]	-	-	-	-	GO:0005911//cell-cell junction;GO:0043231//intracellular membrane-bounded organelle	GO:0005488//binding	GO:0006355//regulation of transcription, DNA-templated;GO:0006464//cellular protein modification process;GO:0009409//response to cold;GO:0009606//tropism;GO:0009814//defense response, incompatible interaction;GO:0040007//growth;GO:0042127//regulation of cell proliferation
MSTRG.10199	--	-	-	-	-	-	-	-	-
MSTRG.1020	--	annexin [Hordeum vulgare]	-	-	-	-	-	GO:0003779//actin binding;GO:0005543//phospholipid binding;GO:0046872//metal ion binding	GO:0000904//cell morphogenesis involved in differentiation;GO:0006928//movement of cell or subcellular component;GO:0006970//response to osmotic stress;GO:0009416//response to light stimulus;GO:0009664//plant-type cell wall organization;GO:0048229//gametophyte development
MSTRG.10201	--	-	-	-	-	-	-	-	-
MSTRG.10203	--	F-box domain-containing protein [Hordeum vulgare]	-	-	-	-	-	-	-
MSTRG.10207	--	hypothetical protein D1007_45832 [Hordeum vulgare]	-	-	-	-	-	-	-
MSTRG.10208	--	hypothetical protein D1007_45833 [Hordeum vulgare]	-	-	-	-	-	-	-
MSTRG.10213	--	DNA repair protein RadA [Hordeum vulgare]	-	-	-	-	-	-	-
MSTRG.10215	--	mediator of RNA polymerase II transcription subunit 11-like [Aegilops tauschii subsp. tauschii] [Aegilops tauschii]	-	-	-	-	-	-	GO:0006351//transcription, DNA-templated
MSTRG.10222	--	Gamma-tubulin complex component 5 [Hordeum vulgare]	-	-	-	-	-	-	-
MSTRG.10223	--	Protein transport protein Sec61 subunit alpha [Hordeum vulgare]	-	-	-	-	-	-	-
MSTRG.10227	--	-	-	-	-	-	-	-	-
MSTRG.10243	--	unnamed protein product [Triticum turgidum subsp. durum] [Triticum turgidum]	-	-	-	-	-	-	-
MSTRG.10244	--	keratinocyte proline-rich protein-like [Aegilops tauschii subsp. tauschii] [Aegilops tauschii]	-	-	-	-	-	-	-
MSTRG.10246	--	gag/pol protein [Momordica dioica]	-	-	-	-	-	-	-
MSTRG.10250	--	Os08g0451600 [Oryza sativa Japonica Group]	-	-	-	-	-	-	-
MSTRG.10254	--	Diacylglycerol kinase [Triticum urartu]	-	-	-	-	-	-	-
MSTRG.10256	--	Polyglutamine-binding protein 1 [Triticum urartu]	-	-	-	-	-	-	-
MSTRG.10263	--	hypothetical protein D1007_32956 [Hordeum vulgare]	-	-	-	-	-	-	-
MSTRG.10264	--	WAS/WASL-interacting protein family member 3-like isoform X1 [Aegilops tauschii subsp. tauschii] [Aegilops tauschii]	-	-	-	-	-	-	-
MSTRG.10268	--	-	-	-	-	-	-	-	-
MSTRG.1027	--	28 kDa ribonucleoprotein, chloroplastic [Hordeum vulgare]	-	-	-	-	-	-	GO:0016070//RNA metabolic process
MSTRG.10270	--	calcium-transporting ATPase 8, plasma membrane-type-like [Hordeum vulgare]	-	-	-	-	-	GO:0016746//transferase activity, transferring acyl groups	GO:0005975//carbohydrate metabolic process
MSTRG.10274	--	-	-	-	-	-	-	-	-
MSTRG.10278	--	-	-	-	-	-	-	-	-
MSTRG.1028	--	uncharacterized protein LOC109749279 isoform X1 [Aegilops tauschii subsp. tauschii] [Aegilops tauschii]	-	-	-	-	-	-	-
MSTRG.10282	--	-	-	-	-	-	-	-	-
MSTRG.10286	--	-	-	-	-	-	-	-	-
MSTRG.10287	UGT79	crocetin glucosyltransferase 2-like [Hordeum vulgare]	-	-	-	-	GO:0009536//plastid;GO:0031090//organelle membrane	GO:0016757//transferase activity, transferring glycosyl groups;GO:0016853//isomerase activity	GO:0000302//response to reactive oxygen species;GO:0009642//response to light intensity;GO:0009746//response to hexose;GO:0009814//defense response, incompatible interaction;GO:0033554//cellular response to stress;GO:0034285//response to disaccharide
MSTRG.10300	--	-	-	-	-	-	-	-	-
MSTRG.10302	--	protein ACCELERATED CELL DEATH 6-like [Hordeum vulgare]	-	-	-	-	-	-	-
MSTRG.10309	--	phosphoethanolamine N-methyltransferase 1-like [Hordeum vulgare]	-	-	-	-	-	-	-
MSTRG.10314	--	40S ribosomal protein S5-1 [Hordeum vulgare]	-	-	-	-	-	-	-
MSTRG.10317	--	transcription factor bHLH128-like [Aegilops tauschii subsp. tauschii] [Aegilops tauschii]	-	-	-	-	-	-	-
MSTRG.10325	NUP107	Nuclear pore complex protein [Hordeum vulgare]	Genetic Information Processing	Translation	ko03013//RNA transport	K14301	GO:0012505//endomembrane system	GO:0005488//binding	GO:0051234//establishment of localization
MSTRG.10326	--	-	-	-	-	-	-	-	-
MSTRG.10332	--	membrane-associated protein-like [Oryza sativa Japonica Group]	-	-	-	-	-	-	-
MSTRG.10333	--	cyst nematode resistance protein-like [Oryza sativa Japonica Group]	-	-	-	-	-	GO:0005488//binding;GO:0017111//nucleoside-triphosphatase activity	-
MSTRG.10336	--	phosphoethanolamine N-methyltransferase 1-like [Hordeum vulgare]	-	-	-	-	-	-	-
MSTRG.10338	--	ankyrin-3 [Hordeum vulgare]	-	-	-	-	-	-	GO:0009987//cellular process;GO:0050896//response to stimulus
MSTRG.10341	--	AP-3 complex subunit mu-1 [Triticum urartu]	-	-	-	-	-	-	-
MSTRG.10344	Os10g0391300	Zinc finger CCCH domain-containing protein 62 [Hordeum vulgare]	-	-	-	-	-	-	-
MSTRG.10347	--	transposon mariner sub-class [Hordeum vulgare]	-	-	-	-	-	-	-
MSTRG.10349	--	hypothetical protein D1007_37307 [Hordeum vulgare]	-	-	-	-	-	-	-
MSTRG.1035	--	predicted protein [Hordeum vulgare subsp. vulgare] [Hordeum vulgare]	-	-	-	-	-	-	-
MSTRG.10359	--	-	-	-	-	-	-	-	-
MSTRG.10366	ARF14	predicted protein [Hordeum vulgare subsp. vulgare] [Hordeum vulgare]	-	-	-	-	-	-	-
MSTRG.10384	--	predicted protein [Hordeum vulgare subsp. vulgare] [Hordeum vulgare]	-	-	-	-	-	-	-
MSTRG.10385	RPS12	RecName: Full=40S ribosomal protein S12 [Hordeum vulgare]	Genetic Information Processing	Translation	ko03010//Ribosome	K02951	GO:0043231//intracellular membrane-bounded organelle;GO:0044391//ribosomal subunit	GO:0005198//structural molecule activity	GO:0010467//gene expression
MSTRG.10388	CSP41B	chloroplast stem-loop binding protein of 41 kDa b, chloroplastic [Aegilops tauschii subsp. tauschii] [Aegilops tauschii]	-	-	-	-	GO:0005576//extracellular region;GO:0005911//cell-cell junction;GO:0009526//plastid envelope;GO:0009532//plastid stroma;GO:0042579//microbody;GO:0044434//chloroplast part	GO:0003723//RNA binding;GO:0030247//polysaccharide binding	GO:0005976//polysaccharide metabolic process;GO:0006090//pyruvate metabolic process;GO:0006091//generation of precursor metabolites and energy;GO:0006355//regulation of transcription, DNA-templated;GO:0006417//regulation of translation;GO:0006605//protein targeting;GO:0006633//fatty acid biosynthetic process;GO:0006739//NADP metabolic process;GO:0006779//porphyrin-containing compound biosynthetic…
MSTRG.10389	--	chloroplast stem-loop binding protein of 41 kDa b, chloroplastic [Hordeum vulgare]	-	-	-	-	-	-	-
MSTRG.10390	--	-	-	-	-	-	-	-	-
MSTRG.10392	--	predicted protein [Hordeum vulgare subsp. vulgare] [Hordeum vulgare]	-	-	-	-	-	-	-
MSTRG.10393	--	predicted protein [Hordeum vulgare subsp. vulgare] [Hordeum vulgare]	-	-	-	-	-	-	-
MSTRG.10395	--	hypothetical protein D1007_26364 [Hordeum vulgare]	-	-	-	-	-	-	-
MSTRG.10400	--	-	-	-	-	-	-	-	-
MSTRG.10403	--	predicted protein [Hordeum vulgare subsp. vulgare] [Hordeum vulgare]	-	-	-	-	-	-	-
MSTRG.10404	--	predicted protein [Hordeum vulgare subsp. vulgare] [Hordeum vulgare]	-	-	-	-	-	-	-
MSTRG.1041	--	-	-	-	-	-	-	-	-
MSTRG.10410	IOS1	probable LRR receptor-like serine/threonine-protein kinase At2g28960 [Aegilops tauschii subsp. tauschii] [Aegilops tauschii]	-	-	-	-	GO:0043231//intracellular membrane-bounded organelle	GO:0016301//kinase activity	-
MSTRG.10416	--	AT hook motif-containing protein [Hordeum vulgare]	-	-	-	-	-	-	-
MSTRG.10421	--	AP-3 complex subunit mu-1 [Triticum urartu]	-	-	-	-	-	-	-
MSTRG.10423	TOPP1	Ubiquitin-like-specific protease 1A [Zea mays]	-	-	-	-	GO:0008287//protein serine/threonine phosphatase complex	GO:0004721//phosphoprotein phosphatase activity;GO:0043169//cation binding	GO:0006498//N-terminal protein lipidation;GO:0006796//phosphate-containing compound metabolic process
MSTRG.10424	--	hypothetical protein D1007_43589 [Hordeum vulgare]	-	-	-	-	-	-	-
MSTRG.10425	--	-	-	-	-	-	-	-	-
MSTRG.10429	--	Aspartic proteinase nepenthesin-1 [Hordeum vulgare]	-	-	-	-	-	-	-
MSTRG.10432	--	-	-	-	-	-	-	-	-
MSTRG.10434	NRPB1	DNA-directed RNA polymerase subunit beta' [Nymphaea thermarum]	Genetic Information Processing	Transcription	ko03020//RNA polymerase	K03006	GO:0044451//nucleoplasm part	GO:0016757//transferase activity, transferring glycosyl groups;GO:0034062//5'-3' RNA polymerase activity;GO:0043169//cation binding	GO:0006351//transcription, DNA-templated
MSTRG.10435	--	AP-3 complex subunit mu-1 [Triticum urartu]	-	-	-	-	-	-	-
MSTRG.10437	--	AP-3 complex subunit mu-1 [Triticum urartu]	-	-	-	-	-	-	-
MSTRG.10438	--	-	-	-	-	-	-	-	-
MSTRG.10440	--	hypothetical protein D1007_46363 [Hordeum vulgare]	-	-	-	-	-	-	-
MSTRG.10441	--	-	-	-	-	-	-	-	-
MSTRG.10443	--	-	-	-	-	-	-	-	-
MSTRG.10444	CPK18	calcium-dependent protein kinase [Triticum aestivum]	Organismal Systems	Environmental adaptation	ko04626//Plant-pathogen interaction	K13412	-	-	-
MSTRG.10447	--	zinc finger MYM-type protein 1-like [Aegilops tauschii subsp. tauschii] [Aegilops tauschii]	-	-	-	-	-	-	-
MSTRG.10448	CPK18	Serine/threonine-protein kinase ATM [Hordeum vulgare]	Organismal Systems	Environmental adaptation	ko04626//Plant-pathogen interaction	K13412	-	-	-
MSTRG.10452	--	-	-	-	-	-	-	-	-
MSTRG.10453	--	Phytepsin [Hordeum vulgare]	-	-	-	-	-	-	-
MSTRG.10461	--	-	-	-	-	-	-	-	-
MSTRG.10464	--	hypothetical protein D1007_17518 [Hordeum vulgare]	-	-	-	-	-	-	-
MSTRG.10473	--	GINS complex protein [Zea mays]	-	-	-	-	-	-	GO:0006259//DNA metabolic process
MSTRG.10478	--	Somatic embryogenesis receptor kinase 2 [Hordeum vulgare]	-	-	-	-	-	-	-
MSTRG.10479	--	-	-	-	-	-	-	-	-
MSTRG.1048	--	predicted protein [Hordeum vulgare subsp. vulgare] [Hordeum vulgare]	-	-	-	-	-	-	-
MSTRG.10480	BRE1B	E3 ubiquitin-protein ligase BRE1-like 2 [Hordeum vulgare]	-	-	-	-	GO:0043231//intracellular membrane-bounded organelle	-	GO:0007017//microtubule-based process;GO:1902410//mitotic cytokinetic process
MSTRG.10481	--	Glutamyl-tRNA(Gln) amidotransferase subunit A [Hordeum vulgare]	-	-	-	-	-	-	-
MSTRG.10484	--	ML domain protein isoform X2 [Panicum miliaceum]	-	-	-	-	-	-	-
MSTRG.10498	--	26S proteasome non-ATPase regulatory subunit 2 1B [Hordeum vulgare]	-	-	-	-	-	-	-
MSTRG.10500	--	-	-	-	-	-	-	-	-
MSTRG.10505	NMT1	Phosphoethanolamine N-methyltransferase 1 [Hordeum vulgare]	Metabolism	Lipid metabolism	ko00564//Glycerophospholipid metabolism	K05929	-	-	-
MSTRG.10506	--	-	-	-	-	-	-	-	-
MSTRG.10508	--	hypothetical protein D1007_22400 [Hordeum vulgare]	-	-	-	-	-	-	-
MSTRG.10511	--	hypothetical protein D1007_03217 [Hordeum vulgare]	-	-	-	-	-	-	-
MSTRG.10515	--	-	-	-	-	-	-	-	-
MSTRG.10516	HOS3	elongation of fatty acids protein 3-like [Hordeum vulgare]	-	-	-	-	-	-	GO:0006633//fatty acid biosynthetic process
MSTRG.10518	MED33A	mediator of RNA polymerase II transcription subunit 33A-like [Hordeum vulgare]	-	-	-	-	-	-	GO:0000904//cell morphogenesis involved in differentiation;GO:0007015//actin filament organization;GO:0009698//phenylpropanoid metabolic process;GO:0010053//root epidermal cell differentiation;GO:0010467//gene expression;GO:0019222//regulation of metabolic process;GO:0022610//biological adhesion;GO:0034645//cellular macromolecule biosynthetic process;GO:0045229//external encapsulating structure o…
MSTRG.10521	--	gag-pol polyprotein [Hordeum vulgare]	-	-	-	-	-	-	-
MSTRG.10523	--	-	-	-	-	-	-	-	-
MSTRG.10527	CSN5	PREDICTED: COP9 signalosome complex subunit 5b-like [Nelumbo nucifera]	-	-	-	-	GO:0043229//intracellular organelle;GO:0044444//cytoplasmic part	GO:0043169//cation binding;GO:0070011//peptidase activity, acting on L-amino acid peptides	GO:0000338//protein deneddylation;GO:0003006//developmental process involved in reproduction;GO:0006355//regulation of transcription, DNA-templated;GO:0006952//defense response;GO:0006970//response to osmotic stress;GO:0007602//phototransduction;GO:0009725//response to hormone;GO:0009896//positive regulation of catabolic process;GO:0010099//regulation of photomorphogenesis;GO:0010389//regulation …
MSTRG.10531	--	-	-	-	-	-	-	-	-
MSTRG.10532	MER3	ATP-dependent DNA helicase MER3 [Carex littledalei]	-	-	-	-	-	GO:0016787//hydrolase activity	-
MSTRG.10534	--	predicted protein [Hordeum vulgare subsp. vulgare] [Hordeum vulgare]	-	-	-	-	-	-	-
MSTRG.10542	--	hypothetical protein D1007_54318 [Hordeum vulgare]	-	-	-	-	-	-	-
MSTRG.10545	At4g20740	PREDICTED: pentatricopeptide repeat-containing protein At4g20740, partial [Oryza brachyantha]	-	-	-	-	-	-	-
MSTRG.10549	--	-	-	-	-	-	-	-	-
MSTRG.10556	--	hypothetical protein D1007_07249 [Hordeum vulgare]	-	-	-	-	-	-	-
MSTRG.10559	--	predicted protein [Hordeum vulgare subsp. vulgare] [Hordeum vulgare]	-	-	-	-	-	-	-
MSTRG.10568	--	CCR4-NOT transcription complex subunit 3 [Hordeum vulgare]	-	-	-	-	-	-	-
MSTRG.10570	--	predicted protein [Hordeum vulgare subsp. vulgare] [Hordeum vulgare]	-	-	-	-	-	-	-
MSTRG.10571	--	predicted protein [Hordeum vulgare subsp. vulgare] [Hordeum vulgare]	-	-	-	-	-	-	-
MSTRG.10577	--	hypothetical protein D1007_24263 [Hordeum vulgare]	-	-	-	-	-	-	-
MSTRG.10579	TOP2	DNA topoisomerase 2 [Hordeum vulgare]	-	-	-	-	-	-	-
MSTRG.10581	--	hypothetical protein D1007_24266 [Hordeum vulgare]	-	-	-	-	-	-	-
MSTRG.10594	ABCG31	ABC transporter G family member 31 [Dichanthelium oligosanthes]	-	-	-	-	GO:0031224//intrinsic component of membrane	GO:0017111//nucleoside-triphosphatase activity;GO:0036094//small molecule binding	GO:0007275//multicellular organism development;GO:0015893//drug transport
MSTRG.10609	--	-	-	-	-	-	-	-	-
MSTRG.10612	CSP41B	chloroplast stem-loop binding protein of 41 kDa b, chloroplastic [Hordeum vulgare]	-	-	-	-	GO:0005576//extracellular region;GO:0005911//cell-cell junction;GO:0009526//plastid envelope;GO:0009532//plastid stroma;GO:0042579//microbody;GO:0044434//chloroplast part	GO:0003723//RNA binding;GO:0030247//polysaccharide binding;GO:0048037//cofactor binding	GO:0005976//polysaccharide metabolic process;GO:0006090//pyruvate metabolic process;GO:0006091//generation of precursor metabolites and energy;GO:0006355//regulation of transcription, DNA-templated;GO:0006417//regulation of translation;GO:0006605//protein targeting;GO:0006633//fatty acid biosynthetic process;GO:0006739//NADP metabolic process;GO:0006779//porphyrin-containing compound biosynthetic…
MSTRG.10614	--	-	-	-	-	-	-	-	-
MSTRG.10618	--	hypothetical protein D1007_62389 [Hordeum vulgare]	-	-	-	-	-	-	-
MSTRG.1062	--	unnamed protein product [Triticum turgidum subsp. durum] [Triticum turgidum]	-	-	-	-	-	-	-
MSTRG.10625	--	40S ribosomal protein S5-1 [Hordeum vulgare]	-	-	-	-	-	-	-
MSTRG.10626	RPS15	40S ribosomal protein S15 [Aegilops tauschii subsp. tauschii] [Aegilops tauschii]	Genetic Information Processing	Translation	ko03010//Ribosome	K02958	-	-	-
MSTRG.10628	--	hypothetical protein D1007_43589 [Hordeum vulgare]	-	-	-	-	-	-	-
MSTRG.10629	--	Sukkula-1b polyprotein [Hordeum vulgare subsp. vulgare] [Hordeum vulgare]	-	-	-	-	-	-	-
MSTRG.10631	VPS15	serine/threonine-protein kinase VPS15 isoform X1 [Brachypodium distachyon]	Cellular Processes	Transport and catabolism	ko04136//Autophagy - other eukaryotes	K08333	GO:0031461//cullin-RING ubiquitin ligase complex	GO:0004672//protein kinase activity;GO:0032550//purine ribonucleoside binding	GO:0000160//phosphorelay signal transduction system;GO:0006464//cellular protein modification process;GO:0006625//protein targeting to peroxisome;GO:0006796//phosphate-containing compound metabolic process;GO:0009057//macromolecule catabolic process;GO:0009062//fatty acid catabolic process;GO:0009606//tropism;GO:0009648//photoperiodism;GO:0030001//metal ion transport;GO:0048193//Golgi vesicle tra…
MSTRG.10632	--	UPI0001A869FA related cluster [Saccharum officinarum]	-	-	-	-	-	-	-
MSTRG.10633	--	methionyl-tRNA synthetase [Hordeum vulgare]	-	-	-	-	-	-	-
MSTRG.10648	--	uncharacterized protein LOC109764572 [Aegilops tauschii subsp. tauschii] [Aegilops tauschii]	-	-	-	-	-	-	-
MSTRG.10649	--	hypothetical protein D1007_48330 [Hordeum vulgare]	-	-	-	-	-	-	-
MSTRG.10654	RPN5B	T-complex protein 1 subunit eta [Hordeum vulgare]	-	-	-	-	GO:0044444//cytoplasmic part	-	GO:0006006//glucose metabolic process;GO:0006090//pyruvate metabolic process;GO:0006970//response to osmotic stress;GO:0010038//response to metal ion;GO:0071555//cell wall organization
MSTRG.10658	--	-	-	-	-	-	-	-	-
MSTRG.10664	--	Auxin response factor 4 [Hordeum vulgare]	-	-	-	-	-	-	-
MSTRG.10665	--	Zf-BED domain-containing protein/DUF659 domain-containing domain-containing protein [Hordeum vulgare]	-	-	-	-	-	-	-
MSTRG.10673	--	oral-facial-digital syndrome 1 protein homolog [Aegilops tauschii subsp. tauschii] [Aegilops tauschii]	-	-	-	-	-	-	-
MSTRG.10675	--	-	-	-	-	-	-	-	-
MSTRG.1068	--	hypothetical protein D1007_13373 [Hordeum vulgare]	-	-	-	-	-	-	-
MSTRG.10683	--	predicted protein [Hordeum vulgare subsp. vulgare] [Hordeum vulgare]	-	-	-	-	-	-	-
MSTRG.10689	--	-	-	-	-	-	-	-	-
MSTRG.10694	--	protein indeterminate-domain 7-like [Panicum hallii]	-	-	-	-	-	-	-
MSTRG.10695	--	Peroxidase 5 [Triticum urartu]	-	-	-	-	-	-	-
MSTRG.10697	--	-	-	-	-	-	-	-	-
MSTRG.10700	--	protein S-acyltransferase 24-like [Hordeum vulgare]	-	-	-	-	-	-	-
MSTRG.10703	--	predicted protein [Hordeum vulgare subsp. vulgare] [Hordeum vulgare]	-	-	-	-	-	-	-
MSTRG.10704	--	protein MAIN-LIKE 1-like [Aegilops tauschii subsp. tauschii] [Aegilops tauschii]	-	-	-	-	-	-	-
MSTRG.10708	--	-	-	-	-	-	-	-	-
MSTRG.10711	--	-	-	-	-	-	-	-	-
MSTRG.10715	--	OSJNBa0061G20.4 [Oryza sativa Japonica Group]	-	-	-	-	-	-	-
MSTRG.10719	--	-	-	-	-	-	-	-	-
MSTRG.10726	--	-	-	-	-	-	-	-	-
MSTRG.10737	--	Polyglutamine-binding protein 1 [Triticum urartu]	-	-	-	-	-	-	-
MSTRG.10738	--	hypothetical protein D1007_19392 [Hordeum vulgare]	-	-	-	-	-	-	-
MSTRG.1074	--	hypothetical protein D1007_02180 [Hordeum vulgare]	-	-	-	-	-	-	-
MSTRG.10741	--	-	-	-	-	-	-	-	-
MSTRG.10744	--	Potassium transporter 18 [Hordeum vulgare]	-	-	-	-	-	-	-
MSTRG.10745	--	Serine/threonine-protein phosphatase 7 [Hordeum vulgare]	-	-	-	-	-	-	-
MSTRG.10749	--	predicted protein [Hordeum vulgare subsp. vulgare] [Hordeum vulgare]	-	-	-	-	-	-	-
MSTRG.10750	--	-	-	-	-	-	-	-	-
MSTRG.10751	NIFS1	cysteine desulfurase, mitochondrial [Hordeum vulgare]	Metabolism;Metabolism;Genetic Information Processing	Global and overview maps;Metabolism of cofactors and vitamins;Folding, sorting and degradation	ko01100//Metabolic pathways;ko00730//Thiamine metabolism;ko04122//Sulfur relay system	K04487;K04487;K04487	GO:0043231//intracellular membrane-bounded organelle	GO:0016783//sulfurtransferase activity;GO:0032550//purine ribonucleoside binding;GO:0043168//anion binding;GO:0046914//transition metal ion binding	GO:0000096//sulfur amino acid metabolic process;GO:0000302//response to reactive oxygen species;GO:0001558//regulation of cell growth;GO:0003006//developmental process involved in reproduction;GO:0009058//biosynthetic process;GO:0009642//response to light intensity;GO:0033554//cellular response to stress;GO:0044267//cellular protein metabolic process
MSTRG.10755	--	hypothetical protein D1007_26364 [Hordeum vulgare]	-	-	-	-	-	-	-
MSTRG.10763	--	hypothetical protein D1007_32760 [Hordeum vulgare]	-	-	-	-	-	-	-
MSTRG.10764	--	-	-	-	-	-	-	-	-
MSTRG.10766	--	putative sugar phosphate/phosphate translocator [Hordeum vulgare]	-	-	-	-	-	-	-
MSTRG.10768	--	predicted protein [Hordeum vulgare subsp. vulgare] [Hordeum vulgare]	-	-	-	-	-	-	-
MSTRG.10769	--	Delta-1-pyrroline-5-carboxylate synthase [Hordeum vulgare]	-	-	-	-	-	-	-
MSTRG.10774	GRC2	deoxymugineic acid synthase 1 [Hordeum vulgare]	Metabolism;Metabolism	Global and overview maps;Metabolism of other amino acids	ko01100//Metabolic pathways;ko00480//Glutathione metabolism	K00383;K00383	GO:0043231//intracellular membrane-bounded organelle;GO:0044444//cytoplasmic part	GO:0005488//binding	GO:0009987//cellular process
MSTRG.10778	GRIP	protein GRIP [Aegilops tauschii subsp. tauschii] [Aegilops tauschii]	-	-	-	-	GO:0031984//organelle subcompartment;GO:0043231//intracellular membrane-bounded organelle	GO:0005488//binding;GO:0016412//serine O-acyltransferase activity	GO:0006563//L-serine metabolic process;GO:0007049//cell cycle;GO:0009606//tropism;GO:0010467//gene expression;GO:0016192//vesicle-mediated transport;GO:0030243//cellulose metabolic process
MSTRG.10793	--	FGGY carbohydrate kinase domain-containing protein [Triticum urartu]	-	-	-	-	GO:0009536//plastid	GO:0016772//transferase activity, transferring phosphorus-containing groups	GO:0008152//metabolic process
MSTRG.1081	--	-	-	-	-	-	-	-	-
MSTRG.10810	TPR1	CCR4-NOT transcription complex subunit 3 [Hordeum vulgare]	Genetic Information Processing	Folding, sorting and degradation	ko03018//RNA degradation	K12580	GO:0005911//cell-cell junction;GO:0009536//plastid;GO:0019866//organelle inner membrane;GO:0031224//intrinsic component of membrane	GO:0022857//transmembrane transporter activity	GO:0006006//glucose metabolic process;GO:0009746//response to hexose;GO:0034285//response to disaccharide;GO:0043094//cellular metabolic compound salvage
MSTRG.10811	--	60S ribosomal protein L18a-like protein [Aegilops tauschii subsp. tauschii] [Aegilops tauschii]	-	-	-	-	-	-	-
MSTRG.10822	--	-	-	-	-	-	-	-	-
MSTRG.10824	--	-	-	-	-	-	-	-	-
MSTRG.10825	ynbB	Arogenate dehydratase 3, chloroplastic [Hordeum vulgare]	-	-	-	-	GO:0016020//membrane	GO:0003824//catalytic activity;GO:0043168//anion binding	GO:0051234//establishment of localization
MSTRG.10826	--	predicted protein [Hordeum vulgare subsp. vulgare] [Hordeum vulgare]	-	-	-	-	-	-	-
MSTRG.10828	--	-	-	-	-	-	-	-	-
MSTRG.10829	--	hypothetical protein D1007_26976 [Hordeum vulgare]	-	-	-	-	-	-	-
MSTRG.10834	Os09g0383400	DEAD-box ATP-dependent RNA helicase 22 [Hordeum vulgare]	-	-	-	-	GO:0009536//plastid	GO:0003676//nucleic acid binding;GO:0032550//purine ribonucleoside binding;GO:0042623//ATPase activity, coupled;GO:0051540//metal cluster binding	GO:0006221//pyrimidine nucleotide biosynthetic process
MSTRG.10852	--	-	-	-	-	-	-	-	-
MSTRG.10866	--	cytochrome b561 domain-containing protein [Hordeum vulgare]	-	-	-	-	-	-	-
MSTRG.10867	--	cytochrome b561 domain-containing protein [Hordeum vulgare]	-	-	-	-	-	-	-
MSTRG.1087	ABCE2	probable pectate lyase 4 [Syzygium oleosum]	Metabolism;Metabolism	Global and overview maps;Carbohydrate metabolism	ko01100//Metabolic pathways;ko00040//Pentose and glucuronate interconversions	K01728;K01728	-	GO:0016837//carbon-oxygen lyase activity, acting on polysaccharides;GO:0043169//cation binding	GO:0000272//polysaccharide catabolic process
MSTRG.10871	--	-	-	-	-	-	-	-	-
MSTRG.10873	--	predicted protein [Hordeum vulgare subsp. vulgare] [Hordeum vulgare]	-	-	-	-	-	-	-
MSTRG.10878	PSAK	photosystem I reaction center subunit psaK, chloroplastic [Aegilops tauschii subsp. tauschii] [Aegilops tauschii]	Metabolism	Energy metabolism	ko00195//Photosynthesis	K02698	GO:0009521//photosystem;GO:0031224//intrinsic component of membrane;GO:0031976//plastid thylakoid;GO:0044434//chloroplast part	GO:0046906//tetrapyrrole binding	GO:0000097//sulfur amino acid biosynthetic process;GO:0006873//cellular ion homeostasis;GO:0030001//metal ion transport
MSTRG.10880	--	-	-	-	-	-	-	-	-
MSTRG.10888	HSFA2C	Anoctamin-like protein [Hordeum vulgare]	-	-	-	-	GO:0043231//intracellular membrane-bounded organelle	GO:0003677//DNA binding;GO:0005515//protein binding	GO:0006355//regulation of transcription, DNA-templated;GO:0009404//toxin metabolic process;GO:0009408//response to heat
MSTRG.10890	--	Alternative oxidase 1a, mitochondrial [Hordeum vulgare]	-	-	-	-	-	-	-
MSTRG.10892	PSBR	photosystem II 10 kDa polypeptide, chloroplastic-like [Aegilops tauschii subsp. tauschii] [Aegilops tauschii]	Metabolism	Energy metabolism	ko00195//Photosynthesis	K03541	GO:0009521//photosystem;GO:0031976//plastid thylakoid;GO:0044434//chloroplast part	GO:0005488//binding	GO:0000097//sulfur amino acid biosynthetic process;GO:0009639//response to red or far red light;GO:0009642//response to light intensity;GO:0009725//response to hormone;GO:0010207//photosystem II assembly;GO:0034285//response to disaccharide;GO:0043269//regulation of ion transport
MSTRG.10894	PSBR	photosystem II 10 kDa polypeptide, chloroplastic [Aegilops tauschii subsp. tauschii] [Aegilops tauschii]	Metabolism	Energy metabolism	ko00195//Photosynthesis	K03541	GO:0009521//photosystem;GO:0031976//plastid thylakoid;GO:0044434//chloroplast part	GO:0005488//binding	GO:0000097//sulfur amino acid biosynthetic process;GO:0009639//response to red or far red light;GO:0009642//response to light intensity;GO:0009725//response to hormone;GO:0010207//photosystem II assembly;GO:0034285//response to disaccharide;GO:0043269//regulation of ion transport
MSTRG.10897	--	protein PLASTID TRANSCRIPTIONALLY ACTIVE 14 [Hordeum vulgare]	-	-	-	-	-	-	-
MSTRG.1090	--	-	-	-	-	-	-	-	-
MSTRG.10904	--	Protein TRANSPARENT TESTA 12 [Hordeum vulgare]	-	-	-	-	-	-	-
MSTRG.10910	--	-	-	-	-	-	-	-	-
MSTRG.10913	--	putative PSD protein [Hordeum vulgare subsp. vulgare] [Hordeum vulgare]	-	-	-	-	-	-	-
MSTRG.10915	--	hypothetical protein D1007_43589 [Hordeum vulgare]	-	-	-	-	-	-	-
MSTRG.10916	PSBP	Oxygen-evolving enhancer protein 2, chloroplastic [Hordeum vulgare]	Metabolism	Energy metabolism	ko00195//Photosynthesis	K02717	GO:0005576//extracellular region;GO:0009521//photosystem;GO:0009526//plastid envelope;GO:0009532//plastid stroma;GO:0031978//plastid thylakoid lumen;GO:0044434//chloroplast part	GO:0008187//poly-pyrimidine tract binding;GO:0016628//oxidoreductase activity, acting on the CH-CH group of donors, NAD or NADP as acceptor;GO:0046872//metal ion binding	GO:0000097//sulfur amino acid biosynthetic process;GO:0006605//protein targeting;GO:0006996//organelle organization;GO:0009617//response to bacterium;GO:0009620//response to fungus;GO:0009639//response to red or far red light;GO:0009642//response to light intensity;GO:0009696//salicylic acid metabolic process;GO:0009755//hormone-mediated signaling pathway;GO:0009767//photosynthetic electron trans…
MSTRG.10917	PSBP	oxygen-evolving enhancer protein 2, chloroplastic [Aegilops tauschii subsp. tauschii] [Aegilops tauschii]	Metabolism	Energy metabolism	ko00195//Photosynthesis	K02717	GO:0005576//extracellular region;GO:0009526//plastid envelope;GO:0009532//plastid stroma;GO:0031978//plastid thylakoid lumen;GO:0034357//photosynthetic membrane;GO:0044425//membrane part;GO:0044434//chloroplast part	GO:0008187//poly-pyrimidine tract binding	GO:0000097//sulfur amino acid biosynthetic process;GO:0006605//protein targeting;GO:0006996//organelle organization;GO:0009617//response to bacterium;GO:0009620//response to fungus;GO:0009639//response to red or far red light;GO:0009642//response to light intensity;GO:0009696//salicylic acid metabolic process;GO:0009755//hormone-mediated signaling pathway;GO:0009767//photosynthetic electron trans…
MSTRG.10922	--	hypothetical protein [Hordeum vulgare subsp. vulgare] [Hordeum vulgare]	-	-	-	-	-	-	-
MSTRG.1093	--	ABCG1, partial [Triticum polonicum]	-	-	-	-	-	-	-
MSTRG.10930	--	ulp1 protease c-terminal catalytic domain containing expressed [Hordeum vulgare]	-	-	-	-	-	-	-
MSTRG.10931	--	-	-	-	-	-	-	-	-
MSTRG.10941	--	predicted protein [Hordeum vulgare subsp. vulgare] [Hordeum vulgare]	-	-	-	-	-	-	-
MSTRG.10946	--	retrotransposon ty1-copia subclass [Hordeum vulgare]	-	-	-	-	-	-	-
MSTRG.10949	AUR1	Serine/threonine-protein kinase Aurora-1 [Hordeum vulgare]	-	-	-	-	-	-	-
MSTRG.1095	RPT1A	Auxin response factor 4 [Hordeum vulgare]	Genetic Information Processing	Folding, sorting and degradation	ko03050//Proteasome	K03061	-	GO:0016787//hydrolase activity	GO:0019538//protein metabolic process
MSTRG.10950	ARF10	Auxin response factor 10 [Hordeum vulgare]	-	-	-	-	-	-	-
MSTRG.10954	--	-	-	-	-	-	-	-	-
MSTRG.10957	--	phosphoethanolamine N-methyltransferase 1-like [Hordeum vulgare]	-	-	-	-	-	-	-
MSTRG.10965	--	40S ribosomal protein S5-1 [Hordeum vulgare]	-	-	-	-	-	-	-
MSTRG.10970	CSP41B	chloroplast stem-loop binding protein of 41 kDa b, chloroplastic [Hordeum vulgare]	-	-	-	-	GO:0005576//extracellular region;GO:0005911//cell-cell junction;GO:0009526//plastid envelope;GO:0009532//plastid stroma;GO:0042579//microbody;GO:0044434//chloroplast part	GO:0003723//RNA binding;GO:0030247//polysaccharide binding;GO:0048037//cofactor binding	GO:0005976//polysaccharide metabolic process;GO:0006090//pyruvate metabolic process;GO:0006091//generation of precursor metabolites and energy;GO:0006355//regulation of transcription, DNA-templated;GO:0006417//regulation of translation;GO:0006605//protein targeting;GO:0006633//fatty acid biosynthetic process;GO:0006739//NADP metabolic process;GO:0006779//porphyrin-containing compound biosynthetic…
MSTRG.10971	ABCB25	ABC transporter B family member 25, mitochondrial-like [Aegilops tauschii subsp. tauschii] [Aegilops tauschii]	-	-	-	-	GO:0016020//membrane;GO:0043231//intracellular membrane-bounded organelle;GO:0044444//cytoplasmic part	GO:0015405//P-P-bond-hydrolysis-driven transmembrane transporter activity;GO:0017111//nucleoside-triphosphatase activity;GO:0036094//small molecule binding;GO:0097159//organic cyclic compound binding;GO:1901363//heterocyclic compound binding	GO:0006810//transport
MSTRG.1098	--	-	-	-	-	-	-	-	-
MSTRG.10994	--	retrotransposon unclassified [Hordeum vulgare]	-	-	-	-	-	-	-
MSTRG.10995	--	-	-	-	-	-	-	-	-
MSTRG.10996	--	exocyst complex component EXO84B [Setaria italica]	-	-	-	-	-	-	-
MSTRG.11	CYP72A14	cytochrome P450 72A15-like [Hordeum vulgare]	-	-	-	-	-	GO:0016491//oxidoreductase activity;GO:0046872//metal ion binding;GO:0046906//tetrapyrrole binding	-
MSTRG.11002	--	Nitrate transporter 1.3 [Hordeum vulgare]	-	-	-	-	-	-	-
MSTRG.11003	--	dentin sialophosphoprotein-like [Hordeum vulgare]	-	-	-	-	-	-	-
MSTRG.11010	--	predicted protein [Hordeum vulgare subsp. vulgare] [Hordeum vulgare]	-	-	-	-	-	-	-
MSTRG.11020	--	pistil-specific extensin-like protein [Aegilops tauschii subsp. tauschii] [Aegilops tauschii]	-	-	-	-	-	-	-
MSTRG.11023	--	-	-	-	-	-	-	-	-
MSTRG.11025	--	UDP-glycosyltransferase 91C1 [Triticum urartu]	-	-	-	-	-	-	-
MSTRG.11031	XYL1	Leucine-rich repeat receptor protein kinase EXS [Hordeum vulgare]	-	-	-	-	GO:0005576//extracellular region;GO:0005618//cell wall;GO:0005911//cell-cell junction;GO:0009536//plastid	GO:0005488//binding;GO:0090599//alpha-glucosidase activity;GO:0097599//xylanase activity	GO:0000272//polysaccharide catabolic process;GO:0006073//cellular glucan metabolic process;GO:0010038//response to metal ion;GO:0042546//cell wall biogenesis;GO:0071555//cell wall organization
MSTRG.11032	--	Os10g0192300 [Oryza sativa Japonica Group]	-	-	-	-	-	-	-
MSTRG.11033	--	Serine/threonine-protein kinase SMG1 [Hordeum vulgare]	-	-	-	-	-	GO:0005488//binding;GO:0017111//nucleoside-triphosphatase activity	GO:0008152//metabolic process;GO:0009987//cellular process
MSTRG.11034	--	-	-	-	-	-	-	-	-
MSTRG.11042	--	hAT transposon superfamily protein [Zea mays]	-	-	-	-	-	-	-
MSTRG.11044	--	hypothetical protein D1007_43589 [Hordeum vulgare]	-	-	-	-	-	-	-
MSTRG.11050	CYP81Q32	isoflavone 2'-hydroxylase-like [Hordeum vulgare]	-	-	-	-	-	GO:0005488//binding;GO:0016491//oxidoreductase activity	-
MSTRG.11053	--	Serine/threonine-protein phosphatase 7 [Hordeum vulgare]	-	-	-	-	-	-	-
MSTRG.11054	--	protein MAIN-LIKE 1-like [Aegilops tauschii subsp. tauschii] [Aegilops tauschii]	-	-	-	-	-	-	-
MSTRG.11063	--	-	-	-	-	-	-	-	-
MSTRG.11076	--	hypothetical protein D1007_56959 [Hordeum vulgare]	-	-	-	-	-	-	-
MSTRG.11077	At5g15350	mavicyanin-like [Hordeum vulgare]	-	-	-	-	-	-	-
MSTRG.11085	ksh	protein kish [Brachypodium distachyon]	-	-	-	-	GO:0009536//plastid;GO:0031224//intrinsic component of membrane	GO:0004672//protein kinase activity;GO:0032550//purine ribonucleoside binding	GO:0006464//cellular protein modification process
MSTRG.11098	--	-	-	-	-	-	-	-	-
MSTRG.11100	--	protein starmaker-like [Aegilops tauschii subsp. tauschii] [Aegilops tauschii]	-	-	-	-	-	-	-
MSTRG.11104	--	Os02g0583300 [Oryza sativa Japonica Group]	-	-	-	-	-	-	-
MSTRG.11105	--	OSIGBa0132O24.3 [Oryza sativa]	-	-	-	-	-	-	-
MSTRG.11106	--	OSIGBa0132O24.2 [Oryza sativa]	-	-	-	-	-	-	-
MSTRG.11108	--	remorin 4.1-like isoform X3 [Oryza sativa Japonica Group]	-	-	-	-	-	-	-
MSTRG.11109	--	eukaryotic translation initiation factor 5B-like isoform X3 [Panicum hallii]	-	-	-	-	-	-	-
MSTRG.11115	RPL13AD	60S ribosomal protein L13a-4 [Triticum urartu]	Genetic Information Processing	Translation	ko03010//Ribosome	K02872	GO:0005911//cell-cell junction;GO:0009536//plastid;GO:0015934//large ribosomal subunit	GO:0005198//structural molecule activity	GO:0009451//RNA modification;GO:0009725//response to hormone;GO:0010467//gene expression;GO:0071555//cell wall organization
MSTRG.11120	--	gag-pol polyprotein [Hordeum vulgare]	-	-	-	-	-	-	-
MSTRG.11123	--	P-loop containing nucleoside triphosphate hydrolase superfamily protein, partial [Zea mays]	-	-	-	-	-	-	-
MSTRG.11137	--	GEM-like protein 1 [Hordeum vulgare]	-	-	-	-	-	-	-
MSTRG.11142	--	transposon protein Ac/Ds sub-class [Zea mays]	-	-	-	-	-	GO:0005488//binding	-
MSTRG.11143	--	hAT family dimerisation domain containing protein [Oryza sativa Japonica Group]	-	-	-	-	-	GO:0097159//organic cyclic compound binding;GO:1901363//heterocyclic compound binding	-
MSTRG.11144	--	Transcription factor HEC3 [Zea mays]	-	-	-	-	-	GO:0005488//binding	-
MSTRG.11145	--	-	-	-	-	-	-	-	-
MSTRG.11147	--	WAS/WASL-interacting protein family member 3-like [Aegilops tauschii subsp. tauschii] [Aegilops tauschii]	-	-	-	-	-	-	-
MSTRG.11148	--	predicted protein [Hordeum vulgare subsp. vulgare] [Hordeum vulgare]	-	-	-	-	-	-	-
MSTRG.11151	--	predicted protein [Hordeum vulgare subsp. vulgare] [Hordeum vulgare]	-	-	-	-	-	-	-
MSTRG.11153	--	-	-	-	-	-	-	-	-
MSTRG.11155	CSY2	citrate synthase, glyoxysomal-like [Hordeum vulgare]	Metabolism;Metabolism;Metabolism;Metabolism;Metabolism;Metabolism;Metabolism	Global and overview maps;Global and overview maps;Global and overview maps;Global and overview maps;Carbohydrate metabolism;Carbohydrate metabolism;Global and overview maps	ko01100//Metabolic pathways;ko01110//Biosynthesis of secondary metabolites;ko01200//Carbon metabolism;ko01230//Biosynthesis of amino acids;ko00630//Glyoxylate and dicarboxylate metabolism;ko00020//Citrate cycle (TCA cycle);ko01210//2-Oxocarboxylic acid metabolism	K01647;K01647;K01647;K01647;K01647;K01647;K01647	-	-	-
MSTRG.11175	At1g61900	uncharacterized GPI-anchored protein At1g61900 isoform X1 [Aegilops tauschii subsp. tauschii] [Aegilops tauschii]	-	-	-	-	GO:0005911//cell-cell junction;GO:0031225//anchored component of membrane;GO:0043231//intracellular membrane-bounded organelle	-	-
MSTRG.11179	--	hypothetical protein D1007_31106 [Hordeum vulgare]	-	-	-	-	-	-	-
MSTRG.11185	--	probable serine/threonine-protein kinase PIX13 isoform X2 [Aegilops tauschii subsp. tauschii] [Aegilops tauschii]	-	-	-	-	-	-	-
MSTRG.11186	--	ubiquitin thioesterase OTUB1-like isoform X3 [Aegilops tauschii subsp. tauschii] [Aegilops tauschii]	-	-	-	-	-	-	-
MSTRG.11187	--	-	-	-	-	-	-	-	-
MSTRG.11200	--	Disease resistance protein RPP13 [Hordeum vulgare]	-	-	-	-	-	-	-
MSTRG.11212	--	-	-	-	-	-	-	-	-
MSTRG.11226	--	-	-	-	-	-	-	-	-
MSTRG.11239	--	Ubiquitin carboxyl-terminal hydrolase 13 [Hordeum vulgare]	-	-	-	-	-	-	-
MSTRG.11240	--	hypothetical protein TRIUR3_11166 [Triticum urartu]	-	-	-	-	-	-	-
MSTRG.11241	--	-	-	-	-	-	-	-	-
MSTRG.11242	--	40S ribosomal protein S5-1 [Hordeum vulgare]	-	-	-	-	-	-	-
MSTRG.11268	--	hypothetical protein D1007_42739 [Hordeum vulgare]	-	-	-	-	-	-	-
MSTRG.11271	--	BTB/POZ domain-containing protein At2g13690 [Aegilops tauschii subsp. tauschii] [Aegilops tauschii]	-	-	-	-	-	-	-
MSTRG.11274	NRPC1	DNA-directed RNA polymerase III subunit 1 [Zea mays]	Genetic Information Processing	Transcription	ko03020//RNA polymerase	K03018	GO:0043231//intracellular membrane-bounded organelle	GO:0001882//nucleoside binding;GO:0003676//nucleic acid binding;GO:0034062//5'-3' RNA polymerase activity;GO:0046914//transition metal ion binding	GO:0000723//telomere maintenance;GO:0003006//developmental process involved in reproduction;GO:0006281//DNA repair;GO:0006310//DNA recombination;GO:0007059//chromosome segregation;GO:0010212//response to ionizing radiation;GO:0010467//gene expression;GO:0032446//protein modification by small protein conjugation;GO:0032774//RNA biosynthetic process;GO:0034645//cellular macromolecule biosynthetic p…
MSTRG.11277	--	hypothetical protein D1007_39465 [Hordeum vulgare]	-	-	-	-	-	-	-
MSTRG.11278	--	hypothetical protein D1007_39465 [Hordeum vulgare]	-	-	-	-	-	-	-
MSTRG.1128	--	predicted protein [Hordeum vulgare subsp. vulgare] [Hordeum vulgare]	-	-	-	-	-	-	-
MSTRG.11282	--	-	-	-	-	-	-	-	-
MSTRG.1129	RAD54	microtubule-associated protein futsch-like [Hordeum vulgare]	Genetic Information Processing	Replication and repair	ko03440//Homologous recombination	K10875	-	-	-
MSTRG.11296	--	hypothetical protein D1007_34357 [Hordeum vulgare]	-	-	-	-	-	-	-
MSTRG.1131	--	Harbinger transposon protein [Oryza rufipogon]	-	-	-	-	-	-	-
MSTRG.11315	trmt61a	tRNA (adenine-N(1)-)-methyltransferase catalytic subunit trmt61a [Hordeum vulgare]	-	-	-	-	-	-	-
MSTRG.11317	RID1	ATP-dependent RNA helicase DHX8 [Triticum urartu]	Genetic Information Processing	Transcription	ko03040//Spliceosome	K12818	-	-	-
MSTRG.11318	rpmA	50S ribosomal protein L27 [Triticum urartu]	Genetic Information Processing	Translation	ko03010//Ribosome	K02899	GO:0044435//plastid part	GO:0005198//structural molecule activity	GO:0010467//gene expression
MSTRG.11320	--	unnamed protein product [Triticum aestivum]	-	-	-	-	-	-	-
MSTRG.11325	--	interferon-related developmental regulator 2 [Hordeum vulgare]	-	-	-	-	-	-	-
MSTRG.11343	--	40S ribosomal protein S5-1 [Hordeum vulgare]	-	-	-	-	-	-	-
MSTRG.11353	--	hypothetical protein TRIUR3_29275 [Triticum urartu]	-	-	-	-	-	-	-
MSTRG.11356	SIR	Sulfite reductase (ferredoxin) [Hordeum vulgare]	Metabolism;Metabolism	Global and overview maps;Energy metabolism	ko01100//Metabolic pathways;ko00920//Sulfur metabolism	K00392;K00392	GO:0005576//extracellular region;GO:0009526//plastid envelope;GO:0042646//plastid nucleoid	GO:0003676//nucleic acid binding;GO:0016673//oxidoreductase activity, acting on a sulfur group of donors, iron-sulfur protein as acceptor;GO:0046906//tetrapyrrole binding;GO:0046914//transition metal ion binding;GO:0051536//iron-sulfur cluster binding	GO:0000097//sulfur amino acid biosynthetic process;GO:0006090//pyruvate metabolic process;GO:0006355//regulation of transcription, DNA-templated;GO:0006694//steroid biosynthetic process;GO:0006970//response to osmotic stress;GO:0009683//indoleacetic acid metabolic process;GO:0010038//response to metal ion;GO:0019418//sulfide oxidation;GO:0019758//glycosinolate biosynthetic process;GO:0036385//nuc…
MSTRG.11364	OsI_014908	cystatin Hv-CPI9 [Hordeum vulgare]	-	-	-	-	-	-	GO:0044237//cellular metabolic process;GO:0044238//primary metabolic process;GO:0071704//organic substance metabolic process
MSTRG.11367	RPS8	40S ribosomal protein S8 [Hordeum vulgare]	Genetic Information Processing	Translation	ko03010//Ribosome	K02995	GO:0009536//plastid	GO:0003723//RNA binding;GO:0005198//structural molecule activity;GO:0046914//transition metal ion binding	GO:0010467//gene expression
MSTRG.11378	--	hypothetical protein D1007_15797 [Hordeum vulgare]	-	-	-	-	-	-	-
MSTRG.11379	--	hypothetical protein D1007_15797 [Hordeum vulgare]	-	-	-	-	-	-	-
MSTRG.11380	--	probable inactive nicotinamidase At3g16190 isoform X5 [Aegilops tauschii subsp. tauschii] [Aegilops tauschii]	-	-	-	-	-	-	-
MSTRG.11381	--	5-methylthioadenosine/S-adenosylhomocysteine deaminase [Hordeum vulgare]	-	-	-	-	-	-	-
MSTRG.11385	--	ATP-dependent DNA helicase MER3 homolog [Aegilops tauschii subsp. tauschii] [Aegilops tauschii]	-	-	-	-	GO:0043229//intracellular organelle	GO:0003676//nucleic acid binding;GO:0004386//helicase activity;GO:0036094//small molecule binding	GO:0006310//DNA recombination;GO:0007059//chromosome segregation;GO:0070192//chromosome organization involved in meiotic cell cycle;GO:1903047//mitotic cell cycle process
MSTRG.1139	FRS3	protein FAR1-RELATED SEQUENCE 5-like [Aegilops tauschii subsp. tauschii] [Aegilops tauschii]	-	-	-	-	-	-	-
MSTRG.11391	--	-	-	-	-	-	-	-	-
MSTRG.11396	--	Histone-lysine N-methyltransferase, H3 lysine-9 specific SUVH5 [Hordeum vulgare]	Metabolism;Metabolism	Global and overview maps;Amino acid metabolism	ko01100//Metabolic pathways;ko00310//Lysine degradation	K11420;K11420	GO:0043229//intracellular organelle	GO:0005488//binding;GO:0008168//methyltransferase activity	GO:0016571//histone methylation
MSTRG.11401	RPL35D	60S ribosomal protein L35-2 [Hordeum vulgare]	Genetic Information Processing	Translation	ko03010//Ribosome	K02918	GO:0005911//cell-cell junction;GO:0015934//large ribosomal subunit;GO:0031090//organelle membrane;GO:0043231//intracellular membrane-bounded organelle	GO:0005198//structural molecule activity	GO:0009451//RNA modification;GO:0010467//gene expression;GO:0022613//ribonucleoprotein complex biogenesis
MSTRG.11405	--	Os08g0300501 [Oryza sativa Japonica Group]	-	-	-	-	-	-	-
MSTRG.11408	--	-	-	-	-	-	-	-	-
MSTRG.11427	--	Chloride channel protein CLC-f [Triticum urartu]	-	-	-	-	-	-	-
MSTRG.11428	--	RPM1-interacting protein 4-like [Hordeum vulgare]	Organismal Systems	Environmental adaptation	ko04626//Plant-pathogen interaction	K13456	-	-	GO:0006952//defense response
MSTRG.11433	MLO1	MLO-like protein 1 [Hordeum vulgare]	-	-	-	-	GO:0031224//intrinsic component of membrane;GO:0043231//intracellular membrane-bounded organelle	-	GO:0006950//response to stress;GO:0010053//root epidermal cell differentiation;GO:0048468//cell development
MSTRG.11435	--	predicted protein [Hordeum vulgare subsp. vulgare] [Hordeum vulgare]	-	-	-	-	-	-	-
MSTRG.11442	--	-	-	-	-	-	-	-	-
MSTRG.11444	--	hypothetical protein D1007_16933 [Hordeum vulgare]	-	-	-	-	-	-	-
MSTRG.11449	rsgA	small ribosomal subunit biogenesis GTPase RsgA 1, mitochondrial isoform X1 [Brachypodium distachyon]	Metabolism;Metabolism	Global and overview maps;Metabolism of cofactors and vitamins	ko01100//Metabolic pathways;ko00730//Thiamine metabolism	K06949;K06949	-	GO:0032550//purine ribonucleoside binding	-
MSTRG.11451	--	40s ribosomal protein s5-1 [Hordeum vulgare]	-	-	-	-	-	-	-
MSTRG.11457	--	hypothetical protein TRIUR3_32809 [Triticum urartu]	-	-	-	-	-	-	-
MSTRG.11461	--	Peptide-N4-(N-acetyl-beta-glucosaminyl)asparagine amidase A [Hordeum vulgare]	Cellular Processes	Transport and catabolism	ko04146//Peroxisome	K13342	-	-	-
MSTRG.11464	--	gag-pol polyprotein [Hordeum vulgare]	-	-	-	-	-	-	-
MSTRG.11468	--	-	-	-	-	-	-	-	-
MSTRG.11476	--	predicted protein [Hordeum vulgare subsp. vulgare] [Hordeum vulgare]	-	-	-	-	-	-	-
MSTRG.11481	--	predicted protein [Hordeum vulgare subsp. vulgare] [Hordeum vulgare]	-	-	-	-	-	-	-
MSTRG.1149	--	-	-	-	-	-	-	-	-
MSTRG.11491	--	predicted protein [Hordeum vulgare subsp. vulgare] [Hordeum vulgare]	-	-	-	-	-	-	-
MSTRG.11492	--	Transposase [Hordeum vulgare]	-	-	-	-	-	-	-
MSTRG.11493	--	transposon mariner sub-class [Hordeum vulgare]	-	-	-	-	-	-	-
MSTRG.1150	--	hypothetical protein D1007_16477 [Hordeum vulgare]	-	-	-	-	-	-	-
MSTRG.11501	--	Agamous-like MADS-box protein AGL21 [Hordeum vulgare]	-	-	-	-	-	-	-
MSTRG.11504	ROPGAP2	oxidation resistance protein 1-like isoform X2 [Aegilops tauschii subsp. tauschii] [Aegilops tauschii]	-	-	-	-	-	-	-
MSTRG.11508	--	-	-	-	-	-	-	-	-
MSTRG.11510	--	fructokinase-like 2, chloroplastic [Hordeum vulgare]	-	-	-	-	-	-	-
MSTRG.11514	AKR4C9	formin-like protein 5 [Hordeum vulgare]	Metabolism;Metabolism;Metabolism;Metabolism;Metabolism	Global and overview maps;Global and overview maps;Carbohydrate metabolism;Lipid metabolism;Carbohydrate metabolism	ko01100//Metabolic pathways;ko01110//Biosynthesis of secondary metabolites;ko00010//Glycolysis / Gluconeogenesis;ko00561//Glycerolipid metabolism;ko00040//Pentose and glucuronate interconversions	K00002;K00002;K00002;K00002;K00002	-	-	-
MSTRG.11516	MED30	mediator of RNA polymerase II transcription subunit 30 [Aegilops tauschii subsp. tauschii] [Aegilops tauschii]	-	-	-	-	GO:0043231//intracellular membrane-bounded organelle	-	GO:0010468//regulation of gene expression;GO:0034645//cellular macromolecule biosynthetic process
MSTRG.11521	--	hAT family dimerization domain containing protein [Hordeum vulgare]	-	-	-	-	-	-	-
MSTRG.11525	--	telomerase Cajal body protein 1 [Hordeum vulgare]	-	-	-	-	-	-	-
MSTRG.11531	--	-	-	-	-	-	-	-	-
MSTRG.11533	--	P-loop containing nucleoside triphosphate hydrolase superfamily protein, partial [Zea mays]	-	-	-	-	-	-	-
MSTRG.11534	--	Glutathione-regulated potassium-efflux system protein kefC [Hordeum vulgare]	-	-	-	-	-	-	-
MSTRG.11539	RMI1	recQ-mediated genome instability protein 1 [Hordeum vulgare]	-	-	-	-	GO:0043231//intracellular membrane-bounded organelle	-	GO:0000280//nuclear division;GO:0000725//recombinational repair;GO:0048449//floral organ formation;GO:1903046//meiotic cell cycle process
MSTRG.11541	--	Peptide-N4-(N-acetyl-beta-glucosaminyl)asparagine amidase A [Hordeum vulgare]	-	-	-	-	-	-	-
MSTRG.11546	Os10g0391300	Zinc finger CCCH domain-containing protein 62 [Hordeum vulgare]	-	-	-	-	-	-	-
MSTRG.1155	DJ1A	U-box domain-containing protein 3 [Hordeum vulgare]	-	-	-	-	-	-	-
MSTRG.11553	--	chromatin modification-related protein EAF1-like, partial [Setaria italica]	-	-	-	-	-	-	-
MSTRG.11554	--	predicted protein [Hordeum vulgare subsp. vulgare] [Hordeum vulgare]	-	-	-	-	-	-	-
MSTRG.1156	--	protein DJ-1A-like [Hordeum vulgare]	-	-	-	-	-	-	-
MSTRG.11564	--	-	-	-	-	-	-	-	-
MSTRG.1157	PEP4	phosphoenolpyruvate carboxylase, partial [Afzelia xylocarpa]	Metabolism;Metabolism;Metabolism;Metabolism	Global and overview maps;Global and overview maps;Energy metabolism;Carbohydrate metabolism	ko01100//Metabolic pathways;ko01200//Carbon metabolism;ko00710//Carbon fixation in photosynthetic organisms;ko00620//Pyruvate metabolism	K01595;K01595;K01595;K01595	GO:0044424//intracellular part	GO:0004611//phosphoenolpyruvate carboxykinase activity;GO:0016628//oxidoreductase activity, acting on the CH-CH group of donors, NAD or NADP as acceptor	GO:0006101//citrate metabolic process
MSTRG.11574	--	DNA mismatch repair protein MLH1 [Hordeum vulgare]	-	-	-	-	-	-	-
MSTRG.11575	--	hypothetical protein D1007_30484 [Hordeum vulgare]	-	-	-	-	-	-	-
MSTRG.11586	--	-	-	-	-	-	-	-	-
MSTRG.11590	--	hypothetical protein D1007_09609 [Hordeum vulgare]	-	-	-	-	-	-	-
MSTRG.11592	CLPC1	Chaperone protein ClpC1, chloroplastic [Hordeum vulgare]	-	-	-	-	GO:0009528//plastid inner membrane;GO:0009532//plastid stroma;GO:0030312//external encapsulating structure;GO:0044434//chloroplast part	GO:0032550//purine ribonucleoside binding;GO:0042623//ATPase activity, coupled;GO:0046983//protein dimerization activity	GO:0006351//transcription, DNA-templated;GO:0006605//protein targeting;GO:0009658//chloroplast organization;GO:0009668//plastid membrane organization;GO:0009725//response to hormone;GO:0042743//hydrogen peroxide metabolic process;GO:0044257//cellular protein catabolic process;GO:0044743//protein transmembrane import into intracellular organelle;GO:0051259//protein complex oligomerization;GO:00900…
MSTRG.11605	--	Ribosomal protein L18/L5 [Macleaya cordata]	Genetic Information Processing	Translation	ko03010//Ribosome	K02881	-	-	GO:0010467//gene expression
MSTRG.11606	--	-	-	-	-	-	-	-	-
MSTRG.11613	FES1	cytochrome b-c1 complex subunit Rieske, mitochondrial precursor [Hordeum vulgare]	Metabolism;Metabolism	Global and overview maps;Energy metabolism	ko01100//Metabolic pathways;ko00190//Oxidative phosphorylation	K00411;K00411	GO:0019866//organelle inner membrane;GO:0031224//intrinsic component of membrane;GO:0044455//mitochondrial membrane part	GO:0015078//proton transmembrane transporter activity;GO:0016301//kinase activity;GO:0016491//oxidoreductase activity;GO:0032550//purine ribonucleoside binding;GO:0043169//cation binding;GO:0051536//iron-sulfur cluster binding	GO:0006796//phosphate-containing compound metabolic process;GO:0007186//G protein-coupled receptor signaling pathway
MSTRG.11617	--	zinc finger BED domain-containing protein RICESLEEPER 2 [Zea mays]	-	-	-	-	-	-	-
MSTRG.11627	--	predicted protein [Hordeum vulgare subsp. vulgare] [Hordeum vulgare]	-	-	-	-	-	-	-
MSTRG.11629	--	-	-	-	-	-	-	-	-
MSTRG.1164	--	Os08g0203250 [Oryza sativa Japonica Group]	-	-	-	-	-	-	-
MSTRG.11643	--	predicted protein [Hordeum vulgare subsp. vulgare] [Hordeum vulgare]	-	-	-	-	-	-	-
MSTRG.11646	--	hypothetical protein D1007_32661 [Hordeum vulgare]	-	-	-	-	-	-	-
MSTRG.11659	HCF136	photosystem II stability/assembly factor HCF136, chloroplastic [Aegilops tauschii subsp. tauschii] [Aegilops tauschii]	-	-	-	-	GO:0009521//photosystem;GO:0009526//plastid envelope;GO:0009532//plastid stroma;GO:0009534//chloroplast thylakoid;GO:0031978//plastid thylakoid lumen	-	GO:0006355//regulation of transcription, DNA-templated;GO:0006739//NADP metabolic process;GO:0006779//porphyrin-containing compound biosynthetic process;GO:0009639//response to red or far red light;GO:0009658//chloroplast organization;GO:0009668//plastid membrane organization;GO:0009725//response to hormone;GO:0010038//response to metal ion;GO:0016072//rRNA metabolic process;GO:0016109//tetraterp…
MSTRG.11667	CLPD2	chaperone protein ClpD2, chloroplastic [Hordeum vulgare]	-	-	-	-	GO:0009526//plastid envelope;GO:0009532//plastid stroma	GO:0017111//nucleoside-triphosphatase activity;GO:0032550//purine ribonucleoside binding;GO:0046983//protein dimerization activity	GO:0009642//response to light intensity;GO:0019538//protein metabolic process;GO:0051259//protein complex oligomerization
MSTRG.11672	--	-	-	-	-	-	-	-	-
MSTRG.11678	--	Os12g0587133 [Oryza sativa Japonica Group]	-	-	-	-	-	GO:0005488//binding	-
MSTRG.11699	--	-	-	-	-	-	-	-	-
MSTRG.11707	--	-	-	-	-	-	-	-	-
MSTRG.11724	RPP2A	60S acidic ribosomal protein P2A [Aegilops tauschii subsp. tauschii] [Aegilops tauschii]	Genetic Information Processing	Translation	ko03010//Ribosome	K02943	GO:0005840//ribosome;GO:0016020//membrane;GO:0043231//intracellular membrane-bounded organelle	GO:0005198//structural molecule activity	GO:0009451//RNA modification;GO:0010467//gene expression;GO:0034645//cellular macromolecule biosynthetic process
MSTRG.11733	Os03g0802700	DEAD-box ATP-dependent RNA helicase 27 [Hordeum vulgare]	-	-	-	-	GO:0043231//intracellular membrane-bounded organelle;GO:0043232//intracellular non-membrane-bounded organelle;GO:0044444//cytoplasmic part	GO:0003676//nucleic acid binding;GO:0032550//purine ribonucleoside binding;GO:0042623//ATPase activity, coupled	GO:0006221//pyrimidine nucleotide biosynthetic process;GO:0009451//RNA modification;GO:0016571//histone methylation;GO:0048580//regulation of post-embryonic development
MSTRG.11753	--	hAT transposon superfamily protein [Zea mays]	-	-	-	-	-	GO:0003676//nucleic acid binding;GO:0005515//protein binding	-
MSTRG.11758	--	zinc finger CCCH domain-containing protein 18 [Sorghum bicolor]	-	-	-	-	-	-	-
MSTRG.11760	RPS14C	40S ribosomal protein S14 [Aegilops tauschii subsp. tauschii] [Aegilops tauschii]	Genetic Information Processing	Translation	ko03010//Ribosome	K02955	GO:0005911//cell-cell junction;GO:0009536//plastid;GO:0015935//small ribosomal subunit;GO:0031090//organelle membrane;GO:0031224//intrinsic component of membrane	GO:0003723//RNA binding;GO:0005198//structural molecule activity;GO:0016780//phosphotransferase activity, for other substituted phosphate groups	GO:0009451//RNA modification;GO:0010467//gene expression;GO:0071555//cell wall organization
MSTRG.1177	--	glutelin type-A 1-like [Hordeum vulgare]	-	-	-	-	-	-	-
MSTRG.11771	RPL5A	60S ribosomal protein L5 [Hordeum vulgare]	Genetic Information Processing	Translation	ko03010//Ribosome	K02932	GO:0015934//large ribosomal subunit;GO:0016020//membrane;GO:0043231//intracellular membrane-bounded organelle	GO:0005198//structural molecule activity;GO:0019843//rRNA binding	GO:0006006//glucose metabolic process;GO:0006090//pyruvate metabolic process;GO:0006221//pyrimidine nucleotide biosynthetic process;GO:0006970//response to osmotic stress;GO:0009451//RNA modification;GO:0009887//animal organ morphogenesis;GO:0010038//response to metal ion;GO:0010467//gene expression;GO:0022613//ribonucleoprotein complex biogenesis
MSTRG.11776	--	hypothetical protein D1007_43589 [Hordeum vulgare]	-	-	-	-	-	-	-
MSTRG.11777	PSAO	photosystem I subunit O [Aegilops tauschii subsp. tauschii] [Aegilops tauschii]	Metabolism	Energy metabolism	ko00195//Photosynthesis	K14332	GO:0009521//photosystem;GO:0031224//intrinsic component of membrane;GO:0044434//chloroplast part	GO:0005488//binding	GO:0000097//sulfur amino acid biosynthetic process;GO:0006739//NADP metabolic process;GO:0006873//cellular ion homeostasis;GO:0006996//organelle organization;GO:0009765//photosynthesis, light harvesting;GO:0016072//rRNA metabolic process;GO:0022900//electron transport chain;GO:0030001//metal ion transport;GO:0031399//regulation of protein modification process
MSTRG.11778	--	E3 ubiquitin-protein ligase TRIM33 [Triticum urartu]	-	-	-	-	-	-	-
MSTRG.11780	--	mediator of RNA polymerase II transcription subunit 27 isoform X1 [Brachypodium distachyon]	-	-	-	-	-	-	-
MSTRG.11791	UXT3	Tubulin beta-1 chain [Hordeum vulgare]	-	-	-	-	GO:0016020//membrane	-	-
MSTRG.11798	--	-	-	-	-	-	-	-	-
MSTRG.11801	MLH1	DNA mismatch repair protein MLH1 [Hordeum vulgare]	Genetic Information Processing	Replication and repair	ko03430//Mismatch repair	K08734	GO:0000785//chromatin;GO:0044428//nuclear part	GO:0003690//double-stranded DNA binding;GO:0032550//purine ribonucleoside binding	GO:0000725//recombinational repair;GO:0001101//response to acid chemical;GO:0006260//DNA replication;GO:0006305//DNA alkylation;GO:0006325//chromatin organization;GO:0007059//chromosome segregation;GO:0009793//embryo development ending in seed dormancy;GO:0016458//gene silencing;GO:0048229//gametophyte development;GO:0048827//phyllome development;GO:0051052//regulation of DNA metabolic process;GO…
MSTRG.11809	--	Tyrosine-sulfated glycopeptide receptor 1 [Hordeum vulgare]	-	-	-	-	-	-	-
MSTRG.1181	--	Transcription factor MYB86 [Hordeum vulgare]	-	-	-	-	-	-	-
MSTRG.11813	DGD1	Digalactosyldiacylglycerol synthase 1, chloroplastic [Hordeum vulgare]	Metabolism;Metabolism	Global and overview maps;Lipid metabolism	ko01100//Metabolic pathways;ko00561//Glycerolipid metabolism	K09480;K09480	GO:0009527//plastid outer membrane	GO:0035250//UDP-galactosyltransferase activity	GO:0006090//pyruvate metabolic process;GO:0006633//fatty acid biosynthetic process;GO:0006779//porphyrin-containing compound biosynthetic process;GO:0006952//defense response;GO:0009247//glycolipid biosynthetic process;GO:0009267//cellular response to starvation;GO:0009628//response to abiotic stimulus;GO:0009755//hormone-mediated signaling pathway;GO:0009863//salicylic acid mediated signaling pa…
MSTRG.11825	VPS36	vacuolar protein sorting-associated protein 36 [Hordeum vulgare]	Cellular Processes	Transport and catabolism	ko04144//Endocytosis	K12190	-	GO:0005488//binding	-
MSTRG.11836	--	hypothetical protein D1007_32283 [Hordeum vulgare]	-	-	-	-	-	-	-
MSTRG.11843	--	Harbinger transposon protein [Oryza rufipogon]	-	-	-	-	-	-	-
MSTRG.11849	--	Os04g0629600 [Oryza sativa Japonica Group]	-	-	-	-	-	-	-
MSTRG.11852	ATR2	NADPH--cytochrome P450 reductase [Hordeum vulgare]	-	-	-	-	GO:0031090//organelle membrane;GO:0043231//intracellular membrane-bounded organelle;GO:0044444//cytoplasmic part	GO:0016653//oxidoreductase activity, acting on NAD(P)H, heme protein as acceptor;GO:0032553//ribonucleotide binding;GO:0046914//transition metal ion binding	GO:0001101//response to acid chemical;GO:0006725//cellular aromatic compound metabolic process;GO:0016482//cytosolic transport
MSTRG.11856	AKR4C9	formin-like protein 5 [Hordeum vulgare]	Metabolism;Metabolism;Metabolism;Metabolism;Metabolism	Global and overview maps;Global and overview maps;Carbohydrate metabolism;Lipid metabolism;Carbohydrate metabolism	ko01100//Metabolic pathways;ko01110//Biosynthesis of secondary metabolites;ko00010//Glycolysis / Gluconeogenesis;ko00561//Glycerolipid metabolism;ko00040//Pentose and glucuronate interconversions	K00002;K00002;K00002;K00002;K00002	-	GO:0003824//catalytic activity	-
MSTRG.11857	--	hypothetical protein D1007_47628 [Hordeum vulgare]	-	-	-	-	-	-	-
MSTRG.1186	ARI1	probable E3 ubiquitin-protein ligase ARI2 [Aegilops tauschii subsp. tauschii] [Aegilops tauschii]	-	-	-	-	-	-	-
MSTRG.11866	--	-	-	-	-	-	-	-	-
MSTRG.11867	--	predicted protein [Hordeum vulgare subsp. vulgare] [Hordeum vulgare]	-	-	-	-	-	-	-
MSTRG.11868	--	predicted protein [Hordeum vulgare subsp. vulgare] [Hordeum vulgare]	-	-	-	-	-	-	-
MSTRG.11869	--	uncharacterized protein LOC109744909 [Aegilops tauschii subsp. tauschii] [Aegilops tauschii]	-	-	-	-	-	-	-
MSTRG.1187	ARI2	beta-D-glucan exohydrolase, isoenzyme ExoII [Hordeum vulgare]	-	-	-	-	-	GO:0003824//catalytic activity;GO:0046914//transition metal ion binding	GO:0006625//protein targeting to peroxisome;GO:0007165//signal transduction;GO:0009062//fatty acid catabolic process
MSTRG.11870	--	Ethylene-responsive transcription factor CRF1 [Hordeum vulgare]	-	-	-	-	-	-	-
MSTRG.11882	AXR1	Os06g0538200, partial [Oryza sativa Japonica Group]	-	-	-	-	-	-	-
MSTRG.11888	--	-	-	-	-	-	-	-	-
MSTRG.11889	RPS10-1	40S ribosomal protein S10 [Hordeum vulgare]	Genetic Information Processing	Translation	ko03010//Ribosome	K02947	GO:0015935//small ribosomal subunit;GO:0030312//external encapsulating structure	-	GO:0071555//cell wall organization
MSTRG.1189	--	golgin subfamily A member 4 [Hordeum vulgare]	-	-	-	-	-	-	-
MSTRG.11891	--	proline synthase co-transcribed bacterialprotein [Hordeum vulgare]	-	-	-	-	-	-	-
MSTRG.11894	--	hypothetical protein D1007_20522 [Hordeum vulgare]	-	-	-	-	-	-	-
MSTRG.11895	--	-	-	-	-	-	-	-	-
MSTRG.1190	--	golgin subfamily A member 4 [Hordeum vulgare]	-	-	-	-	-	-	-
MSTRG.11901	--	-	-	-	-	-	-	-	-
MSTRG.11906	--	LOW QUALITY PROTEIN: L10-interacting MYB domain-containing protein [Brachypodium distachyon]	-	-	-	-	-	-	-
MSTRG.1191	--	lysine-specific demethylase 5B [Aegilops tauschii subsp. tauschii] [Aegilops tauschii]	-	-	-	-	GO:0043231//intracellular membrane-bounded organelle	-	GO:0003006//developmental process involved in reproduction;GO:0007049//cell cycle;GO:0010468//regulation of gene expression;GO:0018205//peptidyl-lysine modification;GO:0042743//hydrogen peroxide metabolic process;GO:0045491//xylan metabolic process
MSTRG.11912	ABCC10	ABC transporter C family member 10 [Hordeum vulgare]	-	-	-	-	GO:0031090//organelle membrane;GO:0031224//intrinsic component of membrane;GO:0043231//intracellular membrane-bounded organelle	GO:0032550//purine ribonucleoside binding;GO:0042626//ATPase activity, coupled to transmembrane movement of substances	GO:0015893//drug transport
MSTRG.11924	--	L10-interacting MYB domain-containing protein-like, partial [Aegilops tauschii subsp. tauschii] [Aegilops tauschii]	-	-	-	-	-	-	-
MSTRG.11931	NRPB12	DNA-directed RNA polymerases II, IV and V subunit 12 [Aegilops tauschii subsp. tauschii] [Aegilops tauschii]	Genetic Information Processing	Transcription	ko03020//RNA polymerase	K03009	-	-	-
MSTRG.11932	--	-	-	-	-	-	-	-	-
MSTRG.11942	--	increased DNA methylation 1 isoform X4 [Setaria italica]	-	-	-	-	GO:0009536//plastid	GO:0003824//catalytic activity;GO:0005488//binding	GO:0010467//gene expression;GO:0043412//macromolecule modification;GO:0044267//cellular protein metabolic process;GO:0065007//biological regulation
MSTRG.11969	At4g31790	protein IQ-DOMAIN 14-like isoform X2 [Aegilops tauschii subsp. tauschii] [Aegilops tauschii]	-	-	-	-	-	-	-
MSTRG.1197	--	-	-	-	-	-	-	-	-
MSTRG.11970	--	Os04g0121800 [Oryza sativa Japonica Group]	-	-	-	-	-	-	-
MSTRG.11971	--	Glutamate--tRNA ligase, chloroplastic/mitochondrial [Hordeum vulgare]	-	-	-	-	GO:0009532//plastid stroma	GO:0003723//RNA binding;GO:0004812//aminoacyl-tRNA ligase activity;GO:0032550//purine ribonucleoside binding	GO:0003006//developmental process involved in reproduction;GO:0006418//tRNA aminoacylation for protein translation;GO:0009657//plastid organization
MSTRG.11979	--	NB-ARC domain containing protein, expressed [Oryza sativa Japonica Group]	-	-	-	-	-	-	-
MSTRG.1198	MTR4	Superkiller viralicidic activity 2-like protein 2 [Hordeum vulgare]	Genetic Information Processing	Folding, sorting and degradation	ko03018//RNA degradation	K12598	GO:0043231//intracellular membrane-bounded organelle	GO:0004386//helicase activity;GO:0032550//purine ribonucleoside binding;GO:0042623//ATPase activity, coupled	GO:0000338//protein deneddylation;GO:0000725//recombinational repair;GO:0006355//regulation of transcription, DNA-templated;GO:0006364//rRNA processing;GO:0006405//RNA export from nucleus;GO:0006886//intracellular protein transport;GO:0006997//nucleus organization;GO:0007389//pattern specification process;GO:0009639//response to red or far red light;GO:0009653//anatomical structure morphogenesis;…
MSTRG.11999	--	-	-	-	-	-	-	-	-
MSTRG.12006	--	-	-	-	-	-	-	-	-
MSTRG.12007	TIC40	protein TIC 40, chloroplastic [Hordeum vulgare]	-	-	-	-	GO:0009528//plastid inner membrane;GO:0044434//chloroplast part	GO:0005488//binding	GO:0009658//chloroplast organization;GO:0034660//ncRNA metabolic process;GO:0044743//protein transmembrane import into intracellular organelle
MSTRG.12011	--	immune-associated nucleotide-binding protein 9 [Brachypodium distachyon]	-	-	-	-	GO:0031090//organelle membrane;GO:0043231//intracellular membrane-bounded organelle;GO:0044444//cytoplasmic part	-	GO:0016192//vesicle-mediated transport
MSTRG.1202	--	-	-	-	-	-	-	-	-
MSTRG.12024	--	-	-	-	-	-	-	-	-
MSTRG.12025	XPB2	DNA repair helicase XPB2 [Hordeum vulgare]	Genetic Information Processing;Genetic Information Processing	Replication and repair;Transcription	ko03420//Nucleotide excision repair;ko03022//Basal transcription factors	K10843;K10843	GO:0043231//intracellular membrane-bounded organelle	GO:0003678//DNA helicase activity;GO:0032550//purine ribonucleoside binding;GO:0042623//ATPase activity, coupled	GO:0006281//DNA repair;GO:0009411//response to UV;GO:0010468//regulation of gene expression;GO:0032392//DNA geometric change;GO:0034645//cellular macromolecule biosynthetic process;GO:0042221//response to chemical
MSTRG.12026	--	retrotransposon protein [Hordeum vulgare]	-	-	-	-	-	-	-
MSTRG.12037	--	predicted protein [Hordeum vulgare subsp. vulgare] [Hordeum vulgare]	-	-	-	-	-	-	-
MSTRG.1204	--	20 kDa chaperonin, chloroplastic [Hordeum vulgare]	-	-	-	-	-	-	-
MSTRG.12040	--	-	-	-	-	-	-	-	-
MSTRG.12041	--	-	-	-	-	-	-	-	-
MSTRG.12045	--	predicted protein [Hordeum vulgare subsp. vulgare] [Hordeum vulgare]	-	-	-	-	-	-	-
MSTRG.12053	--	zeaxanthin chloroplastic-like isoform x1 [Hordeum vulgare]	-	-	-	-	-	GO:0003824//catalytic activity	-
MSTRG.12054	--	Protein FAR1-RELATED SEQUENCE 5 [Hordeum vulgare]	-	-	-	-	-	-	-
MSTRG.12055	--	GATA transcription factor 13 [Hordeum vulgare]	-	-	-	-	-	-	-
MSTRG.12080	--	unnamed protein product [Triticum turgidum subsp. durum] [Triticum turgidum]	-	-	-	-	-	-	-
MSTRG.12082	--	predicted protein [Hordeum vulgare subsp. vulgare] [Hordeum vulgare]	-	-	-	-	-	-	-
MSTRG.12087	--	Catalase isozyme 2 [Hordeum vulgare]	-	-	-	-	-	-	-
MSTRG.12104	--	-	-	-	-	-	-	-	-
MSTRG.12106	TY3B-I	RNA-directed DNA polymerase [Hordeum vulgare]	-	-	-	-	-	-	-
MSTRG.12116	At2g39960	probable signal peptidase complex subunit 2 [Aegilops tauschii subsp. tauschii] [Aegilops tauschii]	Genetic Information Processing	Folding, sorting and degradation	ko03060//Protein export	K12947	GO:0031224//intrinsic component of membrane	GO:0016787//hydrolase activity	GO:0016485//protein processing
MSTRG.12119	UGD1	CCR4-NOT complex, subunit 3/ 5 [Artemisia annua]	Genetic Information Processing	Folding, sorting and degradation	ko03018//RNA degradation	K12580	-	-	GO:0010468//regulation of gene expression
MSTRG.1212	--	ATP-dependent DNA helicase PIF1 [Zea mays]	-	-	-	-	-	-	-
MSTRG.12128	KEG	E3 ubiquitin-protein ligase KEG [Hordeum vulgare]	-	-	-	-	GO:0005768//endosome;GO:0031984//organelle subcompartment	GO:0005515//protein binding;GO:0016301//kinase activity;GO:0019787//ubiquitin-like protein transferase activity	GO:0006402//mRNA catabolic process;GO:0006950//response to stress;GO:0007034//vacuolar transport;GO:0009787//regulation of abscisic acid-activated signaling pathway;GO:0032446//protein modification by small protein conjugation;GO:0040007//growth;GO:0046903//secretion
MSTRG.12133	--	-	-	-	-	-	-	-	-
MSTRG.12135	--	Os02g0651500, partial [Oryza sativa Japonica Group]	-	-	-	-	-	-	-
MSTRG.12144	--	Os04g0448200, partial [Oryza sativa Japonica Group]	-	-	-	-	-	-	-
MSTRG.12145	--	Os04g0448200, partial [Oryza sativa Japonica Group]	-	-	-	-	-	-	-
MSTRG.12153	ZEP	zeaxanthin epoxidase, chloroplastic [Aegilops tauschii subsp. tauschii] [Aegilops tauschii]	Metabolism;Metabolism;Metabolism	Global and overview maps;Global and overview maps;Metabolism of terpenoids and polyketides	ko01100//Metabolic pathways;ko01110//Biosynthesis of secondary metabolites;ko00906//Carotenoid biosynthesis	K09838;K09838;K09838	GO:0042170//plastid membrane;GO:0044434//chloroplast part	GO:0016709//oxidoreductase activity, acting on paired donors, with incorporation or reduction of molecular oxygen, NAD(P)H as one donor, and incorporation of one atom of oxygen	GO:0006950//response to stress;GO:0009639//response to red or far red light;GO:0009687//abscisic acid metabolic process;GO:0009756//carbohydrate mediated signaling;GO:0016117//carotenoid biosynthetic process;GO:0032958//inositol phosphate biosynthetic process
MSTRG.12164	SPD1	ycf45 protein [Spatholobus suberectus]	-	-	-	-	GO:0009536//plastid	GO:0016462//pyrophosphatase activity;GO:0032550//purine ribonucleoside binding	GO:0009247//glycolipid biosynthetic process;GO:0009267//cellular response to starvation
MSTRG.12165	--	Cilia- and flagella-associated protein 20 [Hordeum vulgare]	-	-	-	-	-	-	-
MSTRG.12166	--	Cilia- and flagella-associated protein 20 [Hordeum vulgare]	-	-	-	-	-	-	-
MSTRG.12172	--	-	-	-	-	-	-	-	-
MSTRG.12173	--	putative LRR receptor-like serine/threonine-protein kinase [Hordeum vulgare]	-	-	-	-	-	-	-
MSTRG.12174	--	-	-	-	-	-	-	-	-
MSTRG.12181	--	trichohyalin-like isoform X1 [Aegilops tauschii subsp. tauschii] [Aegilops tauschii]	-	-	-	-	-	-	-
MSTRG.12203	--	Os02g0701833 [Oryza sativa Japonica Group]	-	-	-	-	-	-	-
MSTRG.12204	--	uncharacterized protein LOC109734727 [Aegilops tauschii subsp. tauschii] [Aegilops tauschii]	-	-	-	-	-	-	-
MSTRG.12221	CAP10B	chlorophyll a-b binding protein CP24 10B, chloroplastic [Aegilops tauschii subsp. tauschii] [Aegilops tauschii]	Metabolism;Metabolism	Global and overview maps;Energy metabolism	ko01100//Metabolic pathways;ko00196//Photosynthesis - antenna proteins	K08917;K08917	GO:0009523//photosystem II;GO:0009526//plastid envelope;GO:0031224//intrinsic component of membrane;GO:0031976//plastid thylakoid;GO:0044434//chloroplast part	GO:0043169//cation binding;GO:0046906//tetrapyrrole binding	GO:0000097//sulfur amino acid biosynthetic process;GO:0006091//generation of precursor metabolites and energy;GO:0006970//response to osmotic stress;GO:0006996//organelle organization;GO:0015979//photosynthesis;GO:0031399//regulation of protein modification process;GO:0070838//divalent metal ion transport;GO:1990066//energy quenching
MSTRG.12222	CAP10A	Chlorophyll a-b binding protein CP24 10A, chloroplastic [Triticum urartu]	Metabolism;Metabolism	Global and overview maps;Energy metabolism	ko01100//Metabolic pathways;ko00196//Photosynthesis - antenna proteins	K08917;K08917	GO:0009523//photosystem II;GO:0009526//plastid envelope;GO:0031224//intrinsic component of membrane;GO:0031976//plastid thylakoid;GO:0044434//chloroplast part	GO:0043169//cation binding;GO:0046906//tetrapyrrole binding	GO:0000097//sulfur amino acid biosynthetic process;GO:0006091//generation of precursor metabolites and energy;GO:0006970//response to osmotic stress;GO:0006996//organelle organization;GO:0015979//photosynthesis;GO:0031399//regulation of protein modification process;GO:0070838//divalent metal ion transport;GO:1990066//energy quenching
MSTRG.12223	--	-	-	-	-	-	-	-	-
MSTRG.1223	--	-	-	-	-	-	-	-	-
MSTRG.12237	--	lysine-rich arabinogalactan protein 19-like [Aegilops tauschii subsp. tauschii] [Aegilops tauschii]	-	-	-	-	-	-	-
MSTRG.12249	--	uncharacterized protein LOC109766442 [Aegilops tauschii subsp. tauschii] [Aegilops tauschii]	-	-	-	-	-	-	-
MSTRG.12260	RPL34	60S ribosomal protein L34 [Hordeum vulgare]	Genetic Information Processing	Translation	ko03010//Ribosome	K02915	GO:0009536//plastid;GO:0015934//large ribosomal subunit;GO:0031090//organelle membrane	GO:0005198//structural molecule activity	GO:0009451//RNA modification;GO:0010467//gene expression;GO:0022613//ribonucleoprotein complex biogenesis
MSTRG.12275	PSRP3	RecName: Full=30S ribosomal protein 3, chloroplastic; AltName: Full=Plastid-specific 30S ribosomal protein 3; Short=PSRP-3; Flags: Precursor [Hordeum vulgare]	-	-	-	-	GO:0009536//plastid	GO:0005198//structural molecule activity	GO:0010467//gene expression
MSTRG.12291	--	predicted protein, partial [Hordeum vulgare subsp. vulgare] [Hordeum vulgare]	-	-	-	-	-	-	-
MSTRG.12292	--	predicted protein, partial [Hordeum vulgare subsp. vulgare] [Hordeum vulgare]	-	-	-	-	-	-	-
MSTRG.12297	--	-	-	-	-	-	-	-	-
MSTRG.12298	--	Serine/threonine-protein kinase CTR1 [Hordeum vulgare]	-	-	-	-	-	GO:0017111//nucleoside-triphosphatase activity	-
MSTRG.1230	--	hypothetical protein D1007_32237 [Hordeum vulgare]	-	-	-	-	-	-	-
MSTRG.12312	--	-	-	-	-	-	-	-	-
MSTRG.12323	CFM2	Chloroplastic group IIA intron splicing facilitator CRS1, chloroplastic [Hordeum vulgare]	-	-	-	-	-	GO:0005488//binding	GO:0009058//biosynthetic process;GO:0016070//RNA metabolic process;GO:0043412//macromolecule modification
MSTRG.1234	--	Transcription factor-like protein DPB [Hordeum vulgare]	-	-	-	-	-	-	-
MSTRG.12347	--	hypothetical protein D1007_20527 [Hordeum vulgare]	-	-	-	-	-	-	-
MSTRG.12352	--	18S pre-ribosomal assembly protein gar2-related [Zea mays]	-	-	-	-	GO:0016020//membrane	-	-
MSTRG.12369	CYP724B1	cytochrome P450 724B1 [Aegilops tauschii subsp. tauschii] [Aegilops tauschii]	Metabolism;Metabolism;Metabolism	Global and overview maps;Global and overview maps;Metabolism of terpenoids and polyketides	ko01100//Metabolic pathways;ko01110//Biosynthesis of secondary metabolites;ko00905//Brassinosteroid biosynthesis	K12639;K12639;K12639	-	GO:0008395//steroid hydroxylase activity;GO:0016709//oxidoreductase activity, acting on paired donors, with incorporation or reduction of molecular oxygen, NAD(P)H as one donor, and incorporation of one atom of oxygen;GO:0046906//tetrapyrrole binding;GO:0046914//transition metal ion binding	GO:0016129//phytosteroid biosynthetic process
MSTRG.12370	AHL	PAP-specific phosphatase HAL2-like [Hordeum vulgare]	Metabolism;Metabolism	Global and overview maps;Energy metabolism	ko01100//Metabolic pathways;ko00920//Sulfur metabolism	K01082;K01082	-	GO:0008252//nucleotidase activity;GO:0043169//cation binding;GO:0052745//inositol phosphate phosphatase activity	GO:0046488//phosphatidylinositol metabolic process
MSTRG.12377	FAX1	protein FATTY ACID EXPORT 1, chloroplastic-like [Aegilops tauschii subsp. tauschii] [Aegilops tauschii]	-	-	-	-	GO:0009528//plastid inner membrane	-	GO:0009814//defense response, incompatible interaction;GO:0033554//cellular response to stress;GO:0050789//regulation of biological process
MSTRG.12387	--	hypothetical protein D1007_56959 [Hordeum vulgare]	-	-	-	-	-	-	-
MSTRG.1239	--	hypothetical protein D1007_32232 [Hordeum vulgare]	-	-	-	-	-	-	-
MSTRG.12398	--	-	-	-	-	-	-	-	-
MSTRG.12401	--	hypothetical protein D1007_20150 [Hordeum vulgare]	-	-	-	-	-	-	-
MSTRG.1241	--	predicted protein [Hordeum vulgare subsp. vulgare] [Hordeum vulgare]	-	-	-	-	-	-	-
MSTRG.12411	--	ribosome biogenesis protein slx9 [Cinnamomum micranthum f. kanehirae]	-	-	-	-	-	-	-
MSTRG.12415	GIP	Retrovirus-related Pol polyprotein from transposon TNT 1-94 [Triticum urartu]	-	-	-	-	-	-	-
MSTRG.1242	--	unnamed protein product [Triticum turgidum subsp. durum] [Triticum turgidum]	-	-	-	-	-	-	-
MSTRG.12421	--	putative transposase [Hordeum vulgare]	-	-	-	-	-	-	-
MSTRG.12427	--	F-box domain-containing protein [Hordeum vulgare]	-	-	-	-	-	-	GO:0044036//cell wall macromolecule metabolic process
MSTRG.12437	--	-	-	-	-	-	-	-	-
MSTRG.12449	--	-	-	-	-	-	-	-	-
MSTRG.12450	--	-	-	-	-	-	-	-	-
MSTRG.12477	CCP1	cysteine proteinase 1-like [Aegilops tauschii subsp. tauschii] [Aegilops tauschii]	Organismal Systems	Environmental adaptation	ko04626//Plant-pathogen interaction	K01373	GO:0043231//intracellular membrane-bounded organelle	GO:0004175//endopeptidase activity	GO:0006090//pyruvate metabolic process;GO:0006970//response to osmotic stress;GO:0006996//organelle organization;GO:0009414//response to water deprivation;GO:0009617//response to bacterium;GO:0010038//response to metal ion;GO:0019538//protein metabolic process;GO:0042044//fluid transport;GO:0042743//hydrogen peroxide metabolic process
MSTRG.12483	CYP71A9	cytochrome P450 71A9-like [Hordeum vulgare]	-	-	-	-	GO:0016020//membrane;GO:0043227//membrane-bounded organelle	GO:0016491//oxidoreductase activity;GO:0046906//tetrapyrrole binding;GO:0046914//transition metal ion binding	-
MSTRG.12484	--	oryzain alpha chain [Hordeum vulgare]	-	-	-	-	GO:0043231//intracellular membrane-bounded organelle	GO:0004175//endopeptidase activity;GO:0004620//phospholipase activity	GO:0019538//protein metabolic process
MSTRG.12511	--	polyprotein [Hordeum vulgare]	Metabolism;Metabolism;Metabolism;Metabolism;Metabolism	Global and overview maps;Global and overview maps;Carbohydrate metabolism;Lipid metabolism;Carbohydrate metabolism	ko01100//Metabolic pathways;ko01110//Biosynthesis of secondary metabolites;ko00010//Glycolysis / Gluconeogenesis;ko00561//Glycerolipid metabolism;ko00040//Pentose and glucuronate interconversions	K00002;K00002;K00002;K00002;K00002	-	-	-
MSTRG.12527	--	L10-interacting MYB domain-containing protein-like [Hordeum vulgare]	-	-	-	-	-	-	-
MSTRG.12540	--	Cullin-associated NEDD8-dissociated protein 1 [Triticum urartu]	-	-	-	-	-	-	-
MSTRG.12542	--	protein FAR1-RELATED SEQUENCE 5-like [Hordeum vulgare]	-	-	-	-	-	-	-
MSTRG.1255	--	protein PELPK1-like [Papaver somniferum]	-	-	-	-	-	-	-
MSTRG.1256	--	protein PELPK1-like [Papaver somniferum]	-	-	-	-	-	-	-
MSTRG.12581	--	-	-	-	-	-	-	-	-
MSTRG.12587	--	predicted protein [Hordeum vulgare subsp. vulgare] [Hordeum vulgare]	-	-	-	-	-	-	-
MSTRG.12590	--	uncharacterized protein LOC109772578 [Aegilops tauschii subsp. tauschii] [Aegilops tauschii]	-	-	-	-	-	-	-
MSTRG.12592	--	cleavage and polyadenylation specificity factor subunit 2 isoform X2 [Dendrobium catenatum]	-	-	-	-	GO:0043231//intracellular membrane-bounded organelle	-	-
MSTRG.12604	--	-	-	-	-	-	-	-	-
MSTRG.12605	--	-	-	-	-	-	-	-	-
MSTRG.12612	--	hypothetical protein D1007_27819 [Hordeum vulgare]	-	-	-	-	-	-	-
MSTRG.12637	--	anther-specific protein SF18-like, partial [Aegilops tauschii subsp. tauschii] [Aegilops tauschii]	-	-	-	-	-	-	-
MSTRG.12647	--	hypothetical protein D1007_16514 [Hordeum vulgare]	-	-	-	-	-	-	-
MSTRG.12667	At3g07570	Ferric-chelate reductase 1 [Hordeum vulgare]	-	-	-	-	GO:0031224//intrinsic component of membrane	-	GO:0016129//phytosteroid biosynthetic process
MSTRG.12676	--	-	-	-	-	-	-	-	-
MSTRG.12685	--	predicted protein [Hordeum vulgare subsp. vulgare] [Hordeum vulgare]	-	-	-	-	-	-	-
MSTRG.12689	--	membrin-11 [Brachypodium distachyon]	Genetic Information Processing	Folding, sorting and degradation	ko04130//SNARE interactions in vesicular transport	K08496	-	-	-
MSTRG.12700	COX6B-1	cytochrome c oxidase subunit 6b-2 [Hordeum vulgare]	Metabolism;Metabolism	Global and overview maps;Energy metabolism	ko01100//Metabolic pathways;ko00190//Oxidative phosphorylation	K02267;K02267	GO:0044434//chloroplast part	GO:0003824//catalytic activity;GO:0009055//electron transfer activity;GO:0046914//transition metal ion binding	GO:0006970//response to osmotic stress;GO:0043094//cellular metabolic compound salvage;GO:0046474//glycerophospholipid biosynthetic process
MSTRG.12704	PPD4	PsbP domain-containing protein 4, chloroplastic [Hordeum vulgare]	-	-	-	-	GO:0009521//photosystem;GO:0009532//plastid stroma;GO:0031978//plastid thylakoid lumen	GO:0046872//metal ion binding	GO:0005982//starch metabolic process;GO:0006090//pyruvate metabolic process;GO:0006739//NADP metabolic process;GO:0009893//positive regulation of metabolic process;GO:0019757//glycosinolate metabolic process
MSTRG.12715	--	Serine/threonine-protein phosphatase 7 [Hordeum vulgare]	-	-	-	-	-	-	-
MSTRG.12716	ATG10	autophagy-related protein 10a [Hordeum vulgare]	Cellular Processes	Transport and catabolism	ko04136//Autophagy - other eukaryotes	K17888	GO:0044424//intracellular part	GO:0008641//ubiquitin-like modifier activating enzyme activity	GO:0000045//autophagosome assembly;GO:0009617//response to bacterium;GO:0009620//response to fungus;GO:0032446//protein modification by small protein conjugation;GO:0033059//cellular pigmentation
MSTRG.12720	--	-	-	-	-	-	-	-	-
MSTRG.12729	--	-	-	-	-	-	-	-	-
MSTRG.12739	RPL23A	60S ribosomal protein L23A-like [Aegilops tauschii subsp. tauschii] [Aegilops tauschii]	Genetic Information Processing	Translation	ko03010//Ribosome	K02893	GO:0015934//large ribosomal subunit;GO:0043231//intracellular membrane-bounded organelle	GO:0003723//RNA binding;GO:0005198//structural molecule activity;GO:0036094//small molecule binding	GO:0006950//response to stress;GO:0009642//response to light intensity;GO:0010467//gene expression;GO:0022613//ribonucleoprotein complex biogenesis
MSTRG.12740	RPL23A	60S ribosomal protein L23A-like [Aegilops tauschii subsp. tauschii] [Aegilops tauschii]	Genetic Information Processing	Translation	ko03010//Ribosome	K02893	GO:0015934//large ribosomal subunit;GO:0043231//intracellular membrane-bounded organelle	GO:0003723//RNA binding;GO:0005198//structural molecule activity;GO:0036094//small molecule binding	GO:0006950//response to stress;GO:0009642//response to light intensity;GO:0010467//gene expression;GO:0022613//ribonucleoprotein complex biogenesis
MSTRG.1276	--	Aspartic proteinase nepenthesin-1 [Hordeum vulgare]	-	-	-	-	-	-	-
MSTRG.12765	--	-	-	-	-	-	-	-	-
MSTRG.12783	--	-	-	-	-	-	-	-	-
MSTRG.12789	GPP1	Pseudouridine-5'-monophosphatase [Hordeum vulgare]	-	-	-	-	GO:0009536//plastid	GO:0016791//phosphatase activity;GO:0043169//cation binding	GO:0000226//microtubule cytoskeleton organization;GO:0006071//glycerol metabolic process;GO:0006796//phosphate-containing compound metabolic process
MSTRG.1279	--	predicted protein [Hordeum vulgare subsp. vulgare] [Hordeum vulgare]	-	-	-	-	-	-	-
MSTRG.12795	--	-	-	-	-	-	-	-	-
MSTRG.12797	SOG1	NAC domain-containing protein 8 [Hordeum vulgare]	-	-	-	-	GO:0043231//intracellular membrane-bounded organelle	GO:0003676//nucleic acid binding	GO:0010212//response to ionizing radiation;GO:0010468//regulation of gene expression;GO:0034645//cellular macromolecule biosynthetic process
MSTRG.12798	--	OBERON-like protein [Triticum urartu]	-	-	-	-	-	-	-
MSTRG.1280	--	Thioredoxin-like protein 4A [Triticum urartu]	-	-	-	-	-	-	-
MSTRG.1281	RE2	polyprotein [Oryza sativa]	Genetic Information Processing	Translation	ko00970//Aminoacyl-tRNA biosynthesis	K01873	-	-	-
MSTRG.1282	--	-	-	-	-	-	-	-	-
MSTRG.12821	RPT3	26S protease regulatory subunit 6B-like protein [Hordeum vulgare]	Genetic Information Processing	Folding, sorting and degradation	ko03050//Proteasome	K03063	GO:0005911//cell-cell junction;GO:0030312//external encapsulating structure;GO:0043231//intracellular membrane-bounded organelle;GO:0044444//cytoplasmic part	GO:0032550//purine ribonucleoside binding;GO:0042623//ATPase activity, coupled	GO:0006006//glucose metabolic process;GO:0006511//ubiquitin-dependent protein catabolic process;GO:0006865//amino acid transport;GO:0006996//organelle organization;GO:0009062//fatty acid catabolic process;GO:0009404//toxin metabolic process;GO:0009725//response to hormone;GO:0016482//cytosolic transport;GO:0035966//response to topologically incorrect protein;GO:0043094//cellular metabolic compoun…
MSTRG.12823	--	E2F-associated phosphoprotein [Hordeum vulgare]	-	-	-	-	-	-	-
MSTRG.12829	MENG	2-phytyl-1,4-beta-naphthoquinone methyltransferase, chloroplastic-like [Hordeum vulgare]	Metabolism;Metabolism;Metabolism	Global and overview maps;Global and overview maps;Metabolism of cofactors and vitamins	ko01100//Metabolic pathways;ko01110//Biosynthesis of secondary metabolites;ko00130//Ubiquinone and other terpenoid-quinone biosynthesis	K23095;K23095;K23095	-	-	-
MSTRG.12830	--	predicted protein [Hordeum vulgare subsp. vulgare] [Hordeum vulgare]	-	-	-	-	-	-	-
MSTRG.12844	--	-	-	-	-	-	-	-	-
MSTRG.1285	--	zinc finger MYM-type protein 1-like [Panicum hallii]	-	-	-	-	-	-	-
MSTRG.12866	--	OSJNBa0083D01.7 [Oryza sativa Japonica Group]	-	-	-	-	-	-	-
MSTRG.12867	--	hypothetical protein D1007_21587 [Hordeum vulgare]	-	-	-	-	-	-	-
MSTRG.12869	--	hAT transposon superfamily protein [Zea mays]	-	-	-	-	GO:0043231//intracellular membrane-bounded organelle	-	-
MSTRG.12884	AMI1	amidase 1 [Hordeum vulgare]	Metabolism;Metabolism;Metabolism;Metabolism	Global and overview maps;Amino acid metabolism;Amino acid metabolism;Amino acid metabolism	ko01100//Metabolic pathways;ko00380//Tryptophan metabolism;ko00330//Arginine and proline metabolism;ko00360//Phenylalanine metabolism	K01426;K01426;K01426;K01426	GO:0044444//cytoplasmic part	GO:0016811//hydrolase activity, acting on carbon-nitrogen (but not peptide) bonds, in linear amides;GO:0016879//ligase activity, forming carbon-nitrogen bonds	GO:0006355//regulation of transcription, DNA-templated;GO:0009683//indoleacetic acid metabolic process;GO:0009887//animal organ morphogenesis;GO:0019758//glycosinolate biosynthetic process;GO:0048869//cellular developmental process
MSTRG.12891	--	CCR4-NOT transcription complex subunit 3 [Hordeum vulgare]	-	-	-	-	-	-	-
MSTRG.12893	--	-	-	-	-	-	-	-	-
MSTRG.12912	--	-	-	-	-	-	-	-	-
MSTRG.12914	--	protein ALP1-like [Brachypodium distachyon]	-	-	-	-	-	-	-
MSTRG.12921	--	-	-	-	-	-	-	-	-
MSTRG.12923	RPL14A	60S ribosomal protein L14-1 [Hordeum vulgare]	Genetic Information Processing	Translation	ko03010//Ribosome	K02875	GO:0005911//cell-cell junction;GO:0009536//plastid;GO:0015934//large ribosomal subunit;GO:0031090//organelle membrane	GO:0005198//structural molecule activity	GO:0009451//RNA modification;GO:0010467//gene expression;GO:0022613//ribonucleoprotein complex biogenesis
MSTRG.12947	--	-	-	-	-	-	-	-	-
MSTRG.12948	--	40S ribosomal protein S5-1 [Hordeum vulgare]	-	-	-	-	-	-	-
MSTRG.12957	--	Os04g0518600, partial [Oryza sativa Japonica Group]	-	-	-	-	-	-	-
MSTRG.12958	--	Os04g0518650, partial [Oryza sativa Japonica Group]	-	-	-	-	GO:0043231//intracellular membrane-bounded organelle	-	-
MSTRG.1296	At1g80880	pentatricopeptide repeat-containing protein At1g80880, mitochondrial [Aegilops tauschii subsp. tauschii] [Aegilops tauschii]	-	-	-	-	-	-	-
MSTRG.12961	--	-	-	-	-	-	-	-	-
MSTRG.1297	--	Periplasmic beta-glucosidase [Triticum urartu]	-	-	-	-	-	-	-
MSTRG.12980	PIP2-3	PIP aquaporin isoform [Hordeum vulgare]	-	-	-	-	-	-	-
MSTRG.12987	--	photosynthetic NDH subunit of lumenal location 3, chloroplastic-like [Hordeum vulgare]	-	-	-	-	GO:0009579//thylakoid;GO:0016020//membrane	-	GO:0008152//metabolic process
MSTRG.12994	RE	Wall-associated receptor kinase 1 [Hordeum vulgare]	-	-	-	-	GO:0009528//plastid inner membrane	-	GO:0006979//response to oxidative stress;GO:0009416//response to light stimulus;GO:0048827//phyllome development
MSTRG.13007	--	-	-	-	-	-	-	-	-
MSTRG.13010	CLPP2	ATP-dependent Clp protease proteolytic subunit [Hordeum vulgare]	-	-	-	-	GO:0009368//endopeptidase Clp complex;GO:0009532//plastid stroma;GO:0031976//plastid thylakoid;GO:0044429//mitochondrial part;GO:0044434//chloroplast part	GO:0004175//endopeptidase activity;GO:0032550//purine ribonucleoside binding;GO:0046914//transition metal ion binding	GO:0006089//lactate metabolic process;GO:0016070//RNA metabolic process;GO:0019538//protein metabolic process
MSTRG.13018	--	Os03g0236675 [Oryza sativa Japonica Group]	-	-	-	-	-	-	-
MSTRG.13021	--	hypothetical protein D1007_30243 [Hordeum vulgare]	-	-	-	-	-	-	-
MSTRG.13045	At1g28150	UPF0426 protein At1g28150, chloroplastic [Aegilops tauschii subsp. tauschii] [Aegilops tauschii]	-	-	-	-	GO:0044434//chloroplast part	GO:0004386//helicase activity	GO:0006259//DNA metabolic process
MSTRG.13057	WAXY	granule-bound starch synthase GBSSII [Hordeum vulgare]	Metabolism;Metabolism;Metabolism	Global and overview maps;Global and overview maps;Carbohydrate metabolism	ko01100//Metabolic pathways;ko01110//Biosynthesis of secondary metabolites;ko00500//Starch and sucrose metabolism	K13679;K13679;K13679	GO:0009501//amyloplast	GO:0035251//UDP-glucosyltransferase activity	GO:0005982//starch metabolic process;GO:0006950//response to stress;GO:0009247//glycolipid biosynthetic process;GO:0032958//inositol phosphate biosynthetic process
MSTRG.13063	--	Serine carboxypeptidase-like 18 [Hordeum vulgare]	-	-	-	-	-	-	-
MSTRG.13099	Os04g0533500	probable ascorbate-specific transmembrane electron transporter 2 [Aegilops tauschii subsp. tauschii] [Aegilops tauschii]	-	-	-	-	GO:0009536//plastid;GO:0031224//intrinsic component of membrane	GO:0016622//oxidoreductase activity, acting on the aldehyde or oxo group of donors, cytochrome as acceptor;GO:0043169//cation binding	GO:0000097//sulfur amino acid biosynthetic process;GO:0005976//polysaccharide metabolic process;GO:0009743//response to carbohydrate;GO:0009826//unidimensional cell growth;GO:0043479//pigment accumulation in tissues in response to UV light;GO:0045229//external encapsulating structure organization;GO:0048588//developmental cell growth;GO:0065008//regulation of biological quality
MSTRG.1310	--	predicted protein [Hordeum vulgare subsp. vulgare] [Hordeum vulgare]	-	-	-	-	-	-	-
MSTRG.13100	--	-	-	-	-	-	-	-	-
MSTRG.13110	--	Os04g0534500 [Oryza sativa Japonica Group]	-	-	-	-	GO:0009528//plastid inner membrane	-	-
MSTRG.13133	--	Anthranilate synthase component I-1, chloroplastic [Hordeum vulgare]	-	-	-	-	-	-	-
MSTRG.1315	--	hypothetical protein D1007_11617 [Hordeum vulgare]	-	-	-	-	-	-	-
MSTRG.13151	--	unnamed protein product [Triticum turgidum subsp. durum] [Triticum turgidum]	-	-	-	-	-	-	-
MSTRG.13153	--	PAX-interacting protein 1 [Hordeum vulgare]	-	-	-	-	-	-	-
MSTRG.13156	--	-	-	-	-	-	-	-	-
MSTRG.1322	--	-	-	-	-	-	-	-	-
MSTRG.13224	--	-	-	-	-	-	-	-	-
MSTRG.13226	--	classical arabinogalactan protein 9-like isoform X2 [Aegilops tauschii subsp. tauschii] [Aegilops tauschii]	-	-	-	-	-	-	-
MSTRG.13227	--	classical arabinogalactan protein 9-like isoform X2 [Aegilops tauschii subsp. tauschii] [Aegilops tauschii]	-	-	-	-	-	-	-
MSTRG.13232	--	-	-	-	-	-	-	-	-
MSTRG.13250	--	E3 ubiquitin-protein ligase RNF14 [Hordeum vulgare]	-	-	-	-	-	-	-
MSTRG.13254	--	predicted protein [Hordeum vulgare subsp. vulgare] [Hordeum vulgare]	-	-	-	-	-	-	-
MSTRG.13262	SEN1	probable helicase senataxin [Aegilops tauschii subsp. tauschii] [Aegilops tauschii]	-	-	-	-	-	-	-
MSTRG.13273	--	-	-	-	-	-	-	-	-
MSTRG.13290	--	Translational activator GCN1 [Triticum urartu]	-	-	-	-	-	-	-
MSTRG.13296	--	hypothetical protein D1007_44036 [Hordeum vulgare]	-	-	-	-	-	-	-
MSTRG.13311	--	predicted protein [Hordeum vulgare subsp. vulgare] [Hordeum vulgare]	-	-	-	-	-	-	-
MSTRG.1333	--	-	-	-	-	-	-	-	-
MSTRG.13334	At1g06760	Os04g0253000, partial [Oryza sativa Japonica Group]	-	-	-	-	GO:0000785//chromatin;GO:0043231//intracellular membrane-bounded organelle	GO:0031490//chromatin DNA binding	GO:0006950//response to stress;GO:0034728//nucleosome organization
MSTRG.13335	--	-	-	-	-	-	-	-	-
MSTRG.13342	--	serine protease HTRA3 [Brachypodium distachyon]	-	-	-	-	-	-	-
MSTRG.13344	--	-	-	-	-	-	-	-	-
MSTRG.13345	--	-	-	-	-	-	-	-	-
MSTRG.13348	--	MAP7 domain-containing protein 1-like [Aegilops tauschii subsp. tauschii] [Aegilops tauschii]	-	-	-	-	-	-	-
MSTRG.13349	CYP704C1	cytochrome P450 704C1-like [Aegilops tauschii subsp. tauschii] [Aegilops tauschii]	-	-	-	-	-	GO:0016491//oxidoreductase activity;GO:0046906//tetrapyrrole binding;GO:0046914//transition metal ion binding	-
MSTRG.13350	--	cell number regulator 6 [Hordeum vulgare]	-	-	-	-	-	-	-
MSTRG.13356	CPK13	Calcium-dependent protein kinase 5 [Ananas comosus]	Organismal Systems	Environmental adaptation	ko04626//Plant-pathogen interaction	K13412	GO:0005911//cell-cell junction;GO:0016020//membrane	GO:0004672//protein kinase activity;GO:0032550//purine ribonucleoside binding;GO:0046872//metal ion binding	GO:0006464//cellular protein modification process;GO:0006796//phosphate-containing compound metabolic process
MSTRG.1336	--	hypothetical protein D1007_43589 [Hordeum vulgare]	-	-	-	-	-	-	-
MSTRG.1337	--	predicted protein [Hordeum vulgare subsp. vulgare] [Hordeum vulgare]	-	-	-	-	-	-	-
MSTRG.13378	--	zinc ion binding [Zea mays]	-	-	-	-	-	-	-
MSTRG.13379	--	-	-	-	-	-	-	-	-
MSTRG.13389	CYP87A3	cytochrome P450 87A3-like [Hordeum vulgare]	-	-	-	-	GO:0043231//intracellular membrane-bounded organelle	GO:0016709//oxidoreductase activity, acting on paired donors, with incorporation or reduction of molecular oxygen, NAD(P)H as one donor, and incorporation of one atom of oxygen;GO:0046872//metal ion binding	GO:0000041//transition metal ion transport;GO:0001101//response to acid chemical;GO:0009267//cellular response to starvation;GO:0015698//inorganic anion transport
MSTRG.13390	CYP87A3	cytochrome P450 87A3-like [Aegilops tauschii subsp. tauschii] [Aegilops tauschii]	-	-	-	-	GO:0043231//intracellular membrane-bounded organelle	GO:0016709//oxidoreductase activity, acting on paired donors, with incorporation or reduction of molecular oxygen, NAD(P)H as one donor, and incorporation of one atom of oxygen;GO:0046906//tetrapyrrole binding;GO:0046914//transition metal ion binding	GO:0000041//transition metal ion transport;GO:0001101//response to acid chemical;GO:0009267//cellular response to starvation;GO:0015698//inorganic anion transport
MSTRG.13402	--	-	-	-	-	-	-	-	-
MSTRG.1342	--	expressed protein [Oryza sativa Japonica Group]	-	-	-	-	-	-	-
MSTRG.13423	--	-	-	-	-	-	-	-	-
MSTRG.13425	--	Dihydroflavonol-4-reductase [Triticum urartu]	-	-	-	-	-	-	-
MSTRG.13432	--	predicted protein [Hordeum vulgare subsp. vulgare] [Hordeum vulgare]	-	-	-	-	-	-	-
MSTRG.13460	--	copia-like retrotransposon polyprotein [Hordeum vulgare]	-	-	-	-	-	-	-
MSTRG.1347	--	-	-	-	-	-	-	-	-
MSTRG.13484	--	Very-long-chain (3R)-3-hydroxyacyl-CoA dehydratase PASTICCINO 2A [Hordeum vulgare]	-	-	-	-	-	-	-
MSTRG.13504	--	-	-	-	-	-	-	-	-
MSTRG.13514	--	AT-hook motif nuclear-localized protein 9-like [Hordeum vulgare]	-	-	-	-	-	-	-
MSTRG.13528	RPS25	40S ribosomal protein S25-2 [Hordeum vulgare]	Genetic Information Processing	Translation	ko03010//Ribosome	K02975	GO:0005911//cell-cell junction;GO:0009536//plastid;GO:0015935//small ribosomal subunit;GO:0031090//organelle membrane	-	GO:0006950//response to stress;GO:0009451//RNA modification;GO:0010467//gene expression
MSTRG.13533	--	-	-	-	-	-	-	-	-
MSTRG.13550	TGD1	protein TRIGALACTOSYLDIACYLGLYCEROL 1, chloroplastic [Hordeum vulgare]	-	-	-	-	GO:0009527//plastid outer membrane;GO:0009528//plastid inner membrane;GO:0031224//intrinsic component of membrane	-	GO:0006089//lactate metabolic process
MSTRG.13551	TGD1	protein TRIGALACTOSYLDIACYLGLYCEROL 1, chloroplastic [Hordeum vulgare]	-	-	-	-	GO:0009527//plastid outer membrane;GO:0009528//plastid inner membrane;GO:0031224//intrinsic component of membrane	-	GO:0006089//lactate metabolic process
MSTRG.13554	--	predicted protein [Hordeum vulgare subsp. vulgare] [Hordeum vulgare]	-	-	-	-	-	-	-
MSTRG.1356	--	uncharacterized LOC4337808 [Oryza sativa Japonica Group]	-	-	-	-	-	-	GO:0000097//sulfur amino acid biosynthetic process;GO:0018205//peptidyl-lysine modification
MSTRG.13574	--	Pollen_Ole_e_I domain-containing protein [Cephalotus follicularis]	-	-	-	-	-	-	-
MSTRG.13603	--	QWRF motif-containing protein 3 [Hordeum vulgare]	-	-	-	-	-	-	-
MSTRG.13607	--	-	-	-	-	-	-	-	-
MSTRG.1362	--	hypothetical protein D1007_39521 [Hordeum vulgare]	-	-	-	-	-	-	-
MSTRG.13639	--	cysteine-rich and transmembrane domain-containing protein WIH2 [Brachypodium distachyon]	-	-	-	-	-	-	-
MSTRG.13652	--	Luminal-binding protein 1 [Hordeum vulgare]	-	-	-	-	-	-	-
MSTRG.13658	--	DENN domain containing protein, expressed [Oryza sativa Japonica Group]	-	-	-	-	-	-	-
MSTRG.13670	--	Polygalacturonase ADPG1 [Hordeum vulgare]	-	-	-	-	-	-	-
MSTRG.13674	--	-	-	-	-	-	-	-	-
MSTRG.13681	RPS11	40S ribosomal protein S11 [Aegilops tauschii subsp. tauschii] [Aegilops tauschii]	Genetic Information Processing	Translation	ko03010//Ribosome	K02949	-	-	-
MSTRG.13705	TPRP-F1	36.4 kDa proline-rich protein [Hordeum vulgare]	-	-	-	-	GO:0005576//extracellular region;GO:0005911//cell-cell junction;GO:0044434//chloroplast part	GO:0005488//binding	-
MSTRG.13724	--	separase [Hordeum vulgare]	-	-	-	-	-	-	-
MSTRG.13726	ABCB25	ABC transporter B family member 25 [Hordeum vulgare]	Environmental Information Processing	Membrane transport	ko02010//ABC transporters	K05663	GO:0005911//cell-cell junction;GO:0015629//actin cytoskeleton;GO:0031224//intrinsic component of membrane;GO:0043231//intracellular membrane-bounded organelle;GO:0044444//cytoplasmic part	GO:0008092//cytoskeletal protein binding;GO:0032550//purine ribonucleoside binding;GO:0042626//ATPase activity, coupled to transmembrane movement of substances	GO:0006928//movement of cell or subcellular component;GO:0015893//drug transport;GO:0016192//vesicle-mediated transport;GO:0043543//protein acylation
MSTRG.13752	--	Speckle-type POZ protein [Hordeum vulgare]	-	-	-	-	-	-	-
MSTRG.1376	--	hypothetical protein D1007_10955 [Hordeum vulgare]	-	-	-	-	-	-	-
MSTRG.13768	--	gag-pol polyprotein [Zea mays]	-	-	-	-	-	-	-
MSTRG.13771	HKT4	high affinity potassium transporter, partial [Hordeum vulgare]	-	-	-	-	-	-	-
MSTRG.13773	--	-	-	-	-	-	-	-	-
MSTRG.13774	--	-	-	-	-	-	-	-	-
MSTRG.13775	--	-	-	-	-	-	-	-	-
MSTRG.13776	--	simiar to ribosomal protein [Oryza sativa Japonica Group]	-	-	-	-	-	-	-
MSTRG.13786	--	-	-	-	-	-	-	-	-
MSTRG.1379	--	-	-	-	-	-	-	-	-
MSTRG.13791	--	Os06g0660400, partial [Oryza sativa Japonica Group]	-	-	-	-	GO:0005623//cell	-	GO:0006605//protein targeting;GO:0007165//signal transduction;GO:0009408//response to heat;GO:0043067//regulation of programmed cell death;GO:0061024//membrane organization
MSTRG.13793	RPL7B	60S ribosomal protein L7-4 [Hordeum vulgare]	Genetic Information Processing	Translation	ko03010//Ribosome	K02937	GO:0005911//cell-cell junction;GO:0009536//plastid;GO:0015934//large ribosomal subunit;GO:0030312//external encapsulating structure;GO:0031090//organelle membrane	-	GO:0009451//RNA modification;GO:0010467//gene expression
MSTRG.13794	--	uncharacterized LOC100382829 isoform X2 [Zea mays]	-	-	-	-	-	-	GO:0003006//developmental process involved in reproduction;GO:0010075//regulation of meristem growth;GO:0010564//regulation of cell cycle process
MSTRG.13798	WRI1	Ethylene-responsive transcription factor WRI1 [Triticum urartu]	-	-	-	-	GO:0043231//intracellular membrane-bounded organelle	-	GO:0010468//regulation of gene expression;GO:0034645//cellular macromolecule biosynthetic process
MSTRG.1380	--	-	-	-	-	-	-	-	-
MSTRG.13819	--	-	-	-	-	-	-	-	-
MSTRG.1383	--	-	-	-	-	-	-	-	-
MSTRG.13837	--	leucine-rich repeat extensin-like protein 3 [Hordeum vulgare]	-	-	-	-	-	-	-
MSTRG.13838	--	leucine-rich repeat extensin-like protein 3 [Hordeum vulgare]	-	-	-	-	-	-	GO:0007275//multicellular organism development;GO:0010817//regulation of hormone levels;GO:0016043//cellular component organization;GO:0016049//cell growth;GO:0044238//primary metabolic process;GO:0048869//cellular developmental process;GO:0060560//developmental growth involved in morphogenesis;GO:1901576//organic substance biosynthetic process
MSTRG.13843	Os04g0602400	maltose excess protein 1-like, chloroplastic [Aegilops tauschii subsp. tauschii] [Aegilops tauschii]	-	-	-	-	GO:0009528//plastid inner membrane;GO:0031224//intrinsic component of membrane	GO:0015154//disaccharide transmembrane transporter activity	GO:0005982//starch metabolic process;GO:0005984//disaccharide metabolic process;GO:0006090//pyruvate metabolic process;GO:0006739//NADP metabolic process;GO:0006873//cellular ion homeostasis;GO:0009628//response to abiotic stimulus;GO:0009893//positive regulation of metabolic process;GO:0019758//glycosinolate biosynthetic process;GO:0030001//metal ion transport;GO:0051707//response to other organ…
MSTRG.13854	MORF5	multiple organellar RNA editing factor 2, chloroplastic [Hordeum vulgare]	-	-	-	-	GO:0009526//plastid envelope	GO:0019787//ubiquitin-like protein transferase activity;GO:0046914//transition metal ion binding	GO:0000478//endonucleolytic cleavage involved in rRNA processing;GO:0006355//regulation of transcription, DNA-templated;GO:0009658//chloroplast organization;GO:0009668//plastid membrane organization;GO:0009887//animal organ morphogenesis;GO:0031399//regulation of protein modification process;GO:0032446//protein modification by small protein conjugation;GO:0044743//protein transmembrane import int…
MSTRG.13855	MORF2	multiple organellar RNA editing factor 2, chloroplastic [Hordeum vulgare]	-	-	-	-	GO:0009526//plastid envelope	GO:0019787//ubiquitin-like protein transferase activity;GO:0046914//transition metal ion binding	GO:0000478//endonucleolytic cleavage involved in rRNA processing;GO:0006355//regulation of transcription, DNA-templated;GO:0009658//chloroplast organization;GO:0009668//plastid membrane organization;GO:0009887//animal organ morphogenesis;GO:0031399//regulation of protein modification process;GO:0032446//protein modification by small protein conjugation;GO:0044743//protein transmembrane import int…
MSTRG.13866	NDA1	internal alternative NAD(P)H-ubiquinone oxidoreductase A1, mitochondrial-like [Hordeum vulgare]	-	-	-	-	-	-	-
MSTRG.13870	--	-	-	-	-	-	-	-	-
MSTRG.13871	--	-	-	-	-	-	-	-	-
MSTRG.13872	--	endochitinase A-like [Hordeum vulgare]	-	-	-	-	-	-	-
MSTRG.13873	--	endochitinase A-like [Hordeum vulgare]	-	-	-	-	-	-	-
MSTRG.13880	--	Phosphoenolpyruvate carboxylase kinase 1 [Triticum urartu]	-	-	-	-	-	GO:0004672//protein kinase activity;GO:0032550//purine ribonucleoside binding	GO:0006464//cellular protein modification process;GO:0006796//phosphate-containing compound metabolic process
MSTRG.13886	--	OSJNBa0053K19.25 [Oryza sativa Japonica Group]	-	-	-	-	-	-	-
MSTRG.13898	--	hypothetical protein BRADI_5g20422v3 [Brachypodium distachyon]	-	-	-	-	-	-	-
MSTRG.13901	CYP716B1	cytochrome P450 716B1-like [Aegilops tauschii subsp. tauschii] [Aegilops tauschii]	-	-	-	-	-	GO:0016491//oxidoreductase activity;GO:0046872//metal ion binding	-
MSTRG.13902	CYP716B1	cytochrome P450 716B1-like [Aegilops tauschii subsp. tauschii] [Aegilops tauschii]	-	-	-	-	-	GO:0016491//oxidoreductase activity;GO:0046872//metal ion binding;GO:0046906//tetrapyrrole binding	-
MSTRG.13904	PR4	wound-induced basic protein [Brachypodium distachyon]	-	-	-	-	GO:0043231//intracellular membrane-bounded organelle;GO:0044444//cytoplasmic part	-	GO:0009725//response to hormone
MSTRG.13905	--	unnamed protein product [Triticum turgidum subsp. durum] [Triticum turgidum]	-	-	-	-	-	-	-
MSTRG.13921	--	predicted protein [Hordeum vulgare subsp. vulgare] [Hordeum vulgare]	-	-	-	-	-	-	-
MSTRG.13930	--	-	-	-	-	-	-	-	-
MSTRG.13938	--	trichohyalin-like isoform X2 [Aegilops tauschii subsp. tauschii] [Aegilops tauschii]	-	-	-	-	-	-	-
MSTRG.13946	AE7	protein AE7 [Hordeum vulgare]	-	-	-	-	-	-	-
MSTRG.13947	At3g17800	UV-B-induced protein [Hordeum vulgare]	-	-	-	-	GO:0009532//plastid stroma	-	GO:0006468//protein phosphorylation;GO:0009887//animal organ morphogenesis;GO:0043269//regulation of ion transport;GO:0048869//cellular developmental process
MSTRG.13959	--	hypothetical protein D1007_44122 [Hordeum vulgare]	-	-	-	-	-	-	-
MSTRG.13962	--	-	-	-	-	-	-	-	-
MSTRG.13965	BIG3	Brefeldin A-inhibited guanine nucleotide-exchange protein 2 [Hordeum vulgare]	Cellular Processes	Transport and catabolism	ko04144//Endocytosis	K18442	-	-	-
MSTRG.13980	--	transcription factor GTE2-like [Aegilops tauschii subsp. tauschii] [Aegilops tauschii]	-	-	-	-	-	-	-
MSTRG.13984	--	Protein ALWAYS EARLY 3 [Triticum urartu]	-	-	-	-	-	-	-
MSTRG.13986	--	yellow rust resistance protein 5a [Triticum aestivum]	-	-	-	-	-	-	-
MSTRG.13990	CLPB1	Chaperone protein ClpB1 [Zea mays]	-	-	-	-	GO:0009526//plastid envelope;GO:0009532//plastid stroma	GO:0017111//nucleoside-triphosphatase activity;GO:0032550//purine ribonucleoside binding	GO:0000302//response to reactive oxygen species;GO:0006417//regulation of translation;GO:0009408//response to heat;GO:0009642//response to light intensity;GO:0033554//cellular response to stress
MSTRG.13991	--	-	-	-	-	-	-	-	-
MSTRG.13999	--	-	-	-	-	-	-	-	-
MSTRG.14008	CYP71C2	indolin-2-one monooxygenase-like [Aegilops tauschii subsp. tauschii] [Aegilops tauschii]	Metabolism;Metabolism	Global and overview maps;Biosynthesis of other secondary metabolites	ko01110//Biosynthesis of secondary metabolites;ko00402//Benzoxazinoid biosynthesis	K13224;K13224	GO:0016020//membrane;GO:0043231//intracellular membrane-bounded organelle	GO:0016709//oxidoreductase activity, acting on paired donors, with incorporation or reduction of molecular oxygen, NAD(P)H as one donor, and incorporation of one atom of oxygen;GO:0046872//metal ion binding	-
MSTRG.1402	--	Leucoanthocyanidin reductase [Hordeum vulgare]	-	-	-	-	-	-	-
MSTRG.14020	--	-	-	-	-	-	-	-	-
MSTRG.14025	CYP71D55	premnaspirodiene oxygenase-like [Aegilops tauschii subsp. tauschii] [Aegilops tauschii]	-	-	-	-	GO:0043231//intracellular membrane-bounded organelle	GO:0016491//oxidoreductase activity;GO:0046872//metal ion binding;GO:0046906//tetrapyrrole binding	-
MSTRG.14056	--	30S ribosomal protein S11 [Triticum urartu]	Genetic Information Processing	Translation	ko03010//Ribosome	K02948	GO:0009536//plastid	GO:0003723//RNA binding	GO:0009059//macromolecule biosynthetic process;GO:0010467//gene expression;GO:0034654//nucleobase-containing compound biosynthetic process;GO:0044260//cellular macromolecule metabolic process
MSTRG.1406	--	protein CHUP1, chloroplastic-like [Hordeum vulgare]	-	-	-	-	-	-	-
MSTRG.14072	--	hypothetical protein D1007_59243 [Hordeum vulgare]	-	-	-	-	-	-	-
MSTRG.14083	--	Os05g0131900, partial [Oryza sativa Japonica Group]	-	-	-	-	-	-	-
MSTRG.14084	ASP1	guanosine nucleotide diphosphate dissociation inhibitor 1-like [Hordeum vulgare]	Genetic Information Processing	Translation	ko03013//RNA transport	K14300	GO:0044429//mitochondrial part	GO:0043168//anion binding;GO:0046914//transition metal ion binding;GO:0070546//L-phenylalanine aminotransferase activity	GO:0006221//pyrimidine nucleotide biosynthetic process;GO:0008104//protein localization;GO:0009064//glutamine family amino acid metabolic process;GO:0009066//aspartate family amino acid metabolic process;GO:0019222//regulation of metabolic process;GO:0043648//dicarboxylic acid metabolic process
MSTRG.14087	--	Nuclear pore complex protein [Hordeum vulgare]	-	-	-	-	-	-	-
MSTRG.14099	--	protein ALP1-like [Aegilops tauschii subsp. tauschii] [Aegilops tauschii]	-	-	-	-	-	-	-
MSTRG.14112	--	Cytokinin-O-glucosyltransferase 3 [Hordeum vulgare]	-	-	-	-	-	GO:0016757//transferase activity, transferring glycosyl groups	-
MSTRG.14118	RLCK176	Protein kinase APK1B, chloroplastic [Hordeum vulgare]	-	-	-	-	-	GO:0004672//protein kinase activity;GO:0032550//purine ribonucleoside binding	GO:0006464//cellular protein modification process;GO:0006796//phosphate-containing compound metabolic process;GO:0009620//response to fungus;GO:0009625//response to insect
MSTRG.14129	--	copia protein (gag-int-pol protein) [Trifolium pratense]	-	-	-	-	-	-	-
MSTRG.14173	--	-	-	-	-	-	-	-	-
MSTRG.14196	At4g27595	WEB family protein At5g16730, chloroplastic-like [Aegilops tauschii subsp. tauschii] [Aegilops tauschii]	-	-	-	-	-	-	-
MSTRG.14205	--	E3 ubiquitin-protein ligase RNF14 [Hordeum vulgare]	-	-	-	-	-	GO:0043169//cation binding	GO:0006464//cellular protein modification process;GO:0009607//response to biotic stimulus;GO:0034645//cellular macromolecule biosynthetic process
MSTRG.14206	--	leiomodin-2-like [Aegilops tauschii subsp. tauschii] [Aegilops tauschii]	-	-	-	-	-	-	-
MSTRG.14210	--	OSJNBb0016D16.9 [Oryza sativa Japonica Group]	-	-	-	-	-	-	-
MSTRG.14228	At1g71810	Ubiquinone biosynthesis protein ubiB [Zea mays]	-	-	-	-	GO:0009536//plastid;GO:0016020//membrane	GO:0016772//transferase activity, transferring phosphorus-containing groups;GO:0032550//purine ribonucleoside binding	GO:0006464//cellular protein modification process;GO:0006796//phosphate-containing compound metabolic process
MSTRG.1423	Os01g0969100	UDP-D-apiose/UDP-D-xylose synthase [Hordeum vulgare]	-	-	-	-	-	GO:0005488//binding	-
MSTRG.14240	--	Ubiquitin carboxyl-terminal hydrolase 9 [Hordeum vulgare]	-	-	-	-	-	-	-
MSTRG.14253	--	predicted protein [Hordeum vulgare subsp. vulgare] [Hordeum vulgare]	-	-	-	-	-	-	-
MSTRG.14260	--	-	-	-	-	-	-	-	-
MSTRG.14266	--	-	-	-	-	-	-	-	-
MSTRG.14271	--	myb-like protein X [Aegilops tauschii subsp. tauschii] [Aegilops tauschii]	-	-	-	-	-	-	-
MSTRG.14295	--	-	-	-	-	-	-	-	-
MSTRG.14305	--	LOW QUALITY PROTEIN: UPF0496 protein 1-like [Phalaenopsis equestris]	-	-	-	-	-	-	-
MSTRG.14308	--	hypothetical protein TRIUR3_06138 [Triticum urartu]	-	-	-	-	-	-	-
MSTRG.14317	--	Fourf gag/pol protein [Zea mays]	-	-	-	-	-	-	-
MSTRG.14326	--	uncharacterized protein Os04g0629400-like [Aegilops tauschii subsp. tauschii] [Aegilops tauschii]	-	-	-	-	-	-	-
MSTRG.14327	--	-	-	-	-	-	-	-	-
MSTRG.14329	--	-	-	-	-	-	-	-	-
MSTRG.14346	--	predicted protein [Hordeum vulgare subsp. vulgare] [Hordeum vulgare]	-	-	-	-	-	-	-
MSTRG.14348	ANR	Anthocyanidin reductase [Triticum urartu]	Metabolism;Metabolism;Metabolism	Global and overview maps;Global and overview maps;Biosynthesis of other secondary metabolites	ko01100//Metabolic pathways;ko01110//Biosynthesis of secondary metabolites;ko00941//Flavonoid biosynthesis	K08695;K08695;K08695	-	GO:0016614//oxidoreductase activity, acting on CH-OH group of donors;GO:0016628//oxidoreductase activity, acting on the CH-CH group of donors, NAD or NADP as acceptor;GO:0048037//cofactor binding	GO:0008202//steroid metabolic process;GO:0009812//flavonoid metabolic process;GO:0009890//negative regulation of biosynthetic process
MSTRG.14353	--	endonuclease 8-like 3 [Aegilops tauschii subsp. tauschii] [Aegilops tauschii]	-	-	-	-	-	-	-
MSTRG.14357	MED15A	mediator of RNA polymerase II transcription subunit 15a-like isoform X1 [Aegilops tauschii subsp. tauschii] [Aegilops tauschii]	-	-	-	-	-	-	-
MSTRG.14361	--	-	-	-	-	-	-	-	-
MSTRG.14372	--	hypothetical protein D1007_39622 [Hordeum vulgare]	-	-	-	-	-	-	-
MSTRG.14373	--	glutathione S-transferase T3-like [Hordeum vulgare]	-	-	-	-	-	-	-
MSTRG.1439	--	-	-	-	-	-	-	-	-
MSTRG.14390	PCMP-A2	RRP15-like protein [Hordeum vulgare]	-	-	-	-	GO:0043231//intracellular membrane-bounded organelle;GO:0043232//intracellular non-membrane-bounded organelle	-	GO:0009451//RNA modification
MSTRG.14423	--	ulp1+protease+family [Oryza glaberrima]	-	-	-	-	-	-	-
MSTRG.14424	--	ubiquitin-like-specific protease ESD4 [Hordeum vulgare]	-	-	-	-	-	-	-
MSTRG.14428	--	cytochrome c oxidase-assembly factor COX23, mitochondrial [Aegilops tauschii subsp. tauschii] [Aegilops tauschii]	-	-	-	-	GO:0043231//intracellular membrane-bounded organelle	-	GO:0006281//DNA repair
MSTRG.14436	--	-	-	-	-	-	-	-	-
MSTRG.14440	--	-	-	-	-	-	-	-	-
MSTRG.14446	--	-	-	-	-	-	-	-	-
MSTRG.1445	--	-	-	-	-	-	-	-	-
MSTRG.14457	CPN60A1	RuBisCO large subunit-binding protein subunit alpha, chloroplastic [Hordeum vulgare]	-	-	-	-	GO:0005576//extracellular region;GO:0005840//ribosome;GO:0009526//plastid envelope;GO:0009532//plastid stroma	GO:0032550//purine ribonucleoside binding	GO:0003006//developmental process involved in reproduction;GO:0006457//protein folding;GO:0009058//biosynthetic process;GO:0009657//plastid organization
MSTRG.1446	--	predicted protein [Hordeum vulgare subsp. vulgare] [Hordeum vulgare]	-	-	-	-	-	-	-
MSTRG.14466	CYP76C2	Cytochrome P450 76C4 [Hordeum vulgare]	-	-	-	-	-	-	-
MSTRG.14470	RIOK1	Serine/threonine-protein kinase RIO1 [Triticum urartu]	Genetic Information Processing	Translation	ko03008//Ribosome biogenesis in eukaryotes	K07178	GO:0043231//intracellular membrane-bounded organelle	GO:0004672//protein kinase activity;GO:0032550//purine ribonucleoside binding	GO:0006464//cellular protein modification process;GO:0006796//phosphate-containing compound metabolic process
MSTRG.1448	--	Os08g0215200, partial [Oryza sativa Japonica Group]	-	-	-	-	-	-	-
MSTRG.14482	--	Protein IQ-DOMAIN 32 [Hordeum vulgare]	-	-	-	-	-	-	-
MSTRG.14497	--	-	-	-	-	-	-	-	-
MSTRG.14505	--	-	-	-	-	-	-	-	-
MSTRG.1451	--	-	-	-	-	-	-	-	-
MSTRG.14515	--	proline-rich receptor-like protein kinase PERK9 [Aegilops tauschii subsp. tauschii] [Aegilops tauschii]	-	-	-	-	-	-	-
MSTRG.14517	--	-	-	-	-	-	-	-	-
MSTRG.14521	MED13	mediator of RNA polymerase II transcription subunit 13-like isoform X2 [Aegilops tauschii subsp. tauschii] [Aegilops tauschii]	-	-	-	-	-	-	GO:0006351//transcription, DNA-templated;GO:2000026//regulation of multicellular organismal development
MSTRG.14522	MBD9	methyl-CpG-binding domain-containing protein 9-like [Aegilops tauschii subsp. tauschii] [Aegilops tauschii]	-	-	-	-	-	-	-
MSTRG.14523	--	-	-	-	-	-	-	-	-
MSTRG.14525	MBD9	Methyl-CpG-binding domain-containing protein 9 [Hordeum vulgare]	-	-	-	-	GO:0005911//cell-cell junction;GO:0043231//intracellular membrane-bounded organelle	GO:0005515//protein binding;GO:0090595//acetyl-CoA:L-lysine N6-acetyltransferase	GO:0001763//morphogenesis of a branching structure;GO:0003006//developmental process involved in reproduction;GO:0009648//photoperiodism;GO:0010468//regulation of gene expression;GO:0016573//histone acetylation;GO:0048468//cell development;GO:0048731//system development;GO:0090558//plant epidermis development
MSTRG.14535	--	-	-	-	-	-	-	-	-
MSTRG.14537	--	protein FAR1-RELATED SEQUENCE 5-like [Aegilops tauschii subsp. tauschii] [Aegilops tauschii]	-	-	-	-	-	-	-
MSTRG.14542	MED7A	mediator of RNA polymerase II transcription subunit 7a-like [Aegilops tauschii subsp. tauschii] [Aegilops tauschii]	-	-	-	-	GO:0043231//intracellular membrane-bounded organelle	GO:0005488//binding	GO:0006355//regulation of transcription, DNA-templated
MSTRG.14545	--	E3 ubiquitin-protein ligase RNF14 [Brachypodium distachyon]	-	-	-	-	-	-	-
MSTRG.14547	--	ML domain protein isoform X1 [Zea mays]	-	-	-	-	-	-	-
MSTRG.14562	--	ankyrin-1-like [Aegilops tauschii subsp. tauschii] [Aegilops tauschii]	-	-	-	-	-	-	-
MSTRG.14563	--	Ankyrin-1 [Triticum urartu]	-	-	-	-	-	-	-
MSTRG.14564	--	ankyrin-1-like [Aegilops tauschii subsp. tauschii] [Aegilops tauschii]	-	-	-	-	-	-	-
MSTRG.14602	--	reverse transcriptase [Gossypium australe]	-	-	-	-	-	-	-
MSTRG.14637	--	Patatin-3-Kuras 1 [Hordeum vulgare]	-	-	-	-	-	-	-
MSTRG.14644	CYP72A15	Secologanin synthase [Hordeum vulgare]	-	-	-	-	-	GO:0016491//oxidoreductase activity;GO:0046906//tetrapyrrole binding;GO:0046914//transition metal ion binding	-
MSTRG.1465	Os08g0360100	Lipoamide acyltransferase component of branched-chain alpha-keto acid dehydrogenase complex [Hordeum vulgare]	-	-	-	-	GO:0009532//plastid stroma;GO:0032991//protein-containing complex;GO:0044429//mitochondrial part	GO:0003676//nucleic acid binding;GO:0030523//dihydrolipoamide S-acyltransferase activity;GO:0046914//transition metal ion binding	GO:0000377//RNA splicing, via transesterification reactions with bulged adenosine as nucleophile;GO:0006631//fatty acid metabolic process;GO:0009267//cellular response to starvation;GO:0009642//response to light intensity;GO:0009746//response to hexose;GO:0010608//posttranscriptional regulation of gene expression;GO:0034285//response to disaccharide;GO:0035337//fatty-acyl-CoA metabolic process
MSTRG.14650	--	protein FAR1-RELATED SEQUENCE 5-like [Aegilops tauschii subsp. tauschii] [Aegilops tauschii]	-	-	-	-	-	-	-
MSTRG.14651	--	protein FAR1-RELATED SEQUENCE 5-like [Aegilops tauschii subsp. tauschii] [Aegilops tauschii]	-	-	-	-	-	-	-
MSTRG.14653	--	Reticuline oxidase [Triticum urartu]	-	-	-	-	-	-	-
MSTRG.14666	--	-	-	-	-	-	-	-	-
MSTRG.14669	At5g03980	GDSL esterase/lipase [Hordeum vulgare]	-	-	-	-	GO:0043231//intracellular membrane-bounded organelle	GO:0016787//hydrolase activity	-
MSTRG.14670	--	Monothiol glutaredoxin-S6 [Hordeum vulgare]	-	-	-	-	-	-	-
MSTRG.14673	mycbp	C-Myc-binding protein homolog [Aegilops tauschii subsp. tauschii] [Aegilops tauschii]	-	-	-	-	GO:0043231//intracellular membrane-bounded organelle	GO:0042578//phosphoric ester hydrolase activity	GO:0010468//regulation of gene expression
MSTRG.14685	--	alpha-1,2-galactosyltransferase gmh3-like [Aegilops tauschii subsp. tauschii] [Aegilops tauschii]	-	-	-	-	-	-	GO:0046474//glycerophospholipid biosynthetic process;GO:0051276//chromosome organization
MSTRG.1470	CYP71C4	Cytochrome P450 71C1 [Hordeum vulgare]	-	-	-	-	GO:0016020//membrane;GO:0043231//intracellular membrane-bounded organelle	GO:0016709//oxidoreductase activity, acting on paired donors, with incorporation or reduction of molecular oxygen, NAD(P)H as one donor, and incorporation of one atom of oxygen;GO:0046906//tetrapyrrole binding;GO:0046914//transition metal ion binding	-
MSTRG.14702	--	unnamed protein product [Triticum turgidum subsp. durum] [Triticum turgidum]	-	-	-	-	-	-	-
MSTRG.14703	--	Glucan endo-1,3-beta-glucosidase GIII [Hordeum vulgare]	-	-	-	-	-	-	-
MSTRG.14710	--	probable inactive receptor kinase RLK902 [Aegilops tauschii subsp. tauschii] [Aegilops tauschii]	-	-	-	-	GO:0005618//cell wall;GO:0005911//cell-cell junction;GO:0016020//membrane	GO:0004672//protein kinase activity;GO:0032550//purine ribonucleoside binding	GO:0000226//microtubule cytoskeleton organization;GO:0006464//cellular protein modification process;GO:0006637//acyl-CoA metabolic process;GO:0006796//phosphate-containing compound metabolic process;GO:0007167//enzyme linked receptor protein signaling pathway;GO:0009653//anatomical structure morphogenesis;GO:0016129//phytosteroid biosynthetic process;GO:0032535//regulation of cellular component s…
MSTRG.14711	--	uncharacterized protein LOC109784719 [Aegilops tauschii subsp. tauschii] [Aegilops tauschii]	-	-	-	-	-	-	-
MSTRG.14724	--	Eukaryotic translation initiation factor 3 subunit I [Triticum urartu]	-	-	-	-	-	-	-
MSTRG.14725	--	-	-	-	-	-	-	-	-
MSTRG.14728	--	LEAF RUST 10 DISEASE-RESISTANCE LOCUS RECEPTOR-LIKE PROTEIN KINASE-like 2.1 [Aegilops tauschii subsp. tauschii] [Aegilops tauschii]	-	-	-	-	-	-	-
MSTRG.14731	SCP2	Peroxisomal multifunctional enzyme type 2 [Hordeum vulgare]	-	-	-	-	GO:0042579//microbody	GO:0005496//steroid binding	GO:0003006//developmental process involved in reproduction;GO:0006081//cellular aldehyde metabolic process;GO:0006869//lipid transport;GO:0006996//organelle organization;GO:0009062//fatty acid catabolic process;GO:0009685//gibberellin metabolic process;GO:0010476//gibberellin mediated signaling pathway
MSTRG.14739	MED20A	mediator of RNA polymerase II transcription subunit 20a-like [Aegilops tauschii subsp. tauschii] [Aegilops tauschii]	-	-	-	-	GO:0043231//intracellular membrane-bounded organelle	-	GO:0006351//transcription, DNA-templated
MSTRG.1474	RPS4	40S ribosomal protein S4 [Aegilops tauschii subsp. tauschii] [Aegilops tauschii]	Genetic Information Processing	Translation	ko03010//Ribosome	K02987	GO:0009536//plastid;GO:0015935//small ribosomal subunit;GO:0031090//organelle membrane	GO:0003723//RNA binding;GO:0005198//structural molecule activity	GO:0006221//pyrimidine nucleotide biosynthetic process;GO:0009451//RNA modification;GO:0010467//gene expression
MSTRG.14742	NRPB1	DNA-directed RNA polymerase II subunit RPB1 [Hordeum vulgare]	Genetic Information Processing	Transcription	ko03020//RNA polymerase	K03006	GO:0044451//nucleoplasm part	GO:0016757//transferase activity, transferring glycosyl groups;GO:0034062//5'-3' RNA polymerase activity;GO:0043169//cation binding	GO:0006351//transcription, DNA-templated
MSTRG.14744	MER3	ATP-dependent DNA helicase MER3 homolog [Aegilops tauschii subsp. tauschii] [Aegilops tauschii]	-	-	-	-	-	GO:0004386//helicase activity;GO:0036094//small molecule binding;GO:0097159//organic cyclic compound binding;GO:1901363//heterocyclic compound binding	GO:0006310//DNA recombination;GO:0007059//chromosome segregation;GO:0051276//chromosome organization;GO:1903046//meiotic cell cycle process
MSTRG.14746	--	PH01B001I13.11 [Phyllostachys edulis]	-	-	-	-	-	-	-
MSTRG.14749	--	-	-	-	-	-	-	-	-
MSTRG.14750	--	-	-	-	-	-	-	-	-
MSTRG.14757	--	probable H/ACA ribonucleoprotein complex subunit 1 [Aegilops tauschii subsp. tauschii] [Aegilops tauschii]	-	-	-	-	-	-	-
MSTRG.14782	--	-	-	-	-	-	-	-	-
MSTRG.14785	--	Arginyl-tRNA synthetase [Hordeum vulgare]	-	-	-	-	-	-	-
MSTRG.14796	--	hypothetical protein BRADI_5g23936v3 [Brachypodium distachyon]	-	-	-	-	-	-	-
MSTRG.14799	--	-	-	-	-	-	-	-	-
MSTRG.14803	--	OSJNBa0084K20.2 [Oryza sativa Japonica Group]	-	-	-	-	-	-	-
MSTRG.14831	--	PP2A regulatory subunit TAP46 [Dichanthelium oligosanthes]	-	-	-	-	-	-	-
MSTRG.14841	ITPK3	golgin subfamily A member 4-like [Hordeum vulgare]	-	-	-	-	GO:0043231//intracellular membrane-bounded organelle	-	-
MSTRG.14853	--	H0423H10.10 [Oryza sativa]	-	-	-	-	-	-	-
MSTRG.14854	--	predicted protein [Hordeum vulgare subsp. vulgare] [Hordeum vulgare]	-	-	-	-	-	-	-
MSTRG.1487	TOC159	translocase of chloroplast 159, chloroplastic isoform X1 [Aegilops tauschii subsp. tauschii] [Aegilops tauschii]	-	-	-	-	-	GO:0016787//hydrolase activity	-
MSTRG.14870	AER	2-alkenal reductase (NADP(+)-dependent) [Setaria italica]	-	-	-	-	-	GO:0004553//hydrolase activity, hydrolyzing O-glycosyl compounds;GO:0016491//oxidoreductase activity;GO:0046914//transition metal ion binding	GO:0000904//cell morphogenesis involved in differentiation;GO:0006928//movement of cell or subcellular component;GO:0006950//response to stress;GO:0007010//cytoskeleton organization;GO:0009664//plant-type cell wall organization;GO:0044238//primary metabolic process
MSTRG.14871	--	protein IQ-DOMAIN 1-like isoform X2 [Aegilops tauschii subsp. tauschii] [Aegilops tauschii]	-	-	-	-	-	-	-
MSTRG.14875	AER	CCR4-NOT transcription complex subunit 3 [Hordeum vulgare]	-	-	-	-	-	GO:0004553//hydrolase activity, hydrolyzing O-glycosyl compounds;GO:0016628//oxidoreductase activity, acting on the CH-CH group of donors, NAD or NADP as acceptor;GO:0046914//transition metal ion binding	GO:0000904//cell morphogenesis involved in differentiation;GO:0006928//movement of cell or subcellular component;GO:0007010//cytoskeleton organization;GO:0009664//plant-type cell wall organization;GO:0044238//primary metabolic process
MSTRG.14879	NRPD2	DNA-directed RNA polymerases IV and V subunit 2-like [Aegilops tauschii subsp. tauschii] [Aegilops tauschii]	-	-	-	-	GO:0000790//nuclear chromatin;GO:0044451//nucleoplasm part;GO:0055029//nuclear DNA-directed RNA polymerase complex	GO:0001882//nucleoside binding;GO:0003676//nucleic acid binding;GO:0034062//5'-3' RNA polymerase activity;GO:0043169//cation binding	GO:0002682//regulation of immune system process;GO:0006305//DNA alkylation;GO:0009620//response to fungus;GO:0016441//posttranscriptional gene silencing;GO:0034645//cellular macromolecule biosynthetic process;GO:0070918//production of small RNA involved in gene silencing by RNA
MSTRG.1488	--	myb-related transcription factor, partner of profilin-like [Aegilops tauschii subsp. tauschii] [Aegilops tauschii]	-	-	-	-	-	-	-
MSTRG.14880	NRPD2	DNA-directed RNA polymerases IV and V subunit 2-like [Aegilops tauschii subsp. tauschii] [Aegilops tauschii]	-	-	-	-	GO:0000790//nuclear chromatin;GO:0044451//nucleoplasm part;GO:0055029//nuclear DNA-directed RNA polymerase complex	GO:0001882//nucleoside binding;GO:0003676//nucleic acid binding;GO:0034062//5'-3' RNA polymerase activity	GO:0002682//regulation of immune system process;GO:0006305//DNA alkylation;GO:0009620//response to fungus;GO:0016441//posttranscriptional gene silencing;GO:0034645//cellular macromolecule biosynthetic process;GO:0070918//production of small RNA involved in gene silencing by RNA
MSTRG.14887	--	OSJNBb0016D16.9 [Oryza sativa Japonica Group]	-	-	-	-	-	-	-
MSTRG.14901	--	Os04g0639000 [Oryza sativa Japonica Group]	-	-	-	-	-	-	-
MSTRG.14902	--	-	-	-	-	-	-	-	-
MSTRG.1492	At1g79820	probable plastidic glucose transporter 3 isoform X2 [Aegilops tauschii subsp. tauschii] [Aegilops tauschii]	-	-	-	-	GO:0031224//intrinsic component of membrane;GO:0031984//organelle subcompartment;GO:0042170//plastid membrane	GO:0016491//oxidoreductase activity	GO:0003002//regionalization;GO:0003006//developmental process involved in reproduction;GO:0006812//cation transport;GO:0009653//anatomical structure morphogenesis;GO:0009799//specification of symmetry;GO:0050789//regulation of biological process
MSTRG.14935	--	rust resistance kinase Lr10-like [Aegilops tauschii subsp. tauschii] [Aegilops tauschii]	-	-	-	-	-	-	-
MSTRG.14937	--	Disease resistance RPP13-like protein 4 [Hordeum vulgare]	-	-	-	-	-	-	-
MSTRG.14950	--	CAP-Gly domain-containing linker protein 1 isoform X4 [Brachypodium distachyon]	-	-	-	-	-	-	-
MSTRG.14967	--	receptor-like protein kinase FERONIA [Hordeum vulgare]	-	-	-	-	-	-	-
MSTRG.14973	--	-	-	-	-	-	-	-	-
MSTRG.14979	UDP-GALT1	UDP-galactose transporter 1-like [Hordeum vulgare]	-	-	-	-	GO:0031224//intrinsic component of membrane;GO:0043231//intracellular membrane-bounded organelle	GO:0008514//organic anion transmembrane transporter activity;GO:0015165//pyrimidine nucleotide-sugar transmembrane transporter activity;GO:0036080//purine nucleotide-sugar transmembrane transporter activity;GO:0043169//cation binding	GO:0015851//nucleobase transport
MSTRG.14982	--	-	-	-	-	-	-	-	-
MSTRG.14985	--	-	-	-	-	-	-	-	-
MSTRG.14990	CRK10	G-type lectin S-receptor-like serine/threonine-protein kinase B120 isoform X2 [Brachypodium distachyon]	-	-	-	-	GO:0043231//intracellular membrane-bounded organelle	GO:0016301//kinase activity	GO:0009987//cellular process
MSTRG.15006	--	-	-	-	-	-	-	-	-
MSTRG.15009	--	-	-	-	-	-	-	-	-
MSTRG.15011	F3H-3	Hyoscyamine 6-dioxygenase [Hordeum vulgare]	-	-	-	-	-	-	-
MSTRG.15019	HIPP39	heavy metal-associated isoprenylated plant protein 39-like [Aegilops tauschii subsp. tauschii] [Aegilops tauschii]	-	-	-	-	-	GO:0043169//cation binding	-
MSTRG.15022	--	Seven transmembrane domain-containing tyrosine-protein kinase 1 [Triticum urartu]	-	-	-	-	GO:0016020//membrane	GO:0004672//protein kinase activity	GO:0006468//protein phosphorylation;GO:0007165//signal transduction;GO:0010646//regulation of cell communication
MSTRG.15032	--	-	-	-	-	-	-	-	-
MSTRG.15041	--	Cysteine-rich receptor-like protein kinase 26 [Hordeum vulgare]	-	-	-	-	-	-	-
MSTRG.15061	--	zinc finger protein ZPR1-like [Aegilops tauschii subsp. tauschii] [Aegilops tauschii]	-	-	-	-	-	-	-
MSTRG.15069	--	C2 domain-containing protein [Hordeum vulgare]	-	-	-	-	-	-	-
MSTRG.1507	--	predicted protein [Hordeum vulgare subsp. vulgare] [Hordeum vulgare]	-	-	-	-	-	-	-
MSTRG.15081	--	hypothetical protein TRIUR3_07536 [Triticum urartu]	-	-	-	-	-	-	-
MSTRG.15097	--	-	-	-	-	-	-	-	-
MSTRG.15109	MED16	mediator of RNA polymerase II transcription subunit 16 [Hordeum vulgare]	-	-	-	-	GO:0043231//intracellular membrane-bounded organelle	-	GO:0000904//cell morphogenesis involved in differentiation;GO:0002833//positive regulation of response to biotic stimulus;GO:0007015//actin filament organization;GO:0007623//circadian rhythm;GO:0009409//response to cold;GO:0009867//jasmonic acid mediated signaling pathway;GO:0010053//root epidermal cell differentiation;GO:0010468//regulation of gene expression;GO:0018205//peptidyl-lysine modifica…
MSTRG.15110	IAA14	Auxin-responsive protein [Hordeum vulgare]	Environmental Information Processing	Signal transduction	ko04075//Plant hormone signal transduction	K14484	GO:0043231//intracellular membrane-bounded organelle	GO:0005515//protein binding	GO:0009725//response to hormone;GO:0010608//posttranscriptional regulation of gene expression;GO:0014070//response to organic cyclic compound;GO:0034645//cellular macromolecule biosynthetic process;GO:0050794//regulation of cellular process
MSTRG.15119	--	-	-	-	-	-	-	-	-
MSTRG.15120	--	OSJNBa0045O17.3 [Oryza sativa Japonica Group]	-	-	-	-	-	-	-
MSTRG.15126	CCP1	Cysteine proteinase 1 [Triticum urartu]	Organismal Systems	Environmental adaptation	ko04626//Plant-pathogen interaction	K01373	GO:0043231//intracellular membrane-bounded organelle	GO:0070011//peptidase activity, acting on L-amino acid peptides	GO:0006090//pyruvate metabolic process;GO:0006970//response to osmotic stress;GO:0006996//organelle organization;GO:0009414//response to water deprivation;GO:0009617//response to bacterium;GO:0010038//response to metal ion;GO:0042044//fluid transport;GO:0044238//primary metabolic process
MSTRG.15133	CDP1	plastid division protein CDP1, chloroplastic [Hordeum vulgare]	-	-	-	-	GO:0009528//plastid inner membrane;GO:0031224//intrinsic component of membrane	GO:0005515//protein binding	GO:0009658//chloroplast organization;GO:0048285//organelle fission
MSTRG.15137	--	predicted protein [Hordeum vulgare subsp. vulgare] [Hordeum vulgare]	-	-	-	-	-	-	-
MSTRG.1514	AUG7	filament-like plant protein 7 [Hordeum vulgare]	-	-	-	-	-	-	-
MSTRG.15147	--	UDP-sugar pyrophosphorylase-like [Hordeum vulgare]	-	-	-	-	-	-	-
MSTRG.15148	CCR1	cinnamoyl-CoA reductase 1 [Brachypodium distachyon]	-	-	-	-	-	-	-
MSTRG.1515	--	-	-	-	-	-	-	-	-
MSTRG.1516	ATG5	histone-lysine N-methyltransferase ASHR3-like [Hordeum vulgare]	Cellular Processes	Transport and catabolism	ko04136//Autophagy - other eukaryotes	K08339	GO:0044424//intracellular part	-	GO:0006950//response to stress;GO:0008104//protein localization;GO:0009620//response to fungus;GO:0010260//animal organ senescence;GO:0044248//cellular catabolic process;GO:0051234//establishment of localization
MSTRG.15161	--	hypothetical protein D1007_55236 [Hordeum vulgare]	-	-	-	-	-	-	-
MSTRG.15162	--	unnamed protein product [Triticum aestivum]	-	-	-	-	-	-	-
MSTRG.15163	--	-	-	-	-	-	-	-	-
MSTRG.15164	--	Ribosomal L1 domain-containing protein 1 [Triticum urartu]	-	-	-	-	-	-	-
MSTRG.1520	--	-	-	-	-	-	-	-	-
MSTRG.15208	--	Phytosulfokine receptor 2 [Hordeum vulgare]	-	-	-	-	GO:0009536//plastid;GO:0016020//membrane	GO:0004672//protein kinase activity;GO:0038023//signaling receptor activity	GO:0006796//phosphate-containing compound metabolic process;GO:0006950//response to stress
MSTRG.15217	At5g35200	Clathrin assembly protein [Actinidia chinensis var. chinensis] [Actinidia chinensis]	-	-	-	-	GO:0030117//membrane coat;GO:0030135//coated vesicle	GO:0005515//protein binding;GO:0016628//oxidoreductase activity, acting on the CH-CH group of donors, NAD or NADP as acceptor;GO:0035091//phosphatidylinositol binding	GO:0006901//vesicle coating
MSTRG.1522	NPC1	non-specific phospholipase C1 [Hordeum vulgare]	Metabolism;Metabolism;Metabolism;Metabolism;Metabolism	Global and overview maps;Global and overview maps;Lipid metabolism;Carbohydrate metabolism;Lipid metabolism	ko01100//Metabolic pathways;ko01110//Biosynthesis of secondary metabolites;ko00564//Glycerophospholipid metabolism;ko00562//Inositol phosphate metabolism;ko00565//Ether lipid metabolism	K01114;K01114;K01114;K01114;K01114	-	GO:0042578//phosphoric ester hydrolase activity	GO:0008152//metabolic process
MSTRG.1523	--	-	-	-	-	-	-	-	-
MSTRG.15243	--	-	-	-	-	-	-	-	-
MSTRG.15248	ECH2	fatty acid amide hydrolase-like [Aegilops tauschii subsp. tauschii] [Aegilops tauschii]	-	-	-	-	-	GO:0016829//lyase activity	GO:0006631//fatty acid metabolic process;GO:0044248//cellular catabolic process;GO:0055114//oxidation-reduction process;GO:1901575//organic substance catabolic process
MSTRG.15249	CYP76B10	Cytochrome P450 76C2 [Hordeum vulgare]	-	-	-	-	GO:0016020//membrane	GO:0004497//monooxygenase activity;GO:0046906//tetrapyrrole binding;GO:0046914//transition metal ion binding	GO:0016098//monoterpenoid metabolic process
MSTRG.15250	CYP76B10	geraniol 8-hydroxylase-like [Panicum hallii]	-	-	-	-	-	GO:0016705//oxidoreductase activity, acting on paired donors, with incorporation or reduction of molecular oxygen;GO:0046906//tetrapyrrole binding;GO:0046914//transition metal ion binding	GO:0009247//glycolipid biosynthetic process;GO:0009267//cellular response to starvation;GO:0009414//response to water deprivation
MSTRG.15257	GCP3	gamma-tubulin complex component 3-like [Aegilops tauschii subsp. tauschii] [Aegilops tauschii]	-	-	-	-	GO:0005819//spindle;GO:0005881//cytoplasmic microtubule;GO:0005886//plasma membrane;GO:0012505//endomembrane system	GO:0008092//cytoskeletal protein binding	GO:0010968//regulation of microtubule nucleation;GO:0051707//response to other organism
MSTRG.15270	HLP	ribosomal L14 protein [Hordeum vulgare]	Genetic Information Processing	Translation	ko03010//Ribosome	K02874	GO:0009536//plastid;GO:0044391//ribosomal subunit	GO:0003723//RNA binding;GO:0005198//structural molecule activity	GO:0000097//sulfur amino acid biosynthetic process;GO:0003006//developmental process involved in reproduction;GO:0008219//cell death;GO:0008380//RNA splicing;GO:0009725//response to hormone;GO:0032774//RNA biosynthetic process;GO:0048229//gametophyte development
MSTRG.15273	--	hypothetical protein D1007_08104 [Hordeum vulgare]	-	-	-	-	-	-	-
MSTRG.15275	--	40S ribosomal protein S5-1 [Hordeum vulgare]	-	-	-	-	-	-	-
MSTRG.15276	--	-	-	-	-	-	-	-	-
MSTRG.15282	RE2	keratin, type II cytoskeletal 1-like [Aegilops tauschii subsp. tauschii] [Aegilops tauschii]	-	-	-	-	-	-	-
MSTRG.15285	KCR1	very-long-chain 3-oxoacyl-CoA reductase 1-like [Aegilops tauschii subsp. tauschii] [Aegilops tauschii]	Metabolism;Metabolism;Metabolism;Metabolism;Metabolism	Global and overview maps;Global and overview maps;Global and overview maps;Lipid metabolism;Lipid metabolism	ko01100//Metabolic pathways;ko01110//Biosynthesis of secondary metabolites;ko01212//Fatty acid metabolism;ko00062//Fatty acid elongation;ko01040//Biosynthesis of unsaturated fatty acids	K10251;K10251;K10251;K10251;K10251	GO:0009536//plastid;GO:0016020//membrane	GO:0016616//oxidoreductase activity, acting on the CH-OH group of donors, NAD or NADP as acceptor	GO:0000038//very long-chain fatty acid metabolic process;GO:0003006//developmental process involved in reproduction;GO:0006694//steroid biosynthetic process;GO:0007275//multicellular organism development;GO:0030148//sphingolipid biosynthetic process
MSTRG.15295	--	-	-	-	-	-	-	-	-
MSTRG.15301	--	-	-	-	-	-	-	-	-
MSTRG.15312	ATP4	dna topoisomerase 2 [Hordeum vulgare]	-	-	-	-	-	-	-
MSTRG.15314	--	hypothetical protein D1007_00889 [Hordeum vulgare]	-	-	-	-	-	-	-
MSTRG.15321	--	Protein FAR1-RELATED SEQUENCE 5 [Hordeum vulgare]	-	-	-	-	-	-	-
MSTRG.15331	--	U-box domain-containing protein 4 [Zea mays]	-	-	-	-	-	-	-
MSTRG.15332	--	-	-	-	-	-	-	-	-
MSTRG.15333	--	F-box/FBD/LRR-repeat protein At5g22660-like [Aegilops tauschii subsp. tauschii] [Aegilops tauschii]	-	-	-	-	-	-	-
MSTRG.15337	MED15A	mediator of RNA polymerase II transcription subunit 15a-like [Quercus suber]	-	-	-	-	-	-	-
MSTRG.1534	MED28	mediator of RNA polymerase II transcription subunit 28 [Hordeum vulgare]	-	-	-	-	GO:0043231//intracellular membrane-bounded organelle	-	GO:0010468//regulation of gene expression;GO:0034645//cellular macromolecule biosynthetic process
MSTRG.15340	PER9	Peroxidase 15 [Triticum urartu]	Metabolism;Metabolism;Metabolism	Global and overview maps;Global and overview maps;Biosynthesis of other secondary metabolites	ko01100//Metabolic pathways;ko01110//Biosynthesis of secondary metabolites;ko00940//Phenylpropanoid biosynthesis	K00430;K00430;K00430	GO:0030312//external encapsulating structure	GO:0003824//catalytic activity;GO:0016209//antioxidant activity;GO:0043169//cation binding;GO:0046906//tetrapyrrole binding	GO:0006950//response to stress;GO:0043207//response to external biotic stimulus
MSTRG.15342	CMT1	DNA (cytosine-5)-methyltransferase CMT1-like [Aegilops tauschii subsp. tauschii] [Aegilops tauschii]	Metabolism;Metabolism	Global and overview maps;Amino acid metabolism	ko01100//Metabolic pathways;ko00270//Cysteine and methionine metabolism	K00558;K00558	-	GO:0005488//binding;GO:0008168//methyltransferase activity	GO:0006306//DNA methylation;GO:0034645//cellular macromolecule biosynthetic process
MSTRG.15367	--	Helicase SKI2W [Hordeum vulgare]	-	-	-	-	-	-	-
MSTRG.15370	PECS-2.1	pectinesterase-like [Hordeum vulgare]	Metabolism;Metabolism	Global and overview maps;Carbohydrate metabolism	ko01100//Metabolic pathways;ko00040//Pentose and glucuronate interconversions	K01051;K01051	GO:0005618//cell wall	GO:0052689//carboxylic ester hydrolase activity	-
MSTRG.15371	--	predicted protein [Hordeum vulgare subsp. vulgare] [Hordeum vulgare]	-	-	-	-	-	-	-
MSTRG.15373	TAF2	Transcription initiation factor TFIID subunit 2 [Hordeum vulgare]	Genetic Information Processing	Transcription	ko03022//Basal transcription factors	K03128	GO:0005911//cell-cell junction	GO:0046914//transition metal ion binding;GO:0070011//peptidase activity, acting on L-amino acid peptides	GO:0006412//translation;GO:0009606//tropism
MSTRG.15376	--	ribosomal protein-like [Oryza sativa Japonica Group]	-	-	-	-	-	-	-
MSTRG.15385	--	Serine carboxypeptidase-like 18 [Hordeum vulgare]	-	-	-	-	-	-	-
MSTRG.15386	--	-	-	-	-	-	-	-	-
MSTRG.15388	--	-	-	-	-	-	-	-	-
MSTRG.1539	YUC11	probable indole-3-pyruvate monooxygenase YUCCA10, partial [Aegilops tauschii subsp. tauschii] [Aegilops tauschii]	Metabolism;Metabolism	Global and overview maps;Amino acid metabolism	ko01100//Metabolic pathways;ko00380//Tryptophan metabolism	K11816;K11816	-	GO:0000166//nucleotide binding;GO:0016709//oxidoreductase activity, acting on paired donors, with incorporation or reduction of molecular oxygen, NAD(P)H as one donor, and incorporation of one atom of oxygen	GO:0009653//anatomical structure morphogenesis;GO:0009850//auxin metabolic process;GO:0042743//hydrogen peroxide metabolic process
MSTRG.15400	--	unnamed protein product [Triticum aestivum]	-	-	-	-	-	-	-
MSTRG.15404	--	Aspartic proteinase nepenthesin-1 [Hordeum vulgare]	-	-	-	-	-	-	-
MSTRG.15405	CYP71Z18	Cytochrome P450 71D8 [Triticum urartu]	-	-	-	-	GO:0043231//intracellular membrane-bounded organelle	GO:0005488//binding;GO:0016705//oxidoreductase activity, acting on paired donors, with incorporation or reduction of molecular oxygen	-
MSTRG.15408	--	Kinesin-related protein 4 [Triticum urartu]	-	-	-	-	-	-	-
MSTRG.1541	RPL18B	60S ribosomal protein L18-2 [Hordeum vulgare]	Genetic Information Processing	Translation	ko03010//Ribosome	K02883	GO:0005911//cell-cell junction;GO:0009536//plastid;GO:0015934//large ribosomal subunit;GO:0031090//organelle membrane	GO:0005198//structural molecule activity;GO:0005488//binding	GO:0006221//pyrimidine nucleotide biosynthetic process;GO:0010467//gene expression
MSTRG.15413	--	26S proteasome non-ATPase regulatory subunit 10 [Hordeum vulgare]	-	-	-	-	-	-	-
MSTRG.15415	--	-	-	-	-	-	-	-	-
MSTRG.15419	--	UPF0481 protein [Hordeum vulgare]	-	-	-	-	-	-	-
MSTRG.15421	--	WAS/WASL-interacting protein family member 3-like [Hordeum vulgare]	-	-	-	-	-	-	-
MSTRG.15422	--	-	-	-	-	-	-	-	-
MSTRG.15427	--	PREDICTED: protein YLS9-like [Oryza brachyantha]	-	-	-	-	GO:0005623//cell	-	GO:0002376//immune system process;GO:0006952//defense response;GO:0050794//regulation of cellular process;GO:0051707//response to other organism;GO:0051716//cellular response to stimulus
MSTRG.15432	ABCD1	ABC transporter D family member 1-like isoform X1 [Aegilops tauschii subsp. tauschii] [Aegilops tauschii]	-	-	-	-	-	-	-
MSTRG.15443	--	-	-	-	-	-	-	-	-
MSTRG.1545	--	hAT transposon superfamily protein [Zea mays]	-	-	-	-	-	-	-
MSTRG.15453	SDP1	Lipase 4 [Hordeum vulgare]	Metabolism;Metabolism;Metabolism;Metabolism;Metabolism;Metabolism;Metabolism;Metabolism;Metabolism	Global and overview maps;Global and overview maps;Lipid metabolism;Lipid metabolism;Lipid metabolism;Lipid metabolism;Lipid metabolism;Lipid metabolism;Lipid metabolism	ko01100//Metabolic pathways;ko01110//Biosynthesis of secondary metabolites;ko00564//Glycerophospholipid metabolism;ko00561//Glycerolipid metabolism;ko00592//alpha-Linolenic acid metabolism;ko00100//Steroid biosynthesis;ko00565//Ether lipid metabolism;ko00591//Linoleic acid metabolism;ko00590//Arachidonic acid metabolism	K14674;K14674;K14674;K14674;K14674;K14674;K14674;K14674;K14674	GO:0005811//lipid droplet;GO:0016020//membrane	-	GO:0003006//developmental process involved in reproduction;GO:0009062//fatty acid catabolic process
MSTRG.15457	--	-	-	-	-	-	-	-	-
MSTRG.15458	--	Fruit bromelain [Hordeum vulgare]	-	-	-	-	-	-	-
MSTRG.1546	--	uncharacterized protein LOC109752009 [Aegilops tauschii subsp. tauschii] [Aegilops tauschii]	-	-	-	-	-	-	-
MSTRG.15462	--	hypothetical protein D1007_32760 [Hordeum vulgare]	-	-	-	-	-	-	-
MSTRG.15465	NFD3	probable ribosomal protein S11, mitochondrial [Aegilops tauschii subsp. tauschii] [Aegilops tauschii]	Genetic Information Processing	Translation	ko03010//Ribosome	K02948	GO:0005840//ribosome;GO:0009536//plastid	GO:0003723//RNA binding;GO:0005198//structural molecule activity	GO:0000741//karyogamy;GO:0006221//pyrimidine nucleotide biosynthetic process;GO:0010467//gene expression;GO:0032774//RNA biosynthetic process
MSTRG.15493	--	Os04g0689500, partial [Oryza sativa Japonica Group]	-	-	-	-	GO:0016020//membrane;GO:0044464//cell part	GO:0016772//transferase activity, transferring phosphorus-containing groups	GO:0009987//cellular process
MSTRG.15494	--	-	-	-	-	-	-	-	-
MSTRG.15497	CYP92C6	Flavonoid 3'-monooxygenase [Hordeum vulgare]	Metabolism;Metabolism;Metabolism	Global and overview maps;Global and overview maps;Metabolism of terpenoids and polyketides	ko01100//Metabolic pathways;ko01110//Biosynthesis of secondary metabolites;ko00905//Brassinosteroid biosynthesis	K20623;K20623;K20623	-	GO:0016705//oxidoreductase activity, acting on paired donors, with incorporation or reduction of molecular oxygen;GO:0046906//tetrapyrrole binding;GO:0046914//transition metal ion binding	-
MSTRG.15523	--	receptor-like protein kinase HAIKU2 isoform X3 [Aegilops tauschii subsp. tauschii] [Aegilops tauschii]	-	-	-	-	-	-	-
MSTRG.15524	--	-	-	-	-	-	-	-	-
MSTRG.15528	--	-	-	-	-	-	-	-	-
MSTRG.15530	--	-	-	-	-	-	-	-	-
MSTRG.15532	--	hypothetical protein D1007_23697 [Hordeum vulgare]	-	-	-	-	-	-	-
MSTRG.15533	TTL3	TPR repeat-containing thioredoxin TTL1 [Hordeum vulgare]	-	-	-	-	-	-	GO:0009755//hormone-mediated signaling pathway
MSTRG.15539	--	-	-	-	-	-	-	-	-
MSTRG.15540	--	-	-	-	-	-	-	-	-
MSTRG.15541	--	-	-	-	-	-	-	-	-
MSTRG.15542	--	zinc finger MYM-type protein 1-like, partial [Prunus avium]	-	-	-	-	-	-	-
MSTRG.15543	--	hypothetical protein D1007_10019 [Hordeum vulgare]	-	-	-	-	-	-	-
MSTRG.15562	--	Reticulon-like protein B17 [Hordeum vulgare]	-	-	-	-	-	-	-
MSTRG.15563	--	-	-	-	-	-	-	-	-
MSTRG.15572	--	disease resistance protein RGA2-like [Aegilops tauschii subsp. tauschii] [Aegilops tauschii]	-	-	-	-	-	-	-
MSTRG.15583	NRPB1	DNA-directed RNA polymerase II subunit RPB1 [Hordeum vulgare]	Genetic Information Processing	Transcription	ko03020//RNA polymerase	K03006	GO:0044451//nucleoplasm part	GO:0034062//5'-3' RNA polymerase activity;GO:0043169//cation binding	GO:0006351//transcription, DNA-templated
MSTRG.15591	PSS2	A-kinase anchor protein 9-like isoform X1 [Aegilops tauschii subsp. tauschii] [Aegilops tauschii]	-	-	-	-	-	-	-
MSTRG.15592	Pol	Serine/threonine-protein kinase SMG1 [Hordeum vulgare]	-	-	-	-	-	-	-
MSTRG.15593	Pol	Serine/threonine-protein kinase SMG1 [Hordeum vulgare]	-	-	-	-	-	-	-
MSTRG.15608	Os04g0692600	Pentatricopeptide repeat-containing protein [Hordeum vulgare]	Metabolism;Metabolism	Global and overview maps;Metabolism of cofactors and vitamins	ko01110//Biosynthesis of secondary metabolites;ko00860//Porphyrin and chlorophyll metabolism	K22013;K22013	GO:0043231//intracellular membrane-bounded organelle;GO:0044444//cytoplasmic part	-	GO:0009657//plastid organization
MSTRG.15609	Os04g0692600	protein STAY-GREEN LIKE, chloroplastic-like [Aegilops tauschii subsp. tauschii] [Aegilops tauschii]	Metabolism;Metabolism	Global and overview maps;Metabolism of cofactors and vitamins	ko01110//Biosynthesis of secondary metabolites;ko00860//Porphyrin and chlorophyll metabolism	K22013;K22013	GO:0043231//intracellular membrane-bounded organelle;GO:0044444//cytoplasmic part	-	GO:0009657//plastid organization
MSTRG.1561	--	-	-	-	-	-	-	-	-
MSTRG.15614	GATA26	GATA transcription factor 28 [Hordeum vulgare]	-	-	-	-	-	-	-
MSTRG.15616	--	hypothetical protein D1007_10119 [Hordeum vulgare]	-	-	-	-	-	-	-
MSTRG.15617	--	unnamed protein product [Triticum turgidum subsp. durum] [Triticum turgidum]	-	-	-	-	-	-	-
MSTRG.15623	CIPK3	non-specific phospholipase C1 [Hordeum vulgare]	-	-	-	-	GO:0016020//membrane;GO:0043231//intracellular membrane-bounded organelle;GO:0044444//cytoplasmic part	GO:0004672//protein kinase activity;GO:0005261//cation channel activity;GO:0032550//purine ribonucleoside binding	GO:0006464//cellular protein modification process;GO:0006796//phosphate-containing compound metabolic process;GO:0009247//glycolipid biosynthetic process;GO:0009267//cellular response to starvation;GO:0009414//response to water deprivation;GO:0009755//hormone-mediated signaling pathway;GO:0019932//second-messenger-mediated signaling;GO:0071805//potassium ion transmembrane transport;GO:1902410//mi…
MSTRG.15629	CYTC1	Cytochrome c [Hordeum vulgare]	-	-	-	-	GO:0031090//organelle membrane;GO:0031970//organelle envelope lumen;GO:0043231//intracellular membrane-bounded organelle;GO:0044425//membrane part;GO:0044444//cytoplasmic part	GO:0046906//tetrapyrrole binding;GO:0046914//transition metal ion binding	GO:0006006//glucose metabolic process
MSTRG.15636	--	hypothetical protein F2Q69_00033886 [Brassica cretica]	-	-	-	-	-	-	-
MSTRG.1564	--	-	-	-	-	-	-	-	-
MSTRG.15649	EX2	protein EXECUTER 2, chloroplastic [Hordeum vulgare]	-	-	-	-	GO:0044424//intracellular part	-	GO:0000304//response to singlet oxygen
MSTRG.15664	--	hypothetical protein TRIUR3_02087 [Triticum urartu]	-	-	-	-	-	-	-
MSTRG.15665	--	GATA zinc finger domain-containing protein 14-like, partial [Aegilops tauschii subsp. tauschii] [Aegilops tauschii]	-	-	-	-	-	-	-
MSTRG.15669	--	protein LONGIFOLIA 1-like [Aegilops tauschii subsp. tauschii] [Aegilops tauschii]	-	-	-	-	-	-	-
MSTRG.15670	--	protein LONGIFOLIA 1-like [Aegilops tauschii subsp. tauschii] [Aegilops tauschii]	-	-	-	-	-	-	-
MSTRG.15671	--	Exostosin-2 [Hordeum vulgare]	-	-	-	-	-	-	-
MSTRG.15672	--	Exostosin-2 [Hordeum vulgare]	-	-	-	-	-	-	-
MSTRG.15680	--	predicted protein [Hordeum vulgare subsp. vulgare] [Hordeum vulgare]	-	-	-	-	-	-	-
MSTRG.15685	IMDH3	3-isopropylmalate dehydrogenase 2, chloroplastic [Triticum urartu]	Metabolism;Metabolism;Metabolism;Metabolism;Metabolism;Metabolism	Global and overview maps;Global and overview maps;Global and overview maps;Global and overview maps;Amino acid metabolism;Carbohydrate metabolism	ko01100//Metabolic pathways;ko01110//Biosynthesis of secondary metabolites;ko01230//Biosynthesis of amino acids;ko01210//2-Oxocarboxylic acid metabolism;ko00290//Valine, leucine and isoleucine biosynthesis;ko00660//C5-Branched dibasic acid metabolism	K00052;K00052;K00052;K00052;K00052;K00052	GO:0009526//plastid envelope;GO:0009532//plastid stroma	GO:0000166//nucleotide binding;GO:0016616//oxidoreductase activity, acting on the CH-OH group of donors, NAD or NADP as acceptor;GO:0043169//cation binding	GO:0006551//leucine metabolic process;GO:0006743//ubiquinone metabolic process;GO:0006970//response to osmotic stress;GO:0008652//cellular amino acid biosynthetic process;GO:0019758//glycosinolate biosynthetic process
MSTRG.15691	NUP98A	Nuclear pore complex protein Nup98 [Hordeum vulgare]	Genetic Information Processing	Translation	ko03013//RNA transport	K14297	GO:0012505//endomembrane system;GO:0043231//intracellular membrane-bounded organelle	GO:0005488//binding	GO:0006810//transport
MSTRG.15719	RPL9	60S ribosomal protein L9 [Hordeum vulgare]	Genetic Information Processing	Translation	ko03010//Ribosome	K02940	GO:0005911//cell-cell junction;GO:0009536//plastid;GO:0015934//large ribosomal subunit;GO:0031090//organelle membrane	GO:0003723//RNA binding;GO:0005198//structural molecule activity	GO:0009451//RNA modification;GO:0010467//gene expression
MSTRG.15720	RPL9	60S ribosomal protein L9 [Hordeum vulgare]	Genetic Information Processing	Translation	ko03010//Ribosome	K02940	GO:0005911//cell-cell junction;GO:0009536//plastid;GO:0015934//large ribosomal subunit;GO:0031090//organelle membrane	GO:0003723//RNA binding;GO:0005198//structural molecule activity	GO:0009451//RNA modification;GO:0010467//gene expression
MSTRG.15722	--	-	-	-	-	-	-	-	-
MSTRG.15725	--	-	-	-	-	-	-	-	-
MSTRG.15727	--	leucine-rich repeat extensin-like protein 3 [Aegilops tauschii subsp. tauschii] [Aegilops tauschii]	-	-	-	-	-	-	-
MSTRG.15739	--	ankyrin repeat-containing protein [Hordeum vulgare]	-	-	-	-	-	-	-
MSTRG.15753	RPL2	60S ribosomal protein L2, mitochondrial [Hordeum vulgare]	-	-	-	-	GO:0000315//organellar large ribosomal subunit;GO:0009536//plastid	GO:0003723//RNA binding;GO:0003824//catalytic activity;GO:0005198//structural molecule activity	GO:0010467//gene expression;GO:0019941//modification-dependent protein catabolic process;GO:0032774//RNA biosynthetic process;GO:0035966//response to topologically incorrect protein;GO:0043094//cellular metabolic compound salvage;GO:0043248//proteasome assembly
MSTRG.15759	--	predicted protein [Hordeum vulgare subsp. vulgare] [Hordeum vulgare]	-	-	-	-	-	-	-
MSTRG.15762	--	unnamed protein product [Triticum aestivum]	-	-	-	-	-	-	-
MSTRG.15773	--	hypothetical protein D1007_46009 [Hordeum vulgare]	-	-	-	-	-	-	-
MSTRG.15789	--	-	-	-	-	-	-	-	-
MSTRG.15815	--	-	-	-	-	-	-	-	-
MSTRG.15816	--	Zinc finger, CCHC-type [Corchorus capsularis]	-	-	-	-	-	-	-
MSTRG.1582	SYP52	Syntaxin-51 [Hordeum vulgare]	Genetic Information Processing	Folding, sorting and degradation	ko04130//SNARE interactions in vesicular transport	K08503	GO:0031090//organelle membrane;GO:0043231//intracellular membrane-bounded organelle;GO:0044444//cytoplasmic part	GO:0005515//protein binding	GO:0006605//protein targeting;GO:0061024//membrane organization
MSTRG.15821	--	-	-	-	-	-	-	-	-
MSTRG.15827	--	-	-	-	-	-	-	-	-
MSTRG.15843	--	F-box/LRR-repeat protein 13-like [Aegilops tauschii subsp. tauschii] [Aegilops tauschii]	-	-	-	-	-	-	-
MSTRG.15855	--	-	-	-	-	-	-	-	-
MSTRG.15870	DTX32	protein DETOXIFICATION 32-like isoform X1 [Aegilops tauschii subsp. tauschii] [Aegilops tauschii]	-	-	-	-	GO:0031090//organelle membrane	GO:0022857//transmembrane transporter activity	-
MSTRG.15875	--	Bowman-Birk type trypsin inhibitor [Hordeum vulgare]	-	-	-	-	-	-	-
MSTRG.15879	MAN7	Mannan endo-1,4-beta-mannosidase 7 [Triticum urartu]	Metabolism;Metabolism	Global and overview maps;Carbohydrate metabolism	ko01100//Metabolic pathways;ko00051//Fructose and mannose metabolism	K19355;K19355	-	GO:0004567//beta-mannosidase activity	GO:0044238//primary metabolic process;GO:0044249//cellular biosynthetic process;GO:1901576//organic substance biosynthetic process
MSTRG.15880	MAN8	Mannan endo-1,4-beta-mannosidase 7 [Hordeum vulgare]	Metabolism;Metabolism	Global and overview maps;Carbohydrate metabolism	ko01100//Metabolic pathways;ko00051//Fructose and mannose metabolism	K19355;K19355	-	GO:0004567//beta-mannosidase activity	GO:0044238//primary metabolic process
MSTRG.15889	--	hypothetical protein TRIUR3_28064 [Triticum urartu]	-	-	-	-	-	-	-
MSTRG.15903	ABCI7	protein ABCI7, chloroplastic-like [Aegilops tauschii subsp. tauschii] [Aegilops tauschii]	-	-	-	-	GO:0009536//plastid	-	GO:0003006//developmental process involved in reproduction;GO:0009657//plastid organization;GO:0016070//RNA metabolic process;GO:0018130//heterocycle biosynthetic process;GO:0019438//aromatic compound biosynthetic process;GO:0044085//cellular component biogenesis;GO:0044271//cellular nitrogen compound biosynthetic process;GO:0065007//biological regulation;GO:1901362//organic cyclic compound biosy…
MSTRG.15915	WRI1	ethylene-responsive transcription factor WRI1-like [Cynara cardunculus var. scolymus] [Cynara cardunculus]	-	-	-	-	GO:0043231//intracellular membrane-bounded organelle	GO:0003676//nucleic acid binding	GO:0003006//developmental process involved in reproduction;GO:0006641//triglyceride metabolic process;GO:0007165//signal transduction;GO:0009118//regulation of nucleoside metabolic process;GO:0009725//response to hormone;GO:0009791//post-embryonic development;GO:0010468//regulation of gene expression;GO:0010557//positive regulation of macromolecule biosynthetic process;GO:0019752//carboxylic acid…
MSTRG.15916	--	hypothetical protein TRIUR3_12174 [Triticum urartu]	-	-	-	-	-	-	-
MSTRG.1593	NRPD1	DNA-directed RNA polymerase III subunit RPC1 [Hordeum vulgare]	-	-	-	-	GO:0044451//nucleoplasm part	GO:0003676//nucleic acid binding;GO:0034062//5'-3' RNA polymerase activity;GO:0046914//transition metal ion binding;GO:0048037//cofactor binding	GO:0006305//DNA alkylation;GO:0006342//chromatin silencing;GO:0007154//cell communication;GO:0030422//production of siRNA involved in RNA interference;GO:0034968//histone lysine methylation;GO:0045087//innate immune response;GO:1901564//organonitrogen compound metabolic process
MSTRG.15943	ROH1	WRKY transcription factor 32, partial [Hordeum vulgare subsp. vulgare] [Hordeum vulgare]	-	-	-	-	GO:0009536//plastid	-	GO:0000904//cell morphogenesis involved in differentiation;GO:0003006//developmental process involved in reproduction;GO:0006605//protein targeting;GO:0006950//response to stress;GO:0009605//response to external stimulus;GO:0009664//plant-type cell wall organization;GO:0009891//positive regulation of biosynthetic process;GO:0010192//mucilage biosynthetic process;GO:0010243//response to organonitr…
MSTRG.15952	--	Jasmonate O-methyltransferase [Hordeum vulgare]	-	-	-	-	-	-	-
MSTRG.15962	--	protein far1-related sequence 5 [Hordeum vulgare]	-	-	-	-	-	-	-
MSTRG.15976	--	E3 ubiquitin-protein ligase SINA-like 10 [Hordeum vulgare]	Genetic Information Processing	Folding, sorting and degradation	ko04120//Ubiquitin mediated proteolysis	K04506	-	-	-
MSTRG.1599	--	-	-	-	-	-	-	-	-
MSTRG.15991	--	E3 ubiquitin-protein ligase SINA-like 4 [Aegilops tauschii subsp. tauschii] [Aegilops tauschii]	Genetic Information Processing	Folding, sorting and degradation	ko04120//Ubiquitin mediated proteolysis	K04506	-	-	-
MSTRG.15998	ABCG7	ABC transporter G family member 7 [Brachypodium distachyon]	-	-	-	-	-	GO:0017111//nucleoside-triphosphatase activity;GO:0032550//purine ribonucleoside binding	-
MSTRG.16021	--	pentatricopeptide repeat-containing protein [Hordeum vulgare]	-	-	-	-	-	-	-
MSTRG.16032	--	CAA30371.1 protein, partial [Oryza sativa]	-	-	-	-	-	-	-
MSTRG.16075	--	hypothetical protein TRIUR3_33959 [Triticum urartu]	-	-	-	-	-	-	-
MSTRG.16079	MED22A	mediator of RNA polymerase II transcription subunit 22a-like [Hordeum vulgare]	-	-	-	-	GO:0043231//intracellular membrane-bounded organelle	-	GO:0006355//regulation of transcription, DNA-templated
MSTRG.16100	caa43	Quinone oxidoreductase [Hordeum vulgare]	-	-	-	-	-	GO:0003824//catalytic activity;GO:0046914//transition metal ion binding	-
MSTRG.16109	--	Thioredoxin family protein [Zea mays]	-	-	-	-	-	-	-
MSTRG.1611	--	Protein ALWAYS EARLY 3 [Triticum urartu]	-	-	-	-	-	-	-
MSTRG.16111	--	hypothetical protein TRIUR3_33959 [Triticum urartu]	-	-	-	-	-	-	-
MSTRG.16130	--	WAKL3 [Triticum aestivum]	-	-	-	-	-	-	-
MSTRG.16142	--	hypothetical protein TRIUR3_00266 [Triticum urartu]	-	-	-	-	-	-	-
MSTRG.16143	--	unnamed protein product [Triticum turgidum subsp. durum] [Triticum turgidum]	-	-	-	-	-	-	-
MSTRG.16144	--	enhancer of zeste 1 [Hordeum vulgare]	-	-	-	-	-	-	-
MSTRG.16145	EZ3	enhancer of zeste 1 [Hordeum vulgare]	Metabolism;Metabolism	Global and overview maps;Amino acid metabolism	ko01100//Metabolic pathways;ko00310//Lysine degradation	K11430;K11430	GO:0043231//intracellular membrane-bounded organelle	GO:0008168//methyltransferase activity	GO:0032259//methylation
MSTRG.16146	--	-	-	-	-	-	-	-	-
MSTRG.16165	--	-	-	-	-	-	-	-	-
MSTRG.16170	--	predicted protein [Hordeum vulgare subsp. vulgare] [Hordeum vulgare]	-	-	-	-	-	-	-
MSTRG.16172	--	-	-	-	-	-	-	-	-
MSTRG.16177	PSAL	Photosystem I reaction center subunit XI, chloroplastic [Hordeum vulgare]	Metabolism	Energy metabolism	ko00195//Photosynthesis	K02699	GO:0009521//photosystem;GO:0009526//plastid envelope;GO:0031224//intrinsic component of membrane;GO:0031976//plastid thylakoid;GO:0044434//chloroplast part	GO:0005488//binding	GO:0006091//generation of precursor metabolites and energy;GO:0006873//cellular ion homeostasis;GO:0006996//organelle organization;GO:0016072//rRNA metabolic process;GO:0030001//metal ion transport
MSTRG.16190	AGO1B	Protein argonaute 1A [Hordeum vulgare]	-	-	-	-	-	GO:0003824//catalytic activity;GO:0008135//translation factor activity, RNA binding	GO:0006412//translation;GO:0016458//gene silencing
MSTRG.1620	--	hypothetical protein D1007_59705 [Hordeum vulgare]	-	-	-	-	-	-	-
MSTRG.16219	BPM1	Protein roadkill [Hordeum vulgare]	-	-	-	-	-	-	-
MSTRG.16223	--	-	-	-	-	-	-	-	-
MSTRG.16229	--	Lipase [Triticum urartu]	-	-	-	-	-	-	-
MSTRG.16231	--	-	-	-	-	-	-	-	-
MSTRG.16233	--	-	-	-	-	-	-	-	-
MSTRG.16235	--	-	-	-	-	-	-	-	-
MSTRG.16236	--	interferon-related developmental regulator 2 [Hordeum vulgare]	-	-	-	-	-	-	-
MSTRG.16243	--	replication protein A 70 kDa DNA-binding subunit E isoform X1 [Sorghum bicolor]	-	-	-	-	-	-	-
MSTRG.1625	--	defensin Ec-AMP-D1-like [Ipomoea triloba]	-	-	-	-	-	-	-
MSTRG.16250	At2g39795	mitochondrial glycoprotein [Panicum miliaceum]	-	-	-	-	GO:0043231//intracellular membrane-bounded organelle	-	GO:0006464//cellular protein modification process;GO:0009791//post-embryonic development
MSTRG.16254	At2g44920	thylakoid lumenal 15 kDa protein 1, chloroplastic [Hordeum vulgare]	-	-	-	-	GO:0031978//plastid thylakoid lumen;GO:0044434//chloroplast part	GO:0005488//binding	GO:0006090//pyruvate metabolic process;GO:0006633//fatty acid biosynthetic process;GO:0006739//NADP metabolic process;GO:0006779//porphyrin-containing compound biosynthetic process;GO:0006950//response to stress;GO:0009617//response to bacterium;GO:0009893//positive regulation of metabolic process;GO:0016109//tetraterpenoid biosynthetic process
MSTRG.1626	--	-	-	-	-	-	-	-	-
MSTRG.1627	--	predicted protein [Hordeum vulgare subsp. vulgare] [Hordeum vulgare]	-	-	-	-	-	-	-
MSTRG.16270	CYP71C4	Cytochrome P450 71C4 [Hordeum vulgare]	Metabolism	Global and overview maps	ko01100//Metabolic pathways	K00512	GO:0031224//intrinsic component of membrane;GO:0043231//intracellular membrane-bounded organelle	GO:0016709//oxidoreductase activity, acting on paired donors, with incorporation or reduction of molecular oxygen, NAD(P)H as one donor, and incorporation of one atom of oxygen;GO:0046906//tetrapyrrole binding;GO:0046914//transition metal ion binding	-
MSTRG.16271	CYP71C4	Cytochrome P450 71C4 [Hordeum vulgare]	Metabolism	Global and overview maps	ko01100//Metabolic pathways	K00512	GO:0016020//membrane;GO:0043231//intracellular membrane-bounded organelle	GO:0016709//oxidoreductase activity, acting on paired donors, with incorporation or reduction of molecular oxygen, NAD(P)H as one donor, and incorporation of one atom of oxygen;GO:0046872//metal ion binding	-
MSTRG.16272	CYP71C4	Cytochrome P450 71C4 [Hordeum vulgare]	Metabolism	Global and overview maps	ko01100//Metabolic pathways	K00512	GO:0016020//membrane;GO:0043231//intracellular membrane-bounded organelle	GO:0016709//oxidoreductase activity, acting on paired donors, with incorporation or reduction of molecular oxygen, NAD(P)H as one donor, and incorporation of one atom of oxygen;GO:0046906//tetrapyrrole binding;GO:0046914//transition metal ion binding	-
MSTRG.16274	CYP71C4	Cytochrome P450 71C4 [Hordeum vulgare]	Metabolism	Global and overview maps	ko01100//Metabolic pathways	K00512	GO:0016020//membrane;GO:0043231//intracellular membrane-bounded organelle	GO:0016709//oxidoreductase activity, acting on paired donors, with incorporation or reduction of molecular oxygen, NAD(P)H as one donor, and incorporation of one atom of oxygen;GO:0046906//tetrapyrrole binding;GO:0046914//transition metal ion binding	-
MSTRG.16275	CYP71C4	Cytochrome P450 71C4 [Hordeum vulgare]	Metabolism	Global and overview maps	ko01100//Metabolic pathways	K00512	GO:0031224//intrinsic component of membrane;GO:0043231//intracellular membrane-bounded organelle	GO:0016709//oxidoreductase activity, acting on paired donors, with incorporation or reduction of molecular oxygen, NAD(P)H as one donor, and incorporation of one atom of oxygen;GO:0046906//tetrapyrrole binding;GO:0046914//transition metal ion binding	-
MSTRG.16276	CYP71C4	Cytochrome P450 71C4 [Hordeum vulgare]	Metabolism	Global and overview maps	ko01100//Metabolic pathways	K00512	GO:0016020//membrane;GO:0043231//intracellular membrane-bounded organelle	GO:0016709//oxidoreductase activity, acting on paired donors, with incorporation or reduction of molecular oxygen, NAD(P)H as one donor, and incorporation of one atom of oxygen;GO:0046906//tetrapyrrole binding;GO:0046914//transition metal ion binding	-
MSTRG.16277	--	probable DNA replication complex GINS protein PSF3 [Aegilops tauschii subsp. tauschii] [Aegilops tauschii]	-	-	-	-	-	-	-
MSTRG.16278	--	DNA mismatch repair protein MLH1 [Hordeum vulgare]	-	-	-	-	-	-	-
MSTRG.16280	--	aspartic proteinase-like [Hordeum vulgare]	-	-	-	-	-	-	-
MSTRG.16290	MED9	mediator of RNA polymerase II transcription subunit 9-like [Aegilops tauschii subsp. tauschii] [Aegilops tauschii]	-	-	-	-	-	-	-
MSTRG.16297	--	hypothetical protein D1007_28797 [Hordeum vulgare]	-	-	-	-	-	-	-
MSTRG.1630	--	-	-	-	-	-	-	-	-
MSTRG.16305	--	hypothetical protein D1007_23384 [Hordeum vulgare]	-	-	-	-	-	-	-
MSTRG.1631	--	-	-	-	-	-	-	-	-
MSTRG.16317	--	-	-	-	-	-	-	-	-
MSTRG.1632	--	RNA-directed DNA polymerase [Hordeum vulgare]	-	-	-	-	-	-	-
MSTRG.16323	--	NBS-LRR-like resistance protein [Oryza sativa]	-	-	-	-	GO:0043231//intracellular membrane-bounded organelle	-	-
MSTRG.16325	--	T-complex protein 1 subunit alpha [Hordeum vulgare]	-	-	-	-	-	-	-
MSTRG.16326	CCT1	T-complex protein 1 subunit alpha-like [Hordeum vulgare]	-	-	-	-	GO:0044444//cytoplasmic part	GO:0005515//protein binding;GO:0032550//purine ribonucleoside binding	GO:0000338//protein deneddylation;GO:0006006//glucose metabolic process;GO:0006221//pyrimidine nucleotide biosynthetic process;GO:0009451//RNA modification;GO:0009639//response to red or far red light;GO:0016571//histone methylation;GO:0048580//regulation of post-embryonic development;GO:0051603//proteolysis involved in cellular protein catabolic process
MSTRG.16327	--	-	-	-	-	-	-	-	-
MSTRG.16330	--	Helicase, partial [Zea mays]	-	-	-	-	GO:0043231//intracellular membrane-bounded organelle	-	-
MSTRG.16358	--	-	-	-	-	-	-	-	-
MSTRG.1637	LSI3	silicon efflux transporter LSI2 [Brachypodium distachyon]	-	-	-	-	-	-	-
MSTRG.16376	METAL1	metallothionein 2a [Hordeum vulgare]	-	-	-	-	-	-	-
MSTRG.16390	HAK1	potassium transporter 1 [Brachypodium distachyon]	-	-	-	-	GO:0031224//intrinsic component of membrane	-	GO:0030001//metal ion transport;GO:0034220//ion transmembrane transport
MSTRG.16405	--	proliferating cellular nuclear antigen [Hordeum vulgare]	-	-	-	-	-	-	-
MSTRG.16426	--	PREDICTED: ZEAMMB73_Zm00001d008398 [Prunus dulcis]	-	-	-	-	-	-	-
MSTRG.16433	APY3	Apyrase [Hordeum vulgare]	-	-	-	-	GO:0016020//membrane;GO:0043231//intracellular membrane-bounded organelle	GO:0016462//pyrophosphatase activity;GO:0032550//purine ribonucleoside binding	-
MSTRG.16440	--	-	-	-	-	-	-	-	-
MSTRG.16445	--	Os11g0644900 [Oryza sativa Japonica Group]	-	-	-	-	-	-	-
MSTRG.16469	--	predicted protein [Hordeum vulgare subsp. vulgare] [Hordeum vulgare]	-	-	-	-	-	-	-
MSTRG.16472	At4g24930	thylakoid lumenal 17.9 kDa protein, chloroplastic [Hordeum vulgare]	-	-	-	-	GO:0031978//plastid thylakoid lumen	-	GO:0009886//post-embryonic animal morphogenesis;GO:0019758//glycosinolate biosynthetic process
MSTRG.1649	--	chloroplast stem-loop binding protein of 41 kDa b, chloroplastic [Hordeum vulgare]	-	-	-	-	-	-	-
MSTRG.16490	--	-	-	-	-	-	-	-	-
MSTRG.16494	--	unnamed protein product [Triticum turgidum subsp. durum] [Triticum turgidum]	-	-	-	-	-	-	-
MSTRG.16501	CYP704C1	cytochrome P450 704C1-like [Aegilops tauschii subsp. tauschii] [Aegilops tauschii]	-	-	-	-	-	GO:0016491//oxidoreductase activity;GO:0046906//tetrapyrrole binding;GO:0046914//transition metal ion binding	-
MSTRG.16505	RPS5A	40S ribosomal protein S5-1 [Hordeum vulgare]	Genetic Information Processing	Translation	ko03010//Ribosome	K02989	GO:0005911//cell-cell junction;GO:0009536//plastid;GO:0015935//small ribosomal subunit;GO:0030312//external encapsulating structure;GO:0031090//organelle membrane	GO:0003676//nucleic acid binding;GO:0005198//structural molecule activity	GO:0009725//response to hormone;GO:0010467//gene expression
MSTRG.16510	--	predicted protein [Hordeum vulgare subsp. vulgare] [Hordeum vulgare]	-	-	-	-	-	-	-
MSTRG.16511	--	-	-	-	-	-	-	-	-
MSTRG.16521	RPS20	40S ribosomal protein S20 [Hordeum vulgare]	-	-	-	-	GO:0005911//cell-cell junction;GO:0009536//plastid;GO:0015935//small ribosomal subunit;GO:0030312//external encapsulating structure	GO:0004672//protein kinase activity;GO:0005198//structural molecule activity;GO:0032550//purine ribonucleoside binding	GO:0006464//cellular protein modification process;GO:0009451//RNA modification;GO:0010467//gene expression;GO:0010646//regulation of cell communication
MSTRG.16524	MER3	Os02g0617500, partial [Oryza sativa Japonica Group]	-	-	-	-	-	GO:0004386//helicase activity;GO:0097159//organic cyclic compound binding;GO:1901363//heterocyclic compound binding	GO:0006310//DNA recombination;GO:0007059//chromosome segregation;GO:0051276//chromosome organization;GO:1903046//meiotic cell cycle process
MSTRG.16537	--	Plant mobile domain protein family [Zea mays]	-	-	-	-	-	-	-
MSTRG.16546	--	hypothetical protein D1007_07935 [Hordeum vulgare]	-	-	-	-	-	-	-
MSTRG.1655	--	-	-	-	-	-	-	-	-
MSTRG.16562	--	uncharacterized protein LOC109741038 [Aegilops tauschii subsp. tauschii] [Aegilops tauschii]	-	-	-	-	-	-	-
MSTRG.16564	--	Subtilisin-like protease SBT2.5 [Hordeum vulgare]	-	-	-	-	-	-	-
MSTRG.1657	--	-	-	-	-	-	-	-	-
MSTRG.16572	--	hypothetical protein D1007_24425 [Hordeum vulgare]	-	-	-	-	-	-	-
MSTRG.16575	--	Os05g0341100 [Oryza sativa Japonica Group]	-	-	-	-	-	-	-
MSTRG.16576	--	Diacylglycerol kinase [Triticum urartu]	-	-	-	-	-	-	-
MSTRG.16578	DTX44	protein DETOXIFICATION 44, chloroplastic-like isoform X2 [Aegilops tauschii subsp. tauschii] [Aegilops tauschii]	-	-	-	-	GO:0031224//intrinsic component of membrane;GO:0042170//plastid membrane	GO:0015291//secondary active transmembrane transporter activity	-
MSTRG.1658	--	endosperm transfer cell specific PR9 precursor [Triticum aestivum]	-	-	-	-	-	-	-
MSTRG.16585	At5g40382	cytochrome c oxidase subunit 5C-like [Setaria italica]	-	-	-	-	GO:0019866//organelle inner membrane;GO:0031224//intrinsic component of membrane;GO:0044455//mitochondrial membrane part	-	-
MSTRG.1659	--	endosperm transfer cell specific PR9 precursor [Triticum aestivum]	-	-	-	-	-	-	-
MSTRG.16615	--	predicted protein [Hordeum vulgare subsp. vulgare] [Hordeum vulgare]	-	-	-	-	-	-	-
MSTRG.16618	ECH2	enoyl-CoA hydratase 2, peroxisomal [Hordeum vulgare]	-	-	-	-	-	GO:0016829//lyase activity	GO:0006631//fatty acid metabolic process;GO:0044248//cellular catabolic process;GO:0055114//oxidation-reduction process;GO:1901575//organic substance catabolic process
MSTRG.16619	FAAH	fatty acid amide hydrolase [Hordeum vulgare]	-	-	-	-	GO:0016020//membrane;GO:0043231//intracellular membrane-bounded organelle	GO:0003824//catalytic activity	-
MSTRG.16622	RPS3AA	mimitin, mitochondrial [Aegilops tauschii subsp. tauschii] [Aegilops tauschii]	-	-	-	-	-	-	-
MSTRG.16628	MAN7	Mannan endo-1,4-beta-mannosidase 7 [Hordeum vulgare]	Metabolism;Metabolism	Global and overview maps;Carbohydrate metabolism	ko01100//Metabolic pathways;ko00051//Fructose and mannose metabolism	K19355;K19355	-	GO:0004567//beta-mannosidase activity	GO:0044238//primary metabolic process
MSTRG.16639	--	probable glycosyltransferase At3g07620 [Aegilops tauschii subsp. tauschii] [Aegilops tauschii]	-	-	-	-	-	-	-
MSTRG.16646	--	-	-	-	-	-	-	-	-
MSTRG.1665	--	-	-	-	-	-	-	-	-
MSTRG.16685	--	putative protein phosphatase 2C 50 [Triticum urartu]	-	-	-	-	-	-	-
MSTRG.16687	--	WRINKLED1 [Avena sativa]	-	-	-	-	-	-	-
MSTRG.16691	GN	ARF guanine-nucleotide exchange factor GNOM-like [Aegilops tauschii subsp. tauschii] [Aegilops tauschii]	Cellular Processes	Transport and catabolism	ko04144//Endocytosis	K18443	-	-	-
MSTRG.1670	--	Os06g0165300 [Oryza sativa Japonica Group]	-	-	-	-	-	-	-
MSTRG.16706	--	-	-	-	-	-	-	-	-
MSTRG.16711	--	-	-	-	-	-	-	-	-
MSTRG.16712	--	60S ribosomal protein L23 [Hordeum vulgare]	-	-	-	-	-	GO:0016772//transferase activity, transferring phosphorus-containing groups	GO:0008152//metabolic process
MSTRG.16713	--	-	-	-	-	-	-	-	-
MSTRG.16725	SPIN1	Glutathione S-transferase DHAR2 [Hordeum vulgare]	-	-	-	-	-	-	-
MSTRG.16726	CIPK3	CBL-interacting protein kinase 31 [Triticum urartu]	-	-	-	-	GO:0016020//membrane;GO:0043231//intracellular membrane-bounded organelle;GO:0044444//cytoplasmic part	GO:0004672//protein kinase activity;GO:0005261//cation channel activity;GO:0032550//purine ribonucleoside binding	GO:0006464//cellular protein modification process;GO:0006796//phosphate-containing compound metabolic process;GO:0009247//glycolipid biosynthetic process;GO:0009267//cellular response to starvation;GO:0009414//response to water deprivation;GO:0009755//hormone-mediated signaling pathway;GO:0019932//second-messenger-mediated signaling;GO:0071805//potassium ion transmembrane transport;GO:1902410//mi…
MSTRG.16754	CYP90D2	cytochrome P450 90D2-like [Aegilops tauschii subsp. tauschii] [Aegilops tauschii]	Metabolism;Metabolism;Metabolism	Global and overview maps;Global and overview maps;Metabolism of terpenoids and polyketides	ko01100//Metabolic pathways;ko01110//Biosynthesis of secondary metabolites;ko00905//Brassinosteroid biosynthesis	K09589;K09589;K09589	GO:0009536//plastid;GO:0031090//organelle membrane;GO:0031224//intrinsic component of membrane	GO:0004497//monooxygenase activity;GO:0046906//tetrapyrrole binding;GO:0046914//transition metal ion binding	GO:0009826//unidimensional cell growth;GO:0009887//animal organ morphogenesis;GO:0016129//phytosteroid biosynthetic process;GO:0048437//floral organ development;GO:0048827//phyllome development;GO:0055088//lipid homeostasis
MSTRG.16766	--	L10-interacting MYB domain-containing protein-like [Hordeum vulgare]	-	-	-	-	-	-	-
MSTRG.16767	--	sharpin [Panicum hallii]	-	-	-	-	-	-	-
MSTRG.16796	--	mucin-7-like [Panicum miliaceum]	-	-	-	-	-	-	-
MSTRG.16838	--	hypothetical protein BRADI_2g05545v3 [Brachypodium distachyon]	-	-	-	-	-	-	-
MSTRG.16839	--	retrotransposon protein [Hordeum vulgare]	-	-	-	-	-	-	-
MSTRG.16840	--	peptide chain release factor 1 [Salvia splendens]	-	-	-	-	-	-	-
MSTRG.16842	--	-	-	-	-	-	-	-	-
MSTRG.16851	--	-	-	-	-	-	-	-	-
MSTRG.16856	--	hypothetical protein D1007_56333 [Hordeum vulgare]	-	-	-	-	-	-	-
MSTRG.16867	--	-	-	-	-	-	-	-	-
MSTRG.16882	--	transcription initiation factor TFIID subunit 4-like [Aegilops tauschii subsp. tauschii] [Aegilops tauschii]	-	-	-	-	-	-	-
MSTRG.16896	--	60S ribosomal protein L18a-like protein [Aegilops tauschii subsp. tauschii] [Aegilops tauschii]	-	-	-	-	-	-	-
MSTRG.16899	--	homeobox transcription factor Hox7-like protein [Oryza sativa Japonica Group]	-	-	-	-	-	-	-
MSTRG.16911	Cyp96T1	alkane hydroxylase MAH1-like [Aegilops tauschii subsp. tauschii] [Aegilops tauschii]	-	-	-	-	-	GO:0016491//oxidoreductase activity;GO:0046872//metal ion binding	-
MSTRG.16918	--	-	-	-	-	-	-	-	-
MSTRG.16919	At4g09760	type I inositol polyphosphate 5-phosphatase 1-like [Aegilops tauschii subsp. tauschii] [Aegilops tauschii]	Metabolism;Metabolism	Global and overview maps;Lipid metabolism	ko01100//Metabolic pathways;ko00564//Glycerophospholipid metabolism	K14156;K14156	-	GO:0003824//catalytic activity	GO:0006650//glycerophospholipid metabolic process
MSTRG.1693	--	rab11 family-interacting protein 3-like [Aegilops tauschii subsp. tauschii] [Aegilops tauschii]	-	-	-	-	-	-	-
MSTRG.16934	--	predicted protein [Hordeum vulgare subsp. vulgare] [Hordeum vulgare]	-	-	-	-	-	-	-
MSTRG.16941	--	-	-	-	-	-	-	-	-
MSTRG.16956	AIP1-1	40S ribosomal protein S5-1 [Hordeum vulgare]	-	-	-	-	GO:0031461//cullin-RING ubiquitin ligase complex	-	GO:0006970//response to osmotic stress;GO:0006996//organelle organization;GO:0009746//response to hexose;GO:0042044//fluid transport;GO:0042546//cell wall biogenesis;GO:0048588//developmental cell growth;GO:0051273//beta-glucan metabolic process;GO:0070838//divalent metal ion transport
MSTRG.16961	--	Cytochrome P450 71D8 [Hordeum vulgare]	-	-	-	-	-	-	-
MSTRG.1697	--	40S ribosomal protein S15 [Hordeum vulgare]	Genetic Information Processing	Translation	ko03010//Ribosome	K02958	-	-	-
MSTRG.16978	--	flocculation protein FLO11-like [Aegilops tauschii subsp. tauschii] [Aegilops tauschii]	-	-	-	-	-	-	-
MSTRG.16984	--	-	-	-	-	-	-	-	-
MSTRG.16989	--	hydroxyproline-rich glyco [Hordeum vulgare]	-	-	-	-	-	-	-
MSTRG.16991	LPA1	protein LOW PSII ACCUMULATION 1, chloroplastic [Hordeum vulgare]	-	-	-	-	GO:0031224//intrinsic component of membrane;GO:0044434//chloroplast part	-	GO:0009668//plastid membrane organization;GO:0010207//photosystem II assembly
MSTRG.16993	--	hypothetical protein D1007_46503 [Hordeum vulgare]	-	-	-	-	-	-	-
MSTRG.16998	--	cell wall protein DAN4-like [Aegilops tauschii subsp. tauschii] [Aegilops tauschii]	-	-	-	-	-	-	-
MSTRG.170	RPL2	60S ribosomal protein L2, mitochondrial [Triticum urartu]	-	-	-	-	GO:0000315//organellar large ribosomal subunit;GO:0009536//plastid	GO:0003723//RNA binding;GO:0003824//catalytic activity;GO:0005198//structural molecule activity	GO:0010467//gene expression;GO:0019941//modification-dependent protein catabolic process;GO:0032774//RNA biosynthetic process;GO:0035966//response to topologically incorrect protein;GO:0043094//cellular metabolic compound salvage;GO:0043248//proteasome assembly
MSTRG.17002	ARF11	Auxin response factor 11 [Hordeum vulgare]	Environmental Information Processing	Signal transduction	ko04075//Plant hormone signal transduction	K14486	GO:0043231//intracellular membrane-bounded organelle	GO:0005515//protein binding	GO:0000578//embryonic axis specification;GO:0000904//cell morphogenesis involved in differentiation;GO:0006342//chromatin silencing;GO:0007015//actin filament organization;GO:0009755//hormone-mediated signaling pathway;GO:0009799//specification of symmetry;GO:0009887//animal organ morphogenesis;GO:0009933//meristem structural organization;GO:0009943//adaxial/abaxial axis specification;GO:0010051/…
MSTRG.17003	ARF11	Auxin response factor 11 [Hordeum vulgare]	Environmental Information Processing	Signal transduction	ko04075//Plant hormone signal transduction	K14486	GO:0043231//intracellular membrane-bounded organelle	GO:0005515//protein binding	GO:0003002//regionalization;GO:0006355//regulation of transcription, DNA-templated;GO:0009653//anatomical structure morphogenesis;GO:0009755//hormone-mediated signaling pathway;GO:0016458//gene silencing;GO:0040029//regulation of gene expression, epigenetic;GO:0043933//protein-containing complex subunit organization;GO:0048364//root development;GO:0048507//meristem development;GO:0090567//reprodu…
MSTRG.17013	SIS3	E3 ubiquitin-protein ligase SIS3 [Aegilops tauschii subsp. tauschii] [Aegilops tauschii]	-	-	-	-	GO:0031224//intrinsic component of membrane	GO:0019787//ubiquitin-like protein transferase activity;GO:0046914//transition metal ion binding	GO:0000302//response to reactive oxygen species;GO:0009642//response to light intensity;GO:0009756//carbohydrate mediated signaling;GO:0032446//protein modification by small protein conjugation;GO:0045491//xylan metabolic process
MSTRG.17018	--	hypothetical protein D1007_55178 [Hordeum vulgare]	-	-	-	-	-	-	-
MSTRG.17026	--	putative oxidoreductase [Hordeum vulgare]	-	-	-	-	-	-	-
MSTRG.17054	--	golgin subfamily A member 6-like protein 22 [Aegilops tauschii subsp. tauschii] [Aegilops tauschii]	-	-	-	-	-	-	-
MSTRG.17066	--	-	-	-	-	-	-	-	-
MSTRG.17067	--	predicted protein [Hordeum vulgare subsp. vulgare] [Hordeum vulgare]	Environmental Information Processing	Signal transduction	ko04016//MAPK signaling pathway - plant	K20606	-	-	-
MSTRG.17075	At2g04865	mutator protein [Hordeum vulgare]	-	-	-	-	-	-	-
MSTRG.17076	--	predicted protein [Hordeum vulgare subsp. vulgare] [Hordeum vulgare]	-	-	-	-	-	-	-
MSTRG.17086	UGT73D1	UDP-glycosyltransferase 73D1-like [Aegilops tauschii subsp. tauschii] [Aegilops tauschii]	-	-	-	-	-	-	-
MSTRG.17096	--	ATG8-interacting protein 2-like [Aegilops tauschii subsp. tauschii] [Aegilops tauschii]	-	-	-	-	-	-	-
MSTRG.17105	--	hypothetical protein C2845_PM07G13080 [Panicum miliaceum]	-	-	-	-	-	-	-
MSTRG.17106	--	-	-	-	-	-	-	-	-
MSTRG.17108	--	hypothetical protein EJB05_15714 [Eragrostis curvula]	-	-	-	-	-	-	-
MSTRG.17110	--	hypothetical protein EJB05_15714 [Eragrostis curvula]	-	-	-	-	-	-	-
MSTRG.17124	KIN7D	phosphoethanolamine N-methyltransferase 1-like [Hordeum vulgare]	-	-	-	-	GO:0044464//cell part	GO:0043167//ion binding	-
MSTRG.17130	CYP734A6	cytochrome P450 734A6 isoform X1 [Brachypodium distachyon]	Metabolism	Metabolism of terpenoids and polyketides	ko00905//Brassinosteroid biosynthesis	K15639	GO:0016020//membrane	GO:0004497//monooxygenase activity;GO:0046872//metal ion binding	GO:0050896//response to stimulus
MSTRG.17131	CYP734A6	cytochrome P450 734A6 [Aegilops tauschii subsp. tauschii] [Aegilops tauschii]	Metabolism	Metabolism of terpenoids and polyketides	ko00905//Brassinosteroid biosynthesis	K15639	GO:0031224//intrinsic component of membrane	GO:0004497//monooxygenase activity;GO:0016634//oxidoreductase activity, acting on the CH-CH group of donors, oxygen as acceptor;GO:0046906//tetrapyrrole binding;GO:0046914//transition metal ion binding	GO:0009314//response to radiation;GO:0009725//response to hormone;GO:0016128//phytosteroid metabolic process;GO:0040007//growth;GO:0055088//lipid homeostasis
MSTRG.17151	--	OSIGBa0126B18.3 [Oryza sativa]	-	-	-	-	-	-	-
MSTRG.17155	--	hypothetical protein D1007_37460 [Hordeum vulgare]	-	-	-	-	-	-	-
MSTRG.17161	--	rac guanine nucleotide exchange factor JJ-like [Aegilops tauschii subsp. tauschii] [Aegilops tauschii]	-	-	-	-	-	-	-
MSTRG.17172	PPT3	phosphoenolpyruvate/phosphate translocator 3, chloroplastic-like [Aegilops tauschii subsp. tauschii] [Aegilops tauschii]	-	-	-	-	GO:0019866//organelle inner membrane;GO:0031224//intrinsic component of membrane;GO:0042170//plastid membrane	GO:0008028//monocarboxylic acid transmembrane transporter activity;GO:0015291//secondary active transmembrane transporter activity;GO:0015605//organophosphate ester transmembrane transporter activity	GO:0008643//carbohydrate transport;GO:0015714//phosphoenolpyruvate transport
MSTRG.17173	--	-	-	-	-	-	-	-	-
MSTRG.17186	--	predicted protein [Hordeum vulgare subsp. vulgare] [Hordeum vulgare]	-	-	-	-	-	-	-
MSTRG.17189	ENO1	enolase [Hordeum vulgare]	Metabolism;Metabolism;Metabolism;Metabolism;Metabolism;Genetic Information Processing	Global and overview maps;Global and overview maps;Global and overview maps;Global and overview maps;Carbohydrate metabolism;Folding, sorting and degradation	ko01100//Metabolic pathways;ko01110//Biosynthesis of secondary metabolites;ko01200//Carbon metabolism;ko01230//Biosynthesis of amino acids;ko00010//Glycolysis / Gluconeogenesis;ko03018//RNA degradation	K01689;K01689;K01689;K01689;K01689;K01689	GO:0005576//extracellular region;GO:0005911//cell-cell junction;GO:0009536//plastid;GO:0016020//membrane;GO:0031967//organelle envelope;GO:0044445//cytosolic part	GO:0003676//nucleic acid binding;GO:0016836//hydro-lyase activity;GO:0046914//transition metal ion binding	GO:0001101//response to acid chemical;GO:0006006//glucose metabolic process;GO:0006090//pyruvate metabolic process;GO:0006739//NADP metabolic process;GO:0006970//response to osmotic stress;GO:0009314//response to radiation;GO:0010038//response to metal ion;GO:0010468//regulation of gene expression;GO:0034645//cellular macromolecule biosynthetic process;GO:0043094//cellular metabolic compound salv…
MSTRG.17191	--	-	-	-	-	-	-	-	-
MSTRG.1720	--	OSJNBa0020P07.16 [Oryza sativa Japonica Group]	-	-	-	-	-	-	-
MSTRG.17203	--	Chromodomain-helicase-DNA-binding protein 3 [Hordeum vulgare]	-	-	-	-	-	-	-
MSTRG.17212	--	PREDICTED: holotricin-3-like isoform X1 [Oryza brachyantha]	-	-	-	-	-	-	-
MSTRG.17219	GR1	protein gamma response 1 [Aegilops tauschii subsp. tauschii] [Aegilops tauschii]	-	-	-	-	GO:0042579//microbody	GO:0005488//binding;GO:0016491//oxidoreductase activity	GO:0000729//DNA double-strand break processing;GO:0009314//response to radiation;GO:0009404//toxin metabolic process
MSTRG.17220	DRP1E	Dynamin-related protein 1E [Hordeum vulgare]	-	-	-	-	GO:0005911//cell-cell junction;GO:0015630//microtubule cytoskeleton;GO:0031090//organelle membrane;GO:0043231//intracellular membrane-bounded organelle;GO:0044444//cytoplasmic part	GO:0017111//nucleoside-triphosphatase activity;GO:0032550//purine ribonucleoside binding	GO:0006605//protein targeting;GO:0006952//defense response;GO:0009617//response to bacterium;GO:0009620//response to fungus;GO:0009696//salicylic acid metabolic process;GO:0009755//hormone-mediated signaling pathway;GO:0009863//salicylic acid mediated signaling pathway;GO:0010038//response to metal ion;GO:0010243//response to organonitrogen compound;GO:0035556//intracellular signal transduction;G…
MSTRG.17221	--	hypothetical protein D1007_61599 [Hordeum vulgare]	-	-	-	-	-	-	-
MSTRG.17222	RHD3	Protein ROOT HAIR DEFECTIVE 3 [Dichanthelium oligosanthes]	Metabolism;Metabolism;Metabolism;Metabolism	Global and overview maps;Global and overview maps;Lipid metabolism;Lipid metabolism	ko01100//Metabolic pathways;ko01110//Biosynthesis of secondary metabolites;ko00564//Glycerophospholipid metabolism;ko00561//Glycerolipid metabolism	K15728;K15728;K15728;K15728	-	GO:0016791//phosphatase activity	GO:0006796//phosphate-containing compound metabolic process;GO:0009267//cellular response to starvation
MSTRG.17223	--	WAS/WASL-interacting protein family member 3-like [Aegilops tauschii subsp. tauschii] [Aegilops tauschii]	-	-	-	-	-	-	-
MSTRG.17224	--	WAS/WASL-interacting protein family member 3-like [Aegilops tauschii subsp. tauschii] [Aegilops tauschii]	-	-	-	-	-	-	-
MSTRG.17227	THO2	splicing factor, proline- and glutamine-rich [Aegilops tauschii subsp. tauschii] [Aegilops tauschii]	Genetic Information Processing;Genetic Information Processing	Transcription;Translation	ko03040//Spliceosome;ko03013//RNA transport	K12879;K12879	-	-	-
MSTRG.17228	--	-	-	-	-	-	-	-	-
MSTRG.17233	--	-	-	-	-	-	-	-	-
MSTRG.17234	--	predicted protein [Hordeum vulgare subsp. vulgare] [Hordeum vulgare]	-	-	-	-	-	-	-
MSTRG.17237	--	histone-lysine n- h3 lysine-79 specific-like [Hordeum vulgare]	-	-	-	-	-	-	-
MSTRG.17239	--	Acylamino-acid-releasing enzyme [Triticum urartu]	-	-	-	-	GO:0044424//intracellular part	-	-
MSTRG.1725	NRPC1	DNA-directed RNA polymerase III subunit 1-like [Aegilops tauschii subsp. tauschii] [Aegilops tauschii]	Genetic Information Processing	Transcription	ko03020//RNA polymerase	K03018	GO:0044451//nucleoplasm part	GO:0001882//nucleoside binding;GO:0003676//nucleic acid binding;GO:0016757//transferase activity, transferring glycosyl groups;GO:0034062//5'-3' RNA polymerase activity;GO:0046914//transition metal ion binding	GO:0000723//telomere maintenance;GO:0003006//developmental process involved in reproduction;GO:0006281//DNA repair;GO:0006310//DNA recombination;GO:0006351//transcription, DNA-templated;GO:0007059//chromosome segregation;GO:0010212//response to ionizing radiation;GO:0032446//protein modification by small protein conjugation;GO:0051726//regulation of cell cycle;GO:0070192//chromosome organization …
MSTRG.17250	--	Ent-copalyl diphosphate synthase 1, chloroplastic [Hordeum vulgare]	-	-	-	-	-	-	-
MSTRG.17251	Os03g0620500	Arginyl-tRNA synthetase [Hordeum vulgare]	-	-	-	-	GO:0043231//intracellular membrane-bounded organelle	GO:0003676//nucleic acid binding	GO:0010468//regulation of gene expression;GO:0034645//cellular macromolecule biosynthetic process
MSTRG.17252	--	B3 domain-containing protein Os03g0620400-like [Aegilops tauschii subsp. tauschii] [Aegilops tauschii]	-	-	-	-	-	-	-
MSTRG.17255	--	-	-	-	-	-	-	-	-
MSTRG.17259	CYP73A14	cytochrome P450 [Triticum aestivum]	Metabolism;Metabolism;Metabolism;Metabolism;Metabolism;Metabolism	Global and overview maps;Global and overview maps;Biosynthesis of other secondary metabolites;Biosynthesis of other secondary metabolites;Metabolism of cofactors and vitamins;Biosynthesis of other secondary metabolites	ko01100//Metabolic pathways;ko01110//Biosynthesis of secondary metabolites;ko00940//Phenylpropanoid biosynthesis;ko00941//Flavonoid biosynthesis;ko00130//Ubiquinone and other terpenoid-quinone biosynthesis;ko00945//Stilbenoid, diarylheptanoid and gingerol biosynthesis	K00487;K00487;K00487;K00487;K00487;K00487	GO:0005618//cell wall;GO:0005911//cell-cell junction;GO:0031090//organelle membrane;GO:0031224//intrinsic component of membrane;GO:0043231//intracellular membrane-bounded organelle	GO:0005515//protein binding;GO:0016709//oxidoreductase activity, acting on paired donors, with incorporation or reduction of molecular oxygen, NAD(P)H as one donor, and incorporation of one atom of oxygen;GO:0046906//tetrapyrrole binding;GO:0046914//transition metal ion binding	GO:0006743//ubiquinone metabolic process;GO:0006950//response to stress;GO:0009314//response to radiation;GO:0009699//phenylpropanoid biosynthetic process;GO:0009891//positive regulation of biosynthetic process;GO:0048229//gametophyte development
MSTRG.1726	--	DNA-directed RNA polymerase III subunit RPC1 [Triticum urartu]	Genetic Information Processing	Transcription	ko03020//RNA polymerase	K03018	-	GO:0005488//binding;GO:0016779//nucleotidyltransferase activity	-
MSTRG.17261	--	-	-	-	-	-	-	-	-
MSTRG.17262	--	predicted protein [Hordeum vulgare subsp. vulgare] [Hordeum vulgare]	-	-	-	-	-	-	-
MSTRG.17263	--	predicted protein [Hordeum vulgare subsp. vulgare] [Hordeum vulgare]	-	-	-	-	-	-	-
MSTRG.1727	NRPC1	DNA-directed RNA polymerase III subunit RPC1 [Triticum urartu]	Genetic Information Processing	Transcription	ko03020//RNA polymerase	K03018	-	GO:0016779//nucleotidyltransferase activity;GO:0097159//organic cyclic compound binding;GO:1901363//heterocyclic compound binding	GO:0000723//telomere maintenance;GO:0003006//developmental process involved in reproduction;GO:0006281//DNA repair;GO:0006310//DNA recombination;GO:0007059//chromosome segregation;GO:0010212//response to ionizing radiation;GO:0010467//gene expression;GO:0032446//protein modification by small protein conjugation;GO:0032774//RNA biosynthetic process;GO:0034645//cellular macromolecule biosynthetic p…
MSTRG.17272	--	Tyrosine N-monooxygenase [Hordeum vulgare]	-	-	-	-	-	-	-
MSTRG.17273	RPL11	60S ribosomal protein L11 [Aegilops tauschii subsp. tauschii] [Aegilops tauschii]	Genetic Information Processing	Translation	ko03010//Ribosome	K02868	GO:0015934//large ribosomal subunit;GO:0043231//intracellular membrane-bounded organelle	GO:0003723//RNA binding;GO:0005198//structural molecule activity	GO:0006259//DNA metabolic process;GO:0009451//RNA modification;GO:0010467//gene expression
MSTRG.17291	--	-	-	-	-	-	-	-	-
MSTRG.17292	CPN60	chaperonin 60 subunit beta 4, chloroplastic [Sorghum bicolor]	Genetic Information Processing	Folding, sorting and degradation	ko03018//RNA degradation	K04077	GO:0009536//plastid	-	GO:0044267//cellular protein metabolic process
MSTRG.17296	--	DNA polymerase zeta subunit [Apostasia shenzhenica]	-	-	-	-	-	-	-
MSTRG.173	PEX1	pollen-specific leucine-rich repeat extensin-like protein 1 [Hordeum vulgare]	-	-	-	-	GO:0043231//intracellular membrane-bounded organelle	GO:0005198//structural molecule activity	-
MSTRG.17301	--	predicted protein [Hordeum vulgare subsp. vulgare] [Hordeum vulgare]	-	-	-	-	-	-	-
MSTRG.17317	--	-	-	-	-	-	-	-	-
MSTRG.17318	--	-	-	-	-	-	-	-	-
MSTRG.17327	RPL26A	60S ribosomal protein L26-1-like [Aegilops tauschii subsp. tauschii] [Aegilops tauschii]	Genetic Information Processing	Translation	ko03010//Ribosome	K02898	GO:0009536//plastid;GO:0015934//large ribosomal subunit;GO:0031090//organelle membrane	GO:0005198//structural molecule activity;GO:0005488//binding	GO:0006950//response to stress;GO:0009451//RNA modification;GO:0010467//gene expression
MSTRG.17332	--	predicted protein, partial [Hordeum vulgare subsp. vulgare] [Hordeum vulgare]	-	-	-	-	-	-	-
MSTRG.17337	MT3A	metallothionein [Hordeum vulgare]	-	-	-	-	-	GO:0046914//transition metal ion binding	GO:0006605//protein targeting;GO:0006970//response to osmotic stress;GO:0007275//multicellular organism development;GO:0009653//anatomical structure morphogenesis;GO:0009746//response to hexose;GO:0009891//positive regulation of biosynthetic process;GO:0010038//response to metal ion;GO:0032535//regulation of cellular component size;GO:0042044//fluid transport;GO:0043067//regulation of programmed …
MSTRG.17343	--	-	-	-	-	-	-	-	-
MSTRG.17344	--	Agamous-like MADS-box protein AGL80 [Hordeum vulgare]	-	-	-	-	-	-	-
MSTRG.17351	--	-	-	-	-	-	-	-	-
MSTRG.17353	--	polyprotein [Hordeum vulgare subsp. vulgare] [Hordeum vulgare]	-	-	-	-	-	-	-
MSTRG.17355	--	MAP7 domain-containing protein 1-like [Aegilops tauschii subsp. tauschii] [Aegilops tauschii]	-	-	-	-	-	-	-
MSTRG.17356	--	nucleolar and coiled-body phosphoprotein 1-like [Aegilops tauschii subsp. tauschii] [Aegilops tauschii]	-	-	-	-	-	-	-
MSTRG.17359	--	-	-	-	-	-	-	-	-
MSTRG.17364	--	-	-	-	-	-	-	-	-
MSTRG.17368	RDR3	probable RNA-dependent RNA polymerase 3 [Aegilops tauschii subsp. tauschii] [Aegilops tauschii]	-	-	-	-	-	GO:0016740//transferase activity	-
MSTRG.17379	HAL3	Phosphopantothenoylcysteine decarboxylase [Hordeum vulgare]	Metabolism;Metabolism	Global and overview maps;Metabolism of cofactors and vitamins	ko01100//Metabolic pathways;ko00770//Pantothenate and CoA biosynthesis	K01598;K01598	GO:0044444//cytoplasmic part	GO:0016831//carboxy-lyase activity;GO:0032553//ribonucleotide binding	GO:0006972//hyperosmotic response;GO:0009108//coenzyme biosynthetic process;GO:0040007//growth
MSTRG.17388	--	hypothetical protein D1007_27819 [Hordeum vulgare]	-	-	-	-	-	-	-
MSTRG.17396	--	-	-	-	-	-	-	-	-
MSTRG.174	--	pollen-specific leucine-rich repeat extensin-like protein 1 [Hordeum vulgare]	-	-	-	-	-	-	-
MSTRG.17408	--	-	-	-	-	-	-	-	-
MSTRG.17409	--	-	-	-	-	-	-	-	-
MSTRG.1741	--	Ubiquitin carboxyl-terminal hydrolase 13 [Hordeum vulgare]	-	-	-	-	-	-	-
MSTRG.17413	--	predicted protein [Hordeum vulgare subsp. vulgare] [Hordeum vulgare]	-	-	-	-	-	-	-
MSTRG.17423	--	-	-	-	-	-	-	-	-
MSTRG.17431	--	hypothetical protein D1007_61721 [Hordeum vulgare]	-	-	-	-	-	-	-
MSTRG.17446	ATL6	ring-H2 zinc finger protein-like [Hordeum vulgare]	-	-	-	-	-	-	-
MSTRG.17447	--	CCR4-NOT transcription complex subunit 3 [Hordeum vulgare]	-	-	-	-	-	-	-
MSTRG.17448	--	hypothetical protein D1007_27502 [Hordeum vulgare]	-	-	-	-	-	-	-
MSTRG.17449	--	Os01g0722550 [Oryza sativa Japonica Group]	-	-	-	-	-	GO:0003676//nucleic acid binding;GO:0005515//protein binding	-
MSTRG.17450	--	hypothetical protein D1007_38706 [Hordeum vulgare]	-	-	-	-	-	-	-
MSTRG.17460	--	-	-	-	-	-	-	-	-
MSTRG.17473	--	protein trichome birefringence-like 41 [Hordeum vulgare]	-	-	-	-	-	-	-
MSTRG.17480	--	predicted protein [Hordeum vulgare subsp. vulgare] [Hordeum vulgare]	-	-	-	-	-	-	-
MSTRG.17483	--	Putative disease resistance protein RGA4 [Triticum urartu]	-	-	-	-	-	-	-
MSTRG.17488	--	hypothetical protein D1007_48094 [Hordeum vulgare]	-	-	-	-	-	-	-
MSTRG.17496	--	-	-	-	-	-	-	-	-
MSTRG.17503	--	predicted protein [Hordeum vulgare subsp. vulgare] [Hordeum vulgare]	-	-	-	-	-	-	-
MSTRG.17518	--	-	-	-	-	-	-	-	-
MSTRG.17527	--	30S ribosomal protein S6 [Hordeum vulgare]	Genetic Information Processing	Translation	ko03010//Ribosome	K02990	-	-	-
MSTRG.17530	--	-	-	-	-	-	-	-	-
MSTRG.17536	--	unnamed protein product [Triticum turgidum subsp. durum] [Triticum turgidum]	-	-	-	-	-	-	-
MSTRG.1754	--	hypothetical protein D1007_56424 [Hordeum vulgare]	-	-	-	-	-	-	-
MSTRG.17540	--	predicted protein [Hordeum vulgare subsp. vulgare] [Hordeum vulgare]	-	-	-	-	-	-	-
MSTRG.17543	PCMP-E1	Os01g0299200 [Oryza sativa Japonica Group]	-	-	-	-	-	-	-
MSTRG.17553	--	hAT dimerisation domain-containing protein -like [Oryza sativa Japonica Group]	-	-	-	-	-	GO:0005488//binding	-
MSTRG.17558	--	nuclear speckle splicing regulatory protein 1-like [Hordeum vulgare]	-	-	-	-	-	-	-
MSTRG.17559	--	Os01g0222001, partial [Oryza sativa Japonica Group]	-	-	-	-	-	-	-
MSTRG.17564	ALMT9	PREDICTED: aluminum-activated malate transporter 9-like [Oryza brachyantha]	-	-	-	-	-	-	-
MSTRG.17571	--	hypothetical protein D1007_12347 [Hordeum vulgare]	-	-	-	-	-	-	-
MSTRG.1760	--	cadmium tolerant 1 [Panicum miliaceum]	-	-	-	-	-	-	-
MSTRG.17607	--	CHCH domain containing protein [Zea mays]	-	-	-	-	-	-	-
MSTRG.17614	MSH1	DNA mismatch repair protein mutS [Hordeum vulgare]	-	-	-	-	GO:0009536//plastid	GO:0003690//double-stranded DNA binding;GO:0016620//oxidoreductase activity, acting on the aldehyde or oxo group of donors, NAD or NADP as acceptor;GO:0032550//purine ribonucleoside binding	GO:0000725//recombinational repair;GO:0006260//DNA replication;GO:0006305//DNA alkylation;GO:0006355//regulation of transcription, DNA-templated;GO:0007005//mitochondrion organization;GO:0007049//cell cycle;GO:0016458//gene silencing;GO:0034968//histone lysine methylation;GO:0048229//gametophyte development;GO:0051052//regulation of DNA metabolic process
MSTRG.17615	MSH1	DNA mismatch repair protein mutS [Hordeum vulgare]	-	-	-	-	GO:0009536//plastid	GO:0003677//DNA binding;GO:0036094//small molecule binding	GO:0006260//DNA replication;GO:0006281//DNA repair;GO:0006310//DNA recombination;GO:0006355//regulation of transcription, DNA-templated;GO:0007005//mitochondrion organization;GO:0007049//cell cycle;GO:0016458//gene silencing;GO:0016570//histone modification;GO:0043414//macromolecule methylation
MSTRG.17619	--	Cytochrome P450 71D8 [Hordeum vulgare]	-	-	-	-	-	-	-
MSTRG.17626	PPX2	Metallo-dependent phosphatase [Hordeum vulgare]	-	-	-	-	GO:0044435//plastid part	GO:0004721//phosphoprotein phosphatase activity;GO:0043169//cation binding	GO:0006796//phosphate-containing compound metabolic process;GO:0009404//toxin metabolic process
MSTRG.17630	--	hypothetical protein D1007_14043 [Hordeum vulgare]	-	-	-	-	-	-	-
MSTRG.1764	--	Os12g0142900, partial [Oryza sativa Japonica Group]	-	-	-	-	-	-	-
MSTRG.17642	--	-	-	-	-	-	-	-	-
MSTRG.17649	--	predicted protein [Hordeum vulgare subsp. vulgare] [Hordeum vulgare]	-	-	-	-	-	-	-
MSTRG.17652	--	centrosome-associated protein CEP250-like [Aegilops tauschii subsp. tauschii] [Aegilops tauschii]	-	-	-	-	-	-	-
MSTRG.17653	--	-	-	-	-	-	-	-	-
MSTRG.17655	--	embryogenesis-associated protein EMB8-like [Hordeum vulgare]	-	-	-	-	-	-	-
MSTRG.17660	CYP71A2	cytochrome P450 71A1-like [Aegilops tauschii subsp. tauschii] [Aegilops tauschii]	-	-	-	-	GO:0016020//membrane;GO:0043231//intracellular membrane-bounded organelle	GO:0004497//monooxygenase activity;GO:0005488//binding;GO:0016705//oxidoreductase activity, acting on paired donors, with incorporation or reduction of molecular oxygen	-
MSTRG.17661	CYP736A117	cytochrome P450 71A1-like [Aegilops tauschii subsp. tauschii] [Aegilops tauschii]	-	-	-	-	GO:0016020//membrane;GO:0043231//intracellular membrane-bounded organelle	GO:0004497//monooxygenase activity;GO:0016705//oxidoreductase activity, acting on paired donors, with incorporation or reduction of molecular oxygen;GO:0046872//metal ion binding	-
MSTRG.17662	CYP71A1	Cytochrome P450 71A1 [Hordeum vulgare]	Metabolism	Amino acid metabolism	ko00380//Tryptophan metabolism	K07410	GO:0016020//membrane;GO:0043231//intracellular membrane-bounded organelle	GO:0016709//oxidoreductase activity, acting on paired donors, with incorporation or reduction of molecular oxygen, NAD(P)H as one donor, and incorporation of one atom of oxygen;GO:0046906//tetrapyrrole binding;GO:0046914//transition metal ion binding	-
MSTRG.17665	Os05g0567100	phytepsin [Brachypodium distachyon]	-	-	-	-	-	GO:0016787//hydrolase activity	GO:0044238//primary metabolic process;GO:0071704//organic substance metabolic process
MSTRG.17676	DIN4	2-oxoisovalerate dehydrogenase subunit beta, mitochondrial [Capsicum annuum]	Metabolism;Metabolism;Metabolism;Metabolism	Global and overview maps;Global and overview maps;Amino acid metabolism;Carbohydrate metabolism	ko01100//Metabolic pathways;ko01110//Biosynthesis of secondary metabolites;ko00280//Valine, leucine and isoleucine degradation;ko00640//Propanoate metabolism	K00167;K00167;K00167;K00167	GO:0044429//mitochondrial part	GO:0004738//pyruvate dehydrogenase activity;GO:0016624//oxidoreductase activity, acting on the aldehyde or oxo group of donors, disulfide as acceptor	GO:0009267//cellular response to starvation;GO:0009642//response to light intensity;GO:0009746//response to hexose;GO:0034285//response to disaccharide
MSTRG.17677	--	uncharacterized ACR, COG1565 family protein [Zea mays]	-	-	-	-	GO:0043231//intracellular membrane-bounded organelle	-	-
MSTRG.17678	--	predicted protein [Hordeum vulgare subsp. vulgare] [Hordeum vulgare]	-	-	-	-	-	-	-
MSTRG.17681	--	hypothetical protein BRADI_2g35461v3 [Brachypodium distachyon]	-	-	-	-	-	-	-
MSTRG.17683	--	-	-	-	-	-	-	-	-
MSTRG.17684	--	-	-	-	-	-	-	-	-
MSTRG.17689	--	-	-	-	-	-	-	-	-
MSTRG.17694	--	Chloroplast envelope quinone oxidoreductase [Zea mays]	Metabolism;Metabolism	Global and overview maps;Lipid metabolism	ko01110//Biosynthesis of secondary metabolites;ko00592//alpha-Linolenic acid metabolism	K00224;K00224	GO:0009536//plastid;GO:0016020//membrane	-	-
MSTRG.17696	--	N(6)-adenine-specific DNA methyltransferase 2 [Hordeum vulgare]	-	-	-	-	-	GO:0016741//transferase activity, transferring one-carbon groups	GO:0008152//metabolic process
MSTRG.17699	--	-	-	-	-	-	-	-	-
MSTRG.17711	--	hypothetical protein D1007_45757 [Hordeum vulgare]	-	-	-	-	-	-	-
MSTRG.17720	--	predicted protein [Hordeum vulgare subsp. vulgare] [Hordeum vulgare]	-	-	-	-	-	-	-
MSTRG.17726	--	predicted protein [Hordeum vulgare subsp. vulgare] [Hordeum vulgare]	-	-	-	-	-	-	-
MSTRG.17731	--	mitochondrial inner membrane protease subunit 2-like [Aegilops tauschii subsp. tauschii] [Aegilops tauschii]	Genetic Information Processing	Folding, sorting and degradation	ko03060//Protein export	K09648	-	-	GO:0010467//gene expression;GO:0044238//primary metabolic process;GO:0044260//cellular macromolecule metabolic process;GO:0050896//response to stimulus
MSTRG.17734	--	Zinc finger CCCH domain-containing protein 15 [Triticum urartu]	-	-	-	-	-	-	-
MSTRG.17735	--	PH01B001G05.21 [Phyllostachys edulis]	-	-	-	-	-	-	-
MSTRG.17736	--	predicted protein [Hordeum vulgare subsp. vulgare] [Hordeum vulgare]	-	-	-	-	-	-	-
MSTRG.17767	--	-	-	-	-	-	-	-	-
MSTRG.17769	RPS15AE	40S ribosomal protein S15a-5-like [Aegilops tauschii subsp. tauschii] [Aegilops tauschii]	Genetic Information Processing	Translation	ko03010//Ribosome	K02957	GO:0009536//plastid;GO:0015935//small ribosomal subunit	-	GO:0010467//gene expression
MSTRG.17783	TAX1	signaling peptide TAXIMIN 2 [Elaeis guineensis]	-	-	-	-	-	-	-
MSTRG.17797	--	Yip1 domain containing protein [Hordeum vulgare]	-	-	-	-	-	-	-
MSTRG.17802	--	-	-	-	-	-	-	-	-
MSTRG.17806	WAP	WPP domain-associated protein-like isoform X1 [Aegilops tauschii subsp. tauschii] [Aegilops tauschii]	-	-	-	-	GO:0044424//intracellular part	-	-
MSTRG.17808	--	PH01B001I13.11 [Phyllostachys edulis]	-	-	-	-	-	-	-
MSTRG.17809	--	WPP domain-associated protein-like isoform X2 [Aegilops tauschii subsp. tauschii] [Aegilops tauschii]	-	-	-	-	-	-	-
MSTRG.1781	--	-	-	-	-	-	-	-	-
MSTRG.17818	--	FRIGIDA-like protein 4b [Hordeum vulgare]	-	-	-	-	-	-	-
MSTRG.17821	--	-	-	-	-	-	-	-	-
MSTRG.17822	ITPK3	60S ribosomal protein L23 [Hordeum vulgare]	-	-	-	-	GO:0043231//intracellular membrane-bounded organelle	-	-
MSTRG.17827	--	-	-	-	-	-	-	-	-
MSTRG.17829	--	-	-	-	-	-	-	-	-
MSTRG.17837	At1g29970	60S ribosomal protein L18a-like protein [Aegilops tauschii subsp. tauschii] [Aegilops tauschii]	-	-	-	-	GO:0044444//cytoplasmic part	GO:0005488//binding	GO:0006605//protein targeting;GO:0044237//cellular metabolic process
MSTRG.17842	--	transposon mariner sub-class [Hordeum vulgare]	-	-	-	-	-	-	-
MSTRG.17843	NSP5	Nitrile-specifier protein 1 [Triticum urartu]	-	-	-	-	GO:0005911//cell-cell junction;GO:0043231//intracellular membrane-bounded organelle;GO:0044444//cytoplasmic part	-	GO:0006511//ubiquitin-dependent protein catabolic process;GO:0009062//fatty acid catabolic process;GO:0009404//toxin metabolic process;GO:0009696//salicylic acid metabolic process;GO:0009814//defense response, incompatible interaction;GO:0010038//response to metal ion;GO:0019759//glycosinolate catabolic process;GO:0035966//response to topologically incorrect protein;GO:0043248//proteasome assembl…
MSTRG.17847	--	zinc finger MYM-type protein 1-like [Oryza sativa Japonica Group]	-	-	-	-	GO:0005911//cell-cell junction	-	-
MSTRG.1785	PFK3	ATP-dependent 6-phosphofructokinase 7-like [Hordeum vulgare]	Metabolism;Metabolism;Metabolism;Metabolism;Metabolism;Genetic Information Processing;Metabolism;Metabolism;Metabolism	Global and overview maps;Global and overview maps;Global and overview maps;Global and overview maps;Carbohydrate metabolism;Folding, sorting and degradation;Carbohydrate metabolism;Carbohydrate metabolism;Carbohydrate metabolism	ko01100//Metabolic pathways;ko01110//Biosynthesis of secondary metabolites;ko01200//Carbon metabolism;ko01230//Biosynthesis of amino acids;ko00010//Glycolysis / Gluconeogenesis;ko03018//RNA degradation;ko00052//Galactose metabolism;ko00051//Fructose and mannose metabolism;ko00030//Pentose phosphate pathway	K00850;K00850;K00850;K00850;K00850;K00850;K00850;K00850;K00850	GO:0044445//cytosolic part	GO:0008443//phosphofructokinase activity;GO:0032550//purine ribonucleoside binding;GO:0043169//cation binding	GO:0006090//pyruvate metabolic process;GO:0010015//root morphogenesis;GO:0016310//phosphorylation
MSTRG.17882	--	hypothetical protein D1007_56408 [Hordeum vulgare]	-	-	-	-	-	-	-
MSTRG.1789	--	-	-	-	-	-	-	-	-
MSTRG.17892	--	-	-	-	-	-	-	-	-
MSTRG.17907	MAIL3	serine/threonine-protein phosphatase 7 [Hordeum vulgare]	-	-	-	-	-	GO:0016787//hydrolase activity	-
MSTRG.17910	--	SWI/SNF-related matrix-associated actin-dependent regulator [Spatholobus suberectus]	-	-	-	-	GO:0043231//intracellular membrane-bounded organelle	-	GO:0000097//sulfur amino acid biosynthetic process;GO:0008380//RNA splicing;GO:0046474//glycerophospholipid biosynthetic process
MSTRG.17913	TGD4	protein TRIGALACTOSYLDIACYLGLYCEROL 4, chloroplastic [Hordeum vulgare]	-	-	-	-	GO:0009527//plastid outer membrane	GO:0005543//phospholipid binding;GO:0046983//protein dimerization activity	GO:0006625//protein targeting to peroxisome;GO:0030001//metal ion transport;GO:0032365//intracellular lipid transport;GO:0048193//Golgi vesicle transport
MSTRG.17914	TGD4	protein TRIGALACTOSYLDIACYLGLYCEROL 4, chloroplastic [Hordeum vulgare]	-	-	-	-	GO:0009527//plastid outer membrane	GO:0005543//phospholipid binding;GO:0046983//protein dimerization activity	GO:0006625//protein targeting to peroxisome;GO:0030001//metal ion transport;GO:0032365//intracellular lipid transport;GO:0048193//Golgi vesicle transport
MSTRG.17915	RPL3B	50S ribosomal protein L3-2, chloroplastic [Hordeum vulgare]	Genetic Information Processing	Translation	ko03010//Ribosome	K02906	GO:0009536//plastid	GO:0003723//RNA binding;GO:0005198//structural molecule activity	GO:0010467//gene expression;GO:0044237//cellular metabolic process
MSTRG.17928	At4g15545	40s ribosomal protein s5-1 [Hordeum vulgare]	-	-	-	-	-	GO:0005215//transporter activity	GO:0006468//protein phosphorylation;GO:0006970//response to osmotic stress;GO:0009416//response to light stimulus;GO:0009746//response to hexose;GO:0042044//fluid transport;GO:0042743//hydrogen peroxide metabolic process;GO:0043269//regulation of ion transport;GO:0048509//regulation of meristem development
MSTRG.17930	--	40s ribosomal protein s5-1 [Hordeum vulgare]	-	-	-	-	-	-	-
MSTRG.17938	RR42	two-component response regulator ORR42-like [Aegilops tauschii subsp. tauschii] [Aegilops tauschii]	-	-	-	-	-	-	GO:0007165//signal transduction;GO:0044237//cellular metabolic process
MSTRG.1794	--	Protein sickie like [Actinidia chinensis var. chinensis] [Actinidia chinensis]	-	-	-	-	GO:0009536//plastid;GO:0044455//mitochondrial membrane part	-	GO:0043094//cellular metabolic compound salvage
MSTRG.1795	--	uncharacterized protein LOC109771891 [Aegilops tauschii subsp. tauschii] [Aegilops tauschii]	-	-	-	-	-	-	-
MSTRG.17950	--	Serine carboxypeptidase-like 18 [Triticum urartu]	-	-	-	-	-	GO:0005488//binding;GO:0017111//nucleoside-triphosphatase activity	-
MSTRG.17955	--	small nuclear ribonucleoprotein SmD1a-like [Brassica napus]	-	-	-	-	-	-	-
MSTRG.17957	RPS26	Galactoside 2-alpha-L-fucosyltransferase [Hordeum vulgare]	-	-	-	-	GO:0005911//cell-cell junction;GO:0009536//plastid;GO:0015935//small ribosomal subunit	-	GO:0000338//protein deneddylation;GO:0006886//intracellular protein transport;GO:0009639//response to red or far red light;GO:0016571//histone methylation;GO:0048580//regulation of post-embryonic development;GO:0071555//cell wall organization
MSTRG.17962	AUG7	AUGMIN subunit 7 [Hordeum vulgare]	-	-	-	-	GO:0044444//cytoplasmic part	GO:0008017//microtubule binding	-
MSTRG.17966	--	predicted protein [Hordeum vulgare subsp. vulgare] [Hordeum vulgare]	-	-	-	-	-	-	-
MSTRG.17967	--	Os04g0629600 [Oryza sativa Japonica Group]	-	-	-	-	-	GO:0046872//metal ion binding	-
MSTRG.17968	--	predicted protein [Hordeum vulgare subsp. vulgare] [Hordeum vulgare]	-	-	-	-	-	-	-
MSTRG.17972	--	-	-	-	-	-	-	-	-
MSTRG.17975	--	peptidyl-prolyl cis-trans isomerase CYP21-3, mitochondrial-like [Brachypodium distachyon]	-	-	-	-	-	-	-
MSTRG.17980	--	Leucoanthocyanidin reductase [Hordeum vulgare]	-	-	-	-	-	-	-
MSTRG.17981	--	Leucoanthocyanidin reductase [Hordeum vulgare]	-	-	-	-	-	-	-
MSTRG.17988	ctp	Dynein 8 kDa light chain, flagellar outer arm [Hordeum vulgare]	-	-	-	-	GO:0005929//cilium	-	GO:0000097//sulfur amino acid biosynthetic process
MSTRG.17992	rplR	50S ribosomal protein L18 [Hordeum vulgare]	-	-	-	-	GO:0009536//plastid	GO:0005198//structural molecule activity	GO:0010467//gene expression;GO:0022613//ribonucleoprotein complex biogenesis;GO:0032774//RNA biosynthetic process
MSTRG.17994	--	nuclear speckle splicing regulatory protein 1-like [Hordeum vulgare]	-	-	-	-	-	-	-
MSTRG.17999	--	hypothetical protein D1007_05548 [Hordeum vulgare]	-	-	-	-	-	-	-
MSTRG.1800	--	PAP-associated domain-containing protein 5 [Hordeum vulgare]	-	-	-	-	-	-	-
MSTRG.18001	--	predicted protein [Hordeum vulgare subsp. vulgare] [Hordeum vulgare]	-	-	-	-	-	-	-
MSTRG.18004	--	hypothetical protein D1007_43589 [Hordeum vulgare]	-	-	-	-	-	-	-
MSTRG.18022	--	-	-	-	-	-	-	-	-
MSTRG.18026	At5g64680	mediator-associated protein 2-like [Aegilops tauschii subsp. tauschii] [Aegilops tauschii]	-	-	-	-	GO:0043231//intracellular membrane-bounded organelle;GO:0043232//intracellular non-membrane-bounded organelle	-	GO:0000338//protein deneddylation;GO:0003006//developmental process involved in reproduction;GO:0006310//DNA recombination;GO:0006605//protein targeting;GO:0006997//nucleus organization;GO:0009451//RNA modification;GO:0009639//response to red or far red light;GO:0010467//gene expression
MSTRG.18027	--	unnamed protein product [Triticum turgidum subsp. durum] [Triticum turgidum]	-	-	-	-	-	-	-
MSTRG.18028	--	Boron transporter 4 [Hordeum vulgare]	-	-	-	-	-	-	-
MSTRG.18030	--	-	-	-	-	-	-	-	-
MSTRG.18038	--	Premnaspirodiene oxygenase [Hordeum vulgare]	-	-	-	-	-	-	-
MSTRG.18040	--	-	-	-	-	-	-	-	-
MSTRG.18049	--	OSJNBa0004B13.7 [Oryza sativa Japonica Group]	-	-	-	-	GO:0031984//organelle subcompartment;GO:0043231//intracellular membrane-bounded organelle	GO:0016740//transferase activity	GO:0070192//chromosome organization involved in meiotic cell cycle
MSTRG.18050	TIM14-3	mitochondrial import inner membrane translocase subunit TIM14-3-like [Aegilops tauschii subsp. tauschii] [Aegilops tauschii]	-	-	-	-	GO:0016020//membrane	-	GO:0006325//chromatin organization;GO:0006812//cation transport;GO:0044267//cellular protein metabolic process
MSTRG.18053	--	RING/U-box superfamily protein [Zea mays]	-	-	-	-	-	GO:0043169//cation binding	-
MSTRG.18056	--	trna (guanine -n)-dimethyltransferase [Hordeum vulgare]	-	-	-	-	-	-	-
MSTRG.18069	--	Sukkula-1b polyprotein [Hordeum vulgare subsp. vulgare] [Hordeum vulgare]	-	-	-	-	-	-	-
MSTRG.18070	--	zinc finger MYM-type protein 1-like [Aegilops tauschii subsp. tauschii] [Aegilops tauschii]	-	-	-	-	GO:0043231//intracellular membrane-bounded organelle	GO:0005515//protein binding	-
MSTRG.18071	--	predicted protein [Hordeum vulgare subsp. vulgare] [Hordeum vulgare]	-	-	-	-	-	-	-
MSTRG.18092	MED27	mediator of RNA polymerase II transcription subunit 27 [Aegilops tauschii subsp. tauschii] [Aegilops tauschii]	-	-	-	-	-	-	GO:0006725//cellular aromatic compound metabolic process;GO:0006807//nitrogen compound metabolic process;GO:0044238//primary metabolic process;GO:1901360//organic cyclic compound metabolic process
MSTRG.18094	AMI1	Zinc transporter 10 [Triticum urartu]	Metabolism;Metabolism;Metabolism;Metabolism	Global and overview maps;Amino acid metabolism;Amino acid metabolism;Amino acid metabolism	ko01100//Metabolic pathways;ko00380//Tryptophan metabolism;ko00330//Arginine and proline metabolism;ko00360//Phenylalanine metabolism	K01426;K01426;K01426;K01426	GO:0044444//cytoplasmic part	GO:0016811//hydrolase activity, acting on carbon-nitrogen (but not peptide) bonds, in linear amides;GO:0016879//ligase activity, forming carbon-nitrogen bonds	GO:0006355//regulation of transcription, DNA-templated;GO:0009683//indoleacetic acid metabolic process;GO:0009887//animal organ morphogenesis;GO:0019758//glycosinolate biosynthetic process;GO:0048869//cellular developmental process
MSTRG.18095	--	Amidase 1 [Hordeum vulgare]	-	-	-	-	-	-	-
MSTRG.18103	--	-	-	-	-	-	-	-	-
MSTRG.1811	CYCB1-1	OSJNBa0027O01.4 [Oryza sativa Japonica Group]	-	-	-	-	-	-	-
MSTRG.18113	MFP2	glyoxysomal fatty acid beta-oxidation multifunctional protein MFP-a [Hordeum vulgare]	Metabolism;Metabolism;Metabolism;Metabolism;Metabolism	Global and overview maps;Global and overview maps;Global and overview maps;Lipid metabolism;Lipid metabolism	ko01100//Metabolic pathways;ko01110//Biosynthesis of secondary metabolites;ko01212//Fatty acid metabolism;ko00592//alpha-Linolenic acid metabolism;ko00071//Fatty acid degradation	K10527;K10527;K10527;K10527;K10527	GO:0005911//cell-cell junction;GO:0030312//external encapsulating structure;GO:0042579//microbody;GO:0043232//intracellular non-membrane-bounded organelle	GO:0016616//oxidoreductase activity, acting on the CH-OH group of donors, NAD or NADP as acceptor;GO:0016836//hydro-lyase activity;GO:0016853//isomerase activity	GO:0006511//ubiquitin-dependent protein catabolic process;GO:0006996//organelle organization;GO:0009062//fatty acid catabolic process;GO:0009404//toxin metabolic process;GO:0035966//response to topologically incorrect protein;GO:0043248//proteasome assembly
MSTRG.18116	RPT3	Protein tas [Hordeum vulgare]	Genetic Information Processing	Folding, sorting and degradation	ko03050//Proteasome	K03063	GO:0005911//cell-cell junction;GO:0030312//external encapsulating structure;GO:0043231//intracellular membrane-bounded organelle;GO:0044444//cytoplasmic part	GO:0032550//purine ribonucleoside binding;GO:0042623//ATPase activity, coupled	GO:0006006//glucose metabolic process;GO:0006511//ubiquitin-dependent protein catabolic process;GO:0006865//amino acid transport;GO:0006996//organelle organization;GO:0009062//fatty acid catabolic process;GO:0009404//toxin metabolic process;GO:0009725//response to hormone;GO:0016482//cytosolic transport;GO:0035966//response to topologically incorrect protein;GO:0043094//cellular metabolic compoun…
MSTRG.18119	--	hypothetical protein TRIUR3_28042 [Triticum urartu]	-	-	-	-	-	-	-
MSTRG.1812	--	Pantothenate kinase 2 [Hordeum vulgare]	-	-	-	-	-	-	-
MSTRG.18123	--	-	-	-	-	-	-	-	-
MSTRG.18126	--	unnamed protein product [Triticum aestivum]	-	-	-	-	-	-	-
MSTRG.18128	--	predicted protein [Hordeum vulgare subsp. vulgare] [Hordeum vulgare]	-	-	-	-	-	-	-
MSTRG.1813	pol	OSJNBa0027O01.4 [Oryza sativa Japonica Group]	-	-	-	-	-	-	-
MSTRG.1814	--	predicted protein [Hordeum vulgare subsp. vulgare] [Hordeum vulgare]	-	-	-	-	-	-	-
MSTRG.18149	--	-	-	-	-	-	-	-	-
MSTRG.18156	--	hypothetical protein D1007_23350 [Hordeum vulgare]	-	-	-	-	-	-	-
MSTRG.18160	--	protein ALP1-like [Aegilops tauschii subsp. tauschii] [Aegilops tauschii]	-	-	-	-	-	-	-
MSTRG.1817	NPF6.4	protein NRT1/ PTR FAMILY 6.4 [Hordeum vulgare]	-	-	-	-	GO:0031224//intrinsic component of membrane	-	GO:0015833//peptide transport
MSTRG.18170	--	-	-	-	-	-	-	-	-
MSTRG.18182	--	-	-	-	-	-	-	-	-
MSTRG.182	--	uncharacterized zinc finger protein At4g06634-like [Aegilops tauschii subsp. tauschii] [Aegilops tauschii]	-	-	-	-	-	GO:0005488//binding	-
MSTRG.18206	--	40S ribosomal protein S5-1 [Hordeum vulgare]	-	-	-	-	-	-	-
MSTRG.18207	CLPR4	ATP-dependent Clp protease proteolytic subunit-related protein 4, chloroplastic [Hordeum vulgare]	-	-	-	-	GO:0009526//plastid envelope;GO:0009532//plastid stroma	GO:0004175//endopeptidase activity;GO:0016757//transferase activity, transferring glycosyl groups	GO:0006090//pyruvate metabolic process;GO:0006979//response to oxidative stress;GO:0008104//protein localization;GO:0009814//defense response, incompatible interaction;GO:0010467//gene expression;GO:0019538//protein metabolic process
MSTRG.18220	--	40S ribosomal protein S20 [Hordeum vulgare]	-	-	-	-	-	-	-
MSTRG.18233	--	Synaptic vesicle 2-related protein [Triticum urartu]	-	-	-	-	-	-	-
MSTRG.18237	RPL30	60S ribosomal protein L30 [Hordeum vulgare]	Genetic Information Processing	Translation	ko03010//Ribosome	K02908	GO:0009536//plastid;GO:0015934//large ribosomal subunit	GO:0005198//structural molecule activity	GO:0010467//gene expression
MSTRG.18238	--	centromere protein O [Carex littledalei]	-	-	-	-	-	-	GO:0046474//glycerophospholipid biosynthetic process;GO:0051276//chromosome organization
MSTRG.18241	--	hypothetical protein D1007_10235 [Hordeum vulgare]	-	-	-	-	-	-	-
MSTRG.1825	UGT75L6	Glycosyltransferase [Hordeum vulgare]	-	-	-	-	GO:0009536//plastid	GO:0008194//UDP-glycosyltransferase activity;GO:0016758//transferase activity, transferring hexosyl groups	GO:0009072//aromatic amino acid family metabolic process
MSTRG.18250	EZ3	enhancer of zeste 1 [Hordeum vulgare]	Metabolism;Metabolism	Global and overview maps;Amino acid metabolism	ko01100//Metabolic pathways;ko00310//Lysine degradation	K11430;K11430	GO:0043231//intracellular membrane-bounded organelle	-	-
MSTRG.1826	--	predicted protein [Hordeum vulgare subsp. vulgare] [Hordeum vulgare]	-	-	-	-	-	-	-
MSTRG.18265	--	predicted protein [Hordeum vulgare subsp. vulgare] [Hordeum vulgare]	-	-	-	-	-	-	-
MSTRG.18269	--	Exocyst complex component 7 [Triticum urartu]	-	-	-	-	-	-	-
MSTRG.18271	--	predicted protein [Hordeum vulgare subsp. vulgare] [Hordeum vulgare]	-	-	-	-	-	-	-
MSTRG.18274	--	CCR4-NOT transcription complex subunit 3 [Hordeum vulgare]	-	-	-	-	-	-	-
MSTRG.18277	--	-	-	-	-	-	-	-	-
MSTRG.18281	--	Arginine/serine-rich-splicing factor RSP31 [Triticum urartu]	Genetic Information Processing	Transcription	ko03040//Spliceosome	K12893	GO:0043231//intracellular membrane-bounded organelle	GO:0015077//monovalent inorganic cation transmembrane transporter activity	GO:0006605//protein targeting;GO:0006754//ATP biosynthetic process;GO:0010038//response to metal ion;GO:0019941//modification-dependent protein catabolic process;GO:0035556//intracellular signal transduction;GO:0035966//response to topologically incorrect protein;GO:0043094//cellular metabolic compound salvage;GO:0043248//proteasome assembly
MSTRG.18283	WRKY11	probable WRKY transcription factor 17 [Aegilops tauschii subsp. tauschii] [Aegilops tauschii]	-	-	-	-	-	GO:0003677//DNA binding;GO:0005515//protein binding	GO:0009617//response to bacterium;GO:0010243//response to organonitrogen compound;GO:0010468//regulation of gene expression;GO:0050794//regulation of cellular process
MSTRG.18292	--	hypothetical protein D1007_27819 [Hordeum vulgare]	-	-	-	-	-	-	-
MSTRG.18299	--	-	-	-	-	-	-	-	-
MSTRG.18300	--	unnamed protein product [Triticum aestivum]	-	-	-	-	-	-	-
MSTRG.18304	--	50S ribosomal protein 5, chloroplastic [Aegilops tauschii subsp. tauschii] [Aegilops tauschii]	-	-	-	-	GO:0044434//chloroplast part	-	-
MSTRG.18310	--	predicted protein [Hordeum vulgare subsp. vulgare] [Hordeum vulgare]	-	-	-	-	-	-	-
MSTRG.18311	Os09g0442300	RecName: Full=Thiol protease aleurain; Flags: Precursor [Hordeum vulgare]	Genetic Information Processing	Folding, sorting and degradation	ko04141//Protein processing in endoplasmic reticulum	K09503	GO:0043231//intracellular membrane-bounded organelle	GO:0005515//protein binding;GO:0043169//cation binding;GO:0070011//peptidase activity, acting on L-amino acid peptides	GO:0006950//response to stress;GO:0044267//cellular protein metabolic process
MSTRG.18312	--	predicted protein [Hordeum vulgare subsp. vulgare] [Hordeum vulgare]	-	-	-	-	-	-	-
MSTRG.18318	--	hypothetical protein D1007_13373 [Hordeum vulgare]	-	-	-	-	-	-	-
MSTRG.18330	--	-	-	-	-	-	-	-	-
MSTRG.18337	--	UDP-glycosyltransferase 85A7-like [Aegilops tauschii subsp. tauschii] [Aegilops tauschii]	-	-	-	-	-	-	-
MSTRG.18339	--	predicted protein [Hordeum vulgare subsp. vulgare] [Hordeum vulgare]	-	-	-	-	-	-	-
MSTRG.18342	CHLH	Mg-chelatase subunit XANTHA-F [Hordeum vulgare]	Metabolism;Metabolism;Metabolism	Global and overview maps;Global and overview maps;Metabolism of cofactors and vitamins	ko01100//Metabolic pathways;ko01110//Biosynthesis of secondary metabolites;ko00860//Porphyrin and chlorophyll metabolism	K03403;K03403;K03403	GO:0009528//plastid inner membrane;GO:0009532//plastid stroma;GO:0044434//chloroplast part	GO:0032550//purine ribonucleoside binding;GO:0051003//ligase activity, forming nitrogen-metal bonds, forming coordination complexes	GO:0006091//generation of precursor metabolites and energy;GO:0006779//porphyrin-containing compound biosynthetic process
MSTRG.18344	--	Cilia- and flagella-associated protein 20 [Hordeum vulgare]	-	-	-	-	-	-	-
MSTRG.18345	--	unnamed protein product [Triticum turgidum subsp. durum] [Triticum turgidum]	-	-	-	-	-	-	-
MSTRG.18346	At1g60070	AP-1 complex subunit gamma-2 [Hordeum vulgare]	-	-	-	-	GO:0030117//membrane coat	GO:0005488//binding	GO:0006810//transport
MSTRG.18349	--	-	-	-	-	-	-	-	-
MSTRG.18359	--	predicted protein [Hordeum vulgare subsp. vulgare] [Hordeum vulgare]	-	-	-	-	-	-	-
MSTRG.1836	--	-	-	-	-	-	-	-	-
MSTRG.18366	--	uncharacterized protein LOC109780774 [Aegilops tauschii subsp. tauschii] [Aegilops tauschii]	-	-	-	-	-	-	-
MSTRG.18367	--	Cytosolic Fe-S cluster assembly factor NUBP1-like protein [Triticum urartu]	-	-	-	-	-	-	-
MSTRG.18368	--	serine/arginine repetitive matrix protein 1-like [Aegilops tauschii subsp. tauschii] [Aegilops tauschii]	-	-	-	-	-	-	-
MSTRG.18369	CAF2	CRS2-associated factor 2, chloroplastic [Aegilops tauschii subsp. tauschii] [Aegilops tauschii]	-	-	-	-	GO:0009532//plastid stroma;GO:0032991//protein-containing complex	GO:0003676//nucleic acid binding	GO:0000377//RNA splicing, via transesterification reactions with bulged adenosine as nucleophile;GO:0009657//plastid organization;GO:0016072//rRNA metabolic process
MSTRG.18370	--	-	-	-	-	-	-	-	-
MSTRG.18378	--	predicted protein [Hordeum vulgare subsp. vulgare] [Hordeum vulgare]	-	-	-	-	-	-	-
MSTRG.18379	--	predicted protein [Hordeum vulgare subsp. vulgare] [Hordeum vulgare]	-	-	-	-	-	-	-
MSTRG.18385	--	F1-ATPase, partial [Triticum aestivum]	Metabolism;Metabolism	Global and overview maps;Energy metabolism	ko01100//Metabolic pathways;ko00190//Oxidative phosphorylation	K02137;K02137	-	-	-
MSTRG.18389	--	predicted protein [Hordeum vulgare subsp. vulgare] [Hordeum vulgare]	-	-	-	-	-	-	-
MSTRG.18402	--	-	-	-	-	-	-	-	-
MSTRG.18403	--	40S ribosomal protein S5-1 [Hordeum vulgare]	-	-	-	-	-	-	-
MSTRG.18414	--	Polyubiquitin 4 [Hordeum vulgare]	-	-	-	-	-	-	-
MSTRG.18415	CRT3	PREDICTED: calreticulin-3-like [Oryza brachyantha]	Genetic Information Processing;Cellular Processes	Folding, sorting and degradation;Transport and catabolism	ko04141//Protein processing in endoplasmic reticulum;ko04145//Phagosome	K08057;K08057	GO:0009536//plastid;GO:0031090//organelle membrane;GO:0044432//endoplasmic reticulum part	GO:0046872//metal ion binding	GO:0002218//activation of innate immune response;GO:0009267//cellular response to starvation;GO:0009617//response to bacterium;GO:0009696//salicylic acid metabolic process;GO:0009812//flavonoid metabolic process;GO:0009814//defense response, incompatible interaction;GO:0044267//cellular protein metabolic process;GO:0055065//metal ion homeostasis
MSTRG.18422	--	-	-	-	-	-	-	-	-
MSTRG.18430	--	predicted protein [Hordeum vulgare subsp. vulgare] [Hordeum vulgare]	-	-	-	-	-	-	-
MSTRG.18436	--	translocase of chloroplast 120, chloroplastic [Aegilops tauschii subsp. tauschii] [Aegilops tauschii]	-	-	-	-	-	-	-
MSTRG.18443	Os01g0495900	CRS2-associated factor 1, chloroplastic [Brachypodium distachyon]	-	-	-	-	GO:0009536//plastid	-	GO:0000377//RNA splicing, via transesterification reactions with bulged adenosine as nucleophile;GO:0009657//plastid organization;GO:0016072//rRNA metabolic process
MSTRG.18444	--	-	-	-	-	-	-	-	-
MSTRG.1845	--	Protein TAR1 [Capsicum baccatum]	-	-	-	-	-	-	-
MSTRG.18452	--	Thaumatin-like protein [Triticum urartu]	-	-	-	-	-	-	-
MSTRG.18453	--	hypothetical protein D1007_31961 [Hordeum vulgare]	-	-	-	-	-	-	-
MSTRG.18466	--	hAT transposon superfamily protein [Zea mays]	-	-	-	-	-	-	-
MSTRG.18468	--	grf zinc finger family expressed [Hordeum vulgare]	-	-	-	-	-	-	-
MSTRG.18487	--	B3 domain-containing protein Os03g0212300-like [Aegilops tauschii subsp. tauschii] [Aegilops tauschii]	-	-	-	-	-	-	-
MSTRG.18489	--	-	-	-	-	-	-	-	-
MSTRG.18491	--	hypothetical protein D1007_30496 [Hordeum vulgare]	-	-	-	-	-	-	-
MSTRG.18496	--	proline-rich receptor-like protein kinase PERK2 [Aegilops tauschii subsp. tauschii] [Aegilops tauschii]	-	-	-	-	-	-	-
MSTRG.18500	--	hypothetical protein D1007_43589 [Hordeum vulgare]	-	-	-	-	-	-	-
MSTRG.18507	--	-	-	-	-	-	-	-	-
MSTRG.18510	--	hypothetical protein D1007_08646 [Hordeum vulgare]	-	-	-	-	-	-	-
MSTRG.18519	--	hypothetical protein D1007_20178 [Hordeum vulgare]	-	-	-	-	-	-	-
MSTRG.18522	--	Translation initiation factor IF-3 [Hordeum vulgare]	-	-	-	-	-	-	-
MSTRG.18532	--	-	-	-	-	-	-	-	-
MSTRG.18537	--	Retrotransposon protein [Hordeum vulgare]	-	-	-	-	-	-	-
MSTRG.18549	--	hypothetical protein D1007_37307 [Hordeum vulgare]	-	-	-	-	-	-	-
MSTRG.18556	--	-	-	-	-	-	-	-	-
MSTRG.18557	--	-	-	-	-	-	-	-	-
MSTRG.1856	--	hornerin-like [Helianthus annuus]	-	-	-	-	-	-	-
MSTRG.1857	TAR1-A	hornerin-like, partial [Zea mays]	-	-	-	-	-	-	-
MSTRG.18571	--	-	-	-	-	-	-	-	-
MSTRG.18573	PHI1	glucose-6-phosphate isomerase [Hordeum vulgare]	Metabolism;Metabolism;Metabolism;Metabolism;Metabolism;Metabolism;Metabolism	Global and overview maps;Global and overview maps;Global and overview maps;Carbohydrate metabolism;Carbohydrate metabolism;Carbohydrate metabolism;Carbohydrate metabolism	ko01100//Metabolic pathways;ko01110//Biosynthesis of secondary metabolites;ko01200//Carbon metabolism;ko00500//Starch and sucrose metabolism;ko00520//Amino sugar and nucleotide sugar metabolism;ko00010//Glycolysis / Gluconeogenesis;ko00030//Pentose phosphate pathway	K01810;K01810;K01810;K01810;K01810;K01810;K01810	GO:0009526//plastid envelope;GO:0009532//plastid stroma	GO:0016861//intramolecular oxidoreductase activity, interconverting aldoses and ketoses	GO:0005982//starch metabolic process;GO:0006006//glucose metabolic process;GO:0006090//pyruvate metabolic process;GO:0009411//response to UV;GO:0009812//flavonoid metabolic process;GO:0009893//positive regulation of metabolic process;GO:0009909//regulation of flower development;GO:0034285//response to disaccharide;GO:0050832//defense response to fungus;GO:0071555//cell wall organization
MSTRG.18574	--	predicted protein [Hordeum vulgare subsp. vulgare] [Hordeum vulgare]	-	-	-	-	-	-	-
MSTRG.18577	--	gag-pol polyprotein [Hordeum vulgare]	-	-	-	-	-	-	-
MSTRG.18578	--	hAT family dimerisation domain containing protein [Oryza sativa Japonica Group]	-	-	-	-	-	-	-
MSTRG.18579	TBL41	protein trichome birefringence-like 41 [Hordeum vulgare]	-	-	-	-	-	-	-
MSTRG.1858	--	hornerin-like [Helianthus annuus]	-	-	-	-	-	-	-
MSTRG.18580	--	protein NRT1/ PTR FAMILY 6.4 [Hordeum vulgare]	-	-	-	-	-	-	-
MSTRG.18581	--	ubiquitin-like-specific protease 1A [Setaria italica]	-	-	-	-	-	-	-
MSTRG.18582	--	hypothetical protein D1007_21581 [Hordeum vulgare]	-	-	-	-	-	-	-
MSTRG.18583	--	zinc finger MYM-type protein 1-like [Aegilops tauschii subsp. tauschii] [Aegilops tauschii]	-	-	-	-	-	GO:0005515//protein binding	-
MSTRG.18584	--	-	-	-	-	-	-	-	-
MSTRG.18586	--	proline-rich receptor-like protein kinase PERK2 [Aegilops tauschii subsp. tauschii] [Aegilops tauschii]	-	-	-	-	-	-	-
MSTRG.18588	--	predicted protein [Hordeum vulgare subsp. vulgare] [Hordeum vulgare]	-	-	-	-	-	-	-
MSTRG.18589	--	hypothetical protein D1007_10247 [Hordeum vulgare]	-	-	-	-	-	-	-
MSTRG.18591	--	hypothetical protein D1007_62281 [Hordeum vulgare]	-	-	-	-	-	-	-
MSTRG.18592	ARPC4	oxysterol-binding protein-related protein 2A-like [Hordeum vulgare]	-	-	-	-	GO:0005856//cytoskeleton	GO:0005488//binding	GO:0032989//cellular component morphogenesis;GO:0045010//actin nucleation
MSTRG.18593	--	predicted protein [Hordeum vulgare subsp. vulgare] [Hordeum vulgare]	-	-	-	-	-	-	-
MSTRG.18598	--	Os04g0689500, partial [Oryza sativa Japonica Group]	-	-	-	-	GO:0016020//membrane;GO:0044464//cell part	-	GO:0009987//cellular process
MSTRG.18599	CLPP3	ATP-dependent Clp protease proteolytic subunit 3, chloroplastic [Aegilops tauschii subsp. tauschii] [Aegilops tauschii]	-	-	-	-	GO:0009368//endopeptidase Clp complex;GO:0009526//plastid envelope;GO:0009532//plastid stroma;GO:0031976//plastid thylakoid;GO:0044434//chloroplast part	GO:0004175//endopeptidase activity;GO:0032550//purine ribonucleoside binding	GO:0006090//pyruvate metabolic process;GO:0006355//regulation of transcription, DNA-templated;GO:0009658//chloroplast organization;GO:0009668//plastid membrane organization;GO:0016072//rRNA metabolic process;GO:0031399//regulation of protein modification process;GO:0048506//regulation of timing of meristematic phase transition
MSTRG.1860	--	BnaAnng22160D, partial [Brassica napus]	-	-	-	-	-	-	-
MSTRG.18606	--	predicted protein [Hordeum vulgare subsp. vulgare] [Hordeum vulgare]	-	-	-	-	-	-	-
MSTRG.18607	--	DNA-directed RNA polymerase V subunit 5C-like [Hibiscus syriacus]	-	-	-	-	-	-	-
MSTRG.18611	--	polyprotein [Hordeum vulgare subsp. vulgare] [Hordeum vulgare]	-	-	-	-	-	-	-
MSTRG.18615	--	predicted protein [Hordeum vulgare subsp. vulgare] [Hordeum vulgare]	-	-	-	-	-	-	-
MSTRG.18618	At1g22430	alcohol dehydrogenase-like 7 [Aegilops tauschii subsp. tauschii] [Aegilops tauschii]	Metabolism;Metabolism;Metabolism;Metabolism;Metabolism;Metabolism	Global and overview maps;Global and overview maps;Global and overview maps;Carbohydrate metabolism;Lipid metabolism;Amino acid metabolism	ko01100//Metabolic pathways;ko01110//Biosynthesis of secondary metabolites;ko01200//Carbon metabolism;ko00010//Glycolysis / Gluconeogenesis;ko00071//Fatty acid degradation;ko00350//Tyrosine metabolism	K00121;K00121;K00121;K00121;K00121;K00121	GO:0044444//cytoplasmic part	-	GO:0000041//transition metal ion transport;GO:0006820//anion transport;GO:0050896//response to stimulus;GO:0065007//biological regulation
MSTRG.18620	--	hypothetical protein D1007_21311 [Hordeum vulgare]	-	-	-	-	-	-	-
MSTRG.18625	--	predicted protein [Hordeum vulgare subsp. vulgare] [Hordeum vulgare]	-	-	-	-	-	-	-
MSTRG.18630	--	Splicing factor 3B subunit 1 [Hordeum vulgare]	-	-	-	-	-	-	-
MSTRG.18639	--	-	-	-	-	-	-	-	-
MSTRG.1864	--	hornerin-like [Helianthus annuus]	-	-	-	-	-	-	-
MSTRG.18641	--	hypothetical protein D1007_30496 [Hordeum vulgare]	-	-	-	-	-	-	-
MSTRG.18643	--	predicted protein [Hordeum vulgare subsp. vulgare] [Hordeum vulgare]	-	-	-	-	-	-	-
MSTRG.18657	--	Far1 [Hordeum vulgare]	-	-	-	-	-	-	-
MSTRG.18667	--	-	-	-	-	-	-	-	-
MSTRG.18668	--	-	-	-	-	-	-	-	-
MSTRG.18670	--	-	-	-	-	-	-	-	-
MSTRG.18680	--	predicted protein [Hordeum vulgare subsp. vulgare] [Hordeum vulgare]	-	-	-	-	-	-	-
MSTRG.1869	--	Regulator of rDNA transcription protein 15 [Capsicum baccatum]	-	-	-	-	-	-	-
MSTRG.18691	HAK10	potassium transporter 10-like [Hordeum vulgare]	-	-	-	-	-	-	-
MSTRG.18695	--	-	-	-	-	-	-	-	-
MSTRG.18697	--	Arginyl-tRNA synthetase [Hordeum vulgare]	-	-	-	-	-	-	-
MSTRG.18700	--	predicted protein [Hordeum vulgare subsp. vulgare] [Hordeum vulgare]	-	-	-	-	-	-	-
MSTRG.18701	--	-	-	-	-	-	-	-	-
MSTRG.18703	--	-	-	-	-	-	-	-	-
MSTRG.18706	--	predicted protein [Hordeum vulgare subsp. vulgare] [Hordeum vulgare]	-	-	-	-	-	-	-
MSTRG.18707	--	mutator-like transposase [Hordeum vulgare]	-	-	-	-	-	-	-
MSTRG.18708	murG	PREDICTED: UDP-N-acetylglucosamine--N-acetylmuramyl-(pentapeptide) pyrophosphoryl-undecaprenol N-acetylglucosamine transferase [Oryza brachyantha]	Metabolism	Global and overview maps	ko01100//Metabolic pathways	K02563	-	GO:0005488//binding;GO:0008375//acetylglucosaminyltransferase activity	GO:0009226//nucleotide-sugar biosynthetic process;GO:0009692//ethylene metabolic process;GO:0030258//lipid modification
MSTRG.18710	--	hypothetical protein D1007_42739 [Hordeum vulgare]	-	-	-	-	-	-	-
MSTRG.18711	--	-	-	-	-	-	-	-	-
MSTRG.18717	--	ATP-dependent DNA helicase PIF1 [Zea mays]	-	-	-	-	-	-	-
MSTRG.18725	--	ribonuclease H-like domain-containing protein [Artemisia annua]	-	-	-	-	-	-	-
MSTRG.18728	AKR4C10	Aldo-keto reductase family 4 member C10, partial [Dichanthelium oligosanthes]	Metabolism;Metabolism;Metabolism;Metabolism;Metabolism	Global and overview maps;Global and overview maps;Carbohydrate metabolism;Lipid metabolism;Carbohydrate metabolism	ko01100//Metabolic pathways;ko01110//Biosynthesis of secondary metabolites;ko00010//Glycolysis / Gluconeogenesis;ko00561//Glycerolipid metabolism;ko00040//Pentose and glucuronate interconversions	K00002;K00002;K00002;K00002;K00002	-	GO:0016491//oxidoreductase activity	GO:0050896//response to stimulus
MSTRG.1874	--	Regulator of rDNA transcription protein 15 [Capsicum baccatum]	-	-	-	-	-	-	-
MSTRG.18742	--	OSJNBa0079C19.16 [Oryza sativa Japonica Group]	-	-	-	-	-	-	-
MSTRG.18743	--	-	-	-	-	-	-	-	-
MSTRG.18749	--	-	-	-	-	-	-	-	-
MSTRG.18750	--	predicted protein [Hordeum vulgare subsp. vulgare] [Hordeum vulgare]	-	-	-	-	-	-	-
MSTRG.18751	--	phosphoethanolamine N-methyltransferase 1-like [Hordeum vulgare]	-	-	-	-	-	-	-
MSTRG.18752	--	predicted protein [Hordeum vulgare subsp. vulgare] [Hordeum vulgare]	-	-	-	-	-	-	-
MSTRG.1876	--	Os12g0631600 [Oryza sativa Japonica Group]	-	-	-	-	-	-	-
MSTRG.18760	--	magnesium-dependent phosphatase 1 [Oryza sativa Japonica Group]	-	-	-	-	-	-	-
MSTRG.18762	--	hypothetical protein D1007_26364 [Hordeum vulgare]	-	-	-	-	-	-	-
MSTRG.18768	--	Aspartic proteinase nepenthesin-1 [Hordeum vulgare]	-	-	-	-	-	-	-
MSTRG.18769	PAM16L2	CCR4-NOT transcription complex subunit 3 [Hordeum vulgare]	-	-	-	-	-	-	-
MSTRG.18772	--	-	-	-	-	-	-	-	-
MSTRG.18775	--	-	-	-	-	-	-	-	-
MSTRG.18778	--	Polyglutamine-binding protein 1 [Triticum urartu]	-	-	-	-	-	-	-
MSTRG.18779	--	-	-	-	-	-	-	-	-
MSTRG.18781	--	predicted protein [Hordeum vulgare subsp. vulgare] [Hordeum vulgare]	-	-	-	-	-	-	-
MSTRG.18790	--	UDP-glucuronosyl/UDP-glucosyltransferase [Gossypium australe]	-	-	-	-	-	-	-
MSTRG.18792	--	-	-	-	-	-	-	-	-
MSTRG.18799	--	predicted protein [Hordeum vulgare subsp. vulgare] [Hordeum vulgare]	-	-	-	-	-	-	-
MSTRG.1880	--	60S ribosomal protein L18a-like protein [Hordeum vulgare]	-	-	-	-	-	-	-
MSTRG.18806	--	-	-	-	-	-	-	-	-
MSTRG.18815	--	predicted protein [Hordeum vulgare subsp. vulgare] [Hordeum vulgare]	-	-	-	-	-	-	-
MSTRG.18820	--	-	-	-	-	-	-	-	-
MSTRG.18821	--	proline-rich receptor-like protein kinase PERK8 [Aegilops tauschii subsp. tauschii] [Aegilops tauschii]	-	-	-	-	-	-	-
MSTRG.18826	--	hypothetical protein D1007_07935 [Hordeum vulgare]	-	-	-	-	-	-	-
MSTRG.18829	--	hypoxia induced protein conserved region containing protein [Zea mays]	-	-	-	-	-	-	-
MSTRG.18833	--	sulfite reductase [Hordeum vulgare]	-	-	-	-	-	-	-
MSTRG.18834	--	sulfite reductase [Hordeum vulgare]	-	-	-	-	-	-	-
MSTRG.18839	--	WAS/WASL-interacting protein family member 3-like [Aegilops tauschii subsp. tauschii] [Aegilops tauschii]	-	-	-	-	-	-	-
MSTRG.18843	--	-	-	-	-	-	-	-	-
MSTRG.18844	--	-	-	-	-	-	-	-	-
MSTRG.18846	--	AP3-complex subunit beta-A [Panicum hallii]	Metabolism;Metabolism	Global and overview maps;Metabolism of cofactors and vitamins	ko01100//Metabolic pathways;ko00790//Folate biosynthesis	K01495;K01495	-	-	-
MSTRG.18848	--	hypothetical protein D1007_26364 [Hordeum vulgare]	-	-	-	-	-	-	-
MSTRG.1885	--	OSJNBa0060N03.14 [Oryza sativa Japonica Group]	-	-	-	-	-	-	-
MSTRG.18857	DJ1B	protein DJ-1B-like [Hordeum vulgare]	-	-	-	-	-	-	-
MSTRG.18858	--	predicted protein [Hordeum vulgare subsp. vulgare] [Hordeum vulgare]	-	-	-	-	-	-	-
MSTRG.18860	--	Neutral/alkaline invertase 1, mitochondrial [Hordeum vulgare]	-	-	-	-	-	-	-
MSTRG.18876	--	predicted protein [Hordeum vulgare subsp. vulgare] [Hordeum vulgare]	-	-	-	-	-	-	-
MSTRG.18879	--	transposon protein [Oryza sativa f. spontanea]	-	-	-	-	-	-	-
MSTRG.18880	--	unnamed protein product [Triticum turgidum subsp. durum] [Triticum turgidum]	-	-	-	-	-	-	-
MSTRG.18882	STY17	serine/threonine-protein kinase STY8-like [Hordeum vulgare]	-	-	-	-	GO:0005911//cell-cell junction;GO:0016020//membrane;GO:0044424//intracellular part	GO:0004713//protein tyrosine kinase activity;GO:0016891//endoribonuclease activity, producing 5'-phosphomonoesters;GO:0032550//purine ribonucleoside binding	GO:0000097//sulfur amino acid biosynthetic process;GO:0006468//protein phosphorylation;GO:0006637//acyl-CoA metabolic process;GO:0008380//RNA splicing;GO:0010646//regulation of cell communication;GO:0016129//phytosteroid biosynthetic process;GO:0090501//RNA phosphodiester bond hydrolysis
MSTRG.18885	--	lysine-rich arabinogalactan protein 19-like [Aegilops tauschii subsp. tauschii] [Aegilops tauschii]	-	-	-	-	-	-	-
MSTRG.18888	--	Os05g0342600 [Oryza sativa Japonica Group]	-	-	-	-	-	-	-
MSTRG.18889	--	-	-	-	-	-	-	-	-
MSTRG.18891	--	hypothetical protein D1007_00029 [Hordeum vulgare]	-	-	-	-	-	-	-
MSTRG.189	--	Disease resistance protein RPM1 [Hordeum vulgare]	-	-	-	-	-	-	-
MSTRG.18901	--	-	-	-	-	-	-	-	-
MSTRG.18906	rpmH	50S ribosomal protein L34 [Triticum urartu]	Genetic Information Processing	Translation	ko03010//Ribosome	K02914	GO:0043231//intracellular membrane-bounded organelle	-	GO:0010467//gene expression
MSTRG.18907	--	Cyclopropane-fatty-acyl-phospholipid synthase [Hordeum vulgare]	-	-	-	-	-	-	-
MSTRG.18927	--	hypothetical protein D1007_42739 [Hordeum vulgare]	-	-	-	-	-	-	-
MSTRG.18935	--	-	-	-	-	-	-	-	-
MSTRG.18937	--	Glucan endo-1,3-beta-glucosidase 5 [Triticum urartu]	-	-	-	-	-	-	-
MSTRG.18947	pol	DNA-directed DNA polymerase [Handroanthus impetiginosus]	-	-	-	-	-	-	-
MSTRG.18951	--	protease 2 [Hordeum vulgare]	-	-	-	-	-	-	-
MSTRG.18955	CHUP1	submergence induced protein SI397 isoform X2 [Zea mays]	-	-	-	-	-	-	-
MSTRG.18966	--	-	-	-	-	-	-	-	-
MSTRG.1897	SG1	protein SLOW GREEN 1, chloroplastic-like [Hordeum vulgare]	-	-	-	-	GO:0009526//plastid envelope;GO:0044434//chloroplast part	-	-
MSTRG.18975	--	predicted protein [Hordeum vulgare subsp. vulgare] [Hordeum vulgare]	-	-	-	-	-	-	-
MSTRG.18996	--	-	-	-	-	-	-	-	-
MSTRG.19000	PDE338	30S ribosomal protein S1, chloroplastic isoform X1 [Setaria italica]	Genetic Information Processing	Translation	ko03010//Ribosome	K02945	GO:0009536//plastid	-	GO:0006139//nucleobase-containing compound metabolic process;GO:0044249//cellular biosynthetic process;GO:0044260//cellular macromolecule metabolic process;GO:0071840//cellular component organization or biogenesis;GO:1901576//organic substance biosynthetic process
MSTRG.19001	--	predicted protein [Hordeum vulgare subsp. vulgare] [Hordeum vulgare]	-	-	-	-	-	-	-
MSTRG.19016	--	serine/arginine repetitive matrix protein 1-like [Aegilops tauschii subsp. tauschii] [Aegilops tauschii]	-	-	-	-	-	-	-
MSTRG.19028	--	non-ltr retroelement reverse transcriptase [Hordeum vulgare]	-	-	-	-	-	-	-
MSTRG.19029	rplY	50S ribosomal protein L25 [Panicum miliaceum]	Genetic Information Processing	Translation	ko03010//Ribosome	K02897	GO:0009536//plastid	GO:0019843//rRNA binding;GO:0046914//transition metal ion binding	GO:0006779//porphyrin-containing compound biosynthetic process;GO:0010467//gene expression
MSTRG.19039	--	replication protein A 70 kDa DNA-binding subunit B-like [Aegilops tauschii subsp. tauschii] [Aegilops tauschii]	-	-	-	-	-	-	-
MSTRG.19040	--	hypothetical protein D1007_56424 [Hordeum vulgare]	-	-	-	-	-	-	-
MSTRG.19041	--	hypothetical protein D1007_56424 [Hordeum vulgare]	-	-	-	-	-	-	-
MSTRG.19042	--	hypothetical protein D1007_56424 [Hordeum vulgare]	-	-	-	-	-	-	-
MSTRG.19045	--	Os12g0539700 [Oryza sativa Japonica Group]	-	-	-	-	-	-	-
MSTRG.19046	--	predicted protein [Hordeum vulgare subsp. vulgare] [Hordeum vulgare]	-	-	-	-	-	-	-
MSTRG.19047	--	unnamed protein product [Triticum turgidum subsp. durum] [Triticum turgidum]	-	-	-	-	-	-	-
MSTRG.19049	--	late cornified envelope-like proline-rich protein 1 [Aegilops tauschii subsp. tauschii] [Aegilops tauschii]	-	-	-	-	-	-	-
MSTRG.19058	--	NAC domain-containing protein 7 [Hordeum vulgare]	-	-	-	-	-	-	-
MSTRG.19059	--	predicted protein [Hordeum vulgare subsp. vulgare] [Hordeum vulgare]	-	-	-	-	-	-	-
MSTRG.1908	--	Os05g0182900 [Oryza sativa Japonica Group]	-	-	-	-	-	-	-
MSTRG.19090	--	predicted protein [Hordeum vulgare subsp. vulgare] [Hordeum vulgare]	-	-	-	-	-	-	-
MSTRG.19093	--	-	-	-	-	-	-	-	-
MSTRG.19099	--	hypothetical protein D1007_32760 [Hordeum vulgare]	-	-	-	-	-	-	-
MSTRG.19100	--	-	-	-	-	-	-	-	-
MSTRG.19105	Os03g0799700	probable GTP-binding protein OBGC2 [Aegilops tauschii subsp. tauschii] [Aegilops tauschii]	-	-	-	-	GO:0009526//plastid envelope;GO:0009532//plastid stroma;GO:0031090//organelle membrane	GO:0003690//double-stranded DNA binding;GO:0016763//transferase activity, transferring pentosyl groups;GO:0017111//nucleoside-triphosphatase activity;GO:0032550//purine ribonucleoside binding;GO:0046872//metal ion binding	GO:0000160//phosphorelay signal transduction system;GO:0001101//response to acid chemical;GO:0006568//tryptophan metabolic process;GO:0006970//response to osmotic stress;GO:0008652//cellular amino acid biosynthetic process;GO:0009617//response to bacterium;GO:0009683//indoleacetic acid metabolic process;GO:0009725//response to hormone;GO:0009814//defense response, incompatible interaction;GO:0010…
MSTRG.19142	--	predicted protein [Hordeum vulgare subsp. vulgare] [Hordeum vulgare]	-	-	-	-	-	-	-
MSTRG.19143	--	predicted protein [Hordeum vulgare subsp. vulgare] [Hordeum vulgare]	-	-	-	-	-	-	-
MSTRG.19144	--	hypothetical protein D1007_32804 [Hordeum vulgare]	-	-	-	-	-	-	-
MSTRG.19162	--	predicted protein [Hordeum vulgare subsp. vulgare] [Hordeum vulgare]	-	-	-	-	-	-	-
MSTRG.19163	COX5B-1	PREDICTED: cytochrome c oxidase subunit 5b-1, mitochondrial-like, partial [Oryza brachyantha]	Metabolism;Metabolism	Global and overview maps;Energy metabolism	ko01100//Metabolic pathways;ko00190//Oxidative phosphorylation	K02265;K02265	GO:0031967//organelle envelope;GO:0044434//chloroplast part	GO:0046914//transition metal ion binding	GO:0006006//glucose metabolic process
MSTRG.19175	--	DNA topoisomerase 2 [Hordeum vulgare]	-	-	-	-	-	-	-
MSTRG.1918	CHUP1	protein CHUP1, chloroplastic-like [Hordeum vulgare]	-	-	-	-	GO:0009527//plastid outer membrane	-	GO:0009657//plastid organization;GO:0016070//RNA metabolic process
MSTRG.19186	--	OSJNBa0060N03.14 [Oryza sativa Japonica Group]	-	-	-	-	-	-	-
MSTRG.19187	--	hypothetical protein D1007_10358 [Hordeum vulgare]	-	-	-	-	-	-	-
MSTRG.1920	--	-	-	-	-	-	-	-	-
MSTRG.19200	--	hypothetical protein TRIUR3_07261 [Triticum urartu]	-	-	-	-	-	-	-
MSTRG.19210	--	-	-	-	-	-	-	-	-
MSTRG.19213	--	polyprotein [Hordeum vulgare subsp. vulgare] [Hordeum vulgare]	-	-	-	-	-	-	-
MSTRG.1922	--	pistil-specific extensin-like protein [Aegilops tauschii subsp. tauschii] [Aegilops tauschii]	-	-	-	-	-	-	-
MSTRG.19223	--	MICOS complex subunit MIC60-like [Aegilops tauschii subsp. tauschii] [Aegilops tauschii]	-	-	-	-	-	-	-
MSTRG.19244	--	Os08g0215200, partial [Oryza sativa Japonica Group]	-	-	-	-	-	-	-
MSTRG.19249	--	hypothetical protein GUITHDRAFT_121441 [Guillardia theta CCMP2712]	-	-	-	-	-	-	-
MSTRG.1925	--	-	-	-	-	-	-	-	-
MSTRG.19255	RFS1	probable galactinol--sucrose galactosyltransferase 1 [Aegilops tauschii subsp. tauschii] [Aegilops tauschii]	Metabolism;Metabolism	Global and overview maps;Carbohydrate metabolism	ko01100//Metabolic pathways;ko00052//Galactose metabolism	K06617;K06617	GO:0005911//cell-cell junction;GO:0009536//plastid;GO:0016020//membrane	GO:0004557//alpha-galactosidase activity;GO:0008378//galactosyltransferase activity;GO:0016301//kinase activity	GO:0001101//response to acid chemical;GO:0005985//sucrose metabolic process;GO:0006950//response to stress;GO:0009312//oligosaccharide biosynthetic process;GO:0009313//oligosaccharide catabolic process;GO:0009628//response to abiotic stimulus;GO:0019406//hexitol biosynthetic process
MSTRG.19261	TCL2	MYB-related protein [Aegilops speltoides]	-	-	-	-	GO:0043231//intracellular membrane-bounded organelle	GO:0003676//nucleic acid binding;GO:0005515//protein binding;GO:0016791//phosphatase activity;GO:0043169//cation binding	GO:0003002//regionalization;GO:0003006//developmental process involved in reproduction;GO:0006355//regulation of transcription, DNA-templated;GO:0006970//response to osmotic stress;GO:0008380//RNA splicing;GO:0009787//regulation of abscisic acid-activated signaling pathway;GO:0010061//regulation of trichoblast fate specification;GO:0010454//negative regulation of cell fate commitment;GO:0030855//…
MSTRG.19275	--	-	-	-	-	-	-	-	-
MSTRG.19276	--	hypothetical protein D1007_12349 [Hordeum vulgare]	-	-	-	-	-	-	-
MSTRG.19277	--	-	-	-	-	-	-	-	-
MSTRG.19292	--	-	-	-	-	-	-	-	-
MSTRG.19293	--	-	-	-	-	-	-	-	-
MSTRG.19295	--	-	-	-	-	-	-	-	-
MSTRG.19297	At3g51250	chloroplast stem-loop binding protein of 41 kDa b, chloroplastic [Hordeum vulgare]	Cellular Processes	Transport and catabolism	ko04144//Endocytosis	K19366	GO:0005911//cell-cell junction	GO:0004175//endopeptidase activity	GO:0019538//protein metabolic process
MSTRG.19298	--	Protease Do-like 1, chloroplastic [Hordeum vulgare]	-	-	-	-	-	GO:0004175//endopeptidase activity	GO:0019538//protein metabolic process
MSTRG.19299	--	-	-	-	-	-	-	-	-
MSTRG.193	--	unnamed protein product [Triticum turgidum subsp. durum] [Triticum turgidum]	-	-	-	-	-	-	-
MSTRG.19308	--	predicted protein [Hordeum vulgare subsp. vulgare] [Hordeum vulgare]	-	-	-	-	-	-	-
MSTRG.19309	--	NAC domain-containing protein 68 [Hordeum vulgare]	Genetic Information Processing	Folding, sorting and degradation	ko03050//Proteasome	K06699	-	-	GO:0006259//DNA metabolic process;GO:0033554//cellular response to stress
MSTRG.19310	IQD31	NAC domain-containing protein 68 [Hordeum vulgare]	-	-	-	-	-	-	-
MSTRG.19319	--	hypothetical protein D1007_40736 [Hordeum vulgare]	-	-	-	-	-	-	-
MSTRG.1932	--	hypothetical protein D1007_42739 [Hordeum vulgare]	-	-	-	-	-	-	-
MSTRG.19329	BCDH	2-oxoisovalerate dehydrogenase subunit beta 1, mitochondrial-like [Aegilops tauschii subsp. tauschii] [Aegilops tauschii]	Metabolism;Metabolism;Metabolism;Metabolism	Global and overview maps;Global and overview maps;Amino acid metabolism;Carbohydrate metabolism	ko01100//Metabolic pathways;ko01110//Biosynthesis of secondary metabolites;ko00280//Valine, leucine and isoleucine degradation;ko00640//Propanoate metabolism	K00167;K00167;K00167;K00167	GO:0044429//mitochondrial part	GO:0004738//pyruvate dehydrogenase activity;GO:0016624//oxidoreductase activity, acting on the aldehyde or oxo group of donors, disulfide as acceptor	GO:0009267//cellular response to starvation;GO:0009642//response to light intensity;GO:0009746//response to hexose;GO:0034285//response to disaccharide
MSTRG.1934	--	-	-	-	-	-	-	-	-
MSTRG.19344	tmem147	expressed protein [Oryza sativa Japonica Group]	-	-	-	-	GO:0009536//plastid;GO:0031224//intrinsic component of membrane	GO:0016301//kinase activity;GO:0016773//phosphotransferase activity, alcohol group as acceptor;GO:0043167//ion binding	GO:0006796//phosphate-containing compound metabolic process
MSTRG.19345	CYP72A14	Secologanin synthase [Hordeum vulgare]	-	-	-	-	-	GO:0016491//oxidoreductase activity;GO:0046872//metal ion binding	-
MSTRG.19348	CYP72A15	Secologanin synthase [Hordeum vulgare]	-	-	-	-	-	GO:0016491//oxidoreductase activity;GO:0046906//tetrapyrrole binding;GO:0046914//transition metal ion binding	-
MSTRG.19349	CYP72A15	cytochrome P450 72A15-like [Hordeum vulgare]	-	-	-	-	-	GO:0016491//oxidoreductase activity;GO:0046872//metal ion binding;GO:0046906//tetrapyrrole binding	-
MSTRG.1935	cwc-26	BUD13 homolog [Aegilops tauschii subsp. tauschii] [Aegilops tauschii]	-	-	-	-	GO:0043231//intracellular membrane-bounded organelle;GO:0044444//cytoplasmic part	-	-
MSTRG.19354	--	Syntaxin-51 [Hordeum vulgare]	-	-	-	-	-	-	-
MSTRG.19360	--	predicted protein [Hordeum vulgare subsp. vulgare] [Hordeum vulgare]	-	-	-	-	-	-	-
MSTRG.19361	--	dna replication licensing factor mcm2 [Hordeum vulgare]	-	-	-	-	-	-	-
MSTRG.19362	--	predicted protein, partial [Hordeum vulgare subsp. vulgare] [Hordeum vulgare]	-	-	-	-	-	-	-
MSTRG.19377	--	40S ribosomal protein S5-1 [Hordeum vulgare]	-	-	-	-	-	-	-
MSTRG.19379	RPL31	50S ribosomal protein L31, chloroplastic [Hordeum vulgare]	Genetic Information Processing	Translation	ko03010//Ribosome	K02909	GO:0009526//plastid envelope;GO:0009532//plastid stroma	GO:0003723//RNA binding	GO:0006090//pyruvate metabolic process;GO:0006739//NADP metabolic process;GO:0006779//porphyrin-containing compound biosynthetic process;GO:0009658//chloroplast organization;GO:0009668//plastid membrane organization;GO:0009767//photosynthetic electron transport chain;GO:0010467//gene expression;GO:0016072//rRNA metabolic process
MSTRG.19381	AUXI1	auxilin-related protein 2-like [Glycine max]	-	-	-	-	-	-	-
MSTRG.19387	CYP97A3	Cytochrome P450 97B2 [Hordeum vulgare]	Metabolism;Metabolism;Metabolism	Global and overview maps;Global and overview maps;Metabolism of terpenoids and polyketides	ko01100//Metabolic pathways;ko01110//Biosynthesis of secondary metabolites;ko00906//Carotenoid biosynthesis	K15747;K15747;K15747	GO:0009526//plastid envelope	GO:0004497//monooxygenase activity;GO:0046872//metal ion binding	GO:0005982//starch metabolic process;GO:0005984//disaccharide metabolic process;GO:0006090//pyruvate metabolic process;GO:0006633//fatty acid biosynthetic process;GO:0006779//porphyrin-containing compound biosynthetic process;GO:0009893//positive regulation of metabolic process;GO:0016117//carotenoid biosynthetic process;GO:0046471//phosphatidylglycerol metabolic process
MSTRG.194	--	-	-	-	-	-	-	-	-
MSTRG.19405	--	polyprotein [Oryza sativa Japonica Group]	-	-	-	-	-	-	-
MSTRG.19407	--	phosphoethanolamine N-methyltransferase 1-like [Hordeum vulgare]	-	-	-	-	-	-	-
MSTRG.19410	--	-	-	-	-	-	-	-	-
MSTRG.19426	FRS5	protein FAR1-RELATED SEQUENCE 5-like [Aegilops tauschii subsp. tauschii] [Aegilops tauschii]	-	-	-	-	-	-	-
MSTRG.19432	--	-	-	-	-	-	-	-	-
MSTRG.19433	--	unnamed protein product [Triticum aestivum]	-	-	-	-	-	-	-
MSTRG.19449	PLC6	Phosphoinositide phospholipase C 6 [Hordeum vulgare]	Metabolism;Environmental Information Processing;Metabolism	Global and overview maps;Signal transduction;Carbohydrate metabolism	ko01100//Metabolic pathways;ko04070//Phosphatidylinositol signaling system;ko00562//Inositol phosphate metabolism	K05857;K05857;K05857	-	GO:0042578//phosphoric ester hydrolase activity;GO:0060089//molecular transducer activity	GO:0006629//lipid metabolic process;GO:0007165//signal transduction
MSTRG.1946	--	predicted protein [Hordeum vulgare subsp. vulgare] [Hordeum vulgare]	-	-	-	-	-	-	-
MSTRG.19466	--	hypothetical protein D1007_31961 [Hordeum vulgare]	-	-	-	-	-	-	-
MSTRG.19470	CHUP1	protein CHUP1, chloroplastic-like [Hordeum vulgare]	-	-	-	-	GO:0009527//plastid outer membrane	-	GO:0006091//generation of precursor metabolites and energy;GO:0006355//regulation of transcription, DNA-templated;GO:0009658//chloroplast organization;GO:0009668//plastid membrane organization;GO:0016072//rRNA metabolic process;GO:0031399//regulation of protein modification process
MSTRG.19474	MON1	molybdate-anion transporter [Aegilops tauschii subsp. tauschii] [Aegilops tauschii]	-	-	-	-	-	-	GO:0051707//response to other organism;GO:0070838//divalent metal ion transport;GO:0072503//cellular divalent inorganic cation homeostasis
MSTRG.19475	--	molybdate-anion transporter [Aegilops tauschii subsp. tauschii] [Aegilops tauschii]	-	-	-	-	-	-	-
MSTRG.19495	--	-	-	-	-	-	-	-	-
MSTRG.19496	--	-	-	-	-	-	-	-	-
MSTRG.19497	PRP31	U4/U6 small nuclear ribonucleoprotein Prp31 homolog [Elaeis guineensis]	Genetic Information Processing	Transcription	ko03040//Spliceosome	K12844	GO:0044423//virion part;GO:0097525//spliceosomal snRNP complex	-	GO:0000377//RNA splicing, via transesterification reactions with bulged adenosine as nucleophile;GO:0003006//developmental process involved in reproduction
MSTRG.195	--	-	-	-	-	-	-	-	-
MSTRG.19503	--	predicted protein [Hordeum vulgare subsp. vulgare] [Hordeum vulgare]	-	-	-	-	-	-	-
MSTRG.1951	--	-	-	-	-	-	-	-	-
MSTRG.19510	--	-	-	-	-	-	-	-	-
MSTRG.19512	--	-	-	-	-	-	-	-	-
MSTRG.19517	USP	UDP-sugar pyrophosphorylase-like isoform X1 [Cynara cardunculus var. scolymus] [Cynara cardunculus]	-	-	-	-	GO:0042995//cell projection;GO:0044444//cytoplasmic part	GO:0051748//UTP-monosaccharide-1-phosphate uridylyltransferase activity	GO:0009165//nucleotide biosynthetic process;GO:0009225//nucleotide-sugar metabolic process;GO:0010038//response to metal ion;GO:0048229//gametophyte development
MSTRG.19532	--	predicted protein [Hordeum vulgare subsp. vulgare] [Hordeum vulgare]	-	-	-	-	-	-	-
MSTRG.19542	--	Ribosomal protein-like [Hordeum vulgare]	-	-	-	-	-	-	-
MSTRG.19546	CHUP1	protein CHUP1, chloroplastic [Hordeum vulgare]	-	-	-	-	-	-	-
MSTRG.19548	--	-	-	-	-	-	-	-	-
MSTRG.1956	--	DNA-directed RNA polymerase III subunit RPC4 isoform X1 [Setaria italica]	-	-	-	-	-	-	-
MSTRG.19574	--	Ubiquitin fusion degradation protein 1-like protein [Hordeum vulgare]	-	-	-	-	-	-	-
MSTRG.19593	--	Proline synthase co-transcribed bacterial [Gossypium arboreum]	-	-	-	-	-	-	-
MSTRG.1960	ACX1	Peroxisomal acyl-coenzyme A oxidase 1 [Hordeum vulgare]	Metabolism;Metabolism;Metabolism;Cellular Processes;Metabolism;Metabolism;Metabolism;Metabolism;Metabolism;Metabolism	Global and overview maps;Global and overview maps;Global and overview maps;Transport and catabolism;Global and overview maps;Lipid metabolism;Lipid metabolism;Metabolism of other amino acids;Lipid metabolism;Carbohydrate metabolism	ko01100//Metabolic pathways;ko01110//Biosynthesis of secondary metabolites;ko01200//Carbon metabolism;ko04146//Peroxisome;ko01212//Fatty acid metabolism;ko00592//alpha-Linolenic acid metabolism;ko00071//Fatty acid degradation;ko00410//beta-Alanine metabolism;ko01040//Biosynthesis of unsaturated fatty acids;ko00640//Propanoate metabolism	K00232;K00232;K00232;K00232;K00232;K00232;K00232;K00232;K00232;K00232	GO:0005911//cell-cell junction;GO:0042579//microbody	GO:0000166//nucleotide binding;GO:0016634//oxidoreductase activity, acting on the CH-CH group of donors, oxygen as acceptor	GO:0001101//response to acid chemical;GO:0006412//translation;GO:0006605//protein targeting;GO:0006950//response to stress;GO:0007165//signal transduction;GO:0009062//fatty acid catabolic process;GO:0009620//response to fungus;GO:0009625//response to insect;GO:0009694//jasmonic acid metabolic process;GO:0010038//response to metal ion;GO:0043067//regulation of programmed cell death;GO:0048229//gam…
MSTRG.19600	--	predicted protein [Hordeum vulgare subsp. vulgare] [Hordeum vulgare]	-	-	-	-	-	-	-
MSTRG.19603	GME-2	GDP-mannose 3,5-epimerase 1 [Morus notabilis]	Metabolism;Metabolism;Metabolism;Metabolism	Global and overview maps;Global and overview maps;Carbohydrate metabolism;Carbohydrate metabolism	ko01100//Metabolic pathways;ko01110//Biosynthesis of secondary metabolites;ko00520//Amino sugar and nucleotide sugar metabolism;ko00053//Ascorbate and aldarate metabolism	K10046;K10046;K10046;K10046	GO:0044444//cytoplasmic part	GO:0000166//nucleotide binding;GO:0016857//racemase and epimerase activity, acting on carbohydrates and derivatives;GO:0048037//cofactor binding	GO:0006351//transcription, DNA-templated;GO:0019852//L-ascorbic acid metabolic process
MSTRG.19604	GME-2	GDP-mannose 3,5-epimerase 2 [Triticum urartu]	Metabolism;Metabolism;Metabolism;Metabolism	Global and overview maps;Global and overview maps;Carbohydrate metabolism;Carbohydrate metabolism	ko01100//Metabolic pathways;ko01110//Biosynthesis of secondary metabolites;ko00520//Amino sugar and nucleotide sugar metabolism;ko00053//Ascorbate and aldarate metabolism	K10046;K10046;K10046;K10046	GO:0044444//cytoplasmic part	GO:0000166//nucleotide binding;GO:0016857//racemase and epimerase activity, acting on carbohydrates and derivatives;GO:0048037//cofactor binding	GO:0006351//transcription, DNA-templated;GO:0009117//nucleotide metabolic process;GO:0019852//L-ascorbic acid metabolic process
MSTRG.19607	--	Ulp1 [Hordeum vulgare]	-	-	-	-	-	-	-
MSTRG.19616	--	predicted protein [Hordeum vulgare subsp. vulgare] [Hordeum vulgare]	-	-	-	-	-	-	-
MSTRG.19619	--	-	-	-	-	-	-	-	-
MSTRG.19625	--	COP9 signalosome complex subunit 5b [Hordeum vulgare]	-	-	-	-	-	-	-
MSTRG.19628	--	40S ribosomal protein S5-1 [Hordeum vulgare]	-	-	-	-	-	-	-
MSTRG.19632	--	-	-	-	-	-	-	-	-
MSTRG.19640	RPL12-1	50S ribosomal protein L12-2, chloroplastic [Hordeum vulgare]	Genetic Information Processing	Translation	ko03010//Ribosome	K02935	GO:0000315//organellar large ribosomal subunit;GO:0009532//plastid stroma;GO:0044434//chloroplast part	GO:0005198//structural molecule activity	GO:0009617//response to bacterium;GO:0009725//response to hormone;GO:0010467//gene expression;GO:0032774//RNA biosynthetic process
MSTRG.1965	--	hypothetical protein D1007_34866 [Hordeum vulgare]	-	-	-	-	-	-	-
MSTRG.19650	--	AP-3 complex subunit mu-1 [Triticum urartu]	-	-	-	-	GO:0016020//membrane	GO:0032550//purine ribonucleoside binding	GO:0032147//activation of protein kinase activity
MSTRG.19657	zpr1	Zinc finger protein ZPR1 [Triticum urartu]	-	-	-	-	-	-	-
MSTRG.1966	--	-	-	-	-	-	-	-	-
MSTRG.19664	--	-	-	-	-	-	-	-	-
MSTRG.19671	ERF1-3	eukaryotic peptide chain release factor subunit 1-2-like [Aegilops tauschii subsp. tauschii] [Aegilops tauschii]	Genetic Information Processing	Translation	ko03015//mRNA surveillance pathway	K03265	-	-	-
MSTRG.19672	BSK1-2	protein LURP-one-related 15-like [Hordeum vulgare]	Environmental Information Processing	Signal transduction	ko04075//Plant hormone signal transduction	K14500	GO:0005911//cell-cell junction;GO:0016020//membrane;GO:0043231//intracellular membrane-bounded organelle	GO:0004672//protein kinase activity;GO:0032550//purine ribonucleoside binding	GO:0001101//response to acid chemical;GO:0006468//protein phosphorylation;GO:0006498//N-terminal protein lipidation;GO:0043401//steroid hormone mediated signaling pathway
MSTRG.19681	At2g30890	cytochrome b561 domain-containing protein At4g18260-like [Aegilops tauschii subsp. tauschii] [Aegilops tauschii]	-	-	-	-	-	-	-
MSTRG.19682	RABA1F	ras-related protein RABA1f-like [Hordeum vulgare]	-	-	-	-	-	-	-
MSTRG.19684	--	hypothetical protein D1007_40765 [Hordeum vulgare]	-	-	-	-	-	-	-
MSTRG.19688	RPL18A	60S ribosomal protein L18a [Triticum urartu]	Genetic Information Processing	Translation	ko03010//Ribosome	K02882	GO:0005911//cell-cell junction;GO:0015934//large ribosomal subunit;GO:0031090//organelle membrane	GO:0005198//structural molecule activity	GO:0010467//gene expression;GO:0022613//ribonucleoprotein complex biogenesis;GO:0044248//cellular catabolic process;GO:0071555//cell wall organization
MSTRG.19692	At1g29970	60S ribosomal protein L18a-like protein [Aegilops tauschii subsp. tauschii] [Aegilops tauschii]	-	-	-	-	GO:0005737//cytoplasm	GO:0005488//binding	GO:0006605//protein targeting
MSTRG.19693	--	60S ribosomal protein L18a-like protein [Setaria italica]	-	-	-	-	-	-	-
MSTRG.19704	GA2OX3	GA 2-oxidase 5 [Hordeum vulgare]	Metabolism;Metabolism	Global and overview maps;Metabolism of terpenoids and polyketides	ko01110//Biosynthesis of secondary metabolites;ko00904//Diterpenoid biosynthesis	K04125;K04125	-	GO:0016705//oxidoreductase activity, acting on paired donors, with incorporation or reduction of molecular oxygen;GO:0043169//cation binding	-
MSTRG.19705	GA2OX3	GA 2-oxidase 5 [Hordeum vulgare subsp. vulgare] [Hordeum vulgare]	Metabolism;Metabolism	Global and overview maps;Metabolism of terpenoids and polyketides	ko01110//Biosynthesis of secondary metabolites;ko00904//Diterpenoid biosynthesis	K04125;K04125	-	GO:0016706//oxidoreductase activity, acting on paired donors, with incorporation or reduction of molecular oxygen, 2-oxoglutarate as one donor, and incorporation of one atom each of oxygen into both donors;GO:0046872//metal ion binding	-
MSTRG.19723	--	-	-	-	-	-	-	-	-
MSTRG.19724	--	-	-	-	-	-	-	-	-
MSTRG.19731	--	-	-	-	-	-	-	-	-
MSTRG.19732	--	hypothetical protein D1007_45057 [Hordeum vulgare]	-	-	-	-	-	-	-
MSTRG.19745	--	MAP7 domain-containing protein 1-like [Aegilops tauschii subsp. tauschii] [Aegilops tauschii]	-	-	-	-	-	-	-
MSTRG.1975	--	unnamed protein product [Triticum turgidum subsp. durum] [Triticum turgidum]	-	-	-	-	-	-	-
MSTRG.19757	--	Os01g0674400 [Oryza sativa Japonica Group]	-	-	-	-	-	-	-
MSTRG.19763	TAF5	FBD-associated F-box protein At4g13985-like [Aegilops tauschii subsp. tauschii] [Aegilops tauschii]	Genetic Information Processing	Transcription	ko03022//Basal transcription factors	K03130	-	-	GO:0006351//transcription, DNA-templated;GO:0006996//organelle organization;GO:0007059//chromosome segregation;GO:0010468//regulation of gene expression;GO:0022402//cell cycle process;GO:0050794//regulation of cellular process
MSTRG.19768	--	predicted protein [Hordeum vulgare subsp. vulgare] [Hordeum vulgare]	-	-	-	-	-	-	-
MSTRG.19769	Os05g0567100	Phytepsin [Hordeum vulgare]	-	-	-	-	GO:0043231//intracellular membrane-bounded organelle	GO:0016787//hydrolase activity	-
MSTRG.19771	--	chromatin assembly factor 1 subunit A-like [Aegilops tauschii subsp. tauschii] [Aegilops tauschii]	-	-	-	-	-	-	-
MSTRG.19780	--	predicted protein [Hordeum vulgare subsp. vulgare] [Hordeum vulgare]	-	-	-	-	-	-	-
MSTRG.1979	--	unnamed protein product [Triticum turgidum subsp. durum] [Triticum turgidum]	-	-	-	-	-	-	-
MSTRG.19800	RPS20	30S ribosomal protein S20, chloroplastic [Hordeum vulgare]	Genetic Information Processing	Translation	ko03010//Ribosome	K02968	GO:0009526//plastid envelope;GO:0009532//plastid stroma	GO:0003723//RNA binding;GO:0005198//structural molecule activity	GO:0006779//porphyrin-containing compound biosynthetic process;GO:0010467//gene expression;GO:0016072//rRNA metabolic process
MSTRG.19805	rplO	50S ribosomal protein L15 [Hordeum vulgare]	Genetic Information Processing	Translation	ko03010//Ribosome	K02876	GO:0009526//plastid envelope;GO:0009532//plastid stroma;GO:0044391//ribosomal subunit	GO:0005198//structural molecule activity	GO:0006221//pyrimidine nucleotide biosynthetic process;GO:0009725//response to hormone;GO:0010467//gene expression;GO:0022613//ribonucleoprotein complex biogenesis;GO:0032774//RNA biosynthetic process
MSTRG.1981	--	predicted protein [Hordeum vulgare subsp. vulgare] [Hordeum vulgare]	-	-	-	-	-	-	-
MSTRG.19811	Os01g0679700	60S ribosomal protein L37a isoform 2 [Zea mays]	Genetic Information Processing	Translation	ko03010//Ribosome	K02921	GO:0015934//large ribosomal subunit	GO:0005198//structural molecule activity;GO:0043169//cation binding	GO:0009059//macromolecule biosynthetic process;GO:0010467//gene expression;GO:0022613//ribonucleoprotein complex biogenesis
MSTRG.19812	Os01g0679700	60S ribosomal protein L37a-2 [Dichanthelium oligosanthes]	Genetic Information Processing	Translation	ko03010//Ribosome	K02921	GO:0015934//large ribosomal subunit	GO:0005198//structural molecule activity;GO:0043169//cation binding	GO:0010467//gene expression;GO:0022613//ribonucleoprotein complex biogenesis
MSTRG.19825	CLO	116 kDa U5 small nuclear ribonucleoprotein component-like [Zea mays]	Genetic Information Processing	Transcription	ko03040//Spliceosome	K12852	GO:0032991//protein-containing complex;GO:0044423//virion part	GO:0008135//translation factor activity, RNA binding;GO:0017111//nucleoside-triphosphatase activity;GO:0032550//purine ribonucleoside binding	GO:0034645//cellular macromolecule biosynthetic process
MSTRG.19826	--	hypothetical protein BHE74_00012620 [Ensete ventricosum]	-	-	-	-	-	-	-
MSTRG.19829	At3g61750	cytochrome b561 and DOMON domain-containing protein At3g61750-like [Aegilops tauschii subsp. tauschii] [Aegilops tauschii]	-	-	-	-	GO:0031224//intrinsic component of membrane	-	-
MSTRG.1983	RPL11	60S ribosomal protein L11-like [Aegilops tauschii subsp. tauschii] [Aegilops tauschii]	Genetic Information Processing	Translation	ko03010//Ribosome	K02868	GO:0015934//large ribosomal subunit;GO:0043231//intracellular membrane-bounded organelle	GO:0003723//RNA binding;GO:0005198//structural molecule activity	GO:0006259//DNA metabolic process;GO:0009451//RNA modification;GO:0010467//gene expression
MSTRG.19831	--	probable nucleolar protein 5-1 [Aegilops tauschii subsp. tauschii] [Aegilops tauschii]	Genetic Information Processing	Translation	ko03008//Ribosome biogenesis in eukaryotes	K14565	-	-	-
MSTRG.19842	--	transposon mariner sub-class [Hordeum vulgare]	-	-	-	-	-	-	-
MSTRG.19846	--	isopentenyl pyrophosphate isomerase3 [Zea mays]	-	-	-	-	-	-	-
MSTRG.19856	--	hypothetical protein D1007_23375 [Hordeum vulgare]	-	-	-	-	-	-	-
MSTRG.19857	ETFA	electron transfer flavoprotein subunit alpha, mitochondrial [Hordeum vulgare]	-	-	-	-	GO:0044429//mitochondrial part	GO:0000166//nucleotide binding;GO:0046914//transition metal ion binding	-
MSTRG.19906	--	protein ALP1-like isoform X1 [Zea mays]	-	-	-	-	-	-	-
MSTRG.19913	USP	UDP-sugar pyrophosphorylase [Hordeum vulgare]	Metabolism;Metabolism;Metabolism;Metabolism;Metabolism;Metabolism	Global and overview maps;Global and overview maps;Carbohydrate metabolism;Carbohydrate metabolism;Carbohydrate metabolism;Carbohydrate metabolism	ko01100//Metabolic pathways;ko01110//Biosynthesis of secondary metabolites;ko00520//Amino sugar and nucleotide sugar metabolism;ko00040//Pentose and glucuronate interconversions;ko00052//Galactose metabolism;ko00053//Ascorbate and aldarate metabolism	K12447;K12447;K12447;K12447;K12447;K12447	GO:0042995//cell projection;GO:0044444//cytoplasmic part	GO:0051748//UTP-monosaccharide-1-phosphate uridylyltransferase activity	GO:0009165//nucleotide biosynthetic process;GO:0009225//nucleotide-sugar metabolic process;GO:0010038//response to metal ion;GO:0048229//gametophyte development
MSTRG.19917	--	-	-	-	-	-	-	-	-
MSTRG.19924	--	Stellacyanin [Hordeum vulgare]	-	-	-	-	GO:0009536//plastid	-	-
MSTRG.1993	--	multiple organellar RNA editing factor 3, mitochondrial [Hordeum vulgare]	-	-	-	-	-	-	-
MSTRG.19936	--	Os10g0549850 [Oryza sativa Japonica Group]	-	-	-	-	-	-	-
MSTRG.19940	--	Cyclin-B2-2 [Hordeum vulgare]	-	-	-	-	-	GO:0019900//kinase binding	GO:0051726//regulation of cell cycle
MSTRG.19944	--	-	-	-	-	-	-	-	-
MSTRG.19962	--	GTP-binding nuclear protein Ran-3 [Cajanus cajan]	Genetic Information Processing;Genetic Information Processing	Translation;Translation	ko03013//RNA transport;ko03008//Ribosome biogenesis in eukaryotes	K07936;K07936	-	-	-
MSTRG.19963	--	-	-	-	-	-	-	-	-
MSTRG.19964	--	hypothetical protein D1007_49091 [Hordeum vulgare]	-	-	-	-	-	-	-
MSTRG.19966	--	unnamed protein product [Triticum turgidum subsp. durum] [Triticum turgidum]	-	-	-	-	-	-	-
MSTRG.19996	--	-	-	-	-	-	-	-	-
MSTRG.19997	PTAC16	protein plastid transcriptionally active 16, chloroplastic [Aegilops tauschii subsp. tauschii] [Aegilops tauschii]	-	-	-	-	GO:0009526//plastid envelope;GO:0031976//plastid thylakoid;GO:0044434//chloroplast part	-	GO:0009639//response to red or far red light;GO:0009657//plastid organization;GO:0034660//ncRNA metabolic process;GO:0044249//cellular biosynthetic process;GO:1901576//organic substance biosynthetic process
MSTRG.20011	--	-	-	-	-	-	-	-	-
MSTRG.2003	--	-	-	-	-	-	-	-	-
MSTRG.20031	--	-	-	-	-	-	-	-	-
MSTRG.20035	--	Cysteine-rich receptor-like protein kinase 26 [Triticum urartu]	-	-	-	-	-	-	-
MSTRG.20039	BHLH62	Transcription factor bHLH49 [Hordeum vulgare]	-	-	-	-	-	GO:0005515//protein binding	-
MSTRG.20040	--	Os01g0704200, partial [Oryza sativa Japonica Group]	-	-	-	-	GO:0009526//plastid envelope	-	-
MSTRG.20041	--	-	-	-	-	-	-	-	-
MSTRG.20043	--	OSJNBb0080H08.9 [Oryza sativa Japonica Group]	-	-	-	-	-	-	-
MSTRG.20045	PEX16	peroxisome biogenesis protein 16 isoform X1 [Aegilops tauschii subsp. tauschii] [Aegilops tauschii]	Cellular Processes	Transport and catabolism	ko04146//Peroxisome	K13335	GO:0031090//organelle membrane;GO:0031224//intrinsic component of membrane;GO:0044439//peroxisomal part	-	GO:0006996//organelle organization;GO:0009062//fatty acid catabolic process
MSTRG.20046	--	Obscurin-like protein 1 [Gossypium arboreum]	-	-	-	-	-	-	-
MSTRG.2005	sll0005	beta-D-glucan exohydrolase, isoenzyme ExoII [Hordeum vulgare]	Metabolism;Metabolism;Metabolism;Metabolism;Metabolism	Global and overview maps;Global and overview maps;Biosynthesis of other secondary metabolites;Carbohydrate metabolism;Metabolism of other amino acids	ko01100//Metabolic pathways;ko01110//Biosynthesis of secondary metabolites;ko00940//Phenylpropanoid biosynthesis;ko00500//Starch and sucrose metabolism;ko00460//Cyanoamino acid metabolism	K05349;K05349;K05349;K05349;K05349	GO:0016020//membrane	GO:0015926//glucosidase activity	GO:0044238//primary metabolic process
MSTRG.20055	--	Protease 2 [Hordeum vulgare]	-	-	-	-	-	-	-
MSTRG.20057	--	hypothetical protein D1007_23629 [Hordeum vulgare]	-	-	-	-	-	-	-
MSTRG.20072	RPL28A	60S ribosomal protein L28-1-like [Aegilops tauschii subsp. tauschii] [Aegilops tauschii]	Genetic Information Processing	Translation	ko03010//Ribosome	K02903	GO:0005911//cell-cell junction;GO:0009536//plastid;GO:0015934//large ribosomal subunit;GO:0016020//membrane;GO:0030312//external encapsulating structure	GO:0005198//structural molecule activity	GO:0006221//pyrimidine nucleotide biosynthetic process;GO:0009451//RNA modification;GO:0009725//response to hormone;GO:0010467//gene expression;GO:0016571//histone methylation;GO:0022613//ribonucleoprotein complex biogenesis;GO:0048580//regulation of post-embryonic development
MSTRG.20074	--	predicted protein [Hordeum vulgare subsp. vulgare] [Hordeum vulgare]	-	-	-	-	-	-	-
MSTRG.20077	--	-	-	-	-	-	-	-	-
MSTRG.20086	--	predicted protein [Hordeum vulgare subsp. vulgare] [Hordeum vulgare]	-	-	-	-	-	-	-
MSTRG.2009	Os05g0573700	ketol-acid reductoisomerase, chloroplastic-like [Zea mays]	Metabolism;Metabolism;Metabolism;Metabolism;Metabolism;Metabolism	Global and overview maps;Global and overview maps;Global and overview maps;Global and overview maps;Metabolism of cofactors and vitamins;Amino acid metabolism	ko01100//Metabolic pathways;ko01110//Biosynthesis of secondary metabolites;ko01230//Biosynthesis of amino acids;ko01210//2-Oxocarboxylic acid metabolism;ko00770//Pantothenate and CoA biosynthesis;ko00290//Valine, leucine and isoleucine biosynthesis	K00053;K00053;K00053;K00053;K00053;K00053	-	GO:0016491//oxidoreductase activity;GO:0043168//anion binding;GO:0046872//metal ion binding;GO:0046983//protein dimerization activity	GO:0008652//cellular amino acid biosynthetic process;GO:0009081//branched-chain amino acid metabolic process
MSTRG.20093	--	Syntaxin-61 [Hordeum vulgare]	Genetic Information Processing	Folding, sorting and degradation	ko04130//SNARE interactions in vesicular transport	K08500	GO:0010008//endosome membrane;GO:0031224//intrinsic component of membrane;GO:0031984//organelle subcompartment	GO:0005515//protein binding	GO:0006605//protein targeting;GO:0009755//hormone-mediated signaling pathway;GO:0016192//vesicle-mediated transport;GO:0061024//membrane organization
MSTRG.20097	--	-	-	-	-	-	-	-	-
MSTRG.2010	CNOT3	Not1 N-terminal domain, CCR4-Not complex component family protein [Hordeum vulgare]	Genetic Information Processing	Folding, sorting and degradation	ko03018//RNA degradation	K12580	-	-	GO:0010468//regulation of gene expression
MSTRG.20100	--	-	-	-	-	-	-	-	-
MSTRG.20113	--	-	-	-	-	-	-	-	-
MSTRG.20118	--	-	-	-	-	-	-	-	-
MSTRG.20121	CSP41B	chloroplast stem-loop binding protein of 41 kDa b, chloroplastic [Aegilops tauschii subsp. tauschii] [Aegilops tauschii]	-	-	-	-	GO:0005576//extracellular region;GO:0005911//cell-cell junction;GO:0009526//plastid envelope;GO:0009532//plastid stroma;GO:0042579//microbody;GO:0044434//chloroplast part	GO:0003723//RNA binding;GO:0030247//polysaccharide binding	GO:0005976//polysaccharide metabolic process;GO:0006090//pyruvate metabolic process;GO:0006091//generation of precursor metabolites and energy;GO:0006355//regulation of transcription, DNA-templated;GO:0006417//regulation of translation;GO:0006605//protein targeting;GO:0006633//fatty acid biosynthetic process;GO:0006739//NADP metabolic process;GO:0006779//porphyrin-containing compound biosynthetic…
MSTRG.20134	--	uncharacterized protein LOC109772338 [Aegilops tauschii subsp. tauschii] [Aegilops tauschii]	-	-	-	-	-	-	-
MSTRG.20137	--	uncharacterized protein LOC109735275 [Aegilops tauschii subsp. tauschii] [Aegilops tauschii]	-	-	-	-	-	-	-
MSTRG.20157	--	myosin-11-like [Aegilops tauschii subsp. tauschii] [Aegilops tauschii]	-	-	-	-	-	-	-
MSTRG.20158	--	-	-	-	-	-	-	-	-
MSTRG.20168	Ngdn	neuroguidin-A [Aegilops tauschii subsp. tauschii] [Aegilops tauschii]	-	-	-	-	-	-	-
MSTRG.20188	--	predicted protein [Hordeum vulgare subsp. vulgare] [Hordeum vulgare]	-	-	-	-	-	-	-
MSTRG.20192	--	Serine/threonine-protein kinase HT1 [Hordeum vulgare]	-	-	-	-	-	-	-
MSTRG.20196	--	jekyll 2 [Triticum dicoccon]	-	-	-	-	-	-	-
MSTRG.2020	--	-	-	-	-	-	-	-	-
MSTRG.20210	--	zinc finger MYM-type protein 1-like [Aegilops tauschii subsp. tauschii] [Aegilops tauschii]	-	-	-	-	GO:0005911//cell-cell junction	-	-
MSTRG.20211	Os10g0516300	electron transfer flavoprotein-ubiquinone oxidoreductase, mitochondrial [Hordeum vulgare]	-	-	-	-	GO:0019866//organelle inner membrane;GO:0043231//intracellular membrane-bounded organelle	GO:0016649//oxidoreductase activity, acting on the CH-NH group of donors, quinone or similar compound as acceptor;GO:0043169//cation binding;GO:0051536//iron-sulfur cluster binding	GO:0006089//lactate metabolic process;GO:0006551//leucine metabolic process;GO:0009642//response to light intensity
MSTRG.2024	--	Zinc finger CCCH domain-containing protein 43 [Hordeum vulgare]	-	-	-	-	-	-	-
MSTRG.20242	--	retrotransposon protein [Hordeum vulgare]	-	-	-	-	-	GO:0046914//transition metal ion binding	GO:0006259//DNA metabolic process
MSTRG.20246	--	DNA mismatch repair protein Msh6-1 [Hordeum vulgare]	-	-	-	-	-	-	-
MSTRG.20260	--	predicted protein [Hordeum vulgare subsp. vulgare] [Hordeum vulgare]	-	-	-	-	-	-	-
MSTRG.20270	--	-	-	-	-	-	-	-	-
MSTRG.2029	GIP	polyprotein [Oryza australiensis]	-	-	-	-	-	-	-
MSTRG.20295	--	Diacylglycerol kinase [Triticum urartu]	-	-	-	-	-	-	-
MSTRG.20298	--	nucleolar and coiled-body phosphoprotein 1-like [Aegilops tauschii subsp. tauschii] [Aegilops tauschii]	-	-	-	-	-	-	-
MSTRG.2030	--	-	-	-	-	-	-	-	-
MSTRG.20303	--	-	-	-	-	-	-	-	-
MSTRG.20311	--	Werner syndrome ATP-dependent helicase-like [Aegilops tauschii subsp. tauschii] [Aegilops tauschii]	-	-	-	-	-	-	-
MSTRG.20321	rplT	50S ribosomal protein L20 [Hordeum vulgare]	Genetic Information Processing	Translation	ko03010//Ribosome	K02887	GO:0009536//plastid	GO:0003723//RNA binding;GO:0005198//structural molecule activity;GO:0016859//cis-trans isomerase activity	GO:0010467//gene expression;GO:0022613//ribonucleoprotein complex biogenesis
MSTRG.2033	--	Os06g0595700 [Oryza sativa Japonica Group]	-	-	-	-	-	-	-
MSTRG.2035	--	-	-	-	-	-	-	-	-
MSTRG.20359	Os03g0733400	zinc finger BED domain-containing protein RICESLEEPER 2-like isoform X1 [Aegilops tauschii subsp. tauschii] [Aegilops tauschii]	-	-	-	-	-	-	-
MSTRG.2036	--	-	-	-	-	-	-	-	-
MSTRG.20388	--	-	-	-	-	-	-	-	-
MSTRG.2040	RPS7	40S ribosomal protein S7 [Hordeum vulgare]	Genetic Information Processing	Translation	ko03010//Ribosome	K02993	-	-	-
MSTRG.20406	KIN14C	kinesin-like protein KIN-14C [Aegilops tauschii subsp. tauschii] [Aegilops tauschii]	-	-	-	-	-	-	-
MSTRG.2043	--	-	-	-	-	-	-	-	-
MSTRG.20442	--	-	-	-	-	-	-	-	-
MSTRG.20447	RPL13	50S ribosomal protein L13, chloroplastic [Hordeum vulgare]	Genetic Information Processing	Translation	ko03010//Ribosome	K02871	GO:0009526//plastid envelope;GO:0009532//plastid stroma	GO:0005198//structural molecule activity	GO:0003006//developmental process involved in reproduction;GO:0006605//protein targeting;GO:0009059//macromolecule biosynthetic process;GO:0009725//response to hormone;GO:0010467//gene expression
MSTRG.20453	--	phosducin-like protein 3 [Brachypodium distachyon]	-	-	-	-	GO:0044424//intracellular part	-	-
MSTRG.20456	--	clustered mitochondria protein-like, partial [Trifolium pratense]	-	-	-	-	-	-	GO:0009451//RNA modification
MSTRG.2046	--	hypothetical protein D1007_50346 [Hordeum vulgare]	-	-	-	-	-	-	-
MSTRG.20470	--	hypothetical protein D1007_43589 [Hordeum vulgare]	-	-	-	-	-	-	-
MSTRG.20474	TIC22L	protein TIC 22-like, chloroplastic [Hordeum vulgare]	-	-	-	-	-	-	-
MSTRG.20478	SRF6	Protein STRUBBELIG-RECEPTOR FAMILY 7 [Hordeum vulgare]	-	-	-	-	-	-	-
MSTRG.20483	RPL18A	60S ribosomal protein L18a [Brachypodium distachyon]	Genetic Information Processing	Translation	ko03010//Ribosome	K02882	GO:0005911//cell-cell junction;GO:0015934//large ribosomal subunit;GO:0031090//organelle membrane	GO:0005198//structural molecule activity	GO:0010467//gene expression;GO:0022613//ribonucleoprotein complex biogenesis;GO:0044248//cellular catabolic process;GO:0071555//cell wall organization
MSTRG.20501	NFD6	protein NUCLEAR FUSION DEFECTIVE 6, chloroplastic/mitochondrial [Hordeum vulgare]	-	-	-	-	GO:0043231//intracellular membrane-bounded organelle	-	-
MSTRG.20503	--	-	-	-	-	-	-	-	-
MSTRG.20508	--	-	-	-	-	-	-	-	-
MSTRG.20525	--	-	-	-	-	-	-	-	-
MSTRG.20532	--	Zinc finger protein CONSTANS-LIKE 5 [Hordeum vulgare]	-	-	-	-	-	-	-
MSTRG.20543	--	pentatricopeptide repeat-containing protein At4g21190 [Brachypodium distachyon]	-	-	-	-	-	-	-
MSTRG.2056	--	40S ribosomal protein S5-1 [Hordeum vulgare]	-	-	-	-	-	-	-
MSTRG.20578	--	Amidase 1 [Hordeum vulgare]	-	-	-	-	-	-	-
MSTRG.20585	--	OSIGBa0130K07.5 [Oryza sativa]	-	-	-	-	-	-	-
MSTRG.20586	CYOP	probable cytosolic oligopeptidase A [Aegilops tauschii subsp. tauschii] [Aegilops tauschii]	-	-	-	-	-	GO:0043169//cation binding;GO:0070011//peptidase activity, acting on L-amino acid peptides	GO:0019538//protein metabolic process
MSTRG.2059	--	-	-	-	-	-	-	-	-
MSTRG.20591	--	protein CURVATURE THYLAKOID 1C, chloroplastic-like [Aegilops tauschii subsp. tauschii] [Aegilops tauschii]	-	-	-	-	GO:0000229//cytoplasmic chromosome;GO:0009522//photosystem I;GO:0009526//plastid envelope;GO:0031976//plastid thylakoid;GO:0044434//chloroplast part	-	GO:0001101//response to acid chemical;GO:0006139//nucleobase-containing compound metabolic process;GO:0006796//phosphate-containing compound metabolic process;GO:0009657//plastid organization;GO:0009767//photosynthetic electron transport chain;GO:0019222//regulation of metabolic process;GO:0044085//cellular component biogenesis;GO:0044260//cellular macromolecule metabolic process
MSTRG.20593	--	-	-	-	-	-	-	-	-
MSTRG.20607	rpmG	50S ribosomal protein L33 [Zea mays]	Genetic Information Processing	Translation	ko03010//Ribosome	K02913	GO:0043231//intracellular membrane-bounded organelle;GO:0044391//ribosomal subunit	-	GO:0010467//gene expression
MSTRG.20626	--	predicted protein [Hordeum vulgare subsp. vulgare] [Hordeum vulgare]	-	-	-	-	-	-	-
MSTRG.20633	--	Serine carboxypeptidase-like 18 [Hordeum vulgare]	-	-	-	-	-	-	-
MSTRG.2066	--	-	-	-	-	-	-	-	-
MSTRG.20663	--	unnamed protein product [Triticum turgidum subsp. durum] [Triticum turgidum]	-	-	-	-	-	-	-
MSTRG.20664	--	unnamed protein product [Triticum turgidum subsp. durum] [Triticum turgidum]	-	-	-	-	-	-	-
MSTRG.20665	--	predicted protein [Hordeum vulgare subsp. vulgare] [Hordeum vulgare]	-	-	-	-	-	-	-
MSTRG.20668	--	Arabinanase/levansucrase/invertase [Zea mays]	-	-	-	-	GO:0043231//intracellular membrane-bounded organelle	GO:0016787//hydrolase activity	GO:0008152//metabolic process
MSTRG.2067	--	muscle M-line assembly protein unc-89-like [Panicum hallii]	-	-	-	-	-	-	-
MSTRG.20703	--	hypothetical protein D1007_29472 [Hordeum vulgare]	-	-	-	-	-	-	-
MSTRG.20704	--	Protein FAR1-RELATED SEQUENCE 5 [Hordeum vulgare]	-	-	-	-	-	-	-
MSTRG.20726	--	LEAF RUST 10 DISEASE-RESISTANCE LOCUS RECEPTOR-LIKE PROTEIN KINASE-like 1.2 [Aegilops tauschii subsp. tauschii] [Aegilops tauschii]	-	-	-	-	-	GO:0016301//kinase activity	-
MSTRG.20728	--	LEAF RUST 10 DISEASE-RESISTANCE LOCUS RECEPTOR-LIKE PROTEIN KINASE-like 1.2 [Aegilops tauschii subsp. tauschii] [Aegilops tauschii]	-	-	-	-	-	GO:0016301//kinase activity	-
MSTRG.20756	PSBW	photosystem II reaction center W protein, chloroplastic-like [Hordeum vulgare]	Metabolism	Energy metabolism	ko00195//Photosynthesis	K02721	GO:0009521//photosystem;GO:0031224//intrinsic component of membrane;GO:0044434//chloroplast part	-	GO:0006996//organelle organization;GO:0016072//rRNA metabolic process;GO:0042548//regulation of photosynthesis, light reaction
MSTRG.20774	--	cysteine-rich repeat secretory protein 38-like [Aegilops tauschii subsp. tauschii] [Aegilops tauschii]	-	-	-	-	-	-	-
MSTRG.20779	--	retrotransposon unclassified [Hordeum vulgare]	-	-	-	-	-	-	-
MSTRG.20793	--	methionyl-tRNA synthetase [Hordeum vulgare]	-	-	-	-	-	-	-
MSTRG.20794	--	40S ribosomal protein S5-1 [Hordeum vulgare]	-	-	-	-	-	-	-
MSTRG.20833	PHOS34	universal stress protein PHOS32-like [Aegilops tauschii subsp. tauschii] [Aegilops tauschii]	-	-	-	-	GO:0016020//membrane;GO:0044444//cytoplasmic part	-	GO:0010033//response to organic substance;GO:0018205//peptidyl-lysine modification
MSTRG.20837	--	-	-	-	-	-	-	-	-
MSTRG.20841	--	Os02g0696600 [Oryza sativa Japonica Group]	-	-	-	-	-	-	-
MSTRG.20853	--	hypothetical protein D1007_15569 [Hordeum vulgare]	-	-	-	-	-	-	-
MSTRG.20854	HGGT	unnamed protein product [Triticum turgidum subsp. durum] [Triticum turgidum]	-	-	-	-	-	-	-
MSTRG.2086	SUS1	Sucrose synthase 1 [Triticum urartu]	Metabolism;Metabolism;Metabolism	Global and overview maps;Global and overview maps;Carbohydrate metabolism	ko01100//Metabolic pathways;ko01110//Biosynthesis of secondary metabolites;ko00500//Starch and sucrose metabolism	K00695;K00695;K00695	GO:0046930//pore complex;GO:0070461//SAGA-type complex	GO:0003712//transcription coregulator activity;GO:0035251//UDP-glucosyltransferase activity	GO:0005984//disaccharide metabolic process;GO:0006354//DNA-templated transcription, elongation;GO:0006355//regulation of transcription, DNA-templated;GO:0006405//RNA export from nucleus;GO:0008104//protein localization;GO:0016570//histone modification
MSTRG.20868	--	-	-	-	-	-	-	-	-
MSTRG.20894	ADL1	calpain protease [Hordeum vulgare]	-	-	-	-	GO:0016021//integral component of membrane;GO:0031090//organelle membrane;GO:0043231//intracellular membrane-bounded organelle	GO:0004197//cysteine-type endopeptidase activity	GO:0000904//cell morphogenesis involved in differentiation;GO:0001708//cell fate specification;GO:0006508//proteolysis;GO:0007015//actin filament organization;GO:0007059//chromosome segregation;GO:0008283//cell proliferation;GO:0009790//embryo development;GO:0009933//meristem structural organization;GO:0009955//adaxial/abaxial pattern specification;GO:0009960//endosperm development;GO:0010053//ro…
MSTRG.20896	--	-	-	-	-	-	-	-	-
MSTRG.20917	--	-	-	-	-	-	-	-	-
MSTRG.20923	CEST	protein CHLOROPLAST ENHANCING STRESS TOLERANCE, chloroplastic [Hordeum vulgare]	-	-	-	-	GO:0031224//intrinsic component of membrane;GO:0044434//chloroplast part	-	GO:0006972//hyperosmotic response;GO:0006979//response to oxidative stress;GO:0009408//response to heat;GO:0009657//plastid organization
MSTRG.20924	--	disease resistance protein At4g27190 [Brachypodium distachyon]	-	-	-	-	-	-	-
MSTRG.20935	--	-	-	-	-	-	-	-	-
MSTRG.20939	--	probable F-box protein At5g04010 [Aegilops tauschii subsp. tauschii] [Aegilops tauschii]	-	-	-	-	-	-	-
MSTRG.20945	Os09g0533100	pantothenate kinase 2 [Aegilops tauschii subsp. tauschii] [Aegilops tauschii]	Metabolism;Metabolism	Global and overview maps;Metabolism of cofactors and vitamins	ko01100//Metabolic pathways;ko00770//Pantothenate and CoA biosynthesis	K09680;K09680	GO:0044444//cytoplasmic part	GO:0016301//kinase activity;GO:0032550//purine ribonucleoside binding	GO:0006486//protein glycosylation;GO:0006796//phosphate-containing compound metabolic process;GO:0009108//coenzyme biosynthetic process
MSTRG.20953	--	predicted protein [Hordeum vulgare subsp. vulgare] [Hordeum vulgare]	-	-	-	-	-	-	-
MSTRG.20954	--	zinc finger MYM-type protein 1 [Aegilops tauschii subsp. tauschii] [Aegilops tauschii]	-	-	-	-	-	-	-
MSTRG.20975	CYP98A1	cytochrome P450 [Hordeum vulgare]	Metabolism;Metabolism;Metabolism;Metabolism;Metabolism	Global and overview maps;Global and overview maps;Biosynthesis of other secondary metabolites;Biosynthesis of other secondary metabolites;Biosynthesis of other secondary metabolites	ko01100//Metabolic pathways;ko01110//Biosynthesis of secondary metabolites;ko00940//Phenylpropanoid biosynthesis;ko00941//Flavonoid biosynthesis;ko00945//Stilbenoid, diarylheptanoid and gingerol biosynthesis	K09754;K09754;K09754;K09754;K09754	GO:0031224//intrinsic component of membrane;GO:0043231//intracellular membrane-bounded organelle	GO:0005515//protein binding;GO:0016709//oxidoreductase activity, acting on paired donors, with incorporation or reduction of molecular oxygen, NAD(P)H as one donor, and incorporation of one atom of oxygen;GO:0046906//tetrapyrrole binding;GO:0046914//transition metal ion binding	GO:0006950//response to stress;GO:0009699//phenylpropanoid biosynthetic process;GO:0009812//flavonoid metabolic process;GO:0009891//positive regulation of biosynthetic process
MSTRG.20976	CYP98A1	cytochrome P450 [Hordeum vulgare]	Metabolism;Metabolism;Metabolism;Metabolism;Metabolism	Global and overview maps;Global and overview maps;Biosynthesis of other secondary metabolites;Biosynthesis of other secondary metabolites;Biosynthesis of other secondary metabolites	ko01100//Metabolic pathways;ko01110//Biosynthesis of secondary metabolites;ko00940//Phenylpropanoid biosynthesis;ko00941//Flavonoid biosynthesis;ko00945//Stilbenoid, diarylheptanoid and gingerol biosynthesis	K09754;K09754;K09754;K09754;K09754	GO:0031224//intrinsic component of membrane;GO:0043231//intracellular membrane-bounded organelle	GO:0005515//protein binding;GO:0016709//oxidoreductase activity, acting on paired donors, with incorporation or reduction of molecular oxygen, NAD(P)H as one donor, and incorporation of one atom of oxygen;GO:0046906//tetrapyrrole binding;GO:0046914//transition metal ion binding	GO:0006950//response to stress;GO:0009699//phenylpropanoid biosynthetic process;GO:0009812//flavonoid metabolic process;GO:0009891//positive regulation of biosynthetic process
MSTRG.20979	--	Cytosolic Fe-S cluster assembly factor NUBP1-like protein [Triticum urartu]	-	-	-	-	-	-	-
MSTRG.20983	RPL34	50S ribosomal protein L34, chloroplastic [Aegilops tauschii subsp. tauschii] [Aegilops tauschii]	Genetic Information Processing	Translation	ko03010//Ribosome	K02914	GO:0009536//plastid	GO:0003723//RNA binding;GO:0005198//structural molecule activity	GO:0010467//gene expression;GO:0022613//ribonucleoprotein complex biogenesis
MSTRG.20985	PPD6	psbP domain-containing protein 6, chloroplastic [Hordeum vulgare]	-	-	-	-	GO:0009521//photosystem;GO:0009532//plastid stroma;GO:0031978//plastid thylakoid lumen	-	GO:0009668//plastid membrane organization;GO:0009887//animal organ morphogenesis;GO:0044237//cellular metabolic process;GO:0048869//cellular developmental process
MSTRG.21007	--	-	-	-	-	-	-	-	-
MSTRG.2101	--	-	-	-	-	-	-	-	-
MSTRG.21010	--	predicted protein [Hordeum vulgare subsp. vulgare] [Hordeum vulgare]	-	-	-	-	-	-	-
MSTRG.2103	--	-	-	-	-	-	-	-	-
MSTRG.21033	--	-	-	-	-	-	-	-	-
MSTRG.21043	--	serine protease inhibitor-like protein [Hordeum vulgare]	-	-	-	-	GO:0031224//intrinsic component of membrane	GO:0016787//hydrolase activity	GO:0010243//response to organonitrogen compound;GO:0019538//protein metabolic process
MSTRG.21053	RER3	protein RETICULATA-RELATED 3, chloroplastic-like [Hordeum vulgare]	-	-	-	-	GO:0009536//plastid	GO:0003676//nucleic acid binding	GO:0050896//response to stimulus
MSTRG.21089	VAR3	Zinc finger protein VAR3, chloroplastic [Hordeum vulgare]	-	-	-	-	GO:0009532//plastid stroma	GO:0005488//binding	GO:0009657//plastid organization
MSTRG.21091	RPL24	RecName: Full=60S ribosomal protein L24 [Hordeum vulgare]	Genetic Information Processing	Translation	ko03010//Ribosome	K02896	GO:0009536//plastid;GO:0015934//large ribosomal subunit;GO:0016020//membrane	-	GO:0009451//RNA modification;GO:0009755//hormone-mediated signaling pathway;GO:0010467//gene expression;GO:0022613//ribonucleoprotein complex biogenesis;GO:0048438//floral whorl development
MSTRG.21092	--	RecName: Full=60S ribosomal protein L24 [Hordeum vulgare]	-	-	-	-	-	-	-
MSTRG.21100	--	unnamed protein product [Triticum turgidum subsp. durum] [Triticum turgidum]	-	-	-	-	-	-	-
MSTRG.21104	--	probable leucine-rich repeat receptor-like protein kinase At5g49770 [Aegilops tauschii subsp. tauschii] [Aegilops tauschii]	-	-	-	-	-	-	-
MSTRG.21117	--	Os04g0663700 [Oryza sativa Japonica Group]	-	-	-	-	-	-	GO:0016192//vesicle-mediated transport;GO:0040007//growth
MSTRG.21134	--	mucin-5AC-like isoform X1 [Panicum hallii]	-	-	-	-	-	-	GO:0006950//response to stress
MSTRG.21138	--	-	-	-	-	-	-	-	-
MSTRG.21141	At5g18500	probable receptor-like protein kinase At2g42960 [Nymphaea colorata]	-	-	-	-	-	GO:0004672//protein kinase activity;GO:0032550//purine ribonucleoside binding	GO:0006464//cellular protein modification process;GO:0006796//phosphate-containing compound metabolic process
MSTRG.21146	CYP73A4	cinnamate-4-hydroxylase [Hordeum vulgare]	Metabolism;Metabolism;Metabolism;Metabolism;Metabolism;Metabolism	Global and overview maps;Global and overview maps;Biosynthesis of other secondary metabolites;Biosynthesis of other secondary metabolites;Metabolism of cofactors and vitamins;Biosynthesis of other secondary metabolites	ko01100//Metabolic pathways;ko01110//Biosynthesis of secondary metabolites;ko00940//Phenylpropanoid biosynthesis;ko00941//Flavonoid biosynthesis;ko00130//Ubiquinone and other terpenoid-quinone biosynthesis;ko00945//Stilbenoid, diarylheptanoid and gingerol biosynthesis	K00487;K00487;K00487;K00487;K00487;K00487	GO:0005618//cell wall;GO:0005911//cell-cell junction;GO:0031090//organelle membrane;GO:0031224//intrinsic component of membrane;GO:0043231//intracellular membrane-bounded organelle	GO:0005515//protein binding;GO:0016709//oxidoreductase activity, acting on paired donors, with incorporation or reduction of molecular oxygen, NAD(P)H as one donor, and incorporation of one atom of oxygen;GO:0046906//tetrapyrrole binding;GO:0046914//transition metal ion binding	GO:0006743//ubiquinone metabolic process;GO:0006950//response to stress;GO:0009314//response to radiation;GO:0009699//phenylpropanoid biosynthetic process;GO:0009891//positive regulation of biosynthetic process;GO:0048229//gametophyte development
MSTRG.21147	--	acidic leucine-rich nuclear phosphoprotein 32-related protein [Brachypodium distachyon]	-	-	-	-	-	-	-
MSTRG.21157	--	calcium-dependent protein kinase 27-like [Hordeum vulgare]	-	-	-	-	-	-	-
MSTRG.21168	RPS26	40S ribosomal protein S26-like [Aegilops tauschii subsp. tauschii] [Aegilops tauschii]	Genetic Information Processing	Translation	ko03010//Ribosome	K02976	GO:0005911//cell-cell junction;GO:0009536//plastid;GO:0015935//small ribosomal subunit	-	GO:0009117//nucleotide metabolic process;GO:0010467//gene expression;GO:0071555//cell wall organization
MSTRG.2118	--	-	-	-	-	-	-	-	-
MSTRG.2119	--	predicted protein [Hordeum vulgare subsp. vulgare] [Hordeum vulgare]	-	-	-	-	-	-	-
MSTRG.21223	--	Os01g0967800, partial [Oryza sativa Japonica Group]	-	-	-	-	-	-	-
MSTRG.21226	--	-	-	-	-	-	-	-	-
MSTRG.2123	--	-	-	-	-	-	-	-	-
MSTRG.21231	--	UPF0496 protein 4 [Phalaenopsis equestris]	-	-	-	-	-	-	-
MSTRG.21252	--	40S ribosomal protein S5-1 [Hordeum vulgare]	-	-	-	-	-	-	-
MSTRG.21265	--	-	-	-	-	-	-	-	-
MSTRG.21268	NPF5.10	protein NRT1/ PTR FAMILY 5.10-like [Aegilops tauschii subsp. tauschii] [Aegilops tauschii]	-	-	-	-	-	-	-
MSTRG.21269	--	unknown [Hordeum vulgare subsp. vulgare] [Hordeum vulgare]	-	-	-	-	-	-	-
MSTRG.21285	--	predicted protein [Hordeum vulgare subsp. vulgare] [Hordeum vulgare]	-	-	-	-	-	-	-
MSTRG.21288	--	-	-	-	-	-	-	-	-
MSTRG.21292	PSBS1	photosystem II 22 kDa protein, chloroplastic [Hordeum vulgare]	Metabolism	Energy metabolism	ko00195//Photosynthesis	K03542	GO:0009503//thylakoid light-harvesting complex	GO:0019840//isoprenoid binding;GO:0046906//tetrapyrrole binding	GO:0000097//sulfur amino acid biosynthetic process;GO:0005982//starch metabolic process;GO:0005984//disaccharide metabolic process;GO:0009668//plastid membrane organization;GO:0009886//post-embryonic animal morphogenesis;GO:0009893//positive regulation of metabolic process;GO:0016072//rRNA metabolic process;GO:1990066//energy quenching
MSTRG.21301	RIOK1	Serine/threonine-protein kinase RIO1 [Hordeum vulgare]	Genetic Information Processing	Translation	ko03008//Ribosome biogenesis in eukaryotes	K07178	GO:0043231//intracellular membrane-bounded organelle	GO:0004672//protein kinase activity;GO:0032550//purine ribonucleoside binding	GO:0006464//cellular protein modification process;GO:0006796//phosphate-containing compound metabolic process
MSTRG.21302	--	TLC domain-containing protein 2 isoform X1 [Aegilops tauschii subsp. tauschii] [Aegilops tauschii]	-	-	-	-	-	-	-
MSTRG.21310	--	embryo-sac basal-endosperm-layer embryo-surrounding-region2 [Hordeum vulgare]	-	-	-	-	-	-	-
MSTRG.21313	ROC6	homeodomain leucine zipper family IV protein [Hordeum vulgare]	-	-	-	-	GO:0043231//intracellular membrane-bounded organelle	GO:0003677//DNA binding;GO:0019904//protein domain specific binding	GO:0010468//regulation of gene expression;GO:0034645//cellular macromolecule biosynthetic process
MSTRG.2132	CYS1	Cysteine synthase [Hordeum vulgare]	Metabolism;Metabolism;Metabolism;Metabolism;Metabolism;Metabolism	Global and overview maps;Global and overview maps;Global and overview maps;Global and overview maps;Amino acid metabolism;Energy metabolism	ko01100//Metabolic pathways;ko01110//Biosynthesis of secondary metabolites;ko01200//Carbon metabolism;ko01230//Biosynthesis of amino acids;ko00270//Cysteine and methionine metabolism;ko00920//Sulfur metabolism	K01738;K01738;K01738;K01738;K01738;K01738	GO:0005576//extracellular region;GO:0009532//plastid stroma;GO:0031090//organelle membrane;GO:0042579//microbody	GO:0005488//binding;GO:0016765//transferase activity, transferring alkyl or aryl (other than methyl) groups;GO:0016836//hydro-lyase activity	GO:0000097//sulfur amino acid biosynthetic process;GO:0000904//cell morphogenesis involved in differentiation;GO:0006006//glucose metabolic process;GO:0006090//pyruvate metabolic process;GO:0006563//L-serine metabolic process;GO:0006970//response to osmotic stress;GO:0006996//organelle organization;GO:0009566//fertilization;GO:0009683//indoleacetic acid metabolic process;GO:0009699//phenylpropano…
MSTRG.21321	--	hypothetical protein D1007_27819 [Hordeum vulgare]	-	-	-	-	-	-	-
MSTRG.21335	--	Cytochrome P450 71D8 [Hordeum vulgare]	-	-	-	-	-	-	-
MSTRG.21336	--	Cytochrome P450 71D8 [Hordeum vulgare]	-	-	-	-	-	-	-
MSTRG.2134	--	predicted protein [Hordeum vulgare subsp. vulgare] [Hordeum vulgare]	-	-	-	-	-	-	-
MSTRG.21348	RPL7D	ADP/ATP translocase 2 [Hordeum vulgare]	Genetic Information Processing	Translation	ko03010//Ribosome	K02937	GO:0005911//cell-cell junction;GO:0009536//plastid;GO:0015934//large ribosomal subunit;GO:0030312//external encapsulating structure;GO:0031090//organelle membrane	-	GO:0009451//RNA modification;GO:0010467//gene expression
MSTRG.2135	LIG4	OSIGBa0113I13.3 [Oryza sativa]	Genetic Information Processing	Replication and repair	ko03450//Non-homologous end-joining	K10777	GO:0009526//plastid envelope;GO:0009532//plastid stroma	GO:0003909//DNA ligase activity;GO:0016462//pyrophosphatase activity;GO:0036094//small molecule binding;GO:0046872//metal ion binding;GO:0097159//organic cyclic compound binding;GO:1901363//heterocyclic compound binding	GO:0000097//sulfur amino acid biosynthetic process;GO:0006091//generation of precursor metabolites and energy;GO:0006281//DNA repair;GO:0006605//protein targeting;GO:0006793//phosphorus metabolic process;GO:0009620//response to fungus;GO:0009683//indoleacetic acid metabolic process;GO:0009696//salicylic acid metabolic process;GO:0009755//hormone-mediated signaling pathway;GO:0009863//salicylic ac…
MSTRG.21356	--	-	-	-	-	-	-	-	-
MSTRG.21357	--	peroxisomal nicotinamide adenine dinucleotide carrier-like [Hordeum vulgare]	-	-	-	-	-	-	-
MSTRG.21360	RIC1	CRIB domain-containing protein RIC10-like [Hordeum vulgare]	-	-	-	-	-	-	-
MSTRG.21363	--	Transmembrane protein [Parasponia andersonii]	-	-	-	-	-	-	-
MSTRG.21406	--	-	-	-	-	-	-	-	-
MSTRG.21414	--	hypothetical protein GQ55_4G071800, partial [Panicum hallii var. hallii] [Panicum hallii]	-	-	-	-	-	-	-
MSTRG.2142	--	-	-	-	-	-	-	-	-
MSTRG.21429	--	-	-	-	-	-	-	-	-
MSTRG.2143	--	-	-	-	-	-	-	-	-
MSTRG.21433	--	Glucoamylase [Hordeum vulgare]	-	-	-	-	-	-	GO:0008152//metabolic process
MSTRG.21459	--	-	-	-	-	-	-	-	-
MSTRG.21461	--	-	-	-	-	-	-	-	-
MSTRG.2148	--	40S ribosomal protein S5-1 [Hordeum vulgare]	-	-	-	-	-	-	-
MSTRG.21485	--	Chromodomain-helicase-DNA-binding protein 4 [Hordeum vulgare]	-	-	-	-	-	-	-
MSTRG.21490	ITPK6	expressed protein [Oryza sativa Japonica Group]	-	-	-	-	GO:0009536//plastid;GO:0031224//intrinsic component of membrane	GO:0016301//kinase activity;GO:0016773//phosphotransferase activity, alcohol group as acceptor;GO:0043167//ion binding	GO:0006796//phosphate-containing compound metabolic process
MSTRG.215	--	E3 ubiquitin-protein ligase RHF2A [Zea mays]	-	-	-	-	-	-	-
MSTRG.2152	--	Aldehyde dehydrogenase family 3 member F1 [Hordeum vulgare]	-	-	-	-	-	-	-
MSTRG.21527	--	PRA1 family protein A1-like [Aegilops tauschii subsp. tauschii] [Aegilops tauschii]	-	-	-	-	-	-	-
MSTRG.2155	--	-	-	-	-	-	-	-	-
MSTRG.21552	RPS2D	40S ribosomal protein S2-3-like [Hordeum vulgare]	Genetic Information Processing	Translation	ko03010//Ribosome	K02981	GO:0005911//cell-cell junction;GO:0009536//plastid;GO:0015935//small ribosomal subunit;GO:0016020//membrane;GO:0030312//external encapsulating structure	GO:0005198//structural molecule activity	GO:0006221//pyrimidine nucleotide biosynthetic process;GO:0009451//RNA modification;GO:0010467//gene expression
MSTRG.21558	PSB28	Photosystem II reaction center PSB28 protein, chloroplastic [Hordeum vulgare]	Metabolism	Energy metabolism	ko00195//Photosynthesis	K08903	GO:0009523//photosystem II;GO:0009532//plastid stroma;GO:0044434//chloroplast part	-	GO:0006090//pyruvate metabolic process;GO:0006631//fatty acid metabolic process;GO:0007275//multicellular organism development;GO:0046471//phosphatidylglycerol metabolic process
MSTRG.21559	PSB28	Photosystem II reaction center PSB28 protein, chloroplastic [Hordeum vulgare]	Metabolism	Energy metabolism	ko00195//Photosynthesis	K08903	GO:0009523//photosystem II;GO:0009532//plastid stroma;GO:0044434//chloroplast part	-	GO:0006090//pyruvate metabolic process;GO:0006631//fatty acid metabolic process;GO:0007275//multicellular organism development;GO:0046471//phosphatidylglycerol metabolic process
MSTRG.2157	Pol	OSJNBa0035M09.1 [Oryza sativa Japonica Group]	-	-	-	-	-	-	-
MSTRG.21576	RPL36B	60S ribosomal protein L36-3 [Hordeum vulgare]	Genetic Information Processing	Translation	ko03010//Ribosome	K02920	GO:0005911//cell-cell junction;GO:0015934//large ribosomal subunit;GO:0031090//organelle membrane	GO:0005198//structural molecule activity	GO:0010467//gene expression;GO:0019538//protein metabolic process
MSTRG.21586	AIRP2	Disease resistance protein RPM1 [Hordeum vulgare]	-	-	-	-	-	GO:0003824//catalytic activity;GO:0046914//transition metal ion binding	GO:0010243//response to organonitrogen compound
MSTRG.2159	--	phosphoethanolamine N-methyltransferase 1-like [Hordeum vulgare]	-	-	-	-	-	-	-
MSTRG.21593	--	-	-	-	-	-	-	-	-
MSTRG.21596	--	-	-	-	-	-	-	-	-
MSTRG.21598	rplQ	50S ribosomal protein L17 [Hordeum vulgare]	Genetic Information Processing	Translation	ko03010//Ribosome	K02879	GO:0009536//plastid	-	GO:0000097//sulfur amino acid biosynthetic process;GO:0008380//RNA splicing;GO:0032774//RNA biosynthetic process
MSTRG.216	--	protein FAR1-RELATED SEQUENCE 5-like [Aegilops tauschii subsp. tauschii] [Aegilops tauschii]	-	-	-	-	-	-	-
MSTRG.2160	--	CDT1-like protein a, chloroplastic [Hordeum vulgare]	-	-	-	-	GO:0009536//plastid	GO:0004674//protein serine/threonine kinase activity;GO:0019900//kinase binding	GO:0006260//DNA replication;GO:0006637//acyl-CoA metabolic process;GO:0009657//plastid organization;GO:0016458//gene silencing;GO:0034968//histone lysine methylation;GO:0048580//regulation of post-embryonic development;GO:0051052//regulation of DNA metabolic process;GO:1901990//regulation of mitotic cell cycle phase transition
MSTRG.2161	--	CDT1-like protein a, chloroplastic [Hordeum vulgare]	-	-	-	-	-	-	-
MSTRG.21612	RPS15AA	40S ribosomal S15a-1 -like protein [Hordeum vulgare]	Genetic Information Processing	Translation	ko03010//Ribosome	K02957	GO:0009536//plastid;GO:0015935//small ribosomal subunit	-	GO:0009059//macromolecule biosynthetic process;GO:0010467//gene expression
MSTRG.21636	--	-	-	-	-	-	-	-	-
MSTRG.21648	RPS23	40S ribosomal protein S23 [Brachypodium distachyon]	Genetic Information Processing	Translation	ko03010//Ribosome	K02973	GO:0015935//small ribosomal subunit;GO:0043231//intracellular membrane-bounded organelle	GO:0005198//structural molecule activity;GO:0005515//protein binding;GO:0034062//5'-3' RNA polymerase activity;GO:0046914//transition metal ion binding	GO:0009059//macromolecule biosynthetic process;GO:0010468//regulation of gene expression
MSTRG.21653	ICR2	Interactor of constitutive active ROPs 2, chloroplastic [Hordeum vulgare]	-	-	-	-	-	-	-
MSTRG.21656	--	Os01g0833600 [Oryza sativa Japonica Group]	-	-	-	-	-	-	GO:0019538//protein metabolic process
MSTRG.21672	--	-	-	-	-	-	-	-	-
MSTRG.21674	--	-	-	-	-	-	-	-	-
MSTRG.2168	--	-	-	-	-	-	-	-	-
MSTRG.2169	CRK24	CBL-interacting protein kinase 26-like isoform X2 [Aegilops tauschii subsp. tauschii] [Aegilops tauschii]	-	-	-	-	-	GO:0004672//protein kinase activity	GO:0006796//phosphate-containing compound metabolic process
MSTRG.2170	--	Os07g0652800 [Oryza sativa Japonica Group]	-	-	-	-	-	-	-
MSTRG.21700	NDA1	internal alternative NAD(P)H-ubiquinone oxidoreductase A1, mitochondrial-like [Hordeum vulgare]	-	-	-	-	-	-	-
MSTRG.2171	--	hypothetical protein D1007_43589 [Hordeum vulgare]	-	-	-	-	-	-	-
MSTRG.2174	--	WAS/WASL-interacting protein family member 3-like isoform X1 [Aegilops tauschii subsp. tauschii] [Aegilops tauschii]	-	-	-	-	-	-	-
MSTRG.2176	--	-	-	-	-	-	-	-	-
MSTRG.21761	--	SANT/Myb domain-containing protein [Cinnamomum micranthum f. kanehirae]	-	-	-	-	GO:0009536//plastid	GO:0005488//binding	GO:0010468//regulation of gene expression
MSTRG.21765	LRK10L-1.5	LEAF RUST 10 DISEASE-RESISTANCE LOCUS RECEPTOR-LIKE PROTEIN KINASE-like 1.5 [Aegilops tauschii subsp. tauschii] [Aegilops tauschii]	-	-	-	-	-	GO:0004674//protein serine/threonine kinase activity;GO:0032550//purine ribonucleoside binding	GO:0006464//cellular protein modification process;GO:0016310//phosphorylation
MSTRG.21766	--	hypothetical protein D1007_43101 [Hordeum vulgare]	-	-	-	-	-	-	-
MSTRG.21778	--	-	-	-	-	-	-	-	-
MSTRG.21793	--	keratin, type II cytoskeletal 1-like [Aegilops tauschii subsp. tauschii] [Aegilops tauschii]	-	-	-	-	-	-	-
MSTRG.21794	--	-	-	-	-	-	-	-	-
MSTRG.21796	--	UDP-N-acetylmuramoyl-L-alanyl-D-glutamate--2, 6-diaminopimelate ligase [Triticum urartu]	-	-	-	-	-	-	-
MSTRG.21829	--	unnamed protein product [Triticum turgidum subsp. durum] [Triticum turgidum]	-	-	-	-	-	-	-
MSTRG.21837	SYN4	Double-strand-break repair protein rad21-like protein [Hordeum vulgare]	-	-	-	-	-	-	GO:0006996//organelle organization;GO:0016458//gene silencing;GO:0040029//regulation of gene expression, epigenetic
MSTRG.21842	--	SKP1-like protein 1B [Hordeum vulgare]	-	-	-	-	-	-	-
MSTRG.2185	--	hypothetical protein D1007_37380 [Hordeum vulgare]	-	-	-	-	-	-	-
MSTRG.21851	--	Os01g0896500 [Oryza sativa Japonica Group]	-	-	-	-	GO:0043231//intracellular membrane-bounded organelle;GO:0044444//cytoplasmic part	-	GO:0009416//response to light stimulus;GO:0044238//primary metabolic process;GO:0044249//cellular biosynthetic process;GO:0044281//small molecule metabolic process;GO:1901576//organic substance biosynthetic process
MSTRG.21857	--	hypothetical protein D1007_39386 [Hordeum vulgare]	-	-	-	-	-	-	-
MSTRG.2186	--	hypothetical protein D1007_37380 [Hordeum vulgare]	-	-	-	-	-	-	-
MSTRG.21870	--	protein FAR-RED ELONGATED HYPOCOTYL 3-like [Aegilops tauschii subsp. tauschii] [Aegilops tauschii]	-	-	-	-	-	-	-
MSTRG.21885	--	-	-	-	-	-	-	-	-
MSTRG.21898	THI1-2	Thiazole biosynthetic enzyme 1-2, chloroplastic [Hordeum vulgare]	Metabolism;Metabolism	Global and overview maps;Metabolism of cofactors and vitamins	ko01100//Metabolic pathways;ko00730//Thiamine metabolism	K03146;K03146	GO:0009526//plastid envelope;GO:0009532//plastid stroma	GO:0046914//transition metal ion binding;GO:0046983//protein dimerization activity	GO:0005982//starch metabolic process;GO:0005984//disaccharide metabolic process;GO:0006468//protein phosphorylation;GO:0006772//thiamine metabolic process;GO:0009416//response to light stimulus;GO:0009617//response to bacterium;GO:0009893//positive regulation of metabolic process;GO:0018131//oxazole or thiazole biosynthetic process;GO:0033554//cellular response to stress;GO:0043269//regulation of…
MSTRG.21899	STR4A	rhodanese-like domain-containing protein 4A, chloroplastic [Hordeum vulgare]	-	-	-	-	GO:0009526//plastid envelope;GO:0016020//membrane;GO:0031976//plastid thylakoid;GO:0044434//chloroplast part	GO:0005488//binding	GO:0000096//sulfur amino acid metabolic process;GO:0006633//fatty acid biosynthetic process;GO:0006732//coenzyme metabolic process;GO:0006778//porphyrin-containing compound metabolic process;GO:0006796//phosphate-containing compound metabolic process;GO:0007165//signal transduction;GO:0008652//cellular amino acid biosynthetic process;GO:0009069//serine family amino acid metabolic process;GO:00096…
MSTRG.2190	--	ATP-dependent RNA helicase [Hordeum vulgare]	-	-	-	-	-	-	-
MSTRG.21922	--	-	-	-	-	-	-	-	-
MSTRG.21924	CLPX3	CLP protease regulatory subunit CLPX1, mitochondrial-like [Aegilops tauschii subsp. tauschii] [Aegilops tauschii]	-	-	-	-	GO:0044429//mitochondrial part	GO:0005515//protein binding;GO:0017111//nucleoside-triphosphatase activity;GO:0032550//purine ribonucleoside binding	GO:0006787//porphyrin-containing compound catabolic process;GO:0044267//cellular protein metabolic process
MSTRG.21928	--	uncharacterized protein LOC109741932 [Aegilops tauschii subsp. tauschii] [Aegilops tauschii]	-	-	-	-	-	-	-
MSTRG.21933	--	OSJNBb0043H09.7 [Oryza sativa Japonica Group]	-	-	-	-	-	-	-
MSTRG.21939	CC-1	Cytochrome c [Hordeum vulgare]	-	-	-	-	GO:0031090//organelle membrane;GO:0031970//organelle envelope lumen;GO:0043231//intracellular membrane-bounded organelle;GO:0044425//membrane part;GO:0044444//cytoplasmic part	GO:0046906//tetrapyrrole binding;GO:0046914//transition metal ion binding	GO:0006006//glucose metabolic process
MSTRG.21948	--	-	-	-	-	-	-	-	-
MSTRG.21949	--	-	-	-	-	-	-	-	-
MSTRG.21951	--	-	-	-	-	-	-	-	-
MSTRG.21952	--	Phosphatidylinositol-4-phosphate 5-kinase 2 [Hordeum vulgare]	-	-	-	-	-	-	-
MSTRG.21960	--	-	-	-	-	-	-	-	-
MSTRG.21969	--	-	-	-	-	-	-	-	-
MSTRG.21970	--	probable ubiquitin-like-specific protease 2B isoform X1 [Brachypodium distachyon]	-	-	-	-	-	-	-
MSTRG.21973	--	uncharacterized protein LOC109751009 isoform X1 [Aegilops tauschii subsp. tauschii] [Aegilops tauschii]	-	-	-	-	-	-	-
MSTRG.21982	Os01g0895100	probable membrane-associated 30 kDa protein, chloroplastic [Aegilops tauschii subsp. tauschii] [Aegilops tauschii]	-	-	-	-	GO:0000229//cytoplasmic chromosome;GO:0009528//plastid inner membrane;GO:0009532//plastid stroma;GO:0031976//plastid thylakoid;GO:0044434//chloroplast part	-	GO:0009668//plastid membrane organization
MSTRG.2199	RPS3A	40S ribosomal protein S3a [Hordeum vulgare]	Genetic Information Processing	Translation	ko03010//Ribosome	K02984	-	-	-
MSTRG.21990	--	Stearoyl-[acyl-carrier-protein] 9-desaturase 1, chloroplastic [Hordeum vulgare]	-	-	-	-	-	-	-
MSTRG.21999	rpl22	OSJNBb0043H09.7 [Oryza sativa Japonica Group]	-	-	-	-	-	-	-
MSTRG.22007	--	40S ribosomal protein S5-1 [Hordeum vulgare]	-	-	-	-	-	-	-
MSTRG.2202	--	protein STRUBBELIG-RECEPTOR FAMILY 8 [Hordeum vulgare]	-	-	-	-	-	GO:0016740//transferase activity	-
MSTRG.22030	--	rRNA N-glycosidase [Hordeum vulgare]	-	-	-	-	-	-	-
MSTRG.22038	--	SCO-spondin like [Actinidia chinensis var. chinensis] [Actinidia chinensis]	-	-	-	-	GO:0044455//mitochondrial membrane part	-	-
MSTRG.2204	--	predicted protein [Hordeum vulgare subsp. vulgare] [Hordeum vulgare]	-	-	-	-	-	-	-
MSTRG.22041	--	Telomere repeat-binding protein 4 [Triticum urartu]	-	-	-	-	-	-	-
MSTRG.22052	--	unnamed protein product [Triticum aestivum]	-	-	-	-	-	-	-
MSTRG.22062	--	-	-	-	-	-	-	-	-
MSTRG.2207	--	predicted protein [Hordeum vulgare subsp. vulgare] [Hordeum vulgare]	-	-	-	-	-	-	-
MSTRG.22074	--	-	-	-	-	-	-	-	-
MSTRG.22076	--	hypothetical protein TRIUR3_30489 [Triticum urartu]	-	-	-	-	-	-	-
MSTRG.22081	--	hypothetical protein D1007_60184 [Hordeum vulgare]	-	-	-	-	-	-	-
MSTRG.22086	--	hypothetical protein TRIUR3_13619 [Triticum urartu]	-	-	-	-	-	-	-
MSTRG.221	--	-	-	-	-	-	-	-	-
MSTRG.22102	Os01g0913000	Thioredoxin F-type, chloroplastic [Hordeum vulgare]	-	-	-	-	-	-	-
MSTRG.22110	--	-	-	-	-	-	-	-	-
MSTRG.22132	--	mitochondrial import inner membrane translocase subunit TIM50-like [Hordeum vulgare]	-	-	-	-	-	-	-
MSTRG.22157	--	-	-	-	-	-	-	-	-
MSTRG.22162	BIP103	proton pump-interactor 1-like [Hordeum vulgare]	-	-	-	-	-	-	-
MSTRG.22178	--	Fringe protein [Hordeum vulgare]	-	-	-	-	-	GO:0016740//transferase activity	-
MSTRG.22208	--	-	-	-	-	-	-	-	-
MSTRG.22209	--	endoplasmic reticulum-Golgi intermediate compartment protein 3-like [Hordeum vulgare]	-	-	-	-	-	-	-
MSTRG.2221	--	AP-3 complex subunit mu-1 [Triticum urartu]	-	-	-	-	-	-	-
MSTRG.22226	--	transposon mariner sub-class [Hordeum vulgare]	-	-	-	-	-	-	-
MSTRG.22231	--	-	-	-	-	-	-	-	-
MSTRG.22260	--	ODDSOC1 [Hordeum vulgare subsp. vulgare] [Hordeum vulgare]	-	-	-	-	-	-	-
MSTRG.22261	TROL	rhodanese-like domain-containing protein 4, chloroplastic [Hordeum vulgare]	-	-	-	-	GO:0009526//plastid envelope;GO:0031224//intrinsic component of membrane;GO:0031976//plastid thylakoid;GO:0044434//chloroplast part	-	GO:0000097//sulfur amino acid biosynthetic process;GO:0006090//pyruvate metabolic process;GO:0006544//glycine metabolic process;GO:0006605//protein targeting;GO:0006633//fatty acid biosynthetic process;GO:0006732//coenzyme metabolic process;GO:0006753//nucleoside phosphate metabolic process;GO:0006779//porphyrin-containing compound biosynthetic process;GO:0009620//response to fungus;GO:0009639//r…
MSTRG.22275	--	-	-	-	-	-	-	-	-
MSTRG.22281	--	-	-	-	-	-	-	-	-
[truncated: 5,967 more rows]
