# Supplementary material for: Characterization of Glossy Spike Mutants and Identification of Candidate Genes Regulating Cuticular Wax Synthesis in Barley (Hordeum vulgare L.)
Source: Int J Mol Sci. 2022 Oct 27;23(21):13025. doi: 10.3390/ijms232113025 (PMC9658550; doi:10.3390/ijms232113025)
Supplement: Supplementary file 1 [file ijms-23-13025-s001.zip › Table S6.xlsx]

## Sheet: DEGs
id	WB3-1_count	WB3-2_count	WB3-3_count	HF3-1_count	HF3-2_count	HF3-3_count	WB3-1_fpkm	WB3-2_fpkm	WB3-3_fpkm	HF3-1_fpkm	HF3-2_fpkm	HF3-3_fpkm	WB3_mean	HF3_mean	log2(fc)	PValue	FDR	Symbol	Description	KEGG_A_class	KEGG_B_class	Pathway	K_ID	GO Component	GO Function	GO Process
HORVU.MOREX.r3.6HG0616540	4842	4569	5882	88	85	61	310.63	323.46	327.07	5.45	5.75	3.98	320.387	5.06	-5.98453	3.02765e-305	8.91128e-301	FKBP12	Peptidyl-prolyl cis-trans isomerase FKBP12 [Source:Projected from Arabidopsis thaliana (AT5G64350) UniProtKB/Swiss-Prot;Acc:Q8LGG0]	-	-	-	-	-	GO:0003755//peptidyl-prolyl cis-trans isomerase activity;GO:0016853//isomerase activity	GO:0000413//protein peptidyl-prolyl isomerization
MSTRG.45958	4134	3616	5325	75	72	98	433.07	418.02	483.51	7.59	7.95	10.43	444.867	8.65667	-5.68342	4.20034e-239	6.18143e-235	SDH8A	succinate dehydrogenase subunit 8A, mitochondrial [Aegilops tauschii subsp. tauschii] [Aegilops tauschii]	-	-	-	-	-	-	-
HORVU.MOREX.r3.1HG0067160	210	194	407	15135	16389	21590	14.52	14.79	24.38	1011.43	1194.75	1517.77	17.8967	1241.32	6.11604	8.32126e-205	8.16399e-201	--	BAK06730.1 predicted protein [Hordeum vulgare subsp. vulgare] [Hordeum vulgare]	-	-	-	-	GO:0005576//extracellular region	GO:0004867//serine-type endopeptidase inhibitor activity	GO:0010951//negative regulation of endopeptidase activity
HORVU.MOREX.r3.5HG0464630	1858	1845	2495	31	52	30	90.64	99.32	105.49	1.46	2.67	1.49	98.4833	1.87333	-5.7162	6.035e-143	4.4407e-139	GSVIVT00023967001	KAE8791311.1 Peroxidase 4 [Hordeum vulgare]	Metabolism;Metabolism;Metabolism	Global and overview maps;Global and overview maps;Biosynthesis of other secondary metabolites	ko01100//Metabolic pathways;ko01110//Biosynthesis of secondary metabolites;ko00940//Phenylpropanoid biosynthesis	K00430;K00430;K00430	GO:0005576//extracellular region	GO:0004601//peroxidase activity;GO:0016491//oxidoreductase activity;GO:0020037//heme binding;GO:0046872//metal ion binding	GO:0006979//response to oxidative stress;GO:0042744//hydrogen peroxide catabolic process;GO:0098869//cellular oxidant detoxification
HORVU.MOREX.r3.5HG0536790	3283	2217	2826	4	7	13	254.13	189.38	189.6	0.3	0.57	1.02	211.037	0.63	-8.38793	6.35314e-130	3.73984e-126	Os10g0489301	KAE8795400.1 putative ripening-related protein 6 [Hordeum vulgare]	-	-	-	-	GO:0005576//extracellular region;GO:0016020//membrane;GO:0016021//integral component of membrane	-	-
HORVU.MOREX.r3.7HG0641780	205	318	252	6570	6185	4575	7.3	12.49	7.79	222.64	228.65	162.92	9.19333	204.737	4.47704	2.88627e-124	1.41586e-120	At5g10770	KAE8781848.1 protein ASPARTIC PROTEASE IN GUARD CELL 2-like [Hordeum vulgare]	-	-	-	-	-	GO:0004190//aspartic-type endopeptidase activity	GO:0006508//proteolysis
HORVU.MOREX.r3.1HG0019550	12	7	7	1666	1332	1698	0.83	0.54	0.42	111.84	97.55	119.91	0.596667	109.767	7.5233	1.88818e-113	7.93928e-110	--	-	-	-	-	-	-	-	-
MSTRG.12106	1711	2253	1510	38	41	22	13.26	19.33	10.1	0.29	0.34	0.18	14.23	0.27	-5.71983	1.61532e-97	5.94296e-94	TY3B-I	RNA-directed DNA polymerase [Hordeum vulgare]	-	-	-	-	-	-	-
HORVU.MOREX.r3.2HG0212120	1337	1341	1706	124	91	100	45.24	50.07	50.03	4.05	3.25	3.44	48.4467	3.58	-3.75837	1.43026e-96	4.67741e-93	--	KAE8772492.1 hypothetical protein D1007_55534 [Hordeum vulgare]	-	-	-	-	-	-	-
MSTRG.33478	2	2	8	1650	1343	1696	0.06	0.07	0.22	43.46	38.75	47.68	0.116667	43.2967	8.53572	2.01389e-81	5.9275e-78	PEL2	Protein pelota [Hordeum vulgare]	Genetic Information Processing	Translation	ko03015//mRNA surveillance pathway	K06965	GO:0043231//intracellular membrane-bounded organelle	GO:0004518//nuclease activity;GO:0043169//cation binding	GO:0000956//nuclear-transcribed mRNA catabolic process;GO:0043624//cellular protein complex disassembly
HORVU.MOREX.r3.7HG0714690	3066	3216	3447	725	499	485	113.97	131.92	111.06	26.04	19.55	18.32	118.983	21.3033	-2.48161	3.14374e-57	8.41178e-54	AT10	BAK07645.1 predicted protein [Hordeum vulgare subsp. vulgare] [Hordeum vulgare]	-	-	-	-	-	GO:0016410//N-acyltransferase activity;GO:0016747//transferase activity, transferring acyl groups other than amino-acyl groups	-
HORVU.MOREX.r3.6HG0625860	1731	1783	2017	411	299	338	59.53	67.66	60.12	13.66	10.84	11.81	62.4367	12.1033	-2.36699	1.49896e-52	3.67658e-49	Cbwd1	KAE8801773.1 putative GTP-binding protein YjiA-like [Hordeum vulgare]	-	-	-	-	GO:0005737//cytoplasm	-	-
MSTRG.52506	2360	731	1523	47	58	46	120.62	41.23	67.47	2.32	3.12	2.39	76.44	2.61	-4.87221	3.96981e-51	8.98795e-48	--	-	-	-	-	-	-	-	-
HORVU.MOREX.r3.7HG0640180	3101	3006	4045	977	828	809	294.09	314.59	332.5	89.52	82.76	77.98	313.727	83.42	-1.91104	4.56323e-51	9.59354e-48	--	KAE8802364.1 ozone-responsive stress-related protein [Hordeum vulgare]	-	-	-	-	-	-	-
HORVU.MOREX.r3.7HG0746120	17	45	20	810	621	674	0.72	2.11	0.74	33.31	27.86	29.16	1.19	30.11	4.66121	1.23341e-46	2.42019e-43	--	VAI93449.1 unnamed protein product [Triticum turgidum subsp. durum] [Triticum turgidum]	-	-	-	-	-	-	-
HORVU.MOREX.r3.3HG0316100	253	300	230	1677	2085	1846	10.94	14.33	8.75	70.36	95.06	81.59	11.34	82.3367	2.86011	1.3771e-46	2.53326e-43	AAMT1I	BAK06356.1 predicted protein [Hordeum vulgare subsp. vulgare] [Hordeum vulgare]	-	-	-	-	-	GO:0008168//methyltransferase activity;GO:0008757//S-adenosylmethionine-dependent methyltransferase activity	GO:0032259//methylation
HORVU.MOREX.r3.1HG0000340	572	548	398	7	12	9	17	17.97	10.25	0.2	0.38	0.27	15.0733	0.283333	-5.73335	3.70668e-46	6.41758e-43	At1g54570	VAH52476.1 unnamed protein product [Triticum turgidum subsp. durum] [Triticum turgidum]	-	-	-	-	-	GO:0016747//transferase activity, transferring acyl groups other than amino-acyl groups	-
MSTRG.30768	743	728	879	4	3	0	31.39	34.1	32.84	0.18	0.14	0	32.7767	0.106667	-8.26342	7.61696e-46	1.2455e-42	--	hypothetical protein D1007_21121 [Hordeum vulgare]	-	-	-	-	-	-	-
HORVU.MOREX.r3.5HG0425010	42894	38487	48342	17291	15675	14344	971.71	962.13	949.2	378.45	374.27	330.26	961.013	360.993	-1.41258	9.46009e-46	1.46547e-42	HvMS	KAE8786474.1 methionine synthase 1 enzyme [Hordeum vulgare]	Metabolism;Metabolism;Metabolism;Metabolism;Metabolism	Global and overview maps;Global and overview maps;Global and overview maps;Amino acid metabolism;Metabolism of other amino acids	ko01100//Metabolic pathways;ko01110//Biosynthesis of secondary metabolites;ko01230//Biosynthesis of amino acids;ko00270//Cysteine and methionine metabolism;ko00450//Selenocompound metabolism	K00549;K00549;K00549;K00549;K00549	GO:0009507//chloroplast	GO:0003871//5-methyltetrahydropteroyltriglutamate-homocysteine S-methyltransferase activity;GO:0008168//methyltransferase activity;GO:0008172//S-methyltransferase activity;GO:0008270//zinc ion binding;GO:0016740//transferase activity;GO:0046872//metal ion binding	GO:0008652//cellular amino acid biosynthetic process;GO:0009086//methionine biosynthetic process;GO:0032259//methylation
HORVU.MOREX.r3.2HG0205210	531	439	687	36	15	35	27.32	24.93	30.64	1.79	0.81	1.83	27.63	1.47667	-4.22582	1.1542e-41	1.69858e-38	SDR1	KAE8774094.1 Ubiquitin carboxyl-terminal hydrolase 22 [Hordeum vulgare]	Metabolism;Metabolism	Global and overview maps;Metabolism of terpenoids and polyketides	ko01110//Biosynthesis of secondary metabolites;ko00902//Monoterpenoid biosynthesis	K15095;K15095	-	GO:0016491//oxidoreductase activity	-
HORVU.MOREX.r3.3HG0295760	42	28	50	575	417	629	2.18	1.6	2.24	28.78	22.77	33.12	2.00667	28.2233	3.81402	2.36049e-41	3.30839e-38	SIB1	KAE8787615.1 Sigma factor binding protein 1, chloroplastic [Hordeum vulgare]	-	-	-	-	-	-	GO:0051091//positive regulation of DNA-binding transcription factor activity
MSTRG.41315	7	10	13	516	332	294	0.04	0.07	0.07	3.1	2.18	1.86	0.06	2.38	5.30986	4.67736e-40	6.25767e-37	--	OSJNBb0016D16.9 [Oryza sativa Japonica Group]	-	-	-	-	-	-	-
HORVU.MOREX.r3.7HG0732710	2710	2161	3772	13034	14341	22453	105.69	93	127.51	491.12	589.5	890	108.733	656.873	2.59482	6.22346e-40	7.96414e-37	--	KAE8768899.1 hypothetical protein D1007_59579 [Hordeum vulgare]	-	-	-	-	-	-	-
HORVU.MOREX.r3.6HG0541760	203	96	181	1236	1767	2460	25.07	13.08	19.34	147.31	229.78	308.53	19.1633	228.54	3.57603	2.74386e-39	3.36501e-36	--	KAE8794266.1 hypothetical protein D1007_30984 [Hordeum vulgare]	-	-	-	-	-	-	-
HORVU.MOREX.r3.5HG0475380	5	16	22	352	659	569	0.09	0.28	0.3	5.46	11.17	9.3	0.223333	8.64333	5.27432	6.43543e-39	7.57656e-36	ADH2	BAJ85830.1 predicted protein [Hordeum vulgare subsp. vulgare] [Hordeum vulgare]	Metabolism;Metabolism;Metabolism;Metabolism;Metabolism;Metabolism	Global and overview maps;Global and overview maps;Carbohydrate metabolism;Lipid metabolism;Lipid metabolism;Amino acid metabolism	ko01100//Metabolic pathways;ko01110//Biosynthesis of secondary metabolites;ko00010//Glycolysis / Gluconeogenesis;ko00592//alpha-Linolenic acid metabolism;ko00071//Fatty acid degradation;ko00350//Tyrosine metabolism	K18857;K18857;K18857;K18857;K18857;K18857	-	-	-
MSTRG.44314	512	426	503	40	44	40	17.21	15.78	14.65	1.29	1.56	1.37	15.88	1.40667	-3.49686	4.47491e-38	5.06577e-35	ERF1-2	eukaryotic peptide chain release factor subunit 1-2-like [Aegilops tauschii subsp. tauschii] [Aegilops tauschii]	Genetic Information Processing	Translation	ko03015//mRNA surveillance pathway	K03265	-	-	-
HORVU.MOREX.r3.1HG0008140	23	24	32	396	467	345	0.8	0.92	0.96	13.27	17.07	12.16	0.893333	14.1667	3.98716	1.28637e-37	1.40229e-34	UGT85A24	BAJ87346.1 predicted protein, partial [Hordeum vulgare subsp. vulgare] [Hordeum vulgare]	-	-	-	-	-	GO:0008194//UDP-glycosyltransferase activity;GO:0016740//transferase activity;GO:0016757//transferase activity, transferring glycosyl groups;GO:0080043//quercetin 3-O-glucosyltransferase activity;GO:0080044//quercetin 7-O-glucosyltransferase activity	-
HORVU.MOREX.r3.1HG0067700	3314	4268	4955	1062	986	1150	185.52	263.66	240.42	57.44	58.18	65.43	229.867	60.35	-1.92937	2.23244e-35	2.3467e-32	FQR1	XP_020198028.1 NAD(P)H dehydrogenase (quinone) FQR1-like [Aegilops tauschii subsp. tauschii] [Aegilops tauschii]	Metabolism;Metabolism;Metabolism	Global and overview maps;Global and overview maps;Metabolism of cofactors and vitamins	ko01100//Metabolic pathways;ko01110//Biosynthesis of secondary metabolites;ko00130//Ubiquinone and other terpenoid-quinone biosynthesis	K03809;K03809;K03809	-	GO:0003955//NAD(P)H dehydrogenase (quinone) activity;GO:0008753//NADPH dehydrogenase (quinone) activity;GO:0010181//FMN binding;GO:0016491//oxidoreductase activity;GO:0050136//NADH dehydrogenase (quinone) activity	-
HORVU.MOREX.r3.3HG0308770	20	32	88	1088	1055	614	2.27	4.02	8.67	119.55	126.47	70.97	4.98667	105.663	4.40526	2.41442e-35	2.45047e-32	--	KAE8811683.1 hypothetical protein D1007_11473 [Hordeum vulgare]	-	-	-	-	-	-	-
MSTRG.23168	36	48	41	471	763	475	2.11	3.1	2.07	26.63	46.99	28.15	2.42667	33.9233	3.80523	4.99391e-35	4.89953e-32	--	pathogenesis-related protein [Hordeum vulgare]	-	-	-	-	-	-	-
HORVU.MOREX.r3.3HG0317780	1430	1395	1748	409	382	423	69.2	74.5	73.32	19.12	19.48	20.81	72.34	19.8033	-1.86905	1.11143e-34	1.05525e-31	SRG1	KAE8803293.1 Protein SRG1 [Hordeum vulgare]	-	-	-	-	-	-	-
HORVU.MOREX.r3.1HG0046650	608	702	692	108	69	71	22.17	28.25	21.87	3.8	2.65	2.63	24.0967	3.02667	-2.99303	1.22416e-34	1.12596e-31	SCPL51	KAE8818304.1 serine carboxypeptidase-like 51 [Hordeum vulgare]	-	-	-	-	-	GO:0004180//carboxypeptidase activity;GO:0004185//serine-type carboxypeptidase activity;GO:0008233//peptidase activity;GO:0016787//hydrolase activity	GO:0006508//proteolysis
HORVU.MOREX.r3.7HG0746230	48	77	66	659	555	503	0.93	1.64	1.1	12.29	11.29	9.87	1.22333	11.15	3.18815	1.37002e-34	1.22193e-31	At4g37250	BAJ92147.1 predicted protein [Hordeum vulgare subsp. vulgare] [Hordeum vulgare]	-	-	-	-	GO:0016020//membrane;GO:0016021//integral component of membrane	GO:0004672//protein kinase activity;GO:0005515//protein binding;GO:0005524//ATP binding	GO:0006468//protein phosphorylation
MSTRG.45415	340	334	321	10	9	2	23.7	25.7	19.4	0.67	0.66	0.14	22.9333	0.49	-5.54852	1.62398e-34	1.40584e-31	--	predicted protein [Hordeum vulgare subsp. vulgare] [Hordeum vulgare]	-	-	-	-	-	-	-
HORVU.MOREX.r3.1HG0074500	48	43	56	565	373	662	4.54	4.46	4.56	51.33	36.95	63.26	4.52	50.5133	3.48227	2.81213e-34	2.36484e-31	H3-1.1	KAE8772226.1 histone H3 [Hordeum vulgare]	-	-	-	-	GO:0000786//nucleosome;GO:0005634//nucleus;GO:0005694//chromosome	GO:0003677//DNA binding;GO:0046982//protein heterodimerization activity	-
MSTRG.40767	1036	660	1048	137	147	133	28.87	21.08	26.93	3.59	3.19	2.89	25.6267	3.22333	-2.99102	4.24544e-34	3.471e-31	--	Translation initiation factor IF-3 [Hordeum vulgare]	-	-	-	-	-	-	-
HORVU.MOREX.r3.2HG0195550	3349	3112	2973	11010	10331	8426	317.61	325.68	244.38	1008.8	1032.65	812.17	295.89	951.207	1.6847	4.79792e-34	3.81668e-31	--	XP_020167473.1 RNA-binding protein 12-like [Aegilops tauschii subsp. tauschii] [Aegilops tauschii]	-	-	-	-	-	-	-
MSTRG.921	489	479	546	48	22	48	18.71	20.23	18.11	1.77	0.89	1.87	19.0167	1.51	-3.65464	5.50848e-34	4.26661e-31	--	Os06g0595700 [Oryza sativa Japonica Group]	-	-	-	-	-	-	-
HORVU.MOREX.r3.4HG0379640	7543	9110	10849	3355	2521	2632	325.57	433.91	405.87	139.91	114.69	115.46	388.45	123.353	-1.65493	7.74346e-34	5.84393e-31	R40C1	BAJ94849.1 predicted protein [Hordeum vulgare subsp. vulgare] [Hordeum vulgare]	-	-	-	-	-	-	-
HORVU.MOREX.r3.7HG0642360	4005	3797	3376	1105	914	974	133.74	139.92	97.71	35.65	32.17	33.06	123.79	33.6267	-1.88022	1.03723e-33	7.46146e-31	BAG1	KAE8768320.1 BAG family molecular chaperone regulator 1 [Hordeum vulgare]	-	-	-	-	GO:0005737//cytoplasm	GO:0000774//adenyl-nucleotide exchange factor activity;GO:0005515//protein binding;GO:0031072//heat shock protein binding;GO:0051087//chaperone binding	GO:0050821//protein stabilization
HORVU.MOREX.r3.3HG0226030	185	219	334	1584	1181	2117	6.21	8.12	9.73	51.41	41.82	72.28	8.02	55.17	2.78221	1.03938e-33	7.46146e-31	XYN1	KAE8788722.1 hypothetical protein D1007_37295 [Hordeum vulgare]	-	-	-	-	-	GO:0004553//hydrolase activity, hydrolyzing O-glycosyl compounds	GO:0005975//carbohydrate metabolic process
MSTRG.42903	11	7	5	295	250	335	0.19	0.14	0.08	5.18	4.78	6.18	0.136667	5.38	5.29887	1.64132e-33	1.15021e-30	--	-	-	-	-	-	-	-	-
HORVU.MOREX.r3.3HG0326310	283	133	313	1824	1279	1850	22.89	11.83	21.91	142.33	108.91	151.91	18.8767	134.383	2.83168	2.98427e-33	2.0427e-30	PR4B	BAK04328.1 predicted protein [Hordeum vulgare subsp. vulgare] [Hordeum vulgare]	-	-	-	-	-	GO:0004540//ribonuclease activity;GO:0030246//carbohydrate binding	GO:0006952//defense response;GO:0042742//defense response to bacterium;GO:0050832//defense response to fungus;GO:0090501//RNA phosphodiester bond hydrolysis
HORVU.MOREX.r3.5HG0426210	583	557	544	2124	1825	1742	18.46	19.47	14.93	65	60.94	56.09	17.62	60.6767	1.78393	1.79263e-32	1.19915e-29	IQD1	BAJ92558.1 predicted protein [Hordeum vulgare subsp. vulgare] [Hordeum vulgare]	-	-	-	-	GO:0005635//nuclear envelope;GO:0005886//plasma membrane	GO:0005515//protein binding	-
HORVU.MOREX.r3.4HG0339620	2036	2102	2046	171	359	271	72.54	82.25	62.66	5.95	13.91	10	72.4833	9.95333	-2.8644	2.35551e-32	1.54066e-29	SCPL18	KAE8815510.1 serine carboxypeptidase-like 18 [Hordeum vulgare]	-	-	-	-	-	GO:0004185//serine-type carboxypeptidase activity	GO:0006508//proteolysis
HORVU.MOREX.r3.1HG0006490	340	381	478	18	33	24	28.68	35.47	34.95	1.47	2.93	2.06	33.0333	2.15333	-3.93928	2.74481e-32	1.75626e-29	--	BAJ86194.1 predicted protein [Hordeum vulgare subsp. vulgare] [Hordeum vulgare]	-	-	-	-	-	-	-
HORVU.MOREX.r3.5HG0476040	713	658	798	151	134	134	5.83	5.93	5.65	1.19	1.15	1.11	5.80333	1.15	-2.33525	5.17268e-32	3.23931e-29	NOV	KAE8791005.1 hypothetical protein D1007_34654 [Hordeum vulgare]	-	-	-	-	-	-	-
HORVU.MOREX.r3.6HG0614650	2229	2536	2458	774	663	641	71.35	89.58	68.2	23.94	22.37	20.85	76.3767	22.3867	-1.77049	6.90302e-32	4.23285e-29	--	KAE8798208.1 Alpha-galactosidase [Hordeum vulgare]	-	-	-	-	-	GO:0003824//catalytic activity;GO:0004553//hydrolase activity, hydrolyzing O-glycosyl compounds;GO:0004557//alpha-galactosidase activity;GO:0016787//hydrolase activity;GO:0016798//hydrolase activity, acting on glycosyl bonds;GO:0052692//raffinose alpha-galactosidase activity	GO:0005975//carbohydrate metabolic process;GO:0008152//metabolic process;GO:0009987//cellular process
MSTRG.1256	0	0	0	2925	2304	2732	0	0	0	62.35	53.59	61.27	0.001	59.07	15.8501	1.54668e-31	9.29053e-29	--	protein PELPK1-like [Papaver somniferum]	-	-	-	-	-	-	-
HORVU.MOREX.r3.4HG0405930	62	37	46	637	531	1627	1.88	1.24	1.21	18.68	16.99	50.2	1.44333	28.6233	4.30972	3.35041e-31	1.97225e-28	At1g67720	BAK07987.1 predicted protein [Hordeum vulgare subsp. vulgare] [Hordeum vulgare]	-	-	-	-	-	GO:0005515//protein binding	-
MSTRG.46058	14	24	15	330	436	285	0.94	1.62	0.79	22.09	31.06	20.68	1.11667	24.61	4.46197	5.19336e-31	2.99718e-28	--	predicted protein [Hordeum vulgare subsp. vulgare] [Hordeum vulgare]	-	-	-	-	-	-	-
HORVU.MOREX.r3.1HG0067190	19	21	66	2046	2848	3744	1.78	2.19	5.36	184	279.5	354.25	3.11	272.583	6.45364	6.28732e-31	3.55874e-28	--	AAS49905.2 putative proteinase inhibitor-related protein [Triticum aestivum]	-	-	-	-	GO:0005576//extracellular region	GO:0004867//serine-type endopeptidase inhibitor activity	GO:0010951//negative regulation of endopeptidase activity
HORVU.MOREX.r3.3HG0304420	8	34	26	554	379	426	0.68	3.31	1.99	47.62	35.59	38.59	1.99333	40.6	4.34822	7.13858e-31	3.96434e-28	At1g07660	XP_016507811.1 PREDICTED: uncharacterized protein LOC107825453 [Nicotiana tabacum]	-	-	-	-	GO:0000786//nucleosome;GO:0005634//nucleus;GO:0005694//chromosome	GO:0003677//DNA binding;GO:0046982//protein heterodimerization activity	-
MSTRG.6180	92	30	92	924	627	686	9.45	3.4	8.25	91.97	68.06	71.77	7.03333	77.2667	3.45757	7.90377e-30	4.308e-27	ARF4	Auxin response factor 4 [Hordeum vulgare]	-	-	-	-	GO:0043231//intracellular membrane-bounded organelle	GO:0003677//DNA binding;GO:0005515//protein binding	GO:0001101//response to acid chemical;GO:0006355//regulation of transcription, DNA-templated;GO:0008283//cell proliferation;GO:0009755//hormone-mediated signaling pathway;GO:0009900//dehiscence;GO:0009909//regulation of flower development;GO:0010260//animal organ senescence;GO:0042743//hydrogen peroxide metabolic process
HORVU.MOREX.r3.2HG0109420	77	19	65	685	666	1204	2.79	0.76	2.04	24.02	25.47	44.41	1.86333	31.3	4.0702	9.69765e-30	5.18965e-27	PME21	KAE8792115.1 putative pectinesterase/pectinesterase inhibitor 21 [Hordeum vulgare]	Metabolism;Metabolism	Global and overview maps;Carbohydrate metabolism	ko01100//Metabolic pathways;ko00040//Pentose and glucuronate interconversions	K01051;K01051	-	GO:0004857//enzyme inhibitor activity;GO:0030599//pectinesterase activity	GO:0042545//cell wall modification
MSTRG.1255	0	0	0	2082	1434	2621	0	0	0	74.06	55.63	98.06	0.001	75.9167	16.2121	1.8758e-29	9.85899e-27	--	protein PELPK1-like [Papaver somniferum]	-	-	-	-	-	-	-
MSTRG.41737	977	1100	1254	309	262	234	40.54	50.36	45.1	12.39	11.46	9.87	45.3333	11.24	-2.01193	2.80787e-29	1.4499e-26	--	SHAGGY-like kinase [Hordeum vulgare]	-	-	-	-	-	-	-
HORVU.MOREX.r3.2HG0215770	408	312	359	27	27	12	38.16	32.2	29.1	2.44	2.66	1.14	33.1533	2.08	-3.9945	3.46239e-29	1.75704e-26	--	KAE8810462.1 putative esterase C31F10.02 [Hordeum vulgare]	-	-	-	-	-	GO:0047617//acyl-CoA hydrolase activity	-
HORVU.MOREX.r3.2HG0200050	1	0	9	303	277	282	0.08	0	0.61	22.92	22.86	22.44	0.23	22.74	6.62745	4.08991e-29	2.04031e-26	F3H-3	VAH37209.1 unnamed protein product [Triticum turgidum subsp. durum] [Triticum turgidum]	-	-	-	-	-	-	-
MSTRG.33123	2036	1590	2283	0	0	0	35.15	29.85	33.44	0	0	0	32.8133	0.001	-15.002	4.54466e-29	2.22938e-26	--	probable ran guanine nucleotide release factor [Aegilops tauschii subsp. tauschii] [Aegilops tauschii]	-	-	-	-	-	-	-
HORVU.MOREX.r3.1HG0025530	545	299	826	2660	3847	3488	42.35	25.64	55.63	199.69	315.06	275.46	41.2067	263.403	2.67632	5.28337e-29	2.54927e-26	FLA11	KAE8776708.1 fasciclin-like protein FLA17 [Hordeum vulgare]	-	-	-	-	GO:0005886//plasma membrane	-	GO:0009834//plant-type secondary cell wall biogenesis
MSTRG.41913	5	5	0	272	231	411	0.16	0.26	0	10.77	10.24	18.61	0.14	13.2067	6.5597	5.41829e-29	2.5722e-26	SOG1	NAC domain-containing protein 8 [Hordeum vulgare]	-	-	-	-	GO:0043231//intracellular membrane-bounded organelle	GO:0003676//nucleic acid binding	GO:0010212//response to ionizing radiation;GO:0010468//regulation of gene expression;GO:0034645//cellular macromolecule biosynthetic process
MSTRG.29864	434	434	389	52	27	36	23.77	26.27	18.47	2.77	1.58	2.02	22.8367	2.12333	-3.42695	1.95111e-28	9.11538e-26	--	antifreeze protein Maxi [Sorghum bicolor]	-	-	-	-	-	-	-
HORVU.MOREX.r3.1HG0070210	173	142	222	1179	786	1733	6.41	5.8	7.13	42.19	30.68	65.24	6.44667	46.0367	2.83616	2.54851e-28	1.17204e-25	DTX42	KAE8797525.1 putative citrate efflux MATE transporter [Hordeum vulgare]	-	-	-	-	GO:0016020//membrane;GO:0016021//integral component of membrane	GO:0015297//antiporter activity;GO:0042910//xenobiotic transmembrane transporter activity	GO:0042908//xenobiotic transport;GO:0055085//transmembrane transport
MSTRG.1281	6	2	9	242	205	274	0.1	0.04	0.13	3.99	3.64	4.71	0.09	4.11333	5.51424	2.67858e-28	1.2129e-25	RE2	polyprotein [Oryza sativa]	Genetic Information Processing	Translation	ko00970//Aminoacyl-tRNA biosynthesis	K01873	-	-	-
MSTRG.15248	0	0	0	1670	1400	1440	0	0	0	53.54	48.98	48.72	0.001	50.4133	15.6215	5.18228e-28	2.31106e-25	ECH2	fatty acid amide hydrolase-like [Aegilops tauschii subsp. tauschii] [Aegilops tauschii]	-	-	-	-	-	GO:0016829//lyase activity	GO:0006631//fatty acid metabolic process;GO:0044248//cellular catabolic process;GO:0055114//oxidation-reduction process;GO:1901575//organic substance catabolic process
HORVU.MOREX.r3.2HG0208120	426	353	353	13	18	33	25.21	23.05	18.11	0.74	1.12	1.98	22.1233	1.28	-4.11135	6.04547e-28	2.65576e-25	--	KAE8811362.1 putative hydrolase YugF-like [Hordeum vulgare]	-	-	-	-	-	GO:0003824//catalytic activity	-
HORVU.MOREX.r3.2HG0117260	279	272	408	1118	1315	1400	17.68	19.02	22.4	68.43	87.81	90.15	19.7	82.13	2.05971	6.96236e-28	3.01358e-25	RFT1	ABD75337.1 FT-like protein 4 [Hordeum vulgare subsp. vulgare] [Hordeum vulgare]	Organismal Systems	Environmental adaptation	ko04712//Circadian rhythm - plant	K16223	-	-	-
HORVU.MOREX.r3.7HG0636370	241	356	301	1266	1363	1402	11.92	19.43	12.9	60.49	71.04	70.47	14.75	67.3333	2.19061	1.03056e-27	4.39603e-25	RVE8	BAJ89498.1 predicted protein [Hordeum vulgare subsp. vulgare] [Hordeum vulgare]	-	-	-	-	-	GO:0003677//DNA binding	-
MSTRG.32391	0	0	0	1584	1275	1350	0	0	0	53.62	47.09	48.08	0.001	49.5967	15.598	1.42143e-27	5.97669e-25	PAP27	angio-associated migratory cell protein-like [Hordeum vulgare]	-	-	-	-	-	-	GO:0008152//metabolic process
HORVU.MOREX.r3.5HG0420970	75	45	96	853	474	1542	1.37	0.91	1.52	15.1	9.15	28.71	1.26667	17.6533	3.80083	1.49737e-27	6.20735e-25	At1g10090	BAJ86319.1 predicted protein [Hordeum vulgare subsp. vulgare] [Hordeum vulgare]	-	-	-	-	GO:0016020//membrane;GO:0016021//integral component of membrane	GO:0005227//calcium activated cation channel activity	GO:0006811//ion transport;GO:0034220//ion transmembrane transport;GO:0098655//cation transmembrane transport
MSTRG.45545	0	0	0	1406	1245	1272	0	0	0	110.03	106.29	104.72	0.001	107.013	16.7074	3.57086e-27	1.45974e-24	--	Reticuline oxidase [Triticum urartu]	-	-	-	-	-	-	-
HORVU.MOREX.r3.1HG0086820	67	58	97	806	455	1484	1.85	1.77	2.33	21.56	13.28	41.76	1.98333	25.5333	3.68638	4.33318e-27	1.7471e-24	ROPGEF9	KAE8786946.1 rop guanine nucleotide exchange factor 9-like [Hordeum vulgare]	-	-	-	-	-	GO:0005085//guanyl-nucleotide exchange factor activity	GO:0050790//regulation of catalytic activity
HORVU.MOREX.r3.1HG0051910	27	34	24	369	319	279	1.55	2.16	1.2	20.48	19.32	16.29	1.63667	18.6967	3.51395	5.6592e-27	2.25091e-24	GSTU6	KAE8769384.1 glutathione transferase [Hordeum vulgare]	Metabolism;Metabolism	Global and overview maps;Metabolism of other amino acids	ko01100//Metabolic pathways;ko00480//Glutathione metabolism	K00799;K00799	GO:0005737//cytoplasm	GO:0004364//glutathione transferase activity;GO:0005515//protein binding	GO:0006749//glutathione metabolic process
HORVU.MOREX.r3.1HG0067090	3518	4071	3282	11516	11466	9926	116.33	148.55	94.06	367.96	400.11	333.66	119.647	367.243	1.61796	8.11981e-27	3.18654e-24	OsI_21081	BAJ95995.1 predicted protein [Hordeum vulgare subsp. vulgare] [Hordeum vulgare]	-	-	-	-	-	GO:0008970//phospholipase A1 activity	GO:0006629//lipid metabolic process
HORVU.MOREX.r3.1HG0043190	4272	4851	5474	11912	9984	11338	181.19	227.04	201.23	488.12	446.31	488.75	203.153	474.393	1.22351	8.69887e-27	3.36887e-24	Os10g0478200	KAE8794882.1 cytosolic malate dehydrogenase [Hordeum vulgare]	Metabolism;Metabolism;Metabolism;Metabolism;Metabolism;Metabolism;Metabolism;Metabolism	Global and overview maps;Global and overview maps;Global and overview maps;Energy metabolism;Amino acid metabolism;Carbohydrate metabolism;Carbohydrate metabolism;Carbohydrate metabolism	ko01100//Metabolic pathways;ko01110//Biosynthesis of secondary metabolites;ko01200//Carbon metabolism;ko00710//Carbon fixation in photosynthetic organisms;ko00270//Cysteine and methionine metabolism;ko00630//Glyoxylate and dicarboxylate metabolism;ko00620//Pyruvate metabolism;ko00020//Citrate cycle (TCA cycle)	K00025;K00025;K00025;K00025;K00025;K00025;K00025;K00025	-	GO:0003824//catalytic activity;GO:0016491//oxidoreductase activity;GO:0016615//malate dehydrogenase activity;GO:0016616//oxidoreductase activity, acting on the CH-OH group of donors, NAD or NADP as acceptor;GO:0030060//L-malate dehydrogenase activity	GO:0005975//carbohydrate metabolic process;GO:0006099//tricarboxylic acid cycle;GO:0006107//oxaloacetate metabolic process;GO:0006108//malate metabolic process;GO:0006734//NADH metabolic process;GO:0019752//carboxylic acid metabolic process
MSTRG.2142	0	0	0	1605	982	1192	0	0	0	50.32	33.51	39.73	0.001	41.1867	15.3299	1.07811e-26	4.12105e-24	--	-	-	-	-	-	-	-	-
HORVU.MOREX.r3.3HG0241330	1311	965	1811	0	0	0	53.34	43.33	63.87	0	0	0	53.5133	0.001	-15.7076	1.46143e-26	5.51465e-24	CBR2	NADH-cytochrome b5 reductase-like protein [Source:Projected from Arabidopsis thaliana (AT5G20080) UniProtKB/Swiss-Prot;Acc:P83291]	Metabolism	Carbohydrate metabolism	ko00520//Amino sugar and nucleotide sugar metabolism	K00326	GO:0031090//organelle membrane;GO:0031984//organelle subcompartment	GO:0004128//cytochrome-b5 reductase activity, acting on NAD(P)H;GO:0016491//oxidoreductase activity	-
MSTRG.7094	1255	874	1358	308	278	289	64.87	49.85	60.82	15.38	15.14	15.18	58.5133	15.2333	-1.94153	1.98952e-26	7.41236e-24	--	grf zinc finger family expressed [Hordeum vulgare]	-	-	-	-	-	-	-
MSTRG.40740	1272	1000	1457	0	0	0	21.77	18.89	21.62	0	0	0	20.76	0.001	-14.3415	2.94902e-26	1.08498e-23	--	Ubiquitin carboxyl-terminal hydrolase isozyme L5 [Hordeum vulgare]	-	-	-	-	-	-	-
HORVU.MOREX.r3.1HG0067930	2012	2003	2177	725	729	680	97.76	107.39	91.68	34.03	37.33	33.58	98.9433	34.98	-1.50007	3.12601e-26	1.1359e-23	PRX74	VAH20753.1 unnamed protein product [Triticum turgidum subsp. durum] [Triticum turgidum]	Metabolism;Metabolism;Metabolism	Global and overview maps;Global and overview maps;Biosynthesis of other secondary metabolites	ko01100//Metabolic pathways;ko01110//Biosynthesis of secondary metabolites;ko00940//Phenylpropanoid biosynthesis	K00430;K00430;K00430	-	GO:0004601//peroxidase activity;GO:0020037//heme binding	GO:0006979//response to oxidative stress;GO:0042744//hydrogen peroxide catabolic process
HORVU.MOREX.r3.2HG0196540	416	289	287	16	5	21	14.41	11.05	8.62	0.54	0.18	0.74	11.36	0.486667	-4.54489	3.34565e-26	1.20088e-23	FER	BAK00988.1 predicted protein [Hordeum vulgare subsp. vulgare] [Hordeum vulgare]	-	-	-	-	GO:0016020//membrane;GO:0016021//integral component of membrane	-	-
MSTRG.41952	1	11	3	308	291	200	0.03	0.38	0.08	9.23	9.51	6.31	0.163333	8.35	5.67589	3.41913e-26	1.21247e-23	ACX1	Peroxisomal acyl-coenzyme A oxidase 1 [Hordeum vulgare]	Metabolism;Metabolism;Metabolism;Cellular Processes;Metabolism;Metabolism;Metabolism;Metabolism;Metabolism;Metabolism	Global and overview maps;Global and overview maps;Global and overview maps;Transport and catabolism;Global and overview maps;Lipid metabolism;Lipid metabolism;Metabolism of other amino acids;Lipid metabolism;Carbohydrate metabolism	ko01100//Metabolic pathways;ko01110//Biosynthesis of secondary metabolites;ko01200//Carbon metabolism;ko04146//Peroxisome;ko01212//Fatty acid metabolism;ko00592//alpha-Linolenic acid metabolism;ko00071//Fatty acid degradation;ko00410//beta-Alanine metabolism;ko01040//Biosynthesis of unsaturated fatty acids;ko00640//Propanoate metabolism	K00232;K00232;K00232;K00232;K00232;K00232;K00232;K00232;K00232;K00232	GO:0005911//cell-cell junction;GO:0042579//microbody	GO:0016634//oxidoreductase activity, acting on the CH-CH group of donors, oxygen as acceptor	GO:0001101//response to acid chemical;GO:0006605//protein targeting;GO:0006950//response to stress;GO:0007165//signal transduction;GO:0009062//fatty acid catabolic process;GO:0009620//response to fungus;GO:0009625//response to insect;GO:0009694//jasmonic acid metabolic process;GO:0010038//response to metal ion;GO:0043067//regulation of programmed cell death;GO:0048229//gametophyte development
HORVU.MOREX.r3.7HG0642890	17504	14888	19450	52322	49223	34837	876.99	823.13	844.64	2532.71	2599.32	1773.97	848.253	2302	1.44032	3.54601e-26	1.2425e-23	APS1	KAE8785876.1 Acid phosphatase 1 [Hordeum vulgare]	-	-	-	-	-	GO:0003993//acid phosphatase activity	GO:0016311//dephosphorylation
MSTRG.32107	220	236	334	3	8	0	16.17	19.53	21.44	0.23	0.66	0	19.0467	0.296667	-6.00455	4.10922e-26	1.4229e-23	--	AP-3 complex subunit mu-1 [Triticum urartu]	-	-	-	-	-	-	-
MSTRG.45146	20	16	23	196	600	466	1.47	1.3	1.47	13.92	46.48	34.81	1.41333	31.7367	4.48898	4.94936e-26	1.69389e-23	--	hypothetical protein D1007_55595 [Hordeum vulgare]	-	-	-	-	-	-	-
MSTRG.33960	1169	915	1309	0	0	0	26.7	23.06	25.91	0	0	0	25.2233	0.001	-14.6225	1.06178e-25	3.5921e-23	--	predicted protein [Hordeum vulgare subsp. vulgare] [Hordeum vulgare]	-	-	-	-	-	-	-
HORVU.MOREX.r3.1HG0000380	0	0	1	1905	2039	1814	0	0	0.04	83.21	97.17	83.33	0.0133333	87.9033	12.6867	1.2039e-25	4.02663e-23	--	BAJ90659.1 predicted protein [Hordeum vulgare subsp. vulgare] [Hordeum vulgare]	-	-	-	-	-	-	-
MSTRG.38732	426	401	441	42	28	59	20.78	21.59	18.65	1.98	1.44	2.93	20.34	2.11667	-3.26445	1.37895e-25	4.5603e-23	MED15A	mediator of RNA polymerase II transcription subunit 15a isoform X1 [Sorghum bicolor]	-	-	-	-	-	GO:0016301//kinase activity	GO:0044237//cellular metabolic process
MSTRG.40028	0	0	0	1148	861	1011	0	0	0	61.36	50.2	56.84	0.001	56.1333	15.7766	1.57092e-25	5.13743e-23	Os05g0567100	Phytepsin [Hordeum vulgare]	-	-	-	-	GO:0043231//intracellular membrane-bounded organelle	GO:0004175//endopeptidase activity	GO:0019538//protein metabolic process
HORVU.MOREX.r3.1HG0007220	102	119	174	903	612	582	6.79	8.74	10.03	58.04	42.91	39.35	8.52	46.7667	2.45656	3.80895e-25	1.23197e-22	--	BAJ86143.1 predicted protein [Hordeum vulgare subsp. vulgare] [Hordeum vulgare]	-	-	-	-	-	-	-
HORVU.MOREX.r3.4HG0394080	130	45	120	988	635	1628	3.36	1.28	2.68	24.64	17.28	42.71	2.44	28.21	3.53125	4.39602e-25	1.40639e-22	PERK5	BAK03828.1 predicted protein [Hordeum vulgare subsp. vulgare] [Hordeum vulgare]	-	-	-	-	-	GO:0004672//protein kinase activity;GO:0005524//ATP binding	GO:0006468//protein phosphorylation
HORVU.MOREX.r3.4HG0411960	2628	3146	2574	762	820	776	126.18	166.69	107.12	35.35	41.5	37.87	133.33	38.24	-1.80185	6.27443e-25	1.98028e-22	--	BAJ93849.1 predicted protein [Hordeum vulgare subsp. vulgare] [Hordeum vulgare]	-	-	-	-	-	GO:0005515//protein binding	-
MSTRG.1465	243	209	275	9	7	0	7.22	7	6.79	0.32	0.28	0	7.00333	0.2	-5.12997	6.32441e-25	1.98028e-22	Os08g0360100	Lipoamide acyltransferase component of branched-chain alpha-keto acid dehydrogenase complex [Hordeum vulgare]	-	-	-	-	GO:0009532//plastid stroma;GO:0032991//protein-containing complex;GO:0044429//mitochondrial part	GO:0003676//nucleic acid binding;GO:0030523//dihydrolipoamide S-acyltransferase activity;GO:0046914//transition metal ion binding	GO:0000377//RNA splicing, via transesterification reactions with bulged adenosine as nucleophile;GO:0006631//fatty acid metabolic process;GO:0009267//cellular response to starvation;GO:0009642//response to light intensity;GO:0009746//response to hexose;GO:0010608//posttranscriptional regulation of gene expression;GO:0034285//response to disaccharide;GO:0035337//fatty-acyl-CoA metabolic process
MSTRG.518	4	1	0	247	330	291	0.32	0.09	0	19.2	27.99	23.8	0.136667	23.6633	7.43585	7.58245e-25	2.3492e-22	--	-	-	-	-	-	-	-	-
HORVU.MOREX.r3.2HG0177820	2074	1560	2534	577	652	576	144.1	119.61	152.61	38.73	47.75	40.68	138.773	42.3867	-1.71105	1.25044e-24	3.83377e-22	MPC1	KAE8820323.1 mitochondrial pyruvate carrier 1 [Hordeum vulgare]	-	-	-	-	GO:0005739//mitochondrion;GO:0005743//mitochondrial inner membrane;GO:0016020//membrane;GO:0016021//integral component of membrane	-	GO:0006850//mitochondrial pyruvate transmembrane transport
HORVU.MOREX.r3.4HG0387520	13700	13246	17692	5842	4952	6516	491.83	524.46	550.36	202.42	187.38	237.54	522.217	209.113	-1.32036	1.3725e-24	4.16463e-22	UXS5	AAT80326.1 UDP-D-glucuronate decarboxylase [Hordeum vulgare]	Metabolism;Metabolism	Global and overview maps;Carbohydrate metabolism	ko01100//Metabolic pathways;ko00520//Amino sugar and nucleotide sugar metabolism	K08678;K08678	GO:0005737//cytoplasm	GO:0016831//carboxy-lyase activity;GO:0048040//UDP-glucuronate decarboxylase activity;GO:0070403//NAD+ binding	GO:0033320//UDP-D-xylose biosynthetic process;GO:0042732//D-xylose metabolic process
HORVU.MOREX.r3.1HG0006840	1443	707	910	0	0	0	120.89	65.36	66.08	0	0	0	84.11	0.001	-16.36	1.46307e-24	4.39414e-22	SERK4	KAE8768675.1 putative LRR receptor-like serine/threonine-protein kinase [Hordeum vulgare]	-	-	-	-	GO:0016020//membrane;GO:0016021//integral component of membrane	GO:0000166//nucleotide binding;GO:0004672//protein kinase activity;GO:0004674//protein serine/threonine kinase activity;GO:0005524//ATP binding;GO:0016301//kinase activity;GO:0016740//transferase activity	GO:0006468//protein phosphorylation;GO:0016310//phosphorylation
HORVU.MOREX.r3.4HG0394970	865	1020	921	0	0	0	27.2	35.4	25.11	0	0	0	29.2367	0.001	-14.8355	1.4799e-24	4.39979e-22	CYP74A2	KAE8793433.1 allene oxide synthase [Hordeum vulgare]	Metabolism;Metabolism;Metabolism	Global and overview maps;Global and overview maps;Lipid metabolism	ko01100//Metabolic pathways;ko01110//Biosynthesis of secondary metabolites;ko00592//alpha-Linolenic acid metabolism	K01723;K01723;K01723	-	GO:0004497//monooxygenase activity;GO:0005506//iron ion binding;GO:0016491//oxidoreductase activity;GO:0016705//oxidoreductase activity, acting on paired donors, with incorporation or reduction of molecular oxygen;GO:0016829//lyase activity;GO:0020037//heme binding;GO:0047987//hydroperoxide dehydratase activity	GO:0016125//sterol metabolic process
HORVU.MOREX.r3.5HG0473950	22	40	10	395	384	468	0.24	0.47	0.09	4.09	4.33	5.09	0.266667	4.50333	4.07788	2.05386e-24	6.04513e-22	RGA2	KAE8816258.1 disease resistance protein TAO1-like [Hordeum vulgare]	-	-	-	-	GO:0016020//membrane;GO:0016021//integral component of membrane	GO:0004672//protein kinase activity;GO:0005515//protein binding;GO:0005524//ATP binding;GO:0043531//ADP binding	GO:0006468//protein phosphorylation;GO:0006952//defense response
MSTRG.40725	178	76	138	1091	642	864	2.76	1.35	1.89	14.79	9.8	13.31	2	12.6333	2.65916	2.19959e-24	6.40995e-22	CYP704C1	cytochrome P450 704C1-like [Aegilops tauschii subsp. tauschii] [Aegilops tauschii]	-	-	-	-	-	GO:0016491//oxidoreductase activity;GO:0046872//metal ion binding	-
MSTRG.43258	0	0	0	883	680	947	0	0	0	26.2	22.01	29.56	0.001	25.9233	14.662	2.33337e-24	6.73313e-22	--	F-box protein [Hordeum vulgare]	-	-	-	-	GO:0044444//cytoplasmic part	-	GO:0006464//cellular protein modification process;GO:0006605//protein targeting
MSTRG.45848	1007	687	1046	0	0	0	53.76	40.47	48.4	0	0	0	47.5433	0.001	-15.537	2.41137e-24	6.89066e-22	--	-	-	-	-	-	-	-	-
HORVU.MOREX.r3.3HG0324070	0	0	0	810	947	699	0	0	0	39.47	50.34	35.83	0.001	41.88	15.354	3.18143e-24	9.00376e-22	glucan endo-1,3-beta-glucosidase	BAK00288.1 predicted protein [Hordeum vulgare subsp. vulgare] [Hordeum vulgare]	-	-	-	-	GO:0005737//cytoplasm	GO:0004553//hydrolase activity, hydrolyzing O-glycosyl compounds;GO:0016787//hydrolase activity;GO:0016798//hydrolase activity, acting on glycosyl bonds;GO:0042973//glucan endo-1,3-beta-D-glucosidase activity	GO:0005975//carbohydrate metabolic process;GO:0006952//defense response;GO:0008152//metabolic process
HORVU.MOREX.r3.3HG0305280	665	484	727	2344	2044	3793	47.78	38.38	45.28	162.72	154.8	277	43.8133	198.173	2.17732	4.48175e-24	1.2563e-21	OTU4	KAE8768328.1 OTU domain-containing protein [Hordeum vulgare]	-	-	-	-	-	-	-
MSTRG.31734	0	0	0	860	703	734	0	0	0	20.11	17.93	18.05	0.001	18.6967	14.1905	5.88015e-24	1.63274e-21	--	Coatomer subunit delta [Hordeum vulgare]	-	-	-	-	-	-	-
MSTRG.24065	1536	1431	1549	292	251	435	67.88	69.79	59.33	12.47	11.69	19.54	65.6667	14.5667	-2.17249	6.60998e-24	1.81824e-21	--	PPR domain-containing protein [Hordeum vulgare]	-	-	-	-	-	-	-
HORVU.MOREX.r3.1HG0083470	14	7	26	256	226	407	0.36	0.2	0.58	6.41	6.17	10.71	0.38	7.76333	4.3526	7.18092e-24	1.957e-21	SBT1.5	KAE8798768.1 putative subtilase family protein precursor [Hordeum vulgare]	-	-	-	-	-	GO:0004252//serine-type endopeptidase activity;GO:0008233//peptidase activity;GO:0008236//serine-type peptidase activity;GO:0016787//hydrolase activity	GO:0006508//proteolysis
HORVU.MOREX.r3.3HG0321010	519	475	903	114	94	72	41.71	42.12	62.9	8.85	7.96	5.88	48.91	7.56333	-2.69304	9.58642e-24	2.58531e-21	--	BAJ86867.1 predicted protein [Hordeum vulgare subsp. vulgare] [Hordeum vulgare]	-	-	-	-	-	-	-
HORVU.MOREX.r3.6HG0624640	1764	2265	2156	5597	4979	5524	61.81	87.58	65.48	189.48	183.88	196.73	71.6233	190.03	1.40773	9.6621e-24	2.58531e-21	--	KAE8782678.1 alpha carbonic anhydrase 8 [Hordeum vulgare]	-	-	-	-	-	-	-
HORVU.MOREX.r3.3HG0321700	56	40	49	387	303	344	3.58	2.82	2.71	23.89	20.4	22.34	3.03667	22.21	2.87065	1.08529e-23	2.87777e-21	Os01g0953600	BAJ98335.1 predicted protein [Hordeum vulgare subsp. vulgare] [Hordeum vulgare]	-	-	-	-	-	GO:0003955//NAD(P)H dehydrogenase (quinone) activity;GO:0008753//NADPH dehydrogenase (quinone) activity;GO:0016491//oxidoreductase activity;GO:0050136//NADH dehydrogenase (quinone) activity	-
MSTRG.44572	215	222	185	9	5	4	5.02	5.67	3.84	0.17	0.1	0.12	4.84333	0.13	-5.21942	1.68325e-23	4.4235e-21	NRPC1	DNA-directed RNA polymerase III subunit 1-like [Hordeum vulgare]	Genetic Information Processing	Transcription	ko03020//RNA polymerase	K03018	-	GO:0016779//nucleotidyltransferase activity;GO:0097159//organic cyclic compound binding;GO:1901363//heterocyclic compound binding	GO:0000723//telomere maintenance;GO:0003006//developmental process involved in reproduction;GO:0006281//DNA repair;GO:0006310//DNA recombination;GO:0007059//chromosome segregation;GO:0010212//response to ionizing radiation;GO:0010467//gene expression;GO:0032446//protein modification by small protein conjugation;GO:0032774//RNA biosynthetic process;GO:0034645//cellular macromolecule biosynthetic p…
HORVU.MOREX.r3.1HG0086370	7	3	15	217	179	347	0.23	0.11	0.42	6.83	6.15	11.49	0.253333	8.15667	5.00887	1.79369e-23	4.672e-21	GLOX1	KAE8773652.1 galactose oxidase-like [Hordeum vulgare]	-	-	-	-	-	-	-
MSTRG.45430	835	559	992	0	0	0	79.56	58.77	81.92	0	0	0	73.4167	0.001	-16.1638	1.93646e-23	4.99963e-21	--	predicted protein [Hordeum vulgare subsp. vulgare] [Hordeum vulgare]	-	-	-	-	-	-	-
HORVU.MOREX.r3.7HG0741770	513	867	1016	3269	2969	5037	16.32	30.41	27.57	99.35	97.2	164.2	24.7667	120.25	2.27957	2.64081e-23	6.75886e-21	GL1-3	KAE8774223.1 protein ECERIFERUM 3-like [Hordeum vulgare]	-	-	-	-	GO:0005783//endoplasmic reticulum;GO:0005789//endoplasmic reticulum membrane;GO:0016020//membrane;GO:0016021//integral component of membrane	GO:0005506//iron ion binding;GO:0009924//octadecanal decarbonylase activity;GO:0016491//oxidoreductase activity;GO:0016829//lyase activity;GO:1990465//aldehyde oxygenase (deformylating) activity	GO:0006950//response to stress;GO:0008610//lipid biosynthetic process;GO:0009628//response to abiotic stimulus;GO:1901700//response to oxygen-containing compound
HORVU.MOREX.r3.4HG0384560	3441	3011	3931	1598	1460	1344	93.49	90.27	92.57	41.95	41.81	37.11	92.11	40.29	-1.19294	4.2429e-23	1.07656e-20	PDC2	BAJ94428.1 predicted protein [Hordeum vulgare subsp. vulgare] [Hordeum vulgare]	Metabolism;Metabolism;Metabolism	Global and overview maps;Global and overview maps;Carbohydrate metabolism	ko01100//Metabolic pathways;ko01110//Biosynthesis of secondary metabolites;ko00010//Glycolysis / Gluconeogenesis	K01568;K01568;K01568	-	GO:0000287//magnesium ion binding;GO:0003824//catalytic activity;GO:0004737//pyruvate decarboxylase activity;GO:0016829//lyase activity;GO:0016831//carboxy-lyase activity;GO:0030976//thiamine pyrophosphate binding;GO:0046872//metal ion binding	-
HORVU.MOREX.r3.2HG0206550	3613	2802	4195	1535	1309	1311	144.41	123.59	145.33	59.28	55.15	53.26	137.777	55.8967	-1.3015	5.17195e-23	1.30108e-20	SK3	KAE8811886.1 shikimate kinase 3, chloroplastic [Hordeum vulgare]	Metabolism;Metabolism;Metabolism;Metabolism	Global and overview maps;Global and overview maps;Global and overview maps;Amino acid metabolism	ko01100//Metabolic pathways;ko01110//Biosynthesis of secondary metabolites;ko01230//Biosynthesis of amino acids;ko00400//Phenylalanine, tyrosine and tryptophan biosynthesis	K00891;K00891;K00891;K00891	GO:0009507//chloroplast	GO:0000166//nucleotide binding;GO:0004765//shikimate kinase activity;GO:0005524//ATP binding;GO:0016301//kinase activity;GO:0016740//transferase activity	GO:0008652//cellular amino acid biosynthetic process;GO:0009423//chorismate biosynthetic process;GO:0016310//phosphorylation
HORVU.MOREX.r3.3HG0224850	1901	1305	2035	4287	4701	4593	91.06	68.98	84.49	198.4	237.34	223.6	81.51	219.78	1.43101	7.21592e-23	1.79988e-20	CLP	KAE8769562.1 Basic 7S globulin [Hordeum vulgare]	-	-	-	-	-	GO:0004190//aspartic-type endopeptidase activity	GO:0006508//proteolysis
MSTRG.45941	730	526	854	0	0	0	80.65	64.09	81.74	0	0	0	75.4933	0.001	-16.2041	8.01954e-23	1.98352e-20	MORF2	multiple organellar RNA editing factor 2, chloroplastic-like [Hordeum vulgare]	-	-	-	-	GO:0009526//plastid envelope	GO:0019787//ubiquitin-like protein transferase activity;GO:0046914//transition metal ion binding	GO:0000478//endonucleolytic cleavage involved in rRNA processing;GO:0006355//regulation of transcription, DNA-templated;GO:0009658//chloroplast organization;GO:0009668//plastid membrane organization;GO:0009887//animal organ morphogenesis;GO:0031399//regulation of protein modification process;GO:0032446//protein modification by small protein conjugation;GO:0044743//protein transmembrane import int…
HORVU.MOREX.r3.2HG0099030	45	26	54	413	318	920	2.21	1.41	2.3	19.57	16.44	45.87	1.97333	27.2933	3.78984	9.87994e-23	2.4233e-20	SBT1.2	KAE8767517.1 subtilisin-like protease SBT1.7 [Hordeum vulgare]	-	-	-	-	-	GO:0004252//serine-type endopeptidase activity;GO:0008236//serine-type peptidase activity	GO:0006508//proteolysis
HORVU.MOREX.r3.3HG0299110	8130	6797	7656	3325	3238	2984	232.13	214.16	189.47	91.72	97.45	86.6	211.92	91.9233	-1.20502	1.46219e-22	3.55675e-20	EMB8	BAJ93659.1 predicted protein [Hordeum vulgare subsp. vulgare] [Hordeum vulgare]	-	-	-	-	GO:0016020//membrane;GO:0016021//integral component of membrane	-	-
HORVU.MOREX.r3.5HG0532950	65	98	87	499	423	503	1.85	3.08	2.15	13.73	12.7	14.56	2.36	13.6633	2.53345	1.73507e-22	4.18593e-20	ALB4	ALBINO3-like protein 1, chloroplastic [Source:Projected from Arabidopsis thaliana (AT1G24490) UniProtKB/Swiss-Prot;Acc:Q9FYL3]	Genetic Information Processing	Folding, sorting and degradation	ko03060//Protein export	K03217	GO:0009507//chloroplast;GO:0009535//chloroplast thylakoid membrane;GO:0009579//thylakoid;GO:0016021//integral component of membrane	GO:0032977//membrane insertase activity	GO:0009658//chloroplast organization;GO:0072598//protein localization to chloroplast
HORVU.MOREX.r3.4HG0334880	542	397	518	71	92	74	31.44	25.41	26.04	3.98	5.62	4.36	27.63	4.65333	-2.5699	2.07836e-22	4.97335e-20	hypothetical protein	KAE8819598.1 formin-like protein 18 [Hordeum vulgare]	-	-	-	-	-	-	-
MSTRG.27762	656	517	752	0	0	0	34.04	29.65	33.85	0	0	0	32.5133	0.001	-14.9887	2.20008e-22	5.22218e-20	--	Very-long-chain (3R)-3-hydroxyacyl-CoA dehydratase PASTICCINO 2A [Hordeum vulgare]	-	-	-	-	-	-	-
HORVU.MOREX.r3.3HG0326490	0	0	0	512	654	616	0	0	0	17.64	24.58	22.32	0.001	21.5133	14.3929	2.29667e-22	5.40784e-20	Os03g0800700	BAJ84977.1 predicted protein [Hordeum vulgare subsp. vulgare] [Hordeum vulgare]	-	-	-	-	-	-	-
HORVU.MOREX.r3.1HG0061730	1328	1236	1866	5209	3626	6984	26.57	27.29	32.35	100.68	76.45	142	28.7367	106.377	1.88822	2.35431e-22	5.47016e-20	AMPD	BAK03119.1 predicted protein [Hordeum vulgare subsp. vulgare] [Hordeum vulgare]	Metabolism;Metabolism;Metabolism	Global and overview maps;Global and overview maps;Nucleotide metabolism	ko01100//Metabolic pathways;ko01110//Biosynthesis of secondary metabolites;ko00230//Purine metabolism	K01490;K01490;K01490	-	GO:0003876//AMP deaminase activity;GO:0019239//deaminase activity	GO:0009168//purine ribonucleoside monophosphate biosynthetic process;GO:0032264//IMP salvage
MSTRG.26160	5	12	20	193	278	252	0.08	0.21	0.28	3.46	5.11	4.96	0.19	4.51	4.56906	2.36031e-22	5.47016e-20	--	40S ribosomal protein S3a [Hordeum vulgare]	-	-	-	-	-	-	-
HORVU.MOREX.r3.5HG0440090	3823	3733	4308	8791	8393	7178	187.45	203.83	183.81	409.37	426.4	356.2	191.697	397.323	1.05149	2.95378e-22	6.79208e-20	UBQ3	NP_001351843.1 polyubiquitin [Cicer arietinum]	-	-	-	-	GO:0005634//nucleus;GO:0005737//cytoplasm	GO:0003729//mRNA binding;GO:0005515//protein binding	-
HORVU.MOREX.r3.1HG0015130	1324	1055	1172	290	333	208	38.43	33.79	29.49	8.13	10.19	6.14	33.9033	8.15333	-2.05597	4.11009e-22	9.37769e-20	PLC2	KAE8772030.1 phosphoinositide-specific phospholipase C2 [Hordeum vulgare]	Metabolism;Environmental Information Processing;Metabolism	Global and overview maps;Signal transduction;Carbohydrate metabolism	ko01100//Metabolic pathways;ko04070//Phosphatidylinositol signaling system;ko00562//Inositol phosphate metabolism	K05857;K05857;K05857	GO:0005886//plasma membrane;GO:0016020//membrane	GO:0004435//phosphatidylinositol phospholipase C activity;GO:0008081//phosphoric diester hydrolase activity;GO:0016787//hydrolase activity	GO:0006629//lipid metabolic process;GO:0007165//signal transduction;GO:0016042//lipid catabolic process;GO:0035556//intracellular signal transduction
MSTRG.41024	241	195	375	14	14	24	4.92	4.24	7.04	0.24	0.26	0.44	5.4	0.313333	-4.10719	4.57156e-22	1.03504e-19	--	Helicase [Macleaya cordata]	-	-	-	-	-	-	-
MSTRG.41668	253	208	287	5	0	0	10.73	9.74	10.55	0.2	0	0	10.34	0.0666667	-7.27705	5.88422e-22	1.32206e-19	CESA3	probable cellulose synthase A catalytic subunit 3 [UDP-forming] [Aegilops tauschii subsp. tauschii] [Aegilops tauschii]	-	-	-	-	GO:0016020//membrane;GO:0043231//intracellular membrane-bounded organelle	GO:0016759//cellulose synthase activity;GO:0046872//metal ion binding	GO:0000281//mitotic cytokinesis;GO:0016049//cell growth;GO:0030243//cellulose metabolic process;GO:0030865//cortical cytoskeleton organization;GO:0042546//cell wall biogenesis;GO:0048869//cellular developmental process;GO:0060560//developmental growth involved in morphogenesis;GO:0071555//cell wall organization
MSTRG.42071	386	330	402	3	0	0	20.48	19.32	18.49	0.15	0	0	19.43	0.05	-8.60214	8.58212e-22	1.90792e-19	B3GALT14	probable beta-1,3-galactosyltransferase 14 [Aegilops tauschii subsp. tauschii] [Aegilops tauschii]	-	-	-	-	GO:0031224//intrinsic component of membrane;GO:0043231//intracellular membrane-bounded organelle	GO:0008378//galactosyltransferase activity	GO:0006464//cellular protein modification process
MSTRG.42898	589	497	632	0	0	0	12.24	11.4	11.38	0	0	0	11.6733	0.001	-13.5109	8.62139e-22	1.90792e-19	--	predicted protein [Hordeum vulgare subsp. vulgare] [Hordeum vulgare]	-	-	-	-	-	-	-
HORVU.MOREX.r3.3HG0241370	529	541	644	0	0	0	23.19	26.17	24.47	0	0	0	24.61	0.001	-14.587	8.74262e-22	1.92031e-19	HY5	XP_020188760.1 transcription factor HY5-like [Aegilops tauschii subsp. tauschii] [Aegilops tauschii]	Organismal Systems	Environmental adaptation	ko04712//Circadian rhythm - plant	K16241	-	GO:0000981//DNA-binding transcription factor activity, RNA polymerase II-specific;GO:0003700//DNA-binding transcription factor activity	GO:0006355//regulation of transcription, DNA-templated;GO:0045944//positive regulation of transcription by RNA polymerase II
MSTRG.43969	0	0	0	555	504	508	0	0	0	14.66	14.03	14.71	0.001	14.4667	13.8204	9.20108e-22	2.00604e-19	--	protein phosphatase 2c 12 [Hordeum vulgare]	-	-	-	-	-	-	-
MSTRG.3801	977	1082	1566	360	180	226	21.27	26	29.52	8.23	4.49	5.48	25.5967	6.06667	-2.07698	1.26459e-21	2.73682e-19	PHS1	Cytochrome P450 97B2 [Hordeum vulgare]	Metabolism;Metabolism;Metabolism	Global and overview maps;Global and overview maps;Metabolism of terpenoids and polyketides	ko01100//Metabolic pathways;ko01110//Biosynthesis of secondary metabolites;ko00906//Carotenoid biosynthesis	K15747;K15747;K15747	-	-	-
HORVU.MOREX.r3.2HG0215610	18	25	42	304	278	247	0.75	1.15	1.51	12.19	12.17	10.42	1.13667	11.5933	3.35041	1.32169e-21	2.8395e-19	Sb03g046810	KAE8810487.1 Peroxidase 12 [Hordeum vulgare]	Metabolism;Metabolism;Metabolism	Global and overview maps;Global and overview maps;Biosynthesis of other secondary metabolites	ko01100//Metabolic pathways;ko01110//Biosynthesis of secondary metabolites;ko00940//Phenylpropanoid biosynthesis	K00430;K00430;K00430	GO:0005576//extracellular region	GO:0004601//peroxidase activity;GO:0016491//oxidoreductase activity;GO:0020037//heme binding;GO:0046872//metal ion binding	GO:0006979//response to oxidative stress;GO:0042744//hydrogen peroxide catabolic process;GO:0098869//cellular oxidant detoxification
HORVU.MOREX.r3.2HG0114680	443	494	632	64	63	105	11.58	14.25	14.31	1.61	1.74	2.8	13.38	2.05	-2.70638	1.54665e-21	3.29874e-19	SRP54-2	P49969.1 RecName: Full=Signal recognition particle 54 kDa protein 2; Short=SRP54 [Hordeum vulgare]	Genetic Information Processing	Folding, sorting and degradation	ko03060//Protein export	K03106	GO:0005737//cytoplasm;GO:0005786//signal recognition particle, endoplasmic reticulum targeting;GO:0048500//signal recognition particle	GO:0000166//nucleotide binding;GO:0003723//RNA binding;GO:0003924//GTPase activity;GO:0005525//GTP binding;GO:0008312//7S RNA binding	GO:0006614//SRP-dependent cotranslational protein targeting to membrane;GO:0045047//protein targeting to ER
HORVU.MOREX.r3.1HG0042080	288	248	282	4	0	0	27.14	25.79	23.01	0.37	0	0	25.3133	0.123333	-7.68119	1.75695e-21	3.72032e-19	--	KAE8802307.1 hypothetical protein D1007_21851 [Hordeum vulgare]	-	-	-	-	-	-	-
MSTRG.43156	512	448	629	0	0	0	27.05	26.12	28.8	0	0	0	27.3233	0.001	-14.7378	2.57418e-21	5.41185e-19	--	predicted protein [Hordeum vulgare subsp. vulgare] [Hordeum vulgare]	-	-	-	-	-	-	-
HORVU.MOREX.r3.6HG0631640	989	974	1105	360	261	224	47.82	51.97	46.31	16.82	13.3	11.01	48.7	13.71	-1.82869	3.2888e-21	6.8652e-19	COMT	BAJ96291.1 predicted protein [Hordeum vulgare subsp. vulgare] [Hordeum vulgare]	-	-	-	-	-	GO:0008168//methyltransferase activity;GO:0008171//O-methyltransferase activity;GO:0016740//transferase activity	GO:0032259//methylation
MSTRG.28506	0	0	0	566	498	388	0	0	0	14.04	13.48	10.12	0.001	12.5467	13.615	3.4049e-21	7.05749e-19	At5g54860	Os01g0243200 [Oryza sativa Japonica Group]	-	-	-	-	GO:0031224//intrinsic component of membrane	-	GO:0009696//salicylic acid metabolic process;GO:0009814//defense response, incompatible interaction
MSTRG.42005	0	0	2	636	596	582	0	0	0.08	26.71	27.31	25.71	0.0266667	26.5767	9.96091	3.44145e-21	7.08338e-19	--	predicted protein [Hordeum vulgare subsp. vulgare] [Hordeum vulgare]	-	-	-	-	-	-	-
HORVU.MOREX.r3.6HG0570510	30	21	41	900	620	2040	1.04	0.81	1.24	30.26	22.74	72.15	1.03	41.7167	5.33991	3.70853e-21	7.58009e-19	At5g57200	KAE8766610.1 putative clathrin assembly protein [Hordeum vulgare]	-	-	-	-	GO:0030136//clathrin-coated vesicle	GO:0005543//phospholipid binding;GO:0005545//1-phosphatidylinositol binding;GO:0030276//clathrin binding	GO:0048268//clathrin coat assembly
MSTRG.21285	534	458	530	0	0	0	32.48	30.74	27.94	0	0	0	30.3867	0.001	-14.8912	4.18013e-21	8.4851e-19	--	predicted protein [Hordeum vulgare subsp. vulgare] [Hordeum vulgare]	-	-	-	-	-	-	-
MSTRG.33008	513	466	532	0	0	0	20.61	20.66	18.53	0	0	0	19.9333	0.001	-14.2829	4.45595e-21	8.983e-19	--	predicted protein [Hordeum vulgare subsp. vulgare] [Hordeum vulgare]	-	-	-	-	-	-	-
HORVU.MOREX.r3.4HG0417510	100	73	91	406	559	797	3.97	3.19	3.13	15.56	23.37	32.13	3.43	23.6867	2.78779	4.74119e-21	9.49303e-19	GT6	BAJ96459.1 predicted protein [Hordeum vulgare subsp. vulgare] [Hordeum vulgare]	-	-	-	-	GO:0000139//Golgi membrane;GO:0005768//endosome;GO:0005802//trans-Golgi network;GO:0016020//membrane;GO:0016021//integral component of membrane	GO:0008378//galactosyltransferase activity;GO:0016740//transferase activity;GO:0016757//transferase activity, transferring glycosyl groups;GO:0016758//transferase activity, transferring hexosyl groups	-
HORVU.MOREX.r3.4HG0402070	1567	1194	1913	530	407	522	47.97	40.34	50.76	15.68	13.13	16.24	46.3567	15.0167	-1.62621	4.95092e-21	9.84598e-19	IQD31	KAE8807592.1 calmodulin binding protein isoform 1 [Hordeum vulgare]	-	-	-	-	-	GO:0005515//protein binding	-
MSTRG.42920	0	0	0	502	562	365	0	0	0	34.32	41.92	26.25	0.001	34.1633	15.0602	5.16761e-21	1.02079e-18	--	predicted protein [Hordeum vulgare subsp. vulgare] [Hordeum vulgare]	-	-	-	-	-	-	-
HORVU.MOREX.r3.4HG0402160	3816	3796	4715	1795	1785	1840	223.24	245.06	239.08	101.45	110.06	109.4	235.793	106.97	-1.14032	5.22232e-21	1.02472e-18	ARD2	BAK01818.1 predicted protein [Hordeum vulgare subsp. vulgare] [Hordeum vulgare]	Metabolism;Metabolism	Global and overview maps;Amino acid metabolism	ko01100//Metabolic pathways;ko00270//Cysteine and methionine metabolism	K08967;K08967	GO:0005634//nucleus;GO:0005737//cytoplasm	GO:0005506//iron ion binding;GO:0010309//acireductone dioxygenase [iron(II)-requiring] activity;GO:0016491//oxidoreductase activity;GO:0046872//metal ion binding;GO:0051213//dioxygenase activity	GO:0008652//cellular amino acid biosynthetic process;GO:0009086//methionine biosynthetic process;GO:0019509//L-methionine salvage from methylthioadenosine
HORVU.MOREX.r3.1HG0013690	35	43	39	301	268	289	0.97	1.32	0.94	8.07	7.84	8.15	1.07667	8.02	2.89703	5.71044e-21	1.11308e-18	UBC37	Ubiquitin-conjugating enzyme 37 [Source:Projected from Arabidopsis thaliana (AT3G24515) UniProtKB/TrEMBL;Acc:A0A1I9LLL0]	-	-	-	-	GO:0005634//nucleus	GO:0016740//transferase activity;GO:0061631//ubiquitin conjugating enzyme activity	GO:0000209//protein polyubiquitination;GO:0006974//cellular response to DNA damage stimulus
MSTRG.29750	436	205	293	3	20	12	35.27	18.3	20.54	0.23	1.71	0.99	24.7033	0.976667	-4.6607	5.90934e-21	1.14427e-18	--	-	-	-	-	-	-	-	-
HORVU.MOREX.r3.7HG0748070	2676	2172	3121	1179	1069	1008	129.2	115.72	130.6	55	54.4	49.46	125.173	52.9533	-1.24113	9.82449e-21	1.88996e-18	HIPP32	KAE8814345.1 hypothetical protein D1007_08411 [Hordeum vulgare]	-	-	-	-	-	GO:0046872//metal ion binding	-
HORVU.MOREX.r3.2HG0170920	11	5	11	336	96	474	0.31	0.16	0.27	9.13	2.85	13.55	0.246667	8.51	5.10852	9.97055e-21	1.9056e-18	Os04g0445000	KAE8768261.1 Potassium channel SKOR [Hordeum vulgare]	-	-	-	-	GO:0016020//membrane;GO:0016021//integral component of membrane	GO:0005216//ion channel activity;GO:0005249//voltage-gated potassium channel activity;GO:0005515//protein binding	GO:0006811//ion transport;GO:0006813//potassium ion transport;GO:0034220//ion transmembrane transport;GO:0055085//transmembrane transport;GO:0071805//potassium ion transmembrane transport
MSTRG.26851	429	387	648	0	0	0	13.98	13.91	18.31	0	0	0	15.4	0.001	-13.9106	1.07642e-20	2.04401e-18	DBR	probable rhamnogalacturonase B [Aegilops tauschii subsp. tauschii] [Aegilops tauschii]	-	-	-	-	-	GO:0016787//hydrolase activity	GO:0008152//metabolic process
MSTRG.5017	439	388	621	0	0	0	47.82	46.71	59.07	0	0	0	51.2	0.001	-15.6439	1.09332e-20	2.06281e-18	--	hypothetical protein D1007_11087 [Hordeum vulgare]	-	-	-	-	-	-	-
MSTRG.42519	0	0	0	442	487	367	0	0	0	16.2	19.47	14.15	0.001	16.6067	14.0195	1.40919e-20	2.64184e-18	--	predicted protein [Hordeum vulgare subsp. vulgare] [Hordeum vulgare]	-	-	-	-	-	-	-
HORVU.MOREX.r3.2HG0194700	14351	12148	18104	7496	6163	5432	550.9	514.6	602.36	278.01	249.35	211.93	555.953	246.43	-1.17379	1.68284e-20	3.13488e-18	GDCST	BAK00392.1 predicted protein [Hordeum vulgare subsp. vulgare] [Hordeum vulgare]	Metabolism;Metabolism;Metabolism;Metabolism;Metabolism;Metabolism	Global and overview maps;Global and overview maps;Global and overview maps;Carbohydrate metabolism;Amino acid metabolism;Metabolism of cofactors and vitamins	ko01100//Metabolic pathways;ko01110//Biosynthesis of secondary metabolites;ko01200//Carbon metabolism;ko00630//Glyoxylate and dicarboxylate metabolism;ko00260//Glycine, serine and threonine metabolism;ko00670//One carbon pool by folate	K00605;K00605;K00605;K00605;K00605;K00605	GO:0005739//mitochondrion	GO:0004047//aminomethyltransferase activity;GO:0005515//protein binding;GO:0008483//transaminase activity;GO:0016740//transferase activity	GO:0006546//glycine catabolic process
MSTRG.42781	0	1	5	191	212	166	0	0.06	0.23	9.68	11.73	8.87	0.0966667	10.0933	6.70617	1.73848e-20	3.21816e-18	--	predicted protein [Hordeum vulgare subsp. vulgare] [Hordeum vulgare]	-	-	-	-	-	-	-
MSTRG.25280	448	394	511	0	0	0	12	11.98	11.44	0	0	0	11.8067	0.001	-13.5273	1.94253e-20	3.5734e-18	--	Diacylglycerol kinase [Triticum urartu]	-	-	-	-	-	-	-
MSTRG.26998	393	444	521	0	0	0	18.22	22.15	19.12	0	0	0	19.83	0.001	-14.2754	1.99612e-20	3.64919e-18	--	predicted protein [Hordeum vulgare subsp. vulgare] [Hordeum vulgare]	-	-	-	-	-	-	-
MSTRG.45319	1348	1217	1720	452	487	504	121.61	121.15	134.49	39.4	46.31	46.21	125.75	43.9733	-1.51586	2.26829e-20	4.12114e-18	--	Polypeptide N-acetylgalactosaminyltransferase 35A [Gossypium arboreum]	-	-	-	-	-	-	-
MSTRG.24237	0	0	0	426	369	414	0	0	0	20.52	19.04	20.79	0.001	20.1167	14.2961	2.84217e-20	5.13211e-18	--	predicted protein [Hordeum vulgare subsp. vulgare] [Hordeum vulgare]	-	-	-	-	-	-	-
HORVU.MOREX.r3.7HG0639300	698	572	637	159	142	165	26.71	24.15	21.14	5.88	5.73	6.42	24	6.01	-1.9976	3.05665e-20	5.48576e-18	--	KAE8802307.1 hypothetical protein D1007_21851 [Hordeum vulgare]	-	-	-	-	-	-	-
HORVU.MOREX.r3.5HG0533660	784	629	764	230	175	166	22.64	20.04	19.12	6.42	5.33	4.87	20.6	5.54	-1.89469	3.37569e-20	6.02162e-18	ctdspl2	At5g11860 [Source:Projected from Arabidopsis thaliana (AT5G11860) UniProtKB/TrEMBL;Acc:Q9LYI7]	-	-	-	-	GO:0005634//nucleus;GO:0005737//cytoplasm	GO:0008420//RNA polymerase II CTD heptapeptide repeat phosphatase activity;GO:0016791//phosphatase activity	GO:0006470//protein dephosphorylation;GO:0016311//dephosphorylation
HORVU.MOREX.r3.3HG0323760	101	78	116	439	504	419	2.37	2.02	2.36	9.97	12.49	10.01	2.25	10.8233	2.26615	3.50127e-20	6.20801e-18	mnmG	BAJ91629.1 predicted protein [Hordeum vulgare subsp. vulgare] [Hordeum vulgare]	-	-	-	-	GO:0005739//mitochondrion	GO:0050660//flavin adenine dinucleotide binding	GO:0002098//tRNA wobble uridine modification;GO:0008033//tRNA processing;GO:0030488//tRNA methylation;GO:0070899//mitochondrial tRNA wobble uridine modification
HORVU.MOREX.r3.2HG0215250	189	205	217	677	812	698	8.9	10.65	8.86	30.8	40.3	33.41	9.47	34.8367	1.87917	3.74627e-20	6.60263e-18	PER12	KAE8810512.1 hypothetical protein D1007_12725 [Hordeum vulgare]	Metabolism;Metabolism;Metabolism	Global and overview maps;Global and overview maps;Biosynthesis of other secondary metabolites	ko01100//Metabolic pathways;ko01110//Biosynthesis of secondary metabolites;ko00940//Phenylpropanoid biosynthesis	K00430;K00430;K00430	GO:0005576//extracellular region;GO:0009505//plant-type cell wall;GO:0009506//plasmodesma	GO:0004601//peroxidase activity;GO:0016491//oxidoreductase activity;GO:0020037//heme binding;GO:0046872//metal ion binding	GO:0006979//response to oxidative stress;GO:0042744//hydrogen peroxide catabolic process;GO:0098869//cellular oxidant detoxification
MSTRG.21360	412	312	625	0	0	0	10.26	8.62	13.63	0	0	0	10.8367	0.001	-13.4036	4.42173e-20	7.74671e-18	RIC1	CRIB domain-containing protein RIC10-like [Hordeum vulgare]	-	-	-	-	-	-	-
MSTRG.45432	9	9	5	207	199	130	0.33	0.26	0.11	9.57	8.26	5.42	0.233333	7.75	5.05373	4.60937e-20	8.02767e-18	--	GPI-anchored adhesin-like protein precursor [Actinidia chinensis var. chinensis] [Actinidia chinensis]	-	-	-	-	-	-	-
MSTRG.39552	492	325	463	0	0	0	18.86	12.78	15.85	0	0	0	15.83	0.001	-13.9504	5.44646e-20	9.42974e-18	H3-1.1	histone H3-like centromeric protein CSE4 [Glycine max]	-	-	-	-	GO:0000785//chromatin;GO:0043231//intracellular membrane-bounded organelle	GO:0003676//nucleic acid binding;GO:0046983//protein dimerization activity	GO:0010467//gene expression
MSTRG.25052	347	374	560	0	0	0	12.35	14.7	17.28	0	0	0	14.7767	0.001	-13.851	5.82931e-20	1.00336e-17	2022-10-01	probable mitochondrial intermediate peptidase, mitochondrial isoform X2 [Aegilops tauschii subsp. tauschii] [Aegilops tauschii]	-	-	-	-	-	GO:0043169//cation binding;GO:0070011//peptidase activity, acting on L-amino acid peptides	GO:0019538//protein metabolic process
MSTRG.1177	0	0	0	463	402	306	0	0	0	11.76	12.24	9.33	0.001	11.11	13.4396	5.92861e-20	1.01452e-17	--	glutelin type-A 1-like [Hordeum vulgare]	-	-	-	-	-	-	-
MSTRG.2386	0	0	0	545	443	256	0	0	0	17.76	15.44	8.74	0.001	13.98	13.7711	6.16705e-20	1.04922e-17	Os06g0247900	Endoglucanase 7 [Hordeum vulgare]	-	-	-	-	GO:0043231//intracellular membrane-bounded organelle	GO:0004553//hydrolase activity, hydrolyzing O-glycosyl compounds	GO:0030243//cellulose metabolic process;GO:0045229//external encapsulating structure organization
HORVU.MOREX.r3.3HG0246580	83	36	68	483	364	897	2.53	1.21	1.79	14.2	11.67	27.74	1.84333	17.87	3.27715	6.3094e-20	1.06727e-17	MDIS2	KAE8789470.1 putative LRR receptor-like serine/threonine-protein kinase [Hordeum vulgare]	-	-	-	-	GO:0016020//membrane;GO:0016021//integral component of membrane	GO:0004672//protein kinase activity;GO:0005515//protein binding;GO:0005524//ATP binding	GO:0006468//protein phosphorylation
HORVU.MOREX.r3.3HG0312760	456	376	525	90	95	64	15.36	13.98	15.33	2.93	3.37	2.19	14.89	2.83	-2.39547	6.74637e-20	1.13466e-17	BGLU5	KAE8801255.1 Beta-glucosidase 5 [Hordeum vulgare]	Metabolism;Metabolism;Metabolism;Metabolism;Metabolism	Global and overview maps;Global and overview maps;Biosynthesis of other secondary metabolites;Carbohydrate metabolism;Metabolism of other amino acids	ko01100//Metabolic pathways;ko01110//Biosynthesis of secondary metabolites;ko00940//Phenylpropanoid biosynthesis;ko00500//Starch and sucrose metabolism;ko00460//Cyanoamino acid metabolism	K01188;K01188;K01188;K01188;K01188	-	GO:0004553//hydrolase activity, hydrolyzing O-glycosyl compounds	GO:0005975//carbohydrate metabolic process
MSTRG.22735	0	0	0	442	267	437	0	0	0	29.98	19.76	31.18	0.001	26.9733	14.7192	1.06374e-19	1.77893e-17	2022-10-04	organic cation/carnitine transporter 4-like [Aegilops tauschii subsp. tauschii] [Aegilops tauschii]	-	-	-	-	GO:0031224//intrinsic component of membrane;GO:0043231//intracellular membrane-bounded organelle;GO:0044444//cytoplasmic part	GO:0005215//transporter activity	GO:0006810//transport
MSTRG.44706	308	364	533	0	0	0	20.39	26.43	30.46	0	0	0	25.76	0.001	-14.6528	1.43877e-19	2.3925e-17	--	Peroxidase 12 [Triticum urartu]	-	-	-	-	-	-	-
HORVU.MOREX.r3.1HG0074000	479	645	574	1957	1427	2031	36.39	54.26	37.81	138.98	115.68	156.91	42.82	137.19	1.67982	1.47972e-19	2.44677e-17	--	XP_020184864.1 universal stress protein PHOS32-like [Aegilops tauschii subsp. tauschii] [Aegilops tauschii]	-	-	-	-	-	-	-
HORVU.MOREX.r3.1HG0032200	142	97	105	805	462	1443	3.89	2.93	2.49	21.31	13.34	40.19	3.10333	24.9467	3.00696	2.14226e-19	3.52252e-17	SLAH3	KAE8814919.1 Tellurite resistance protein tehA [Hordeum vulgare]	-	-	-	-	GO:0016021//integral component of membrane	GO:0008308//voltage-gated anion channel activity	GO:0006873//cellular ion homeostasis;GO:0055085//transmembrane transport
MSTRG.40198	337	402	379	0	0	0	6.75	8.93	6.3	0	0	0	7.32667	0.001	-12.8389	2.52536e-19	4.12939e-17	CYCB1-1	Tyrosine-sulfated glycopeptide receptor 1 [Hordeum vulgare]	-	-	-	-	-	-	-
HORVU.MOREX.r3.5HG0500100	260	209	319	1238	824	2128	6.32	5.6	6.72	29.06	21.1	52.54	6.21333	34.2333	2.46196	3.0429e-19	4.94816e-17	--	KAE8804465.1 hypothetical protein D1007_19501 [Hordeum vulgare]	-	-	-	-	-	GO:0005515//protein binding	GO:0007166//cell surface receptor signaling pathway
MSTRG.31431	0	1	0	689	469	679	0	0.03	0	20.23	15.08	21.42	0.01	18.91	10.8849	3.22404e-19	5.21391e-17	ARF11	Auxin response factor 11 [Hordeum vulgare]	Environmental Information Processing	Signal transduction	ko04075//Plant hormone signal transduction	K14486	-	GO:0005515//protein binding	GO:0000578//embryonic axis specification;GO:0006342//chromatin silencing;GO:0009725//response to hormone;GO:0009887//animal organ morphogenesis;GO:0010051//xylem and phloem pattern formation;GO:0016569//covalent chromatin modification;GO:0031047//gene silencing by RNA;GO:0048364//root development;GO:0048468//cell development;GO:0048507//meristem development;GO:0048569//post-embryonic animal organ…
MSTRG.31643	12	12	23	193	188	193	1.42	1.53	2.32	22.11	23.49	23.26	1.75667	22.9533	3.70779	3.51808e-19	5.65834e-17	--	interleukin-1 receptor-associated kinase 1 isoform X4 [Brachypodium distachyon]	-	-	-	-	-	-	-
MSTRG.30949	320	351	406	0	0	0	8.35	10.24	9.36	0	0	0	9.31667	0.001	-13.1856	3.79195e-19	6.06568e-17	--	Protein argonaute 12 [Hordeum vulgare]	-	-	-	-	-	-	-
MSTRG.29537	184	209	207	0	0	5	2.96	3.72	2.9	0	0	0.08	3.19333	0.0266667	-6.90388	4.01494e-19	6.38766e-17	--	hypothetical protein TRIUR3_24214 [Triticum urartu]	-	-	-	-	-	-	-
HORVU.MOREX.r3.4HG0338400	209	267	378	1020	900	1343	14.39	20.27	22.56	67.82	65.28	94.01	19.0733	75.7033	1.9888	4.29186e-19	6.79152e-17	H2B.2	KAE8818178.1 histone H2B.1 [Hordeum vulgare]	-	-	-	-	GO:0000786//nucleosome;GO:0005634//nucleus;GO:0005694//chromosome	GO:0003677//DNA binding;GO:0046982//protein heterodimerization activity	GO:0006334//nucleosome assembly
HORVU.MOREX.r3.6HG0543780	11	33	34	312	264	256	1.05	3.43	2.8	28.84	26.6	24.88	2.42667	26.7733	3.46375	5.86621e-19	9.23317e-17	H2B.10	KAE8768166.1 Histone H2B.2 [Hordeum vulgare]	-	-	-	-	GO:0000786//nucleosome;GO:0005634//nucleus;GO:0005694//chromosome	GO:0003677//DNA binding;GO:0046982//protein heterodimerization activity	-
MSTRG.25765	391	254	427	0	0	0	16.47	11.79	15.59	0	0	0	14.6167	0.001	-13.8353	6.01939e-19	9.42386e-17	--	T-complex protein 1 subunit alpha-like [Hordeum vulgare]	-	-	-	-	GO:0044444//cytoplasmic part	GO:0005515//protein binding;GO:0032550//purine ribonucleoside binding	GO:0000338//protein deneddylation;GO:0006006//glucose metabolic process;GO:0006221//pyrimidine nucleotide biosynthetic process;GO:0009451//RNA modification;GO:0009639//response to red or far red light;GO:0016571//histone methylation;GO:0048580//regulation of post-embryonic development;GO:0051603//proteolysis involved in cellular protein catabolic process
MSTRG.11148	385	255	426	0	0	0	52.76	38.47	50.52	0	0	0	47.25	0.001	-15.528	6.2883e-19	9.79278e-17	--	predicted protein [Hordeum vulgare subsp. vulgare] [Hordeum vulgare]	-	-	-	-	-	-	-
MSTRG.42527	0	0	0	369	244	359	0	0	0	21.43	15.46	21.93	0.001	19.6067	14.2591	6.97449e-19	1.08042e-16	RPL35AA	60S ribosomal protein L35a-1-like [Hordeum vulgare]	-	-	-	-	GO:0015934//large ribosomal subunit	GO:0005198//structural molecule activity	GO:0010467//gene expression;GO:0022613//ribonucleoprotein complex biogenesis
MSTRG.41637	314	315	396	0	0	0	7.68	8.41	8.33	0	0	0	8.14	0.001	-12.9908	7.0627e-19	1.08836e-16	--	protein NPGR2-like isoform X1 [Aegilops tauschii subsp. tauschii] [Aegilops tauschii]	-	-	-	-	-	-	-
MSTRG.31851	0	0	0	251	254	614	0	0	0	42.31	46.65	108.92	0.001	65.96	16.0093	7.13438e-19	1.09368e-16	COX5B-1	PREDICTED: cytochrome c oxidase subunit 5b-1, mitochondrial [Erythranthe guttata]	Metabolism;Metabolism	Global and overview maps;Energy metabolism	ko01100//Metabolic pathways;ko00190//Oxidative phosphorylation	K02265;K02265	GO:0019866//organelle inner membrane;GO:0044434//chloroplast part	GO:0009055//electron transfer activity;GO:0046914//transition metal ion binding	GO:0006006//glucose metabolic process
MSTRG.42280	410	288	341	0	0	0	12.71	9.85	9.16	0	0	0	10.5733	0.001	-13.3681	7.42742e-19	1.1327e-16	DEGP9	Folylpolyglutamate synthase, mitochondrial [Triticum urartu]	-	-	-	-	GO:0009536//plastid;GO:0043232//intracellular non-membrane-bounded organelle	GO:0004175//endopeptidase activity;GO:0016628//oxidoreductase activity, acting on the CH-CH group of donors, NAD or NADP as acceptor	GO:0006405//RNA export from nucleus;GO:0006886//intracellular protein transport;GO:0019538//protein metabolic process
MSTRG.12830	920	875	1082	77	201	162	43.81	46.01	44.84	3.56	9.53	7.97	44.8867	7.02	-2.67674	7.96896e-19	1.20902e-16	--	predicted protein [Hordeum vulgare subsp. vulgare] [Hordeum vulgare]	-	-	-	-	-	-	-
MSTRG.42742	0	1	11	214	185	162	0	0.04	0.37	8.11	7.65	6.46	0.136667	7.40667	5.76009	8.07028e-19	1.21812e-16	--	-	-	-	-	-	-	-	-
MSTRG.53138	288	361	362	0	0	0	5.53	7.64	6.02	0	0	0	6.39667	0.001	-12.6431	9.46669e-19	1.41413e-16	CYP71Z18	cytochrome P450 71D8-like [Hordeum vulgare]	-	-	-	-	-	GO:0016491//oxidoreductase activity;GO:0046872//metal ion binding;GO:0046906//tetrapyrrole binding	-
MSTRG.43239	314	287	407	0	0	0	4.13	4.08	4.58	0	0	0	4.26333	0.001	-12.0578	9.49883e-19	1.41413e-16	--	hypothetical protein D1007_42739 [Hordeum vulgare]	-	-	-	-	-	-	-
MSTRG.25904	352	264	399	0	0	0	10.09	8.4	9.92	0	0	0	9.47	0.001	-13.2091	9.51308e-19	1.41413e-16	--	Subtilisin-like protease [Hordeum vulgare]	-	-	-	-	-	-	-
HORVU.MOREX.r3.5HG0440000	323	253	465	0	0	0	34.81	30.09	43.41	0	0	0	36.1033	0.001	-15.1398	9.71741e-19	1.43725e-16	DIR23	KAE8805176.1 dirigent protein 21-like [Hordeum vulgare]	-	-	-	-	-	-	-
MSTRG.28116	374	272	359	0	0	0	19.05	15.29	15.85	0	0	0	16.73	0.001	-14.0301	1.03331e-18	1.52067e-16	--	-	-	-	-	-	-	-	-
MSTRG.26900	5	4	12	177	148	145	0.15	0.21	0.45	6.18	5.66	5.03	0.27	5.62333	4.38039	1.06106e-18	1.55374e-16	--	-	-	-	-	-	-	-	-
HORVU.MOREX.r3.2HG0200100	774	853	939	297	269	254	10.35	12.59	10.89	3.84	3.79	3.45	11.2767	3.69333	-1.61035	1.32579e-18	1.92561e-16	KIN14I	Kinesin-like calmodulin-binding protein (ZWICHEL) [Source:Projected from Arabidopsis thaliana (AT5G65930) UniProtKB/TrEMBL;Acc:F4JXM5]	-	-	-	-	GO:0005856//cytoskeleton	GO:0003777//microtubule motor activity;GO:0003824//catalytic activity;GO:0005524//ATP binding;GO:0008017//microtubule binding;GO:0016491//oxidoreductase activity;GO:1990939//ATP-dependent microtubule motor activity	GO:0007018//microtubule-based movement;GO:0010091//trichome branching
HORVU.MOREX.r3.1HG0095250	28	10	32	271	209	772	0.87	0.34	0.87	8.18	6.88	24.51	0.693333	13.19	4.24975	1.3281e-18	1.92561e-16	APF2	BAK04317.1 predicted protein [Hordeum vulgare subsp. vulgare] [Hordeum vulgare]	-	-	-	-	GO:0005576//extracellular region	-	-
HORVU.MOREX.r3.3HG0241380	410	426	225	0	0	0	5.14	5.9	2.45	0	0	0	4.49667	0.001	-12.1346	1.46837e-18	2.11855e-16	ABCC3	KAE8794453.1 ABC subfamily C transporter [Hordeum vulgare]	Environmental Information Processing	Membrane transport	ko02010//ABC transporters	K05665	GO:0016021//integral component of membrane	GO:0005524//ATP binding	GO:0055085//transmembrane transport
HORVU.MOREX.r3.1HG0006570	5165	4751	5671	1889	1821	2420	343.25	348.42	326.66	121.29	127.55	163.46	339.443	137.433	-1.30444	1.64617e-18	2.36349e-16	ADF7	XP_020173235.1 actin-depolymerizing factor 7 [Aegilops tauschii subsp. tauschii] [Aegilops tauschii]	-	-	-	-	GO:0005737//cytoplasm;GO:0015629//actin cytoskeleton	GO:0003779//actin binding;GO:0051015//actin filament binding	GO:0007015//actin filament organization;GO:0030042//actin filament depolymerization
MSTRG.48621	9	8	4	166	147	150	0.16	0.16	0.06	2.83	2.73	2.69	0.126667	2.75	4.44032	1.97081e-18	2.81586e-16	--	Os10g0192300 [Oryza sativa Japonica Group]	-	-	-	-	-	-	-
MSTRG.17212	417	291	470	1606	2350	1080	27.59	21.25	26.96	102.67	163.89	72.63	25.2667	113.063	2.16182	2.20898e-18	3.14092e-16	--	PREDICTED: holotricin-3-like isoform X1 [Oryza brachyantha]	-	-	-	-	-	-	-
MSTRG.11142	134	159	186	814	725	471	6.94	9.1	8.37	40.85	39.69	24.84	8.13667	35.1267	2.11006	2.28648e-18	3.23549e-16	--	transposon protein Ac/Ds sub-class [Zea mays]	-	-	-	-	-	GO:0005488//binding	-
HORVU.MOREX.r3.3HG0294660	0	0	0	300	295	264	0	0	0	19.78	21.22	18.31	0.001	19.77	14.271	2.36532e-18	3.33103e-16	--	BAK01895.1 predicted protein [Hordeum vulgare subsp. vulgare] [Hordeum vulgare]	-	-	-	-	-	-	-
HORVU.MOREX.r3.1HG0010650	155	448	536	0	0	0	14.63	46.67	43.85	0	0	0	35.05	0.001	-15.0971	2.45702e-18	3.44369e-16	CAL1	ACV84381.1 defensin precursor [Triticum turgidum subsp. durum] [Triticum turgidum]	-	-	-	-	-	-	GO:0006952//defense response
HORVU.MOREX.r3.7HG0648840	933	944	1040	2687	1904	2794	21.07	23.52	20.35	58.61	45.31	64.12	21.6467	56.0133	1.37163	2.50474e-18	3.49394e-16	SULTR3;4	Probable sulfate transporter 3.4 [Source:Projected from Arabidopsis thaliana (AT3G15990) UniProtKB/Swiss-Prot;Acc:Q9LW86]	-	-	-	-	GO:0005886//plasma membrane;GO:0016020//membrane;GO:0016021//integral component of membrane	GO:0008271//secondary active sulfate transmembrane transporter activity;GO:0015116//sulfate transmembrane transporter activity	GO:0006817//phosphate ion transport;GO:0008272//sulfate transport;GO:0055085//transmembrane transport
MSTRG.38709	322	223	420	0	0	0	5.87	4.48	6.63	0	0	0	5.66	0.001	-12.4666	2.64285e-18	3.66919e-16	--	F-box/LRR-repeat protein [Hordeum vulgare]	-	-	-	-	-	-	-
MSTRG.1965	0	0	0	302	265	277	0	0	0	16.15	15.05	14.6	0.001	15.2667	13.8981	2.88845e-18	3.99135e-16	--	hypothetical protein D1007_34866 [Hordeum vulgare]	-	-	-	-	-	-	-
MSTRG.44516	0	0	0	286	226	353	0	0	0	32.08	27.68	41.62	0.001	33.7933	15.0445	3.26746e-18	4.49398e-16	--	predicted protein [Hordeum vulgare subsp. vulgare] [Hordeum vulgare]	-	-	-	-	-	-	-
HORVU.MOREX.r3.2HG0217510	79	121	119	523	423	486	4.24	6.85	5.7	26.12	22.88	25.41	5.59667	24.8033	2.14789	3.52174e-18	4.82117e-16	TFCB	Tubulin-folding cofactor B [Source:Projected from Arabidopsis thaliana (AT3G10220) UniProtKB/Swiss-Prot;Acc:Q67Z52]	-	-	-	-	GO:0005829//cytosol	GO:0005515//protein binding	GO:0009793//embryo development ending in seed dormancy;GO:0051301//cell division
MSTRG.43747	0	0	4	185	179	194	0	0	0.08	3.98	4.2	4.39	0.0266667	4.19	7.29577	3.55715e-18	4.84711e-16	At1g29880	plastidic glucose transporter 4 [Hordeum vulgare]	Genetic Information Processing	Translation	ko00970//Aminoacyl-tRNA biosynthesis	K01880	-	-	-
MSTRG.3444	0	0	0	319	363	198	0	0	0	9.14	11.77	6.17	0.001	9.02667	13.14	3.7951e-18	5.14752e-16	--	Cytochrome P450 71C4 [Triticum urartu]	-	-	-	-	-	-	-
HORVU.MOREX.r3.3HG0274520	86	64	49	422	342	575	5.77	4.74	2.85	27.36	24.19	39.22	4.45333	30.2567	2.7643	3.97036e-18	5.36053e-16	MYB21	BAK06711.1 predicted protein, partial [Hordeum vulgare subsp. vulgare] [Hordeum vulgare]	-	-	-	-	GO:0005634//nucleus	GO:0003677//DNA binding;GO:0003700//DNA-binding transcription factor activity;GO:0043565//sequence-specific DNA binding	GO:0006355//regulation of transcription, DNA-templated
MSTRG.45727	226	157	226	4	0	0	9.48	7.12	8.09	0.12	0	0	8.23	0.04	-7.68475	4.06138e-18	5.45839e-16	XCP1	Xylem cysteine proteinase 1 [Triticum urartu]	-	-	-	-	GO:0005773//vacuole;GO:0009536//plastid;GO:0016020//membrane;GO:0030312//external encapsulating structure	GO:0016628//oxidoreductase activity, acting on the CH-CH group of donors, NAD or NADP as acceptor;GO:0070011//peptidase activity, acting on L-amino acid peptides	GO:0012501//programmed cell death;GO:0019538//protein metabolic process;GO:0030001//metal ion transport;GO:0045491//xylan metabolic process;GO:0048509//regulation of meristem development
HORVU.MOREX.r3.6HG0561680	262	332	297	0	0	0	4.86	6.79	4.77	0	0	0	5.47333	0.001	-12.4182	4.90643e-18	6.56414e-16	MBD4L	BAK05340.1 predicted protein [Hordeum vulgare subsp. vulgare] [Hordeum vulgare]	Genetic Information Processing	Replication and repair	ko03410//Base excision repair	K10801	-	GO:0003677//DNA binding;GO:0003824//catalytic activity	GO:0006281//DNA repair
HORVU.MOREX.r3.3HG0308840	1881	1588	1937	4142	3444	3250	64.48	59.8	57.35	137.09	124.46	113.14	60.5433	124.897	1.04469	5.23782e-18	6.97578e-16	ALDH2C4	Aldehyde/histidinol dehydrogenase domain containing protein [Source: Projected from Oryza sativa (Os01g0591000)]	Metabolism	Biosynthesis of other secondary metabolites	ko00940//Phenylpropanoid biosynthesis	K12355	-	GO:0016491//oxidoreductase activity;GO:0016620//oxidoreductase activity, acting on the aldehyde or oxo group of donors, NAD or NADP as acceptor	-
HORVU.MOREX.r3.6HG0566320	475	466	583	1653	1272	2476	10.4	11.26	11.06	34.96	29.35	55.09	10.9067	39.8	1.86756	5.95387e-18	7.89371e-16	ARF6	KAE8790320.1 auxin response factor 6-like [Hordeum vulgare]	-	-	-	-	GO:0005634//nucleus	GO:0003677//DNA binding;GO:0005515//protein binding	GO:0006355//regulation of transcription, DNA-templated;GO:0009725//response to hormone;GO:0009734//auxin-activated signaling pathway
MSTRG.40904	0	0	0	330	228	252	0	0	0	5.42	4.24	4.48	0.001	4.71333	12.2025	6.10589e-18	8.05896e-16	--	Cilia- and flagella-associated protein 20 [Hordeum vulgare]	-	-	-	-	-	-	-
MSTRG.4698	298	282	282	0	0	0	17.76	17.66	14.85	0	0	0	16.7567	0.001	-14.0324	6.39087e-18	8.39743e-16	PPOX2	transposase [Hordeum vulgare]	-	-	-	-	-	-	-
MSTRG.41657	0	0	0	286	215	296	0	0	0	14.15	11.61	15.4	0.001	13.72	13.744	7.49358e-18	9.8026e-16	XYL1	Leucine-rich repeat receptor protein kinase EXS [Hordeum vulgare]	-	-	-	-	GO:0005576//extracellular region;GO:0005618//cell wall;GO:0005911//cell-cell junction;GO:0009536//plastid	GO:0005488//binding;GO:0090599//alpha-glucosidase activity;GO:0097599//xylanase activity	GO:0000272//polysaccharide catabolic process;GO:0006073//cellular glucan metabolic process;GO:0010038//response to metal ion;GO:0042546//cell wall biogenesis;GO:0071555//cell wall organization
HORVU.MOREX.r3.6HG0602910	36	61	46	334	287	619	2.03	3.8	2.25	18.2	17.06	35.48	2.69333	23.58	3.1301	7.95246e-18	1.03389e-15	--	KAE8793169.1 hypothetical protein D1007_32166 [Hordeum vulgare]	-	-	-	-	-	-	-
HORVU.MOREX.r3.1HG0023620	17	26	34	272	169	383	1.39	2.35	2.41	21.51	14.58	31.87	2.05	22.6533	3.46603	7.9738e-18	1.03389e-15	H3-1.1	XP_022154562.1 uncharacterized protein LOC111021800 [Momordica charantia]	-	-	-	-	GO:0000786//nucleosome;GO:0005634//nucleus;GO:0005694//chromosome	GO:0003677//DNA binding;GO:0046982//protein heterodimerization activity	-
HORVU.MOREX.r3.1HG0056500	80	81	126	509	466	344	6.99	7.81	9.54	42.97	42.91	30.55	8.11333	38.81	2.25806	8.47055e-18	1.09348e-15	Msil_0742	KAE8796756.1 putative Holliday junction resolvase [Hordeum vulgare]	-	-	-	-	-	-	GO:0006139//nucleobase-containing compound metabolic process;GO:0006364//rRNA processing
HORVU.MOREX.r3.1HG0000470	0	0	0	291	340	189	0	0	0	11.6	14.79	7.93	0.001	11.44	13.4818	8.75776e-18	1.12562e-15	--	BAJ86560.1 predicted protein [Hordeum vulgare subsp. vulgare] [Hordeum vulgare]	-	-	-	-	GO:0016020//membrane;GO:0016021//integral component of membrane	-	-
HORVU.MOREX.r3.5HG0475250	267	277	294	0	0	0	9.94	11.38	9.49	0	0	0	10.27	0.001	-13.3261	8.82727e-18	1.12962e-15	--	KAE8769602.1 hypothetical protein D1007_58786 [Hordeum vulgare]	-	-	-	-	-	-	-
HORVU.MOREX.r3.1HG0015390	1006	1018	1256	2394	2164	2076	76.9	85.87	83.21	176.8	174.34	161.28	81.9933	170.807	1.05879	9.05546e-18	1.15381e-15	--	BAJ87421.1 predicted protein [Hordeum vulgare subsp. vulgare] [Hordeum vulgare]	-	-	-	-	-	-	-
HORVU.MOREX.r3.6HG0576550	0	0	0	369	189	258	0	0	0	13.55	7.57	9.97	0.001	10.3633	13.3392	9.72419e-18	1.23367e-15	--	KAE8810731.1 hypothetical protein D1007_12533 [Hordeum vulgare]	-	-	-	-	-	-	-
MSTRG.30767	347	206	306	0	0	0	10.77	7.05	8.23	0	0	0	8.68333	0.001	-13.084	1.05444e-17	1.33199e-15	--	-	-	-	-	-	-	-	-
MSTRG.26463	0	0	0	269	317	202	0	0	0	11.13	14.31	8.79	0.001	11.41	13.478	1.09283e-17	1.37156e-15	--	Vacuolar cation/proton exchanger 3 [Triticum urartu]	-	-	-	-	-	-	-
HORVU.MOREX.r3.6HG0575710	347	363	391	1000	916	1168	16.81	19.4	16.41	46.79	46.76	57.5	17.54	50.35	1.52134	1.09509e-17	1.37156e-15	CYL1	VAI56823.1 unnamed protein product [Triticum turgidum subsp. durum] [Triticum turgidum]	-	-	-	-	-	GO:0004061//arylformamidase activity	GO:0019441//tryptophan catabolic process to kynurenine
MSTRG.46290	0	0	0	287	318	186	0	0	0	14.5	17.53	9.9	0.001	13.9767	13.7707	1.24743e-17	1.55575e-15	ECH2	fatty acid amide hydrolase [Hordeum vulgare]	-	-	-	-	-	GO:0016829//lyase activity	GO:0006631//fatty acid metabolic process;GO:0044248//cellular catabolic process;GO:0055114//oxidation-reduction process;GO:1901575//organic substance catabolic process
MSTRG.46761	312	187	360	0	0	0	36.81	24.39	36.75	0	0	0	32.65	0.001	-14.9948	1.28709e-17	1.59844e-15	--	predicted protein [Hordeum vulgare subsp. vulgare] [Hordeum vulgare]	-	-	-	-	-	-	-
HORVU.MOREX.r3.7HG0647990	256	132	170	1005	656	1570	12.53	7.13	7.21	47.52	33.84	78.09	8.95667	53.15	2.56904	1.33178e-17	1.64698e-15	APS1	KAE8786164.1 acid phosphatase [Hordeum vulgare]	-	-	-	-	-	GO:0003993//acid phosphatase activity	-
MSTRG.26592	0	0	0	292	222	238	0	0	0	10.47	8.68	8.98	0.001	9.37667	13.1949	1.3934e-17	1.71599e-15	CAD6	nucleotide pyrophosphatase/phosphodiesterase-like [Aegilops tauschii subsp. tauschii] [Aegilops tauschii]	-	-	-	-	-	GO:0016491//oxidoreductase activity	GO:0008152//metabolic process
MSTRG.14950	288	217	304	0	0	0	23.93	19.9	21.89	0	0	0	21.9067	0.001	-14.4191	1.59064e-17	1.95072e-15	--	CAP-Gly domain-containing linker protein 1 isoform X4 [Brachypodium distachyon]	-	-	-	-	-	-	-
MSTRG.44007	284	299	234	0	0	0	10.06	11.69	7.19	0	0	0	9.64667	0.001	-13.2358	1.61e-17	1.96627e-15	JMJ705	Lysine-specific demethylase 5A [Hordeum vulgare]	Metabolism;Metabolism;Metabolism;Metabolism;Metabolism;Metabolism;Metabolism	Global and overview maps;Carbohydrate metabolism;Glycan biosynthesis and metabolism;Glycan biosynthesis and metabolism;Glycan biosynthesis and metabolism;Glycan biosynthesis and metabolism;Glycan biosynthesis and metabolism	ko01100//Metabolic pathways;ko00520//Amino sugar and nucleotide sugar metabolism;ko00513//Various types of N-glycan biosynthesis;ko00511//Other glycan degradation;ko00531//Glycosaminoglycan degradation;ko00603//Glycosphingolipid biosynthesis - globo and isoglobo series;ko00604//Glycosphingolipid biosynthesis - ganglio series	K12373;K12373;K12373;K12373;K12373;K12373;K12373	GO:0044464//cell part	GO:0016798//hydrolase activity, acting on glycosyl bonds	GO:0044238//primary metabolic process;GO:0044260//cellular macromolecule metabolic process
HORVU.MOREX.r3.6HG0599680	299	189	347	0	0	0	39.02	27.22	39.25	0	0	0	35.1633	0.001	-15.1018	1.63125e-17	1.98399e-15	--	EMS45808.1 Importin subunit alpha-1b [Triticum urartu]	-	-	-	-	-	-	-
MSTRG.31863	246	193	230	0	3	0	6.41	5.56	5.2	0	0.08	0	5.72333	0.0266667	-7.74567	2.24704e-17	2.71054e-15	--	Os04g0629600 [Oryza sativa Japonica Group]	-	-	-	-	-	GO:0046872//metal ion binding	-
MSTRG.1445	199	258	351	0	0	0	4.68	6.97	7.09	0	0	0	6.24667	0.001	-12.6089	2.32688e-17	2.79539e-15	--	-	-	-	-	-	-	-	-
MSTRG.41545	262	212	310	0	0	0	6.25	5.58	6.41	0	0	0	6.08	0.001	-12.5699	2.36519e-17	2.82987e-15	--	ML domain protein [Panicum miliaceum]	-	-	-	-	-	-	-
HORVU.MOREX.r3.7HG0644310	0	0	0	221	224	281	0	0	0	18.04	19.94	24.13	0.001	20.7033	14.3376	2.41961e-17	2.88325e-15	ROMT-15	BAJ85230.1 predicted protein [Hordeum vulgare subsp. vulgare] [Hordeum vulgare]	Metabolism;Metabolism;Metabolism;Metabolism;Metabolism	Global and overview maps;Global and overview maps;Biosynthesis of other secondary metabolites;Biosynthesis of other secondary metabolites;Biosynthesis of other secondary metabolites	ko01100//Metabolic pathways;ko01110//Biosynthesis of secondary metabolites;ko00940//Phenylpropanoid biosynthesis;ko00941//Flavonoid biosynthesis;ko00945//Stilbenoid, diarylheptanoid and gingerol biosynthesis	K00588;K00588;K00588;K00588;K00588	-	GO:0008168//methyltransferase activity;GO:0008171//O-methyltransferase activity;GO:0016740//transferase activity	GO:0032259//methylation
MSTRG.40747	0	0	0	242	228	241	0	0	0	9.4	9.66	9.85	0.001	9.63667	13.2343	2.57548e-17	3.05662e-15	--	methyltransferase [Saccharum hybrid cultivar R570]	-	-	-	-	-	-	-
MSTRG.24932	199	186	196	8	4	18	7.85	8.08	6.69	0.3	0.17	0.72	7.54	0.396667	-4.24857	2.61551e-17	3.09166e-15	--	esterase AGAP003155 [Aegilops tauschii subsp. tauschii] [Aegilops tauschii]	-	-	-	-	GO:0043231//intracellular membrane-bounded organelle	-	GO:0001101//response to acid chemical;GO:0006812//cation transport;GO:0006950//response to stress;GO:0009692//ethylene metabolic process;GO:0009694//jasmonic acid metabolic process;GO:0051707//response to other organism
HORVU.MOREX.r3.2HG0204170	1719	1863	2443	925	786	754	48.81	58.37	60.12	25.37	23.52	21.76	55.7667	23.55	-1.24368	3.03564e-17	3.57393e-15	PGDH1	BAJ91228.1 predicted protein [Hordeum vulgare subsp. vulgare] [Hordeum vulgare]	Metabolism;Metabolism;Metabolism;Metabolism;Metabolism;Metabolism	Global and overview maps;Global and overview maps;Global and overview maps;Global and overview maps;Amino acid metabolism;Amino acid metabolism	ko01100//Metabolic pathways;ko01110//Biosynthesis of secondary metabolites;ko01200//Carbon metabolism;ko01230//Biosynthesis of amino acids;ko00270//Cysteine and methionine metabolism;ko00260//Glycine, serine and threonine metabolism	K00058;K00058;K00058;K00058;K00058;K00058	GO:0009570//chloroplast stroma	GO:0004617//phosphoglycerate dehydrogenase activity;GO:0016491//oxidoreductase activity;GO:0016616//oxidoreductase activity, acting on the CH-OH group of donors, NAD or NADP as acceptor;GO:0051287//NAD binding	GO:0006564//L-serine biosynthetic process;GO:0008652//cellular amino acid biosynthetic process
MSTRG.26124	272	313	205	0	0	0	8.1	10.29	5.29	0	0	0	7.89333	0.001	-12.9464	3.25596e-17	3.81803e-15	--	chromomethylase 1 [Hordeum vulgare]	-	-	-	-	-	-	-
MSTRG.33210	1184	799	1033	334	306	308	40.07	30.99	33.19	9.94	10.97	10.79	34.75	10.5667	-1.71749	3.41794e-17	3.99207e-15	--	predicted protein [Hordeum vulgare subsp. vulgare] [Hordeum vulgare]	-	-	-	-	-	-	-
HORVU.MOREX.r3.6HG0623840	282	132	170	889	942	768	10.33	5.33	5.4	31.45	36.35	28.58	7.02	32.1267	2.19423	3.7265e-17	4.33526e-15	PAP2	BAJ94392.1 predicted protein [Hordeum vulgare subsp. vulgare] [Hordeum vulgare]	-	-	-	-	-	GO:0003993//acid phosphatase activity;GO:0016787//hydrolase activity;GO:0046872//metal ion binding	GO:0016311//dephosphorylation
HORVU.MOREX.r3.6HG0551650	690	664	967	239	245	229	43.99	46.71	53.43	14.72	16.46	14.84	48.0433	15.34	-1.64704	3.82386e-17	4.43102e-15	CYCP4-1	BAJ86315.1 predicted protein [Hordeum vulgare subsp. vulgare] [Hordeum vulgare]	-	-	-	-	-	GO:0019901//protein kinase binding	GO:0000079//regulation of cyclin-dependent protein serine/threonine kinase activity
HORVU.MOREX.r3.2HG0209910	4326	4823	5269	1754	1465	2194	123.58	152.04	130.46	48.41	44.11	63.7	135.36	52.0733	-1.37818	3.86891e-17	4.45059e-15	At4g26390	KAE8778825.1 Pyruvate kinase, cytosolic isozyme [Hordeum vulgare]	Metabolism;Metabolism;Metabolism;Metabolism;Metabolism;Metabolism;Metabolism	Global and overview maps;Global and overview maps;Global and overview maps;Global and overview maps;Carbohydrate metabolism;Nucleotide metabolism;Carbohydrate metabolism	ko01100//Metabolic pathways;ko01110//Biosynthesis of secondary metabolites;ko01200//Carbon metabolism;ko01230//Biosynthesis of amino acids;ko00010//Glycolysis / Gluconeogenesis;ko00230//Purine metabolism;ko00620//Pyruvate metabolism	K00873;K00873;K00873;K00873;K00873;K00873;K00873	-	GO:0000166//nucleotide binding;GO:0000287//magnesium ion binding;GO:0003824//catalytic activity;GO:0004743//pyruvate kinase activity;GO:0005524//ATP binding;GO:0016301//kinase activity;GO:0016740//transferase activity;GO:0030955//potassium ion binding;GO:0046872//metal ion binding	GO:0006096//glycolytic process;GO:0016310//phosphorylation;GO:0019752//carboxylic acid metabolic process
MSTRG.26835	220	150	185	0	4	0	5.61	4.22	4.09	0	0.11	0	4.64	0.0366667	-6.98351	3.871e-17	4.45059e-15	--	hypothetical protein D1007_02271 [Hordeum vulgare]	-	-	-	-	-	-	-
MSTRG.30896	0	0	0	344	226	168	0	0	0	5.14	3.88	2.66	0.001	3.89333	11.9268	3.95592e-17	4.53053e-15	--	protein transport protein sec31-like [Aegilops tauschii subsp. tauschii] [Aegilops tauschii]	-	-	-	-	-	-	-
MSTRG.34569	11	7	10	158	140	139	0.59	0.41	0.47	8.13	7.88	7.55	0.49	7.85333	4.00245	4.05616e-17	4.62732e-15	--	phosphoethanolamine N-methyltransferase 1-like [Hordeum vulgare]	-	-	-	-	-	-	-
HORVU.MOREX.r3.1HG0060320	6	26	17	325	150	301	0.52	2.51	1.32	27.48	13.82	26.73	1.45	22.6767	3.96708	4.52503e-17	5.14228e-15	H3-1.1	XP_022154562.1 uncharacterized protein LOC111021800 [Momordica charantia]	-	-	-	-	GO:0000786//nucleosome;GO:0005634//nucleus;GO:0005694//chromosome	GO:0003677//DNA binding;GO:0046982//protein heterodimerization activity	-
MSTRG.40095	0	0	0	265	229	192	0	0	0	5.67	5.38	4.31	0.001	5.12	12.3219	4.74095e-17	5.36694e-15	--	-	-	-	-	-	-	-	-
MSTRG.29386	167	107	199	2	5	0	7.48	5.26	7.4	0.09	0.21	0	6.71333	0.1	-6.06896	5.0154e-17	5.64309e-15	--	-	-	-	-	-	-	-	-
MSTRG.34031	258	181	316	0	0	0	13.91	10.77	14.76	0	0	0	13.1467	0.001	-13.6824	5.02324e-17	5.64309e-15	--	predicted protein [Hordeum vulgare subsp. vulgare] [Hordeum vulgare]	-	-	-	-	-	-	-
HORVU.MOREX.r3.4HG0335640	226	183	363	0	0	0	7.13	8.42	9.62	0	0	0	8.39	0.001	-13.0345	5.20427e-17	5.82423e-15	sti1	KAE8795622.1 Protein STIP1-like protein [Hordeum vulgare]	-	-	-	-	-	GO:0005515//protein binding	-
MSTRG.41048	0	0	0	294	211	186	0	0	0	5.01	3.92	3.33	0.001	4.08667	11.9967	5.33431e-17	5.94715e-15	--	polyprotein -like [Oryza rufipogon]	-	-	-	-	-	GO:0046872//metal ion binding	-
MSTRG.24577	0	8	4	185	117	161	0	0.2	0.08	4.79	3.3	3.9	0.0933333	3.99667	5.42026	5.58226e-17	6.2001e-15	Os07g0549700	ankyrin repeat-containing protein NPR4 [Oryza sativa Japonica Group]	Metabolism;Metabolism;Cellular Processes	Global and overview maps;Energy metabolism;Transport and catabolism	ko01100//Metabolic pathways;ko00190//Oxidative phosphorylation;ko04145//Phagosome	K02144;K02144;K02144	GO:0005773//vacuole;GO:0009536//plastid;GO:0031090//organelle membrane	GO:0015078//proton transmembrane transporter activity	GO:0006464//cellular protein modification process;GO:0006605//protein targeting;GO:0006970//response to osmotic stress;GO:0006996//organelle organization;GO:0015988//energy coupled proton transmembrane transport, against electrochemical gradient;GO:0016192//vesicle-mediated transport;GO:0032989//cellular component morphogenesis;GO:0040007//growth;GO:0070838//divalent metal ion transport
MSTRG.27801	0	0	0	299	226	165	0	0	0	13.64	10.78	8.32	0.001	10.9133	13.4138	6.85438e-17	7.5844e-15	UGE-3	UDP-glucose 4-epimerase [Hordeum vulgare]	Metabolism;Metabolism;Metabolism	Global and overview maps;Carbohydrate metabolism;Carbohydrate metabolism	ko01100//Metabolic pathways;ko00520//Amino sugar and nucleotide sugar metabolism;ko00052//Galactose metabolism	K01784;K01784;K01784	GO:0016020//membrane;GO:0044444//cytoplasmic part	GO:0005515//protein binding;GO:0016857//racemase and epimerase activity, acting on carbohydrates and derivatives;GO:0048037//cofactor binding	GO:0006012//galactose metabolic process;GO:0009226//nucleotide-sugar biosynthetic process;GO:0044085//cellular component biogenesis;GO:0045226//extracellular polysaccharide biosynthetic process;GO:0045229//external encapsulating structure organization;GO:0048229//gametophyte development
HORVU.MOREX.r3.3HG0317800	3	0	0	219	207	162	0.21	0	0	14.63	15.09	11.39	0.07	13.7033	7.61296	7.19837e-17	7.93519e-15	--	VAH68880.1 unnamed protein product [Triticum turgidum subsp. durum] [Triticum turgidum]	-	-	-	-	-	-	-
HORVU.MOREX.r3.1HG0047120	812	617	851	1815	1691	1552	38.3	32.11	34.79	82.7	84.06	74.39	35.0667	80.3833	1.1968	7.45585e-17	8.18836e-15	MT1988	VAH16818.1 unnamed protein product [Triticum turgidum subsp. durum] [Triticum turgidum]	-	-	-	-	-	GO:0003824//catalytic activity	-
MSTRG.43083	0	0	0	275	184	205	0	0	0	7.9	5.83	6.44	0.001	6.72333	12.715	7.97202e-17	8.7227e-15	OsI_21320	citrate synthase, glyoxysomal-like [Hordeum vulgare]	Metabolism;Metabolism	Global and overview maps;Energy metabolism	ko01100//Metabolic pathways;ko00195//Photosynthesis	K02641;K02641	GO:0005576//extracellular region;GO:0009526//plastid envelope;GO:0009532//plastid stroma;GO:0016020//membrane;GO:0031976//plastid thylakoid;GO:0044434//chloroplast part;GO:0044436//thylakoid part	GO:0003824//catalytic activity;GO:0008187//poly-pyrimidine tract binding;GO:0009055//electron transfer activity	GO:0006605//protein targeting;GO:0006739//NADP metabolic process;GO:0006996//organelle organization;GO:0009617//response to bacterium;GO:0009696//salicylic acid metabolic process;GO:0009755//hormone-mediated signaling pathway;GO:0009767//photosynthetic electron transport chain;GO:0009863//salicylic acid mediated signaling pathway;GO:0009893//positive regulation of metabolic process;GO:0010243//re…
MSTRG.23043	0	0	0	211	199	246	0	0	0	11.75	12.08	14.41	0.001	12.7467	13.6378	8.0479e-17	8.77311e-15	--	predicted protein [Hordeum vulgare subsp. vulgare] [Hordeum vulgare]	-	-	-	-	-	-	-
MSTRG.27002	0	0	0	171	224	284	0	0	0	2.73	3.9	4.77	0.001	3.8	11.8918	8.48566e-17	9.21618e-15	--	tau-tubulin kinase 1-like [Aegilops tauschii subsp. tauschii] [Aegilops tauschii]	-	-	-	-	-	-	-
HORVU.MOREX.r3.5HG0462370	0	0	0	221	194	231	0	0	0	6.76	6.47	7.43	0.001	6.88667	12.7496	9.17563e-17	9.92891e-15	--	KAE8787752.1 hypothetical protein D1007_38217 [Hordeum vulgare]	-	-	-	-	-	GO:0005515//protein binding	-
HORVU.MOREX.r3.5HG0529820	0	0	0	202	233	211	0	0	0	15.2	19.13	16.71	0.001	17.0133	14.0544	9.45813e-17	1.01971e-14	GSDA	BAK06047.1 predicted protein [Hordeum vulgare subsp. vulgare] [Hordeum vulgare]	-	-	-	-	-	GO:0003824//catalytic activity;GO:0008270//zinc ion binding;GO:0016787//hydrolase activity	-
MSTRG.437	68	36	42	359	319	266	1.47	0.86	0.79	7.5	7.27	5.85	1.04	6.87333	2.72443	9.59922e-17	1.03115e-14	--	uncharacterized protein LOC109741336 [Aegilops tauschii subsp. tauschii] [Aegilops tauschii]	-	-	-	-	-	-	-
MSTRG.41972	9	0	6	151	138	164	1.08	0	0.63	17.48	17.49	20.04	0.57	18.3367	5.00763	9.6867e-17	1.03676e-14	UREG	urease accessory protein G [Hordeum vulgare]	-	-	-	-	GO:0044424//intracellular part	GO:0017111//nucleoside-triphosphatase activity;GO:0032550//purine ribonucleoside binding;GO:0046914//transition metal ion binding;GO:0046983//protein dimerization activity	GO:0043085//positive regulation of catalytic activity
MSTRG.2767	252	189	193	0	14	6	7.9	6.54	5.24	0	0.46	0.19	6.56	0.216667	-4.92015	9.76207e-17	1.04104e-14	abkC	probable serine/threonine-protein kinase abkC [Aegilops tauschii subsp. tauschii] [Aegilops tauschii]	-	-	-	-	-	GO:0016740//transferase activity	-
HORVU.MOREX.r3.5HG0487640	33	72	64	497	278	384	2.65	6.36	4.41	38.37	23.39	31.16	4.47333	30.9733	2.7916	1.00458e-16	1.06743e-14	OsI_002060	KAE8793008.1 Histone H2A [Hordeum vulgare]	-	-	-	-	GO:0000786//nucleosome	GO:0003677//DNA binding;GO:0046982//protein heterodimerization activity	-
MSTRG.50961	0	0	0	213	192	235	0	0	0	22.73	22.35	26.38	0.001	23.82	14.5399	1.06373e-16	1.12621e-14	--	predicted protein [Hordeum vulgare subsp. vulgare] [Hordeum vulgare]	-	-	-	-	-	-	-
MSTRG.34487	369	153	325	27	7	3	7.93	3.63	6.06	0.56	0.16	0.07	5.87333	0.263333	-4.47922	1.2235e-16	1.29073e-14	--	Polyglutamine-binding protein 1 [Triticum urartu]	-	-	-	-	-	-	-
MSTRG.33368	40	69	37	304	433	343	1.53	2.98	1.25	11.62	17.99	14.21	1.92	14.6067	2.92745	1.27751e-16	1.34289e-14	--	helicase-like [Oryza sativa Indica Group]	-	-	-	-	-	-	-
HORVU.MOREX.r3.2HG0209880	187	203	301	0	0	0	3.54	4.24	4.94	0	0	0	4.24	0.001	-12.0498	1.43805e-16	1.50627e-14	RGA5	KAE8778826.1 putative disease resistance protein RXW24L [Hordeum vulgare]	-	-	-	-	-	GO:0043531//ADP binding	GO:0006952//defense response
MSTRG.4353	203	191	284	0	0	0	5.2	7.13	6.76	0	0	0	6.36333	0.001	-12.6356	1.57179e-16	1.64051e-14	--	glutathione S-transferase T3-like [Hordeum vulgare]	-	-	-	-	-	-	-
HORVU.MOREX.r3.6HG0560180	1259	1121	1451	553	512	516	42.84	42.09	42.79	18.18	18.36	17.84	42.5733	18.1267	-1.23184	1.64152e-16	1.70723e-14	LYSA	XP_020184170.1 probable diaminopimelate decarboxylase, chloroplastic [Aegilops tauschii subsp. tauschii] [Aegilops tauschii]	Metabolism;Metabolism;Metabolism;Metabolism	Global and overview maps;Global and overview maps;Global and overview maps;Amino acid metabolism	ko01100//Metabolic pathways;ko01110//Biosynthesis of secondary metabolites;ko01230//Biosynthesis of amino acids;ko00300//Lysine biosynthesis	K01586;K01586;K01586;K01586	-	GO:0003824//catalytic activity;GO:0008836//diaminopimelate decarboxylase activity	GO:0009089//lysine biosynthetic process via diaminopimelate
HORVU.MOREX.r3.5HG0528640	171	56	156	945	486	1247	13.29	4.8	10.51	70.94	39.8	98.48	9.53333	69.74	2.87093	1.86791e-16	1.93585e-14	--	BAK04203.1 predicted protein [Hordeum vulgare subsp. vulgare] [Hordeum vulgare]	-	-	-	-	-	GO:0004857//enzyme inhibitor activity	GO:0043086//negative regulation of catalytic activity
HORVU.MOREX.r3.3HG0241320	231	166	277	0	0	0	8.81	6.99	9.16	0	0	0	8.32	0.001	-13.0224	1.92567e-16	1.98871e-14	P4H7	Probable prolyl 4-hydroxylase 12 [Source:Projected from Arabidopsis thaliana (AT4G25600) UniProtKB/Swiss-Prot;Acc:Q8GXT7]	Metabolism;Metabolism	Global and overview maps;Amino acid metabolism	ko01100//Metabolic pathways;ko00330//Arginine and proline metabolism	K00472;K00472	GO:0005783//endoplasmic reticulum;GO:0005789//endoplasmic reticulum membrane	GO:0004656//procollagen-proline 4-dioxygenase activity;GO:0005506//iron ion binding;GO:0016491//oxidoreductase activity;GO:0016705//oxidoreductase activity, acting on paired donors, with incorporation or reduction of molecular oxygen;GO:0031418//L-ascorbic acid binding;GO:0051213//dioxygenase activity	GO:0019511//peptidyl-proline hydroxylation
HORVU.MOREX.r3.1HG0014100	0	0	5	182	131	136	0	0	0.07	2.9	2.27	2.28	0.0233333	2.48333	6.73374	1.95442e-16	2.01135e-14	TPS1	BAK06402.1 predicted protein [Hordeum vulgare subsp. vulgare] [Hordeum vulgare]	Metabolism;Metabolism;Metabolism	Global and overview maps;Global and overview maps;Carbohydrate metabolism	ko01100//Metabolic pathways;ko01110//Biosynthesis of secondary metabolites;ko00500//Starch and sucrose metabolism	K16055;K16055;K16055	-	GO:0003824//catalytic activity;GO:0003825//alpha,alpha-trehalose-phosphate synthase (UDP-forming) activity	GO:0005992//trehalose biosynthetic process
MSTRG.26389	217	218	220	0	0	0	6.5	7.21	5.71	0	0	0	6.47333	0.001	-12.6603	1.993e-16	2.0439e-14	--	predicted protein [Hordeum vulgare subsp. vulgare] [Hordeum vulgare]	-	-	-	-	-	-	-
MSTRG.37338	0	0	0	192	193	223	0	0	0	18.28	20.12	22.44	0.001	20.28	14.3078	2.03595e-16	2.08069e-14	ARF4	Auxin response factor 4 [Hordeum vulgare]	-	-	-	-	GO:0043231//intracellular membrane-bounded organelle	GO:0003677//DNA binding;GO:0005515//protein binding	GO:0001101//response to acid chemical;GO:0006355//regulation of transcription, DNA-templated;GO:0008283//cell proliferation;GO:0009755//hormone-mediated signaling pathway;GO:0009900//dehiscence;GO:0009909//regulation of flower development;GO:0010260//animal organ senescence;GO:0042743//hydrogen peroxide metabolic process
HORVU.MOREX.r3.1HG0090740	2017	1941	1787	802	695	752	49.26	52.31	37.82	18.92	17.89	18.66	46.4633	18.49	-1.32935	2.09099e-16	2.12955e-14	ctps	KAE8807550.1 CTP synthase [Hordeum vulgare]	Metabolism;Metabolism	Global and overview maps;Nucleotide metabolism	ko01100//Metabolic pathways;ko00240//Pyrimidine metabolism	K01937;K01937	-	GO:0000166//nucleotide binding;GO:0003883//CTP synthase activity;GO:0005524//ATP binding;GO:0016874//ligase activity;GO:0042802//identical protein binding	GO:0006221//pyrimidine nucleotide biosynthetic process;GO:0006241//CTP biosynthetic process;GO:0006541//glutamine metabolic process;GO:0019856//pyrimidine nucleobase biosynthetic process;GO:0044210//'de novo' CTP biosynthetic process
HORVU.MOREX.r3.6HG0550760	266	173	227	0	0	0	7.92	5.69	5.86	0	0	0	6.49	0.001	-12.664	2.18188e-16	2.21446e-14	--	KAE8773586.1 Beta-1,4-mannosyl-glycoprotein 4-beta-N-acetylglucosaminyltransferase [Hordeum vulgare]	Metabolism;Metabolism	Global and overview maps;Glycan biosynthesis and metabolism	ko01100//Metabolic pathways;ko00510//N-Glycan biosynthesis	K00737;K00737	GO:0016020//membrane	GO:0003830//beta-1,4-mannosylglycoprotein 4-beta-N-acetylglucosaminyltransferase activity;GO:0016757//transferase activity, transferring glycosyl groups	GO:0006044//N-acetylglucosamine metabolic process;GO:0006487//protein N-linked glycosylation
HORVU.MOREX.r3.7HG0730530	21858	13793	19152	6879	7780	7164	1772.86	1234.53	1346.4	539.06	665.09	590.57	1451.26	598.24	-1.27851	2.3564e-16	2.38337e-14	ATX1	Copper transport protein CCH [Source:Projected from Arabidopsis thaliana (AT3G56240) UniProtKB/Swiss-Prot;Acc:O82089]	-	-	-	-	GO:0009507//chloroplast	GO:0019904//protein domain specific binding;GO:0046872//metal ion binding	GO:0006878//cellular copper ion homeostasis;GO:0046686//response to cadmium ion
MSTRG.44746	196	201	247	0	0	0	6.06	6.86	6.62	0	0	0	6.51333	0.001	-12.6692	2.54358e-16	2.56388e-14	--	-	-	-	-	-	-	-	-
HORVU.MOREX.r3.4HG0389360	386	449	1545	0	0	0	28.62	36.75	99.28	0	0	0	54.8833	0.001	-15.7441	2.66433e-16	2.67643e-14	HSP17.9A	BAK06674.1 predicted protein [Hordeum vulgare subsp. vulgare] [Hordeum vulgare]	Genetic Information Processing	Folding, sorting and degradation	ko04141//Protein processing in endoplasmic reticulum	K13993	-	GO:0043621//protein self-association;GO:0051082//unfolded protein binding	GO:0006457//protein folding;GO:0009408//response to heat;GO:0009651//response to salt stress;GO:0042542//response to hydrogen peroxide;GO:0051259//protein complex oligomerization
HORVU.MOREX.r3.6HG0605250	136	59	73	701	362	1190	13.82	6.62	6.43	68.83	38.77	122.91	8.95667	76.8367	3.10076	2.91564e-16	2.91891e-14	--	BAJ86832.1 predicted protein [Hordeum vulgare subsp. vulgare] [Hordeum vulgare]	-	-	-	-	-	-	-
HORVU.MOREX.r3.6HG0621190	1323	1116	1712	489	443	560	65.43	60.9	73.38	23.36	23.09	28.15	66.57	24.8667	-1.42066	3.24526e-16	3.22695e-14	dnaJ1	BAJ90448.1 predicted protein [Hordeum vulgare subsp. vulgare] [Hordeum vulgare]	-	-	-	-	GO:0005783//endoplasmic reticulum	-	-
MSTRG.42248	225	195	210	0	0	0	8.67	8.62	6.41	0	0	0	7.9	0.001	-12.9476	3.32304e-16	3.29317e-14	--	polyprotein [Hordeum vulgare subsp. vulgare] [Hordeum vulgare]	-	-	-	-	-	-	-
MSTRG.18680	0	0	0	219	145	235	0	0	0	19.88	14.34	22.48	0.001	18.9	14.2061	3.56864e-16	3.52469e-14	--	predicted protein [Hordeum vulgare subsp. vulgare] [Hordeum vulgare]	-	-	-	-	-	-	-
MSTRG.14901	842	1164	1601	344	309	175	57.27	87.36	94.38	22.6	22.15	12.1	79.67	18.95	-2.07184	3.65606e-16	3.59896e-14	--	Os04g0639000 [Oryza sativa Japonica Group]	-	-	-	-	-	-	-
HORVU.MOREX.r3.1HG0010660	108	214	478	0	0	0	10.71	23.41	41.08	0	0	0	25.0667	0.001	-14.6135	3.66888e-16	3.59954e-14	CAL1	AIA66989.1 defensin [Triticum aestivum]	-	-	-	-	-	-	GO:0006952//defense response
HORVU.MOREX.r3.3HG0294690	0	0	0	193	266	145	0	0	0	7.36	11.06	5.81	0.001	8.07667	12.9795	4.22845e-16	4.13475e-14	Os01g0794400	BAK03911.1 predicted protein, partial [Hordeum vulgare subsp. vulgare] [Hordeum vulgare]	-	-	-	-	-	-	-
MSTRG.8096	5	0	0	182	111	155	0.13	0	0	4.57	2.96	4.14	0.0433333	3.89	6.48815	4.5093e-16	4.39478e-14	--	hypothetical protein D1007_55236 [Hordeum vulgare]	-	-	-	-	-	-	-
HORVU.MOREX.r3.2HG0178010	9	6	34	573	191	180	0.5	0.37	1.64	30.62	11.13	10.14	0.836667	17.2967	4.3697	4.53306e-16	4.40336e-14	Cht4	BAK08163.1 predicted protein [Hordeum vulgare subsp. vulgare] [Hordeum vulgare]	Metabolism;Metabolism	Global and overview maps;Carbohydrate metabolism	ko01100//Metabolic pathways;ko00520//Amino sugar and nucleotide sugar metabolism	K01183;K01183	-	GO:0004568//chitinase activity;GO:0008061//chitin binding	GO:0005975//carbohydrate metabolic process;GO:0006032//chitin catabolic process;GO:0016998//cell wall macromolecule catabolic process
MSTRG.13227	6995	8848	7055	2764	3119	2879	322.39	452.12	280.71	119.98	150.86	136.21	351.74	135.683	-1.37427	6.27223e-16	6.07271e-14	--	classical arabinogalactan protein 9-like isoform X2 [Aegilops tauschii subsp. tauschii] [Aegilops tauschii]	-	-	-	-	-	-	-
HORVU.MOREX.r3.4HG0338080	443	420	468	1057	1006	1045	10.92	11.42	10	25.17	26.13	26.18	10.78	25.8267	1.2605	6.52218e-16	6.29401e-14	NPF8.3	KAE8795554.1 Peptide transporter PTR2 [Hordeum vulgare]	-	-	-	-	GO:0016020//membrane;GO:0016021//integral component of membrane	GO:0022857//transmembrane transporter activity	GO:0006857//oligopeptide transport;GO:0055085//transmembrane transport
HORVU.MOREX.r3.1HG0079930	895	702	1264	245	295	282	35.77	30.96	43.79	9.46	12.43	11.46	36.84	11.1167	-1.72855	6.737e-16	6.48007e-14	At1g80170	BAJ89118.1 predicted protein [Hordeum vulgare subsp. vulgare] [Hordeum vulgare]	Metabolism;Metabolism	Global and overview maps;Carbohydrate metabolism	ko01100//Metabolic pathways;ko00040//Pentose and glucuronate interconversions	K01213;K01213	GO:0005618//cell wall	GO:0004650//polygalacturonase activity;GO:0016787//hydrolase activity;GO:0016798//hydrolase activity, acting on glycosyl bonds	GO:0005975//carbohydrate metabolic process;GO:0008152//metabolic process
MSTRG.28377	0	0	0	184	169	192	0	0	0	8.04	7.94	8.78	0.001	8.25333	13.0108	7.64077e-16	7.30165e-14	--	predicted protein [Hordeum vulgare subsp. vulgare] [Hordeum vulgare]	-	-	-	-	-	-	-
HORVU.MOREX.r3.7HG0635330	472	676	436	2078	1698	1476	11.75	18.57	9.41	49.97	44.54	37.34	13.2433	43.95	1.7306	9.24226e-16	8.77508e-14	--	KAE8773983.1 hypothetical protein D1007_53682 [Hordeum vulgare]	-	-	-	-	-	-	-
MSTRG.41978	89	69	67	489	309	321	1.57	1.34	1.02	8.32	5.73	5.73	1.31	6.59333	2.33144	9.29599e-16	8.79771e-14	--	hAT family dimerisation domain containing protein [Oryza sativa Japonica Group]	-	-	-	-	-	-	-
HORVU.MOREX.r3.1HG0087590	8	4	6	112	95	381	0.56	0.31	0.37	7.61	7.05	27.25	0.413333	13.97	5.07888	9.40687e-16	8.87411e-14	DMP6	BAJ97707.1 predicted protein, partial [Hordeum vulgare subsp. vulgare] [Hordeum vulgare]	-	-	-	-	GO:0016020//membrane;GO:0016021//integral component of membrane	-	-
HORVU.MOREX.r3.2HG0199420	1513	1567	1959	754	692	748	135.1	154.4	151.61	65.05	65.12	67.88	147.037	66.0167	-1.15527	1.04047e-15	9.78404e-14	ANR	KAE8807707.1 Anthocyanidin reductase [Hordeum vulgare]	Metabolism;Metabolism;Metabolism	Global and overview maps;Global and overview maps;Biosynthesis of other secondary metabolites	ko01100//Metabolic pathways;ko01110//Biosynthesis of secondary metabolites;ko00941//Flavonoid biosynthesis	K08695;K08695;K08695	-	GO:0003824//catalytic activity	-
HORVU.MOREX.r3.6HG0554840	1643	1187	1667	628	525	606	104.09	82.99	91.54	38.44	35.06	39.02	92.8733	37.5067	-1.30812	1.055e-15	9.88914e-14	Os02g0134000	Phosphopantetheine adenylyltransferase [Source:Projected from Arabidopsis thaliana (AT2G18250) UniProtKB/Swiss-Prot;Acc:Q9ZPV8]	Metabolism;Metabolism	Global and overview maps;Metabolism of cofactors and vitamins	ko01100//Metabolic pathways;ko00770//Pantothenate and CoA biosynthesis	K02201;K02201	-	GO:0003824//catalytic activity;GO:0004595//pantetheine-phosphate adenylyltransferase activity	GO:0006629//lipid metabolic process;GO:0006970//response to osmotic stress;GO:0009058//biosynthetic process;GO:0009651//response to salt stress;GO:0015937//coenzyme A biosynthetic process;GO:0019915//lipid storage;GO:0080020//regulation of coenzyme A biosynthetic process
HORVU.MOREX.r3.4HG0389850	468	467	406	1507	1259	2880	8.47	9.33	6.37	26.35	24.01	52.97	8.05667	34.4433	2.09597	1.32556e-15	1.23858e-13	At1g05150	KAE8799057.1 putative TPR repeat-containing protein [Hordeum vulgare]	-	-	-	-	-	GO:0005509//calcium ion binding;GO:0005515//protein binding;GO:0008270//zinc ion binding;GO:0046872//metal ion binding	-
HORVU.MOREX.r3.4HG0400780	608	565	728	239	173	163	21.56	22.11	22.38	8.19	6.47	5.88	22.0167	6.84667	-1.68512	1.40577e-15	1.30937e-13	HIPP05	KAE8786791.1 hypothetical protein D1007_39373 [Hordeum vulgare]	-	-	-	-	-	GO:0046872//metal ion binding	-
MSTRG.4169	1882	1444	2033	622	286	569	46.9	39.71	43.91	14.97	7.51	14.41	43.5067	12.2967	-1.82297	1.43291e-15	1.33044e-13	--	predicted protein [Hordeum vulgare subsp. vulgare] [Hordeum vulgare]	-	-	-	-	-	-	-
MSTRG.2382	0	0	0	139	178	219	0	0	0	2.66	3.91	4.39	0.001	3.65333	11.835	1.44913e-15	1.34032e-13	--	DNA-directed RNA polymerase II protein [Zea mays]	-	-	-	-	-	-	-
MSTRG.2143	0	0	0	201	223	122	0	0	0	2.86	4.24	1.83	0.001	2.97667	11.5395	1.45266e-15	1.34032e-13	--	-	-	-	-	-	-	-	-
HORVU.MOREX.r3.4HG0408610	181	211	173	0	0	0	6.79	8.73	5.62	0	0	0	7.04667	0.001	-12.7827	1.48195e-15	1.36307e-13	SCL9	VAI04571.1 unnamed protein product [Triticum turgidum subsp. durum] [Triticum turgidum]	-	-	-	-	-	-	-
HORVU.MOREX.r3.1HG0045540	361	303	496	79	91	68	10.01	9.27	11.92	2.12	2.66	1.92	10.4	2.23333	-2.21931	1.5962e-15	1.4599e-13	VPS52	XP_020187238.1 vacuolar protein sorting-associated protein 52 A-like isoform X8 [Aegilops tauschii subsp. tauschii] [Aegilops tauschii]	-	-	-	-	-	-	-
HORVU.MOREX.r3.5HG0529120	1481	1083	1528	532	435	555	30.7	24.77	27.45	10.66	9.5	11.7	27.64	10.62	-1.37997	1.59715e-15	1.4599e-13	LOS1	XP_020167290.1 elongation factor 2-like [Aegilops tauschii subsp. tauschii] [Aegilops tauschii]	-	-	-	-	GO:0043231//intracellular membrane-bounded organelle;GO:1990904//ribonucleoprotein complex	GO:0000166//nucleotide binding;GO:0003746//translation elongation factor activity;GO:0003924//GTPase activity;GO:0005525//GTP binding;GO:0043022//ribosome binding	GO:0006412//translation;GO:0006414//translational elongation
HORVU.MOREX.r3.1HG0011020	156	95	177	542	679	473	6.38	4.29	6.28	21.42	29.28	19.67	5.65	23.4567	2.05368	1.62873e-15	1.48416e-13	LIP4	KAE8780293.1 GDSL esterase/lipase LIP-4-like [Hordeum vulgare]	-	-	-	-	-	GO:0016788//hydrolase activity, acting on ester bonds	-
HORVU.MOREX.r3.1HG0004560	439	493	451	1233	1268	1977	8.58	10.63	7.64	23.27	26.11	39.26	8.95	29.5467	1.72304	1.74658e-15	1.58664e-13	At3g21620	KAE8769889.1 putative membrane protein C2G11.09 [Hordeum vulgare]	-	-	-	-	GO:0005886//plasma membrane;GO:0016020//membrane;GO:0016021//integral component of membrane	GO:0005227//calcium activated cation channel activity	GO:0006811//ion transport;GO:0034220//ion transmembrane transport;GO:0098655//cation transmembrane transport
HORVU.MOREX.r3.6HG0558350	121	157	124	638	500	1475	2	2.86	1.78	10.18	8.7	24.76	2.21333	14.5467	2.7164	1.79198e-15	1.62288e-13	SRL2	BAK04246.1 predicted protein, partial [Hordeum vulgare subsp. vulgare] [Hordeum vulgare]	-	-	-	-	-	-	-
MSTRG.852	17	5	21	152	179	216	0.25	0.08	0.27	2.2	2.83	3.28	0.2	2.77	3.79181	1.85052e-15	1.66571e-13	--	Os12g0544600 [Oryza sativa Japonica Group]	-	-	-	-	-	-	-
MSTRG.45731	164	160	232	0	0	0	3.18	3.42	3.9	0	0	0	3.5	0.001	-11.7731	1.8506e-15	1.66571e-13	--	hypothetical protein D1007_05150 [Hordeum vulgare]	-	-	-	-	-	-	-
MSTRG.6346	6811	7271	7489	18591	14686	11952	356.15	419.56	339.42	939.21	809.39	635.2	371.71	794.6	1.09605	1.90537e-15	1.70978e-13	WHAB1.6	Chlorophyll a-b binding protein, chloroplastic [Hordeum vulgare]	Metabolism;Metabolism	Global and overview maps;Energy metabolism	ko01100//Metabolic pathways;ko00196//Photosynthesis - antenna proteins	K08912;K08912	GO:0009521//photosystem;GO:0031224//intrinsic component of membrane;GO:0044434//chloroplast part	GO:0043169//cation binding;GO:0046906//tetrapyrrole binding	GO:0006091//generation of precursor metabolites and energy;GO:0006464//cellular protein modification process
HORVU.MOREX.r3.6HG0541780	392	293	500	3012	4870	9042	55.78	46.02	61.71	414.32	730.76	1308.29	54.5033	817.79	3.90731	1.91193e-15	1.71045e-13	--	KAE8794266.1 hypothetical protein D1007_30984 [Hordeum vulgare]	-	-	-	-	-	-	-
MSTRG.7714	198	61	264	1007	1067	820	13.12	4.49	15.17	64.45	74.47	55.23	10.9267	64.7167	2.56628	2.09263e-15	1.86644e-13	--	-	-	-	-	-	-	-	-
MSTRG.31775	0	0	0	168	181	154	0	0	0	7.78	8.8	6.96	0.001	7.84667	12.9379	2.1562e-15	1.91733e-13	NDA1	CCR4-NOT transcription complex subunit 1-like [Hordeum vulgare]	Genetic Information Processing	Folding, sorting and degradation	ko03018//RNA degradation	K12604	-	-	-
MSTRG.27904	133	94	195	7	1	5	6.12	4.59	7.6	0.29	0.06	0.21	6.10333	0.186667	-5.03106	2.36843e-15	2.0997e-13	--	predicted protein [Hordeum vulgare subsp. vulgare] [Hordeum vulgare]	-	-	-	-	-	-	-
HORVU.MOREX.r3.4HG0397340	150	195	198	0	0	0	16.42	23.55	18.78	0	0	0	19.5833	0.001	-14.2573	2.42154e-15	2.14033e-13	--	KAE8816280.1 replication protein a 32 kda subunit b-like [Hordeum vulgare]	Genetic Information Processing;Genetic Information Processing;Genetic Information Processing;Genetic Information Processing	Replication and repair;Replication and repair;Replication and repair;Replication and repair	ko03440//Homologous recombination;ko03420//Nucleotide excision repair;ko03030//DNA replication;ko03430//Mismatch repair	K10739;K10739;K10739;K10739	-	-	-
MSTRG.33716	148	167	232	0	0	0	10.43	12.98	14.17	0	0	0	12.5267	0.001	-13.6127	2.4728e-15	2.1791e-13	--	-	-	-	-	-	-	-	-
MSTRG.3317	0	0	0	184	133	173	0	0	0	9.86	7.78	9.75	0.001	9.13	13.1564	3.32896e-15	2.92481e-13	AGD8	probable ADP-ribosylation factor GTPase-activating protein AGD9 [Aegilops tauschii subsp. tauschii] [Aegilops tauschii]	Cellular Processes	Transport and catabolism	ko04144//Endocytosis	K12493	GO:0043231//intracellular membrane-bounded organelle;GO:0044444//cytoplasmic part	GO:0046914//transition metal ion binding	GO:0000904//cell morphogenesis involved in differentiation;GO:0001101//response to acid chemical;GO:0003006//developmental process involved in reproduction;GO:0009664//plant-type cell wall organization;GO:0048229//gametophyte development
MSTRG.13866	134	225	161	2	13	3	15.55	28.85	16.19	0.24	1.62	0.41	20.1967	0.756667	-4.73832	3.4207e-15	2.99647e-13	NDA1	internal alternative NAD(P)H-ubiquinone oxidoreductase A1, mitochondrial-like [Hordeum vulgare]	-	-	-	-	-	-	-
MSTRG.1012	124	107	153	6	3	7	7.1	6.75	7.58	0.34	0.18	0.41	7.14333	0.31	-4.52626	3.44653e-15	3.01014e-13	--	OSJNBa0064G10.13 [Oryza sativa Japonica Group]	-	-	-	-	-	-	-
HORVU.MOREX.r3.5HG0434250	227	330	229	2	0	0	16.85	27.06	14.75	0.14	0	0	19.5533	0.0466667	-8.71081	3.47956e-15	3.03e-13	--	KAE8805522.1 Gamma-tubulin complex component 5 [Hordeum vulgare]	-	-	-	-	GO:0000922//spindle pole;GO:0005815//microtubule organizing center	GO:0043015//gamma-tubulin binding	GO:0000226//microtubule cytoskeleton organization;GO:0007020//microtubule nucleation
HORVU.MOREX.r3.5HG0518970	9	6	8	132	89	277	0.75	0.55	0.58	10.64	7.83	23.49	0.626667	13.9867	4.48021	3.59283e-15	3.1194e-13	LFG2	VAI23255.1 unnamed protein product [Triticum turgidum subsp. durum] [Triticum turgidum]	-	-	-	-	GO:0016020//membrane;GO:0016021//integral component of membrane	-	-
MSTRG.15457	197	133	200	0	0	0	5.43	4.05	4.78	0	0	0	4.75333	0.001	-12.2147	3.60943e-15	3.1246e-13	--	-	-	-	-	-	-	-	-
MSTRG.31799	0	0	0	154	181	147	0	0	0	6.73	8.84	7.48	0.001	7.68333	12.9075	3.8995e-15	3.36581e-13	--	-	-	-	-	-	-	-	-
HORVU.MOREX.r3.1HG0027650	0	0	0	149	138	203	0	0	0	12.87	13.01	18.45	0.001	14.7767	13.851	3.9611e-15	3.40898e-13	--	KAE8791338.1 hypothetical protein D1007_34236 [Hordeum vulgare]	-	-	-	-	-	-	-
MSTRG.8596	165	137	216	0	0	0	7.53	6.9	8.54	0	0	0	7.65667	0.001	-12.9025	4.64939e-15	3.98966e-13	--	Serine/threonine-protein kinase HT1 [Hordeum vulgare]	-	-	-	-	-	-	-
HORVU.MOREX.r3.7HG0746770	1335	1663	1872	3362	3295	3831	27.68	38.05	33.64	67.34	72	80.72	33.1233	73.3533	1.14701	4.74656e-15	4.06121e-13	HSP90	P36183.1 RecName: Full=Endoplasmin homolog; AltName: Full=Glucose-regulated protein 94 homolog; Short=GRP-94 homolog; Flags: Precursor [Hordeum vulgare]	Organismal Systems;Genetic Information Processing	Environmental adaptation;Folding, sorting and degradation	ko04626//Plant-pathogen interaction;ko04141//Protein processing in endoplasmic reticulum	K09487;K09487	GO:0005783//endoplasmic reticulum;GO:0005788//endoplasmic reticulum lumen	GO:0000166//nucleotide binding;GO:0005524//ATP binding;GO:0016887//ATPase activity;GO:0051082//unfolded protein binding	GO:0006457//protein folding
HORVU.MOREX.r3.6HG0552800	8	33	43	348	248	251	0.63	2.88	2.94	26.3	20.5	19.98	2.15	22.26	3.37205	5.19678e-15	4.43353e-13	H2B.10	XP_020178676.1 histone H2B.4-like [Aegilops tauschii subsp. tauschii] [Aegilops tauschii]	-	-	-	-	GO:0000786//nucleosome;GO:0005634//nucleus;GO:0005694//chromosome	GO:0003677//DNA binding;GO:0046982//protein heterodimerization activity	-
MSTRG.16618	0	0	0	158	200	124	0	0	0	21.98	29.64	17.58	0.001	23.0667	14.4935	5.32426e-15	4.52916e-13	ECH2	enoyl-CoA hydratase 2, peroxisomal [Hordeum vulgare]	-	-	-	-	-	GO:0016829//lyase activity	GO:0006631//fatty acid metabolic process;GO:0044248//cellular catabolic process;GO:0055114//oxidation-reduction process;GO:1901575//organic substance catabolic process
HORVU.MOREX.r3.5HG0469340	1082	1469	1244	491	386	313	42.23	63.26	42.08	18.51	15.88	12.41	49.19	15.6	-1.65682	5.38327e-15	4.56617e-13	FLA2	BAK00054.1 predicted protein [Hordeum vulgare subsp. vulgare] [Hordeum vulgare]	-	-	-	-	-	-	-
MSTRG.5461	1877	1477	2112	714	618	825	40.64	35.29	39.63	14.93	14.1	18.15	38.52	15.7267	-1.29239	5.7471e-15	4.84877e-13	NSF	vesicle-fusing ATPase [Aegilops tauschii subsp. tauschii] [Aegilops tauschii]	-	-	-	-	GO:0005911//cell-cell junction;GO:0016020//membrane;GO:0043231//intracellular membrane-bounded organelle	GO:0016462//pyrophosphatase activity;GO:0032550//purine ribonucleoside binding;GO:0043169//cation binding	GO:0006810//transport;GO:0008104//protein localization
MSTRG.41386	174	143	185	0	0	0	7.93	7.19	7.31	0	0	0	7.47667	0.001	-12.8682	5.74939e-15	4.84877e-13	--	Disease resistance protein RPM1 [Hordeum vulgare]	-	-	-	-	-	-	-
HORVU.MOREX.r3.2HG0191640	212	91	198	2745	1576	4737	5.62	2.66	4.55	70.27	44.01	127.57	4.27667	80.6167	4.23652	5.78806e-15	4.86743e-13	YSL17	BAK05705.1 predicted protein [Hordeum vulgare subsp. vulgare] [Hordeum vulgare]	-	-	-	-	GO:0016020//membrane;GO:0016021//integral component of membrane	GO:0035673//oligopeptide transmembrane transporter activity	GO:0035672//oligopeptide transmembrane transport;GO:0055085//transmembrane transport
HORVU.MOREX.r3.3HG0318400	776	1059	1115	2532	2157	2070	39.36	59.28	49.02	124.09	115.32	106.72	49.22	115.377	1.22903	5.94124e-15	4.98201e-13	SFGH	AGP75912.1 S-formylglutathione hydrolase-like protein [Triticum monococcum subsp. monococcum] [Triticum monococcum]	-	-	-	-	-	GO:0018738//S-formylglutathione hydrolase activity	GO:0046294//formaldehyde catabolic process
HORVU.MOREX.r3.1HG0038590	1168	1229	1573	596	448	547	51.1	59.33	59.65	25.19	20.66	24.32	56.6933	23.39	-1.27729	6.35178e-15	5.31114e-13	HIPP05	KAE8820989.1 heavy metal-associated protein [Hordeum vulgare]	-	-	-	-	-	GO:0046872//metal ion binding	-
MSTRG.8266	305	67	256	0	0	0	12.66	3.06	9.2	0	0	0	8.30667	0.001	-13.0201	7.11874e-15	5.93558e-13	--	40S ribosomal protein S5-1 [Hordeum vulgare]	-	-	-	-	-	-	-
HORVU.MOREX.r3.1HG0080230	2	25	20	262	207	247	0.16	2.24	1.4	20.33	17.51	20.18	1.26667	19.34	3.93248	7.27286e-15	6.04696e-13	At1g07660	XP_016507811.1 PREDICTED: uncharacterized protein LOC107825453 [Nicotiana tabacum]	-	-	-	-	GO:0000786//nucleosome;GO:0005634//nucleus;GO:0005694//chromosome	GO:0003677//DNA binding;GO:0046982//protein heterodimerization activity	-
MSTRG.41589	0	0	0	180	143	131	0	0	0	8.3	7.19	6.35	0.001	7.28	12.8297	8.42498e-15	6.98514e-13	--	40S ribosomal protein S5-1 [Hordeum vulgare]	-	-	-	-	-	-	-
MSTRG.43552	174	121	201	0	0	0	15.96	12.24	15.98	0	0	0	14.7267	0.001	-13.8461	8.72016e-15	7.20956e-13	--	protein AE7-like 1 [Hordeum vulgare]	-	-	-	-	-	-	-
HORVU.MOREX.r3.7HG0742440	277	274	392	755	957	933	10.97	11.98	13.46	28.89	39.95	37.56	12.1367	35.4667	1.54709	1.00257e-14	8.26576e-13	rsca	BAK00158.1 predicted protein [Hordeum vulgare subsp. vulgare] [Hordeum vulgare]	Metabolism;Environmental Information Processing;Metabolism	Global and overview maps;Signal transduction;Carbohydrate metabolism	ko01100//Metabolic pathways;ko04016//MAPK signaling pathway - plant;ko00520//Amino sugar and nucleotide sugar metabolism	K20547;K20547;K20547	-	GO:0004568//chitinase activity;GO:0008061//chitin binding;GO:0016787//hydrolase activity;GO:0016798//hydrolase activity, acting on glycosyl bonds	GO:0000272//polysaccharide catabolic process;GO:0005975//carbohydrate metabolic process;GO:0006032//chitin catabolic process;GO:0008152//metabolic process;GO:0016998//cell wall macromolecule catabolic process
HORVU.MOREX.r3.3HG0322580	1718	1829	2156	826	736	905	55.55	65.26	60.42	25.8	25.08	29.74	60.41	26.8733	-1.16861	1.12473e-14	9.24698e-13	MUCI21	KAE8803874.1 glycosyltransferase [Hordeum vulgare]	-	-	-	-	GO:0000139//Golgi membrane;GO:0005794//Golgi apparatus;GO:0016020//membrane;GO:0016021//integral component of membrane;GO:0098791//Golgi subcompartment	GO:0016740//transferase activity;GO:0016757//transferase activity, transferring glycosyl groups;GO:0016763//transferase activity, transferring pentosyl groups	-
MSTRG.30897	0	0	0	213	159	98	0	0	0	3.49	2.85	1.69	0.001	2.67667	11.3862	1.16524e-14	9.55336e-13	--	nascent polypeptide-associated complex subunit alpha, muscle-specific form-like [Aegilops tauschii subsp. tauschii] [Aegilops tauschii]	-	-	-	-	-	-	-
MSTRG.4340	0	0	1	437	239	154	0	0	0.02	11.15	6.66	4.15	0.00666667	7.32	10.1007	1.23755e-14	1.0118e-12	--	Cyclin-B2-2 [Hordeum vulgare]	-	-	-	-	-	-	-
HORVU.MOREX.r3.6HG0588950	394	368	441	909	1019	942	21.86	22.53	21.2	48.72	59.58	53.11	21.8633	53.8033	1.29918	1.3721e-14	1.1187e-12	RAB2A	KAE8774409.1 ras-related protein Rab-2-B-like [Hordeum vulgare]	-	-	-	-	GO:0005794//Golgi apparatus	GO:0003924//GTPase activity;GO:0005525//GTP binding	-
MSTRG.170	868	941	1217	375	396	308	29.6	36.18	36.09	12.51	14.23	10.67	33.9567	12.47	-1.44523	1.43662e-14	1.16807e-12	RPL2	60S ribosomal protein L2, mitochondrial [Triticum urartu]	-	-	-	-	GO:0000315//organellar large ribosomal subunit;GO:0009536//plastid	GO:0003723//RNA binding;GO:0003824//catalytic activity;GO:0005198//structural molecule activity	GO:0010467//gene expression;GO:0019941//modification-dependent protein catabolic process;GO:0032774//RNA biosynthetic process;GO:0035966//response to topologically incorrect protein;GO:0043094//cellular metabolic compound salvage;GO:0043248//proteasome assembly
HORVU.MOREX.r3.6HG0543790	45	30	53	311	177	307	3.53	2.6	3.62	23.58	14.65	24.51	3.25	20.9133	2.68591	1.512e-14	1.22597e-12	H2A-9	KAE8790465.1 Histone H2A.1 [Hordeum vulgare]	-	-	-	-	GO:0000786//nucleosome;GO:0005634//nucleus;GO:0005694//chromosome	GO:0003677//DNA binding;GO:0046982//protein heterodimerization activity	-
HORVU.MOREX.r3.1HG0075440	1324	1105	1142	437	466	429	45.63	42.03	34.12	14.55	16.93	15.03	40.5933	15.5033	-1.38866	1.62681e-14	1.31544e-12	NPF5.10	XP_020163048.1 protein NRT1/ PTR FAMILY 5.10-like isoform X1 [Aegilops tauschii subsp. tauschii] [Aegilops tauschii]	-	-	-	-	GO:0016020//membrane;GO:0016021//integral component of membrane	GO:0022857//transmembrane transporter activity	GO:0006857//oligopeptide transport;GO:0055085//transmembrane transport
MSTRG.13838	958	804	945	379	329	275	26.54	24.58	22.68	10.14	9.62	7.73	24.6	9.16333	-1.42471	1.65303e-14	1.33298e-12	--	leucine-rich repeat extensin-like protein 3 [Hordeum vulgare]	-	-	-	-	-	-	GO:0007275//multicellular organism development;GO:0010817//regulation of hormone levels;GO:0016043//cellular component organization;GO:0016049//cell growth;GO:0044238//primary metabolic process;GO:0048869//cellular developmental process;GO:0060560//developmental growth involved in morphogenesis;GO:1901576//organic substance biosynthetic process
MSTRG.12716	149	117	203	0	0	0	3.8	3.29	4.48	0	0	0	3.85667	0.001	-11.9131	1.81894e-14	1.46275e-12	ATG10	autophagy-related protein 10a [Hordeum vulgare]	Cellular Processes	Transport and catabolism	ko04136//Autophagy - other eukaryotes	K17888	GO:0044424//intracellular part	GO:0008641//ubiquitin-like modifier activating enzyme activity	GO:0000045//autophagosome assembly;GO:0009617//response to bacterium;GO:0009620//response to fungus;GO:0032446//protein modification by small protein conjugation;GO:0033059//cellular pigmentation
MSTRG.47676	0	0	0	132	156	135	0	0	0	4.58	6.1	4.92	0.001	5.2	12.3443	1.92988e-14	1.54775e-12	NDA1	CCR4-NOT transcription complex subunit 1-like [Hordeum vulgare]	Genetic Information Processing	Folding, sorting and degradation	ko03018//RNA degradation	K12604	-	-	-
MSTRG.41138	167	101	210	0	0	0	12.7	8.48	13.84	0	0	0	11.6733	0.001	-13.5109	2.02122e-14	1.61659e-12	--	clathrin light chain protein [Triticum aestivum]	-	-	-	-	-	-	-
HORVU.MOREX.r3.4HG0387870	7920	9269	12784	4121	3862	4819	213.46	275.68	298.65	107.31	109.71	132.01	262.597	116.343	-1.17446	2.05911e-14	1.63841e-12	HSP70	KAE8796240.1 Heat shock cognate 70 kDa protein [Hordeum vulgare]	Genetic Information Processing;Genetic Information Processing;Cellular Processes	Folding, sorting and degradation;Transcription;Transport and catabolism	ko04141//Protein processing in endoplasmic reticulum;ko03040//Spliceosome;ko04144//Endocytosis	K03283;K03283;K03283	GO:0005737//cytoplasm	GO:0000166//nucleotide binding;GO:0005524//ATP binding;GO:0016887//ATPase activity;GO:0031072//heat shock protein binding;GO:0044183//protein binding involved in protein folding;GO:0051082//unfolded protein binding;GO:0051787//misfolded protein binding	GO:0034620//cellular response to unfolded protein;GO:0042026//protein refolding;GO:0051085//chaperone cofactor-dependent protein refolding
HORVU.MOREX.r3.7HG0651040	28	5	24	218	154	456	2.47	0.49	1.83	18.56	14.3	40.85	1.59667	24.57	3.94376	2.05963e-14	1.63841e-12	--	KAE8772232.1 hypothetical protein D1007_55818 [Hordeum vulgare]	-	-	-	-	-	-	-
HORVU.MOREX.r3.4HG0405240	112	84	93	497	321	938	5.23	4.32	3.76	22.4	15.79	44.48	4.43667	27.5567	2.63485	2.08927e-14	1.6575e-12	TIFY11C	BAJ97609.1 predicted protein [Hordeum vulgare subsp. vulgare] [Hordeum vulgare]	Environmental Information Processing	Signal transduction	ko04075//Plant hormone signal transduction	K13464	-	-	-
HORVU.MOREX.r3.4HG0415110	29	18	36	118	630	328	0.9	0.63	0.99	3.59	20.89	10.49	0.84	11.6567	3.79462	2.1069e-14	1.667e-12	--	KAE8787184.1 60 kDa jasmonate-induced protein [Hordeum vulgare]	-	-	-	-	-	GO:0030598//rRNA N-glycosylase activity	GO:0017148//negative regulation of translation
MSTRG.27650	164	131	170	3	0	0	7.8	6.7	6.96	0.15	0	0	7.15333	0.05	-7.16054	2.12892e-14	1.67991e-12	--	alpha-1,2-galactosyltransferase gmh3-like [Aegilops tauschii subsp. tauschii] [Aegilops tauschii]	-	-	-	-	-	-	GO:0019538//protein metabolic process
MSTRG.53366	0	0	0	137	138	140	0	0	0	4.52	4.97	4.86	0.001	4.78333	12.2238	2.26066e-14	1.77909e-12	--	Transcription elongation factor B polypeptide 3 [Hordeum vulgare]	-	-	-	-	-	-	-
MSTRG.43993	139	118	201	0	0	0	7.86	7.36	9.88	0	0	0	8.36667	0.001	-13.0304	2.4259e-14	1.90404e-12	--	universal stress protein family protein [Hordeum vulgare]	-	-	-	-	-	-	-
MSTRG.4526	5024	4210	6408	1898	1940	2553	368.35	340.62	407.22	134.45	149.92	190.25	372.063	158.207	-1.23374	2.44408e-14	1.91321e-12	CYTC	cytochrome c [Aegilops tauschii subsp. tauschii] [Aegilops tauschii]	-	-	-	-	GO:0031090//organelle membrane;GO:0031970//organelle envelope lumen;GO:0043231//intracellular membrane-bounded organelle;GO:0044425//membrane part;GO:0044444//cytoplasmic part	GO:0046906//tetrapyrrole binding;GO:0046914//transition metal ion binding	GO:0006006//glucose metabolic process
HORVU.MOREX.r3.1HG0044370	158	191	115	0	0	0	4.11	5.48	2.59	0	0	0	4.06	0.001	-11.9873	2.51196e-14	1.96113e-12	--	KAE8782588.1 hypothetical protein D1007_44028 [Hordeum vulgare]	-	-	-	-	-	-	-
HORVU.MOREX.r3.2HG0180440	191	263	185	780	689	674	17.57	26.69	14.75	69.32	66.8	63.01	19.67	66.3767	1.75468	2.58416e-14	2.00685e-12	--	TVU15305.1 hypothetical protein EJB05_38819, partial [Eragrostis curvula]	Metabolism;Metabolism;Metabolism;Metabolism;Metabolism;Cellular Processes;Metabolism;Metabolism	Global and overview maps;Global and overview maps;Global and overview maps;Global and overview maps;Metabolism of other amino acids;Transport and catabolism;Carbohydrate metabolism;Global and overview maps	ko01100//Metabolic pathways;ko01110//Biosynthesis of secondary metabolites;ko01200//Carbon metabolism;ko01230//Biosynthesis of amino acids;ko00480//Glutathione metabolism;ko04146//Peroxisome;ko00020//Citrate cycle (TCA cycle);ko01210//2-Oxocarboxylic acid metabolism	K00031;K00031;K00031;K00031;K00031;K00031;K00031;K00031	-	-	-
HORVU.MOREX.r3.2HG0193460	646	753	949	1806	1646	1541	45.98	59.15	58.55	124.2	123.49	111.49	54.56	119.727	1.13383	2.69285e-14	2.08576e-12	--	KAE8815585.1 hypothetical protein D1007_07056 [Hordeum vulgare]	-	-	-	-	-	GO:0005509//calcium ion binding;GO:0048306//calcium-dependent protein binding	-
HORVU.MOREX.r3.4HG0406470	2065	1870	2374	1041	991	780	65.38	65.34	65.15	31.84	33.07	25.1	65.29	30.0033	-1.12174	2.83222e-14	2.18795e-12	DTX27	KAE8771072.1 Protein TRANSPARENT TESTA 12 [Hordeum vulgare]	-	-	-	-	GO:0016020//membrane;GO:0016021//integral component of membrane	GO:0015297//antiporter activity;GO:0022857//transmembrane transporter activity;GO:0042910//xenobiotic transmembrane transporter activity	GO:0055085//transmembrane transport;GO:1990961//drug transmembrane export
HORVU.MOREX.r3.2HG0195470	543	476	521	1190	1089	1108	24.88	24.07	20.69	52.68	52.59	51.6	23.2133	52.29	1.17158	2.92282e-14	2.25203e-12	GSNAP	gamma-soluble NSF attachment protein [Source:Projected from Arabidopsis thaliana (AT4G20410) TAIR;Acc:AT4G20410]	-	-	-	-	GO:0005774//vacuolar membrane;GO:0031201//SNARE complex	GO:0005483//soluble NSF attachment protein activity;GO:0005515//protein binding;GO:0019905//syntaxin binding	GO:0006886//intracellular protein transport;GO:0015031//protein transport
MSTRG.7841	382	281	435	1100	800	1365	7.25	6.24	7.83	21.16	16.51	27.57	7.10667	21.7467	1.61355	2.98329e-14	2.29261e-12	CYP714B1	cytochrome P450 714B1-like [Aegilops tauschii subsp. tauschii] [Aegilops tauschii]	-	-	-	-	GO:0016020//membrane	GO:0016491//oxidoreductase activity;GO:0046872//metal ion binding;GO:0046906//tetrapyrrole binding	-
MSTRG.32428	0	0	0	148	130	128	0	0	0	4.05	3.68	4.82	0.001	4.18333	12.0304	3.0027e-14	2.30152e-12	RNR1	Ribonucleoside-diphosphate reductase large subunit [Hordeum vulgare]	Metabolism;Metabolism;Metabolism;Metabolism	Global and overview maps;Metabolism of other amino acids;Nucleotide metabolism;Nucleotide metabolism	ko01100//Metabolic pathways;ko00480//Glutathione metabolism;ko00230//Purine metabolism;ko00240//Pyrimidine metabolism	K10807;K10807;K10807;K10807	GO:0044444//cytoplasmic part	GO:0016728//oxidoreductase activity, acting on CH or CH2 groups, disulfide as acceptor;GO:0032550//purine ribonucleoside binding	GO:0006006//glucose metabolic process;GO:0006260//DNA replication;GO:0006996//organelle organization;GO:0009142//nucleoside triphosphate biosynthetic process;GO:0009165//nucleotide biosynthetic process;GO:0010038//response to metal ion;GO:0051603//proteolysis involved in cellular protein catabolic process
HORVU.MOREX.r3.5HG0441260	0	0	0	104	133	187	0	0	0	8.52	11.89	16.12	0.001	12.1767	13.5718	3.24154e-14	2.47813e-12	--	BAK02479.1 predicted protein [Hordeum vulgare subsp. vulgare] [Hordeum vulgare]	-	-	-	-	-	-	-
HORVU.MOREX.r3.1HG0067070	120	159	160	0	0	0	16.51	24.14	19.08	0	0	0	19.91	0.001	-14.2812	3.37986e-14	2.57719e-12	--	BAJ98235.1 predicted protein [Hordeum vulgare subsp. vulgare] [Hordeum vulgare]	-	-	-	-	GO:0005576//extracellular region	GO:0004867//serine-type endopeptidase inhibitor activity	GO:0010951//negative regulation of endopeptidase activity
MSTRG.41141	174	138	124	0	0	0	8.23	7.2	5.08	0	0	0	6.83667	0.001	-12.7391	4.01312e-14	3.05215e-12	NMT1	phosphoethanolamine N-methyltransferase [Hordeum vulgare]	Metabolism	Lipid metabolism	ko00564//Glycerophospholipid metabolism	K05929	-	-	-
MSTRG.22711	67	61	64	296	250	296	1.66	1.67	1.48	5.95	5.44	6.78	1.60333	6.05667	1.91745	4.19417e-14	3.18163e-12	SULTR3;1	sulfate transporter [Hordeum vulgare]	-	-	-	-	GO:0009536//plastid;GO:0031224//intrinsic component of membrane	GO:0015103//inorganic anion transmembrane transporter activity;GO:0015291//secondary active transmembrane transporter activity	GO:0008272//sulfate transport
MSTRG.14424	0	0	0	132	120	144	0	0	0	9.5	9.39	10.87	0.001	9.92	13.2761	4.24545e-14	3.21225e-12	--	ubiquitin-like-specific protease ESD4 [Hordeum vulgare]	-	-	-	-	-	-	-
HORVU.MOREX.r3.2HG0117660	484	770	1001	2044	1908	2484	15.74	27.63	28.22	64.22	65.4	82.1	23.8633	70.5733	1.56433	4.53045e-14	3.4191e-12	beta-glucosidase	KAE8772863.1 beta-glucosidase [Hordeum vulgare]	Metabolism;Metabolism;Metabolism;Metabolism;Metabolism	Global and overview maps;Global and overview maps;Biosynthesis of other secondary metabolites;Carbohydrate metabolism;Metabolism of other amino acids	ko01100//Metabolic pathways;ko01110//Biosynthesis of secondary metabolites;ko00940//Phenylpropanoid biosynthesis;ko00500//Starch and sucrose metabolism;ko00460//Cyanoamino acid metabolism	K05350;K05350;K05350;K05350;K05350	GO:0009507//chloroplast;GO:0009536//plastid	GO:0004553//hydrolase activity, hydrolyzing O-glycosyl compounds;GO:0008422//beta-glucosidase activity;GO:0102726//DIMBOA glucoside beta-D-glucosidase activity	GO:0005975//carbohydrate metabolic process
HORVU.MOREX.r3.5HG0430500	400	358	411	64	95	94	20.14	19.89	17.94	3.11	5.04	4.81	19.3233	4.32	-2.16124	4.87662e-14	3.66758e-12	csgA	KAE8795221.1 putative oxidoreductase [Hordeum vulgare]	-	-	-	-	-	GO:0016491//oxidoreductase activity	-
MSTRG.26525	130	126	167	0	0	0	3.9	3.55	4.81	0	0	0	4.08667	0.001	-11.9967	4.88462e-14	3.66758e-12	--	probable beta-1,3-galactosyltransferase 14 [Aegilops tauschii subsp. tauschii] [Aegilops tauschii]	-	-	-	-	-	-	-
HORVU.MOREX.r3.6HG0568900	7	16	27	252	129	184	0.63	1.58	2.09	21.74	12.14	16.7	1.43333	16.86	3.55616	4.9479e-14	3.70564e-12	H3-1.1	XP_022154562.1 uncharacterized protein LOC111021800 [Momordica charantia]	-	-	-	-	GO:0000786//nucleosome;GO:0005634//nucleus;GO:0005694//chromosome	GO:0003677//DNA binding;GO:0046982//protein heterodimerization activity	-
MSTRG.33405	169	128	127	0	0	0	3.01	2.52	1.96	0	0	0	2.49667	0.001	-11.2858	5.39262e-14	4.01263e-12	--	Os08g0326300, partial [Oryza sativa Japonica Group]	-	-	-	-	-	-	-
HORVU.MOREX.r3.4HG0401530	3818	4001	4337	2349	1746	1645	78.15	90.37	76.94	46.47	37.69	34.24	81.82	39.4667	-1.05182	5.39611e-14	4.01263e-12	ECT2	BAJ96028.1 predicted protein [Hordeum vulgare subsp. vulgare] [Hordeum vulgare]	-	-	-	-	-	GO:0003723//RNA binding	-
MSTRG.846	13	30	7	218	242	183	1.01	2.52	0.46	17.55	21.05	15.38	1.33	17.9933	3.75796	5.40298e-14	4.01263e-12	--	predicted protein [Hordeum vulgare subsp. vulgare] [Hordeum vulgare]	-	-	-	-	-	-	-
MSTRG.27685	1906	1592	2065	4900	3780	3049	105.54	97.28	99.11	262.13	220.6	171.59	100.643	218.107	1.11578	5.41233e-14	4.01263e-12	RPS7	ribosomal protein S7 [Hordeum vulgare]	Genetic Information Processing	Translation	ko03010//Ribosome	K02993	-	-	-
MSTRG.4081	977	770	1182	291	275	387	99.62	86.64	104.46	28.67	29.55	40.1	96.9067	32.7733	-1.56407	5.68951e-14	4.20752e-12	NRPB12	DNA-directed RNA polymerases II, IV and V subunit 12 [Aegilops tauschii subsp. tauschii] [Aegilops tauschii]	Genetic Information Processing	Transcription	ko03020//RNA polymerase	K03009	-	-	-
HORVU.MOREX.r3.4HG0403000	1060	837	1026	293	386	272	27.86	24.27	23.38	7.44	10.69	7.27	25.17	8.46667	-1.57184	5.72174e-14	4.22075e-12	At1g31672	BAJ88544.1 predicted protein [Hordeum vulgare subsp. vulgare] [Hordeum vulgare]	Metabolism;Metabolism;Metabolism;Metabolism;Metabolism;Metabolism;Metabolism;Metabolism	Global and overview maps;Global and overview maps;Amino acid metabolism;Amino acid metabolism;Amino acid metabolism;Metabolism of other amino acids;Biosynthesis of other secondary metabolites;Biosynthesis of other secondary metabolites	ko01100//Metabolic pathways;ko01110//Biosynthesis of secondary metabolites;ko00260//Glycine, serine and threonine metabolism;ko00350//Tyrosine metabolism;ko00360//Phenylalanine metabolism;ko00410//beta-Alanine metabolism;ko00950//Isoquinoline alkaloid biosynthesis;ko00960//Tropane, piperidine and pyridine alkaloid biosynthesis	K00276;K00276;K00276;K00276;K00276;K00276;K00276;K00276	-	GO:0005507//copper ion binding;GO:0008131//primary amine oxidase activity;GO:0048038//quinone binding	GO:0009308//amine metabolic process
MSTRG.845	0	0	0	114	130	144	0	0	0	3.06	3.8	4.31	0.001	3.72333	11.8624	5.86868e-14	4.31832e-12	--	la-related protein 6B-like [Aegilops tauschii subsp. tauschii] [Aegilops tauschii]	-	-	-	-	-	-	-
MSTRG.40845	0	0	0	138	117	129	0	0	0	4.03	3.73	3.96	0.001	3.90667	11.9317	6.0227e-14	4.42061e-12	BLT63	elongation factor 1-alpha, partial [Lolium multiflorum]	-	-	-	-	-	GO:0097159//organic cyclic compound binding;GO:1901363//heterocyclic compound binding	-
HORVU.MOREX.r3.3HG0227890	911	959	1332	337	330	433	25.89	30.08	32.81	9.25	9.88	12.51	29.5933	10.5467	-1.48849	6.21573e-14	4.55093e-12	Afg1l	KAE8793612.1 Lactation elevated protein 1 [Hordeum vulgare]	-	-	-	-	-	GO:0005524//ATP binding	-
HORVU.MOREX.r3.7HG0741650	11	20	33	246	121	308	0.92	1.82	2.35	19.58	10.5	25.77	1.69667	18.6167	3.45582	7.06117e-14	5.14969e-12	HIS2A	KAE8774220.1 Histone H2AX [Hordeum vulgare]	-	-	-	-	GO:0000786//nucleosome;GO:0005634//nucleus;GO:0005694//chromosome	GO:0003677//DNA binding;GO:0046982//protein heterodimerization activity	-
MSTRG.45252	106	121	202	0	0	0	6.3	7.94	10.41	0	0	0	8.21667	0.001	-13.0043	7.06851e-14	5.14969e-12	--	predicted protein [Hordeum vulgare subsp. vulgare] [Hordeum vulgare]	-	-	-	-	-	-	-
HORVU.MOREX.r3.2HG0199430	279	235	271	34	40	55	13	12.08	10.94	1.53	1.96	2.6	12.0067	2.03	-2.56428	7.54294e-14	5.45482e-12	ANR	BAK04893.1 predicted protein [Hordeum vulgare subsp. vulgare] [Hordeum vulgare]	Metabolism;Metabolism;Metabolism	Global and overview maps;Global and overview maps;Biosynthesis of other secondary metabolites	ko01100//Metabolic pathways;ko01110//Biosynthesis of secondary metabolites;ko00941//Flavonoid biosynthesis	K08695;K08695;K08695	-	GO:0003824//catalytic activity;GO:0016616//oxidoreductase activity, acting on the CH-OH group of donors, NAD or NADP as acceptor	-
HORVU.MOREX.r3.3HG0305960	121	115	177	0	0	0	5.47	5.74	6.94	0	0	0	6.05	0.001	-12.5627	7.78563e-14	5.61653e-12	--	KAE8808918.1 hypothetical protein D1007_14328 [Hordeum vulgare]	-	-	-	-	-	-	-
HORVU.MOREX.r3.1HG0080760	23	48	73	406	202	489	2.14	4.89	5.86	36.3	19.67	45.95	4.29667	33.9733	2.98311	8.49618e-14	6.11414e-12	H3-1.1	KAE8772226.1 histone H3 [Hordeum vulgare]	-	-	-	-	GO:0000786//nucleosome;GO:0005634//nucleus;GO:0005694//chromosome	GO:0003677//DNA binding;GO:0046982//protein heterodimerization activity	-
HORVU.MOREX.r3.4HG0384110	239	188	245	10	3	28	8.83	7.67	7.85	0.36	0.12	1.05	8.11667	0.51	-3.99232	8.57242e-14	6.15395e-12	--	BAK00271.1 predicted protein [Hordeum vulgare subsp. vulgare] [Hordeum vulgare]	-	-	-	-	-	-	-
HORVU.MOREX.r3.7HG0658840	9	5	9	151	69	223	0.75	0.46	0.65	12.16	6.06	18.88	0.62	12.3667	4.31804	8.86376e-14	6.34762e-12	OsI_002060	KAE8797125.1 Histone H2A [Hordeum vulgare]	-	-	-	-	GO:0000786//nucleosome;GO:0005634//nucleus;GO:0005694//chromosome	GO:0003677//DNA binding;GO:0046982//protein heterodimerization activity	-
MSTRG.23337	247	138	325	1	0	0	23.29	14.33	26.66	0.09	0	0	21.4267	0.03	-9.48023	9.41877e-14	6.7287e-12	--	predicted protein [Hordeum vulgare subsp. vulgare] [Hordeum vulgare]	-	-	-	-	-	-	-
HORVU.MOREX.r3.7HG0733480	157	75	236	2369	1446	4088	9.71	5.12	12.62	141.49	94.22	256.83	9.15	164.18	4.16536	9.89718e-14	7.05336e-12	BCA2	KAE8767972.1 Carbonic anhydrase, chloroplastic [Hordeum vulgare]	Metabolism;Metabolism	Global and overview maps;Energy metabolism	ko01100//Metabolic pathways;ko00910//Nitrogen metabolism	K01673;K01673	-	GO:0004089//carbonate dehydratase activity;GO:0008270//zinc ion binding;GO:0016829//lyase activity	GO:0015976//carbon utilization
MSTRG.43275	4	0	4	85	116	124	0.1	0	0.08	1.93	2.86	2.96	0.06	2.58333	5.42813	1.02899e-13	7.31553e-12	--	GPI-anchored adhesin-like protein precursor [Actinidia chinensis var. chinensis] [Actinidia chinensis]	-	-	-	-	-	-	-
HORVU.MOREX.r3.5HG0533730	1022	923	988	2002	1940	1828	37.81	37.66	31.69	71.53	75.63	68.73	35.72	71.9633	1.01053	1.03545e-13	7.3437e-12	At4g15970	BAJ85533.1 predicted protein [Hordeum vulgare subsp. vulgare] [Hordeum vulgare]	-	-	-	-	-	-	-
HORVU.MOREX.r3.5HG0498960	5	7	12	80	134	244	0.25	0.39	0.52	3.87	7.06	12.4	0.386667	7.77667	4.32999	1.04584e-13	7.39958e-12	GNS1	KAE8813743.1 putative glucan endo-1,3-beta-glucosidase GVI [Hordeum vulgare]	-	-	-	-	GO:0046658//anchored component of plasma membrane	GO:0004553//hydrolase activity, hydrolyzing O-glycosyl compounds;GO:0016787//hydrolase activity;GO:0016798//hydrolase activity, acting on glycosyl bonds	GO:0005975//carbohydrate metabolic process;GO:0008152//metabolic process
HORVU.MOREX.r3.7HG0708730	4563	4276	4761	8141	8249	10473	162.61	168.17	147.1	280.41	309.98	379.39	159.293	323.26	1.02101	1.06018e-13	7.48301e-12	SPMS	Aminopropyl transferase [Source: Projected from Oryza sativa (Os06g0528600)]	Metabolism;Metabolism;Metabolism;Metabolism	Global and overview maps;Metabolism of other amino acids;Amino acid metabolism;Amino acid metabolism	ko01100//Metabolic pathways;ko00480//Glutathione metabolism;ko00270//Cysteine and methionine metabolism;ko00330//Arginine and proline metabolism	K00797;K00797;K00797;K00797	-	GO:0003824//catalytic activity;GO:0016740//transferase activity	GO:0006595//polyamine metabolic process;GO:0006596//polyamine biosynthetic process;GO:0009987//cellular process
HORVU.MOREX.r3.2HG0180750	1223	1060	1230	436	483	309	17.07	16.33	14.88	5.88	7.11	4.38	16.0933	5.79	-1.47483	1.0877e-13	7.65894e-12	DCL4	KAE8806055.1 Endoribonuclease Dicer-like protein 4 [Hordeum vulgare]	-	-	-	-	-	GO:0004525//ribonuclease III activity;GO:0005515//protein binding;GO:0016891//endoribonuclease activity, producing 5'-phosphomonoesters	GO:0006396//RNA processing
HORVU.MOREX.r3.3HG0222150	329	337	388	973	947	1946	15.86	17.93	16.21	45.31	48.11	95.34	16.6667	62.92	1.91655	1.11562e-13	7.83677e-12	ENDO2	BAJ95618.1 predicted protein [Hordeum vulgare subsp. vulgare] [Hordeum vulgare]	-	-	-	-	-	GO:0000014//single-stranded DNA endodeoxyribonuclease activity;GO:0003676//nucleic acid binding;GO:0004518//nuclease activity;GO:0004519//endonuclease activity;GO:0004521//endoribonuclease activity;GO:0016787//hydrolase activity;GO:0016788//hydrolase activity, acting on ester bonds;GO:0046872//metal ion binding	GO:0006308//DNA catabolic process;GO:0090305//nucleic acid phosphodiester bond hydrolysis;GO:0090502//RNA phosphodiester bond hydrolysis, endonucleolytic
HORVU.MOREX.r3.5HG0498710	144	162	195	453	599	774	5.5	6.83	6.46	16.73	24.13	30.07	6.26333	23.6433	1.91643	1.12491e-13	7.8832e-12	XIPI	KAE8813765.1 xylanase inhibitor protein 1-like [Hordeum vulgare]	Metabolism;Metabolism	Global and overview maps;Carbohydrate metabolism	ko01100//Metabolic pathways;ko00520//Amino sugar and nucleotide sugar metabolism	K01183;K01183	GO:0005576//extracellular region	GO:0004568//chitinase activity	GO:0005975//carbohydrate metabolic process
HORVU.MOREX.r3.4HG0402390	324	279	562	3444	2891	7518	9.63	9.15	14.48	98.89	90.56	227.09	11.0867	138.847	3.64659	1.24042e-13	8.67201e-12	KCS20	KAE8807615.1 3-ketoacyl-CoA synthase 11-like [Hordeum vulgare]	Metabolism;Metabolism;Organismal Systems;Metabolism	Global and overview maps;Global and overview maps;Environmental adaptation;Lipid metabolism	ko01100//Metabolic pathways;ko01110//Biosynthesis of secondary metabolites;ko04626//Plant-pathogen interaction;ko00062//Fatty acid elongation	K15397;K15397;K15397;K15397	GO:0016020//membrane;GO:0016021//integral component of membrane	GO:0016740//transferase activity;GO:0016746//transferase activity, transferring acyl groups;GO:0016747//transferase activity, transferring acyl groups other than amino-acyl groups	GO:0006633//fatty acid biosynthetic process
HORVU.MOREX.r3.1HG0029820	1	1	0	210	115	239	0.08	0.09	0	16.07	9.58	19.24	0.0566667	14.9633	8.04472	1.25217e-13	8.73345e-12	At1g12200	KAE8796742.1 flavin-containing monooxygenase FMO GS-OX-like 4 [Hordeum vulgare]	-	-	-	-	-	GO:0004499//N,N-dimethylaniline monooxygenase activity;GO:0050660//flavin adenine dinucleotide binding;GO:0050661//NADP binding	-
MSTRG.3511	0	0	0	130	92	150	0	0	0	5.55	4.29	6.74	0.001	5.52667	12.4322	1.25775e-13	8.75159e-12	PAH1	phosphatidate phosphatase PAH1 isoform X2 [Glycine max]	Metabolism;Metabolism;Metabolism;Metabolism	Global and overview maps;Global and overview maps;Lipid metabolism;Lipid metabolism	ko01100//Metabolic pathways;ko01110//Biosynthesis of secondary metabolites;ko00564//Glycerophospholipid metabolism;ko00561//Glycerolipid metabolism	K15728;K15728;K15728;K15728	GO:0005576//extracellular region	GO:0016791//phosphatase activity	GO:0006796//phosphate-containing compound metabolic process;GO:0009267//cellular response to starvation
MSTRG.3067	26	26	86	443	331	244	0.3	0.34	0.87	5.01	4.08	2.91	0.503333	4	2.99041	1.26432e-13	8.7766e-12	pif1	expressed protein [Oryza sativa Japonica Group]	-	-	-	-	-	GO:0004386//helicase activity	GO:0009987//cellular process
HORVU.MOREX.r3.2HG0183620	428	325	649	1203	1121	1344	9.68	8.11	12.72	26.28	26.72	30.89	10.17	27.9633	1.45922	1.28813e-13	8.92085e-12	ABCG11	BAJ86734.1 predicted protein [Hordeum vulgare subsp. vulgare] [Hordeum vulgare]	-	-	-	-	GO:0016020//membrane	GO:0005524//ATP binding	-
HORVU.MOREX.r3.5HG0480350	355	192	464	1142	1139	900	25.63	15.3	29.03	79.65	86.67	66.04	23.32	77.4533	1.73176	1.30257e-13	8.99965e-12	At3g02910	KAE8784650.1 putative gamma-glutamylcyclotransferase [Hordeum vulgare]	-	-	-	-	-	GO:0061929//gamma-glutamylaminecyclotransferase activity	-
MSTRG.1637	159	76	185	0	0	0	15	7.87	15.12	0	0	0	12.6633	0.001	-13.6284	1.44146e-13	9.93596e-12	LSI3	silicon efflux transporter LSI2 [Brachypodium distachyon]	-	-	-	-	-	-	-
HORVU.MOREX.r3.5HG0486900	377	149	371	1148	1000	1003	13.94	6.08	11.89	41	38.97	37.69	10.6367	39.22	1.88254	1.51808e-13	1.04396e-11	HIDM	BAJ85970.1 predicted protein [Hordeum vulgare subsp. vulgare] [Hordeum vulgare]	-	-	-	-	-	GO:0016787//hydrolase activity	-
HORVU.MOREX.r3.7HG0720210	11	9	28	238	94	300	0.17	0.16	0.38	3.62	1.56	4.8	0.236667	3.32667	3.81315	1.53189e-13	1.05101e-11	At1g03370	BAJ99131.1 predicted protein [Hordeum vulgare subsp. vulgare] [Hordeum vulgare]	-	-	-	-	GO:0016020//membrane;GO:0016021//integral component of membrane	-	-
HORVU.MOREX.r3.6HG0542970	913	767	910	394	278	294	29.64	27.48	25.61	12.36	9.51	9.7	27.5767	10.5233	-1.38986	1.55052e-13	1.06131e-11	NCRK	NCRK [Source:Projected from Arabidopsis thaliana (AT2G28250) UniProtKB/TrEMBL;Acc:A0A178VW29]	-	-	-	-	GO:0005768//endosome;GO:0005886//plasma membrane;GO:0010008//endosome membrane;GO:0012505//endomembrane system;GO:0016020//membrane;GO:0016021//integral component of membrane	GO:0000166//nucleotide binding;GO:0004672//protein kinase activity;GO:0005524//ATP binding;GO:0016301//kinase activity;GO:0016740//transferase activity;GO:0051020//GTPase binding	GO:0006468//protein phosphorylation;GO:0010089//xylem development;GO:0016310//phosphorylation
MSTRG.25899	117	135	131	0	0	0	4.93	6.31	4.85	0	0	0	5.36333	0.001	-12.3889	1.5939e-13	1.08847e-11	--	keratinocyte proline-rich protein-like [Aegilops tauschii subsp. tauschii] [Aegilops tauschii]	-	-	-	-	-	-	-
MSTRG.42979	0	0	0	144	105	109	0	0	0	3.94	3.15	2.61	0.001	3.23333	11.6588	1.61581e-13	1.10088e-11	--	WD repeat-containing protein 89 [Hordeum vulgare]	-	-	-	-	-	-	-
HORVU.MOREX.r3.5HG0533430	495	506	652	153	181	172	29.99	33.83	34.24	8.96	11.56	10.59	32.6867	10.37	-1.65629	1.74236e-13	1.18436e-11	--	KAE8783636.1 CRIB domain-containing protein RIC4-like [Hordeum vulgare]	-	-	-	-	-	-	-
MSTRG.13984	0	0	0	146	81	140	0	0	0	8.58	5.19	8.66	0.001	7.47667	12.8682	1.81306e-13	1.22958e-11	--	Protein ALWAYS EARLY 3 [Triticum urartu]	-	-	-	-	-	-	-
HORVU.MOREX.r3.6HG0611460	263	242	347	738	632	798	15.33	15.56	17.53	41.55	38.82	47.27	16.14	42.5467	1.39841	1.96671e-13	1.33072e-11	--	BAK01663.1 predicted protein [Hordeum vulgare subsp. vulgare] [Hordeum vulgare]	-	-	-	-	-	-	-
MSTRG.1202	125	113	137	0	0	0	7.97	8	7.6	0	0	0	7.85667	0.001	-12.9397	2.00346e-13	1.35248e-11	--	-	-	-	-	-	-	-	-
HORVU.MOREX.r3.6HG0623900	146	117	115	0	0	0	2.32	2.05	1.58	0	0	0	1.98333	0.001	-10.9537	2.05311e-13	1.38282e-11	RGA5	BAK05136.1 predicted protein [Hordeum vulgare subsp. vulgare] [Hordeum vulgare]	-	-	-	-	-	GO:0005524//ATP binding;GO:0043531//ADP binding	GO:0006952//defense response
MSTRG.32493	2508	1770	2844	1210	932	932	89.54	69.86	88.41	40.68	34.2	33.28	82.6033	36.0533	-1.19607	2.06432e-13	1.3872e-11	OsI_10291	origin of replication complex subunit 2 [Oryza sativa Japonica Group]	-	-	-	-	GO:0043231//intracellular membrane-bounded organelle	GO:0005488//binding	GO:0006259//DNA metabolic process
MSTRG.34216	0	0	0	160	95	102	0	0	0	11.64	7.54	7.81	0.001	8.99667	13.1352	2.24405e-13	1.50454e-11	--	-	-	-	-	-	-	-	-
MSTRG.45833	169	105	108	0	0	0	10.13	6.94	5.61	0	0	0	7.56	0.001	-12.8842	2.53103e-13	1.69308e-11	--	hAT transposon superfamily protein [Zea mays]	-	-	-	-	-	-	-
HORVU.MOREX.r3.1HG0090340	65	18	55	341	221	596	4.69	1.43	3.44	23.76	16.8	43.68	3.18667	28.08	3.13942	2.56014e-13	1.70868e-11	--	BAK08027.1 predicted protein [Hordeum vulgare subsp. vulgare] [Hordeum vulgare]	-	-	-	-	GO:0016020//membrane;GO:0016021//integral component of membrane;GO:0046658//anchored component of plasma membrane	GO:0009055//electron transfer activity	GO:0022900//electron transport chain
MSTRG.40243	0	0	0	129	93	121	0	0	0	5.55	4.36	5.47	0.001	5.12667	12.3238	2.74689e-13	1.82917e-11	OBAP1A	Oil body-associated protein 1A [Hordeum vulgare]	-	-	-	-	-	GO:0005488//binding	-
HORVU.MOREX.r3.7HG0749980	118	145	108	0	0	0	4.15	5.63	3.3	0	0	0	4.36	0.001	-12.0901	2.78668e-13	1.85147e-11	--	BAJ86825.1 predicted protein [Hordeum vulgare subsp. vulgare] [Hordeum vulgare]	-	-	-	-	-	GO:0005515//protein binding	-
HORVU.MOREX.r3.3HG0321410	503	438	321	1256	1299	1144	19.15	18.4	10.59	46.21	52.13	44.27	16.0467	47.5367	1.56677	2.88966e-13	1.91557e-11	RR4	A-type response regulator, Cytokinin signalin [Source: Projected from Oryza sativa (Os01g0952500)]	Environmental Information Processing	Signal transduction	ko04075//Plant hormone signal transduction	K14492	GO:0005634//nucleus	-	GO:0000160//phosphorelay signal transduction system
HORVU.MOREX.r3.2HG0199330	1086	935	1409	448	466	316	53.27	50.62	59.91	21.23	24.09	15.76	54.6	20.36	-1.42316	2.99901e-13	1.98359e-11	ANR	VAH37068.1 unnamed protein product [Triticum turgidum subsp. durum] [Triticum turgidum]	Metabolism;Metabolism;Metabolism	Global and overview maps;Global and overview maps;Biosynthesis of other secondary metabolites	ko01100//Metabolic pathways;ko01110//Biosynthesis of secondary metabolites;ko00941//Flavonoid biosynthesis	K08695;K08695;K08695	-	GO:0003824//catalytic activity	-
MSTRG.17449	0	0	1	204	173	168	0	0	0.03	7.88	7.26	6.83	0.01	7.32333	9.51636	3.11044e-13	2.05268e-11	--	Os01g0722550 [Oryza sativa Japonica Group]	-	-	-	-	-	GO:0003676//nucleic acid binding;GO:0005515//protein binding	-
HORVU.MOREX.r3.3HG0241340	78	159	149	0	0	0	3.22	7.24	5.33	0	0	0	5.26333	0.001	-12.3618	3.1549e-13	2.07737e-11	BPM2	KAE8797134.1 BTB/POZ and MATH domain-containing protein 1-like [Hordeum vulgare]	-	-	-	-	-	GO:0005515//protein binding	GO:0009628//response to abiotic stimulus;GO:0016567//protein ubiquitination
HORVU.MOREX.r3.6HG0600140	30	40	63	278	211	228	1.07	1.57	1.95	9.58	7.93	8.26	1.53	8.59	2.48913	3.36702e-13	2.21209e-11	REL2	KAE8790633.1 hypothetical protein D1007_35056 [Hordeum vulgare]	-	-	-	-	-	-	-
HORVU.MOREX.r3.3HG0297940	98	152	119	0	0	0	5.48	9.38	5.77	0	0	0	6.87667	0.001	-12.7475	3.38886e-13	2.22148e-11	TAF9	BAK07541.1 predicted protein [Hordeum vulgare subsp. vulgare] [Hordeum vulgare]	Genetic Information Processing	Transcription	ko03022//Basal transcription factors	K03133	GO:0005634//nucleus	GO:0046982//protein heterodimerization activity	GO:0006352//DNA-templated transcription, initiation
MSTRG.34024	122	162	91	0	0	0	6.9	10.11	4.46	0	0	0	7.15667	0.001	-12.8051	3.56743e-13	2.33333e-11	Os08g0398700	Puromycin-sensitive aminopeptidase [Hordeum vulgare]	-	-	-	-	GO:0016020//membrane;GO:0043231//intracellular membrane-bounded organelle	GO:0046872//metal ion binding;GO:0070011//peptidase activity, acting on L-amino acid peptides	GO:0019222//regulation of metabolic process
HORVU.MOREX.r3.3HG0303330	498	465	624	1237	971	1265	45.2	46.61	49.07	108.45	92.88	116.66	46.96	105.997	1.17451	3.68639e-13	2.4058e-11	At1g07660	XP_016507811.1 PREDICTED: uncharacterized protein LOC107825453 [Nicotiana tabacum]	-	-	-	-	GO:0000786//nucleosome;GO:0005634//nucleus;GO:0005694//chromosome	GO:0003677//DNA binding;GO:0046982//protein heterodimerization activity	-
HORVU.MOREX.r3.3HG0307040	757	486	733	208	211	140	28.88	20.46	24.24	7.67	8.48	5.43	24.5267	7.19333	-1.76962	3.78456e-13	2.4644e-11	NAC048	CAM57978.1 NAC transcription factor [Hordeum vulgare subsp. vulgare] [Hordeum vulgare]	-	-	-	-	-	GO:0003677//DNA binding	GO:0006355//regulation of transcription, DNA-templated
HORVU.MOREX.r3.2HG0182990	24	21	25	128	187	246	0.85	0.82	0.77	4.37	6.96	8.83	0.813333	6.72	3.04654	3.95207e-13	2.5678e-11	UGT82A1	KAE8805505.1 UDP-glycosyltransferase 82A1-like [Hordeum vulgare]	-	-	-	-	-	GO:0008194//UDP-glycosyltransferase activity	-
HORVU.MOREX.r3.1HG0023610	13	23	15	280	170	107	1.54	3.01	1.54	32.07	21.25	12.9	2.03	22.0733	3.44275	4.01116e-13	2.60045e-11	At1g07660	XP_016507811.1 PREDICTED: uncharacterized protein LOC107825453 [Nicotiana tabacum]	-	-	-	-	GO:0000786//nucleosome;GO:0005634//nucleus;GO:0005694//chromosome	GO:0003677//DNA binding;GO:0046982//protein heterodimerization activity	-
MSTRG.3165	30	22	23	156	189	180	1.17	0.52	0.58	5.1	6.78	6.15	0.756667	6.01	2.98964	4.52432e-13	2.92669e-11	--	expressed protein [Oryza sativa Japonica Group]	-	-	-	-	-	-	-
MSTRG.31701	120	133	102	0	0	0	4.32	5.29	3.18	0	0	0	4.26333	0.001	-12.0578	4.56515e-13	2.94662e-11	--	centromere-associated protein E-like [Aegilops tauschii subsp. tauschii] [Aegilops tauschii]	-	-	-	-	-	-	-
HORVU.MOREX.r3.5HG0472420	2231	2010	1795	948	808	721	129.28	128.53	90.15	53.07	49.35	42.46	115.987	48.2933	-1.26406	4.74542e-13	3.05628e-11	--	KAE8821094.1 protein TPX2 [Hordeum vulgare]	-	-	-	-	GO:0005737//cytoplasm;GO:0005819//spindle;GO:0005856//cytoskeleton;GO:0005874//microtubule;GO:0005880//nuclear microtubule;GO:0072686//mitotic spindle	GO:0008017//microtubule binding;GO:0030295//protein kinase activator activity	GO:0032147//activation of protein kinase activity;GO:0060236//regulation of mitotic spindle organization;GO:0090307//mitotic spindle assembly
HORVU.MOREX.r3.5HG0473320	103	111	136	0	0	0	4.55	5.37	5.19	0	0	0	5.03667	0.001	-12.2983	4.93604e-13	3.17211e-11	--	KAE8807182.1 hypothetical protein D1007_16597 [Hordeum vulgare]	-	-	-	-	-	-	-
HORVU.MOREX.r3.2HG0148570	27	4	17	232	115	328	1.24	0.2	0.68	10.3	5.57	15.32	0.706667	10.3967	3.87895	5.04431e-13	3.23462e-11	RIC7	BAK03930.1 predicted protein [Hordeum vulgare subsp. vulgare] [Hordeum vulgare]	-	-	-	-	-	-	-
MSTRG.29184	1076	977	1266	504	393	281	31.33	31.42	31.97	14.18	12.07	8.32	31.5733	11.5233	-1.45415	5.14387e-13	3.2913e-11	CYP704B1	cytochrome P450 704B1 [Aegilops tauschii subsp. tauschii] [Aegilops tauschii]	Metabolism;Metabolism;Metabolism	Global and overview maps;Lipid metabolism;Lipid metabolism	ko01100//Metabolic pathways;ko00071//Fatty acid degradation;ko00073//Cutin, suberine and wax biosynthesis	K20495;K20495;K20495	-	GO:0016712//oxidoreductase activity, acting on paired donors, with incorporation or reduction of molecular oxygen, reduced flavin or flavoprotein as one donor, and incorporation of one atom of oxygen;GO:0016713//oxidoreductase activity, acting on paired donors, with incorporation or reduction of molecular oxygen, reduced iron-sulfur protein as one donor, and incorporation of one atom of oxygen;GO…	GO:0010208//pollen wall assembly;GO:0019438//aromatic compound biosynthetic process
MSTRG.41671	394	469	450	136	52	66	33.76	44.38	33.46	11.29	4.66	5.72	37.2	7.22333	-2.36457	5.37879e-13	3.43414e-11	--	DExH-box ATP-dependent RNA helicase DExH9 [Hordeum vulgare]	-	-	-	-	GO:0043231//intracellular membrane-bounded organelle	-	-
HORVU.MOREX.r3.3HG0237440	0	0	0	93	89	152	0	0	0	4.12	4.28	7.06	0.001	5.15333	12.3313	5.7747e-13	3.67894e-11	--	KAE8821759.1 hypothetical protein D1007_00167 [Hordeum vulgare]	-	-	-	-	-	-	-
MSTRG.40112	112	113	117	0	0	0	6.41	8.75	6.26	0	0	0	7.14	0.001	-12.8017	6.05283e-13	3.84779e-11	--	hypothetical protein D1007_56959 [Hordeum vulgare]	-	-	-	-	-	-	-
HORVU.MOREX.r3.3HG0323640	0	0	0	137	89	96	0	0	0	25.18	17.85	18.56	0.001	20.53	14.3254	6.73395e-13	4.27156e-11	--	KAE8811734.1 Lysine-specific demethylase 5A [Hordeum vulgare]	-	-	-	-	-	-	-
MSTRG.42296	0	0	0	94	95	131	0	0	0	4.23	4.67	6.21	0.001	5.03667	12.2983	7.06068e-13	4.46918e-11	--	hypothetical protein D1007_62327 [Hordeum vulgare]	-	-	-	-	-	-	-
MSTRG.53224	0	0	0	115	129	79	0	0	0	1.8	2.51	1.57	0.001	1.96	10.9366	7.13044e-13	4.49866e-11	AO2	indole-3-acetaldehyde oxidase-like isoform X2 [Aegilops tauschii subsp. tauschii] [Aegilops tauschii]	Metabolism;Metabolism	Global and overview maps;Amino acid metabolism	ko01100//Metabolic pathways;ko00380//Tryptophan metabolism	K11817;K11817	GO:0044424//intracellular part	GO:0018488//aryl-aldehyde oxidase activity;GO:0046914//transition metal ion binding;GO:0050660//flavin adenine dinucleotide binding;GO:0051536//iron-sulfur cluster binding	GO:0009687//abscisic acid metabolic process;GO:0009850//auxin metabolic process
MSTRG.3297	0	0	0	77	107	146	0	0	0	2.93	4.45	5.85	0.001	4.41	12.1066	7.13781e-13	4.49866e-11	GLR2.8	Glutamate receptor 2.9 [Hordeum vulgare]	-	-	-	-	GO:0016020//membrane	-	GO:0006810//transport
HORVU.MOREX.r3.7HG0748080	5956	4953	5539	2537	2850	2059	236.51	217.05	190.65	97.33	119.28	83.1	214.737	99.9033	-1.10396	7.57692e-13	4.7652e-11	HIPP37	KAE8814345.1 hypothetical protein D1007_08411 [Hordeum vulgare]	-	-	-	-	-	GO:0046872//metal ion binding	-
MSTRG.39175	5	0	0	108	126	93	0.4	0	0	8.29	10.54	7.51	0.133333	8.78	6.04111	7.96826e-13	5.00064e-11	--	hAT transposon superfamily protein [Zea mays]	-	-	-	-	-	-	-
MSTRG.29193	0	0	0	88	108	119	0	0	0	2.08	2.79	2.96	0.001	2.61	11.3498	7.99871e-13	5.00907e-11	RPS29	protein FAR1-RELATED SEQUENCE 5-like [Aegilops tauschii subsp. tauschii] [Aegilops tauschii]	-	-	-	-	-	GO:0005198//structural molecule activity;GO:0043169//cation binding	GO:0010467//gene expression
MSTRG.21928	0	0	0	91	94	132	0	0	0	4.32	4.87	6.59	0.001	5.26	12.3608	8.26674e-13	5.16592e-11	--	uncharacterized protein LOC109741932 [Aegilops tauschii subsp. tauschii] [Aegilops tauschii]	-	-	-	-	-	-	-
HORVU.MOREX.r3.3HG0325150	1185	1066	1940	3299	3992	2695	65.44	64.96	92.85	176.01	232.34	151.26	74.4167	186.537	1.32576	9.17311e-13	5.72017e-11	ASR1	BAJ89693.1 predicted protein [Hordeum vulgare subsp. vulgare] [Hordeum vulgare]	-	-	-	-	-	-	-
HORVU.MOREX.r3.2HG0133420	1594	1458	2511	9108	8457	16284	65.87	66.48	89.93	363.62	368.33	683.91	74.0933	471.953	2.67123	9.78578e-13	6.08932e-11	FOR1	Polygalacturonase-inhibiting protein, Inhibitor of fungal polygalacturonase, Regulation of floral organ numbe [Source: Projected from Oryza sativa (Os07g0568700)]	-	-	-	-	-	GO:0004857//enzyme inhibitor activity;GO:0005515//protein binding	GO:0048833//specification of floral organ number
MSTRG.5568	51	6	40	313	222	509	1.31	0.17	0.89	7.75	5.99	13.25	0.79	8.99667	3.50947	1.03201e-12	6.40824e-11	MAIL3	protein MAIN-LIKE 1-like [Aegilops tauschii subsp. tauschii] [Aegilops tauschii]	Metabolism;Metabolism	Global and overview maps;Amino acid metabolism	ko01100//Metabolic pathways;ko00380//Tryptophan metabolism	K11816;K11816	-	-	-
HORVU.MOREX.r3.3HG0313520	524	556	573	1127	1294	1251	25.06	29.34	23.75	52.08	65.23	60.81	26.05	59.3733	1.18853	1.0449e-12	6.47465e-11	HIPP36	BAJ92056.1 predicted protein [Hordeum vulgare subsp. vulgare] [Hordeum vulgare]	-	-	-	-	-	GO:0046872//metal ion binding	-
HORVU.MOREX.r3.1HG0046320	472	449	502	1270	869	1058	25.99	27.29	23.96	67.57	50.44	59.22	25.7467	59.0767	1.1982	1.07458e-12	6.64456e-11	--	ABV22584.1 PR17d precursor [Hordeum vulgare subsp. vulgare] [Hordeum vulgare]	-	-	-	-	-	-	-
HORVU.MOREX.r3.4HG0337270	0	0	0	118	71	126	0	0	0	7.84	5.15	8.81	0.001	7.26667	12.8271	1.10503e-12	6.81851e-11	--	VAI34153.1 unnamed protein product [Triticum turgidum subsp. durum] [Triticum turgidum]	-	-	-	-	-	-	-
MSTRG.29594	134	109	88	0	0	0	5.75	5.19	3.3	0	0	0	4.74667	0.001	-12.2127	1.21772e-12	7.49813e-11	--	predicted protein [Hordeum vulgare subsp. vulgare] [Hordeum vulgare]	-	-	-	-	-	-	-
MSTRG.25137	125	85	117	0	0	0	12.95	9.7	10.52	0	0	0	11.0567	0.001	-13.4326	1.26246e-12	7.7428e-11	PNC2	peroxisomal adenine nucleotide carrier 1-like [Hordeum vulgare]	-	-	-	-	GO:0005777//peroxisome;GO:0019866//organelle inner membrane;GO:0031224//intrinsic component of membrane	GO:0000295//adenine nucleotide transmembrane transporter activity	GO:0001101//response to acid chemical;GO:0006511//ubiquitin-dependent protein catabolic process;GO:0006605//protein targeting;GO:0006862//nucleotide transport;GO:0006972//hyperosmotic response;GO:0006996//organelle organization;GO:0009062//fatty acid catabolic process;GO:0009404//toxin metabolic process;GO:0009408//response to heat;GO:0009694//jasmonic acid metabolic process;GO:0009755//hormone-m…
MSTRG.2241	69	144	131	0	0	0	3.24	7.47	5.33	0	0	0	5.34667	0.001	-12.3844	1.26271e-12	7.7428e-11	Os06g0247900	Endoglucanase 7 [Hordeum vulgare]	-	-	-	-	GO:0043231//intracellular membrane-bounded organelle	GO:0004553//hydrolase activity, hydrolyzing O-glycosyl compounds	GO:0030243//cellulose metabolic process;GO:0045229//external encapsulating structure organization
MSTRG.26427	137	76	121	0	0	0	3.59	2.2	2.75	0	0	0	2.84667	0.001	-11.4751	1.27687e-12	7.81332e-11	--	Phytepsin [Hordeum vulgare]	-	-	-	-	-	-	-
MSTRG.43733	151	70	121	0	0	0	9.95	5.07	6.91	0	0	0	7.31	0.001	-12.8357	1.29325e-12	7.89712e-11	--	Secologanin synthase [Hordeum vulgare]	-	-	-	-	-	-	-
HORVU.MOREX.r3.2HG0215640	0	0	0	71	135	106	0	0	0	1.78	3.68	2.79	0.001	2.75	11.4252	1.40358e-12	8.55311e-11	CRK6	BAJ96702.1 predicted protein [Hordeum vulgare subsp. vulgare] [Hordeum vulgare]	-	-	-	-	-	GO:0004672//protein kinase activity;GO:0005524//ATP binding	GO:0006468//protein phosphorylation
HORVU.MOREX.r3.6HG0570660	562	529	826	1504	1518	2863	33.75	35.06	42.99	87.26	96.08	174.75	37.2667	119.363	1.6794	1.44493e-12	8.78691e-11	FLZ12	BAJ84784.1 predicted protein [Hordeum vulgare subsp. vulgare] [Hordeum vulgare]	-	-	-	-	-	-	-
MSTRG.12421	83	142	105	0	0	0	7.68	14.55	8.44	0	0	0	10.2233	0.001	-13.3196	1.47157e-12	8.91575e-11	--	putative transposase [Hordeum vulgare]	-	-	-	-	-	-	-
MSTRG.2710	93	138	96	0	0	0	8.13	13.16	7.26	0	0	0	9.51667	0.001	-13.2162	1.47218e-12	8.91575e-11	--	Fanconi anemia group J protein homolog [Brachypodium distachyon]	Genetic Information Processing	Replication and repair	ko03440//Homologous recombination	K15362	-	-	-
HORVU.MOREX.r3.5HG0529960	166	169	191	5	17	0	14.61	16.41	14.57	0.43	1.58	0	15.1967	0.67	-4.50345	1.53821e-12	9.29651e-11	ndhS	BAK07326.1 predicted protein [Hordeum vulgare subsp. vulgare] [Hordeum vulgare]	-	-	-	-	-	-	GO:0009767//photosynthetic electron transport chain
HORVU.MOREX.r3.3HG0321570	79	36	64	228	376	373	2.49	1.28	1.78	7.12	12.78	12.24	1.85	10.7133	2.53381	1.57579e-12	9.50417e-11	LAF3	Protein LONG AFTER FAR-RED 3 [Source:Projected from Arabidopsis thaliana (AT3G55850) UniProtKB/Swiss-Prot;Acc:A0A1I9LN01]	-	-	-	-	GO:0048471//perinuclear region of cytoplasm	GO:0016810//hydrolase activity, acting on carbon-nitrogen (but not peptide) bonds	GO:0009704//de-etiolation;GO:0009845//seed germination;GO:0010218//response to far red light
HORVU.MOREX.r3.5HG0527640	690	572	682	236	236	239	29.02	26.55	24.86	9.59	10.46	10.22	26.81	10.09	-1.40985	1.59005e-12	9.57055e-11	nusG	AT3g09210/F3L24_8 [Source:Projected from Arabidopsis thaliana (AT3G09210) UniProtKB/TrEMBL;Acc:Q94AA3]	-	-	-	-	-	-	GO:0006355//regulation of transcription, DNA-templated
HORVU.MOREX.r3.7HG0732170	1097	1220	1211	571	440	488	98.82	121.27	94.55	49.69	41.78	44.68	104.88	45.3833	-1.20851	1.62054e-12	9.73413e-11	PBP1	KAE8770112.1 Calcium-binding protein KIC [Hordeum vulgare]	-	-	-	-	-	GO:0005509//calcium ion binding	-
MSTRG.14470	0	0	0	88	119	90	0	0	0	2.86	4.22	3.08	0.001	3.38667	11.7257	1.67602e-12	1.00469e-10	RIOK1	Serine/threonine-protein kinase RIO1 [Triticum urartu]	Genetic Information Processing	Translation	ko03008//Ribosome biogenesis in eukaryotes	K07178	GO:0043231//intracellular membrane-bounded organelle	GO:0004672//protein kinase activity;GO:0032550//purine ribonucleoside binding	GO:0006464//cellular protein modification process;GO:0006796//phosphate-containing compound metabolic process
MSTRG.4125	0	0	6	125	105	87	0	0	0.17	3.88	3.52	2.91	0.0566667	3.43667	5.92237	1.72132e-12	1.02975e-10	STRAP	Serine-threonine kinase receptor-associated protein [Triticum urartu]	Genetic Information Processing	Translation	ko03013//RNA transport	K13137	GO:0031461//cullin-RING ubiquitin ligase complex;GO:0044444//cytoplasmic part	-	GO:0006796//phosphate-containing compound metabolic process
MSTRG.2274	110	113	92	0	0	0	2.53	2.87	1.83	0	0	0	2.41	0.001	-11.2348	1.83618e-12	1.09624e-10	--	40S ribosomal protein S5-1 [Hordeum vulgare]	-	-	-	-	-	-	-
HORVU.MOREX.r3.2HG0185840	16	68	95	691	323	398	1.73	8.07	8.87	71.95	36.66	43.59	6.22333	50.7333	3.02717	1.92009e-12	1.14401e-10	At1g07660	XP_016507811.1 PREDICTED: uncharacterized protein LOC107825453 [Nicotiana tabacum]	-	-	-	-	GO:0000786//nucleosome;GO:0005634//nucleus;GO:0005694//chromosome	GO:0003677//DNA binding;GO:0046982//protein heterodimerization activity	-
MSTRG.12119	107	152	73	0	0	0	4.69	7.36	2.78	0	0	0	4.94333	0.001	-12.2713	1.92632e-12	1.1454e-10	UGD1	CCR4-NOT complex, subunit 3/ 5 [Artemisia annua]	Genetic Information Processing	Folding, sorting and degradation	ko03018//RNA degradation	K12580	-	-	GO:0010468//regulation of gene expression
HORVU.MOREX.r3.3HG0316290	120	111	156	417	449	349	7.85	8.01	8.84	26.34	30.42	23.04	8.23333	26.6	1.69188	1.93208e-12	1.14651e-10	--	BAJ87841.1 predicted protein [Hordeum vulgare subsp. vulgare] [Hordeum vulgare]	-	-	-	-	-	-	-
HORVU.MOREX.r3.2HG0215900	288	325	245	53	41	66	9.02	11.24	6.65	1.6	1.35	2.1	8.97	1.68333	-2.41379	1.97234e-12	1.16804e-10	--	VAH39407.1 unnamed protein product [Triticum turgidum subsp. durum] [Triticum turgidum]	-	-	-	-	-	-	-
MSTRG.44145	359	378	478	106	98	130	5.89	6.84	6.75	1.71	1.72	2.2	6.49333	1.87667	-1.79079	2.0029e-12	1.18376e-10	--	predicted protein, partial [Hordeum vulgare subsp. vulgare] [Hordeum vulgare]	-	-	-	-	-	-	-
MSTRG.50960	0	0	0	84	100	106	0	0	0	6.85	8.89	9.09	0.001	8.27667	13.0148	2.05398e-12	1.21152e-10	--	-	-	-	-	-	-	-	-
HORVU.MOREX.r3.2HG0180280	0	0	0	85	80	133	0	0	0	5.52	5.67	9.09	0.001	6.76	12.7228	2.10764e-12	1.24068e-10	--	EMS57476.1 hypothetical protein TRIUR3_27653 [Triticum urartu]	-	-	-	-	-	-	-
HORVU.MOREX.r3.7HG0714720	165	280	186	23	16	34	6.33	11.85	6.18	0.85	0.65	1.33	8.12	0.943333	-3.10564	2.11639e-12	1.24335e-10	AT10	BAK06116.1 predicted protein [Hordeum vulgare subsp. vulgare] [Hordeum vulgare]	-	-	-	-	-	GO:0016747//transferase activity, transferring acyl groups other than amino-acyl groups	-
HORVU.MOREX.r3.2HG0185380	406	247	455	1170	821	1813	13.7	9.2	13.31	38.14	29.2	62.18	12.07	43.1733	1.83871	2.29609e-12	1.34623e-10	GDH2	Glutamate dehydrogenase [Source:Projected from Arabidopsis thaliana (AT5G07440) UniProtKB/TrEMBL;Acc:A0A178UEW8]	Metabolism;Metabolism;Metabolism;Metabolism;Metabolism	Global and overview maps;Global and overview maps;Amino acid metabolism;Energy metabolism;Amino acid metabolism	ko01100//Metabolic pathways;ko01200//Carbon metabolism;ko00250//Alanine, aspartate and glutamate metabolism;ko00910//Nitrogen metabolism;ko00220//Arginine biosynthesis	K00261;K00261;K00261;K00261;K00261	GO:0005739//mitochondrion	GO:0000166//nucleotide binding;GO:0004352//glutamate dehydrogenase (NAD+) activity;GO:0004353//glutamate dehydrogenase [NAD(P)+] activity;GO:0016491//oxidoreductase activity;GO:0016639//oxidoreductase activity, acting on the CH-NH2 group of donors, NAD or NADP as acceptor	GO:0006520//cellular amino acid metabolic process;GO:0006995//cellular response to nitrogen starvation;GO:0009409//response to cold;GO:0009651//response to salt stress;GO:0010446//response to alkaline pH;GO:1901698//response to nitrogen compound
HORVU.MOREX.r3.6HG0612980	56	39	83	290	231	991	3.85	2.96	4.94	19.25	16.73	69.2	3.91667	35.06	3.16213	2.57059e-12	1.50418e-10	PXG4	VAI60557.1 unnamed protein product [Triticum turgidum subsp. durum] [Triticum turgidum]	Metabolism	Lipid metabolism	ko00073//Cutin, suberine and wax biosynthesis	K17991	-	GO:0004497//monooxygenase activity;GO:0005509//calcium ion binding	-
MSTRG.12823	0	0	0	117	82	87	0	0	0	5.98	4.57	4.68	0.001	5.07667	12.3097	2.59131e-12	1.5103e-10	--	E2F-associated phosphoprotein [Hordeum vulgare]	-	-	-	-	-	-	-
HORVU.MOREX.r3.4HG0384700	792	699	717	275	93	144	32.86	32	25.78	11.02	4.07	6.07	30.2133	7.05333	-2.09881	2.76825e-12	1.61023e-10	Os03g0292100	KAE8788359.1 putative protein phosphatase 2C 32 [Hordeum vulgare]	-	-	-	-	-	GO:0004721//phosphoprotein phosphatase activity;GO:0004722//protein serine/threonine phosphatase activity;GO:0004724//magnesium-dependent protein serine/threonine phosphatase activity;GO:0016787//hydrolase activity;GO:0016791//phosphatase activity;GO:0043169//cation binding;GO:0046872//metal ion binding	GO:0006470//protein dephosphorylation
MSTRG.965	102	86	99	381	287	314	6.04	5.62	5.08	21.78	17.9	18.89	5.58	19.5233	1.80686	3.06713e-12	1.7781e-10	Dnajb4	dnaJsubfamily B member 13-like [Hordeum vulgare]	-	-	-	-	-	-	GO:0006950//response to stress;GO:0009628//response to abiotic stimulus;GO:0009987//cellular process
MSTRG.27793	101	96	102	0	0	0	2.84	2.98	2.48	0	0	0	2.76667	0.001	-11.4339	3.06898e-12	1.7781e-10	OST1A	oral-facial-digital syndrome 1 protein homolog [Aegilops tauschii subsp. tauschii] [Aegilops tauschii]	-	-	-	-	-	-	-
MSTRG.31234	0	0	0	96	103	81	0	0	0	3.28	3.84	2.91	0.001	3.34333	11.7071	3.07496e-12	1.7781e-10	CYP71Z18	ent-isokaurene C2-hydroxylase-like [Aegilops tauschii subsp. tauschii] [Aegilops tauschii]	-	-	-	-	-	GO:0016491//oxidoreductase activity;GO:0046906//tetrapyrrole binding	-
HORVU.MOREX.r3.3HG0313560	30	24	45	219	201	153	2.4	2.11	3.11	16.89	16.91	12.41	2.54	15.4033	2.60034	3.2132e-12	1.8544e-10	RAA1	XP_020194654.1 flowering-promoting factor 1-like protein 2 [Aegilops tauschii subsp. tauschii] [Aegilops tauschii]	-	-	-	-	-	-	GO:0009909//regulation of flower development
HORVU.MOREX.r3.5HG0431410	1139	704	1252	2363	2426	2004	32.28	22.01	30.76	62.95	71.39	57.41	28.35	63.9167	1.17284	3.2486e-12	1.87115e-10	RLCK185	BAK03879.1 predicted protein [Hordeum vulgare subsp. vulgare] [Hordeum vulgare]	Organismal Systems	Environmental adaptation	ko04626//Plant-pathogen interaction	K13430	-	GO:0004672//protein kinase activity;GO:0005524//ATP binding	GO:0006468//protein phosphorylation
HORVU.MOREX.r3.4HG0397460	772	765	1016	284	349	320	20.38	22.29	23.25	7.25	9.71	8.59	21.9733	8.51667	-1.36739	3.29027e-12	1.89146e-10	At5g61250	KAE8799294.1 heparanase-like protein 1 [Hordeum vulgare]	Metabolism;Metabolism	Global and overview maps;Glycan biosynthesis and metabolism	ko01100//Metabolic pathways;ko00531//Glycosaminoglycan degradation	K07964;K07964	GO:0016020//membrane	GO:0016798//hydrolase activity, acting on glycosyl bonds	-
HORVU.MOREX.r3.5HG0439960	158	53	172	5	0	0	18.15	6.71	17.15	0.56	0	0	14.0033	0.186667	-6.22916	3.35411e-12	1.9244e-10	DIR23	KAE8805176.1 dirigent protein 21-like [Hordeum vulgare]	-	-	-	-	-	-	-
MSTRG.30668	76	98	131	0	0	0	3.28	4.6	5.35	0	0	0	4.41	0.001	-12.1066	3.41141e-12	1.95264e-10	--	-	-	-	-	-	-	-	-
HORVU.MOREX.r3.2HG0168120	7027	5822	10188	3102	3784	2539	365.87	334.51	459.77	156.04	207.66	134.36	386.717	166.02	-1.21992	3.41661e-12	1.95264e-10	--	KAE8766405.1 Abscisic stress-ripening protein 2 [Hordeum vulgare]	-	-	-	-	-	-	-
HORVU.MOREX.r3.1HG0027400	317	97	302	5003	2710	10067	8.83	2.98	7.29	134.62	79.55	284.95	6.36667	166.373	4.70774	3.62675e-12	2.06872e-10	BOR4	KAE8786385.1 Boron transporter-like protein 2 [Hordeum vulgare]	-	-	-	-	GO:0016020//membrane;GO:0016021//integral component of membrane	GO:0005452//inorganic anion exchanger activity	GO:0006820//anion transport
HORVU.MOREX.r3.7HG0634790	497	357	603	170	133	107	16.63	13.18	17.49	5.5	4.69	3.64	15.7667	4.61	-1.77404	3.71261e-12	2.11056e-10	HGO	Homogentisate 1,2-dioxygenase [Source:Projected from Arabidopsis thaliana (AT5G54080) UniProtKB/Swiss-Prot;Acc:Q9ZRA2]	Metabolism;Metabolism	Global and overview maps;Amino acid metabolism	ko01100//Metabolic pathways;ko00350//Tyrosine metabolism	K00451;K00451	-	GO:0004411//homogentisate 1,2-dioxygenase activity	GO:0006559//L-phenylalanine catabolic process;GO:0006570//tyrosine metabolic process;GO:0006572//tyrosine catabolic process;GO:1902000//homogentisate catabolic process
HORVU.MOREX.r3.3HG0245400	1878	1531	2574	3899	4210	3478	74.97	67.44	89.06	150.37	177.13	141.11	77.1567	156.203	1.01756	3.79338e-12	2.15126e-10	At5g45910	KAE8812867.1 GDSL esterase/lipase [Hordeum vulgare]	-	-	-	-	-	GO:0016788//hydrolase activity, acting on ester bonds	-
MSTRG.40167	129	67	111	0	0	0	5.25	3.01	3.92	0	0	0	4.06	0.001	-11.9873	3.83774e-12	2.17223e-10	--	small acidic-like protein [Parasponia andersonii]	-	-	-	-	-	-	GO:0000377//RNA splicing, via transesterification reactions with bulged adenosine as nucleophile;GO:0006325//chromatin organization;GO:0009451//RNA modification
MSTRG.32693	43	28	48	272	153	232	0.97	0.7	0.94	5.8	3.8	5.49	0.87	5.03	2.53147	3.97236e-12	2.24412e-10	At5g52970	Thylakoid lumenal 15.0 kDa protein 2, chloroplastic [Hordeum vulgare]	-	-	-	-	GO:0016020//membrane;GO:0031978//plastid thylakoid lumen	-	GO:0003006//developmental process involved in reproduction;GO:0006090//pyruvate metabolic process;GO:0006779//porphyrin-containing compound biosynthetic process;GO:0009668//plastid membrane organization;GO:0016072//rRNA metabolic process;GO:0051234//establishment of localization
MSTRG.4782	0	3	0	128	85	111	0	0.12	0	4.19	3.06	3.82	0.04	3.69	6.52748	4.08474e-12	2.30318e-10	--	predicted protein [Hordeum vulgare subsp. vulgare] [Hordeum vulgare]	-	-	-	-	-	-	-
HORVU.MOREX.r3.1HG0066680	100	41	135	352	446	546	10.3	4.66	12.05	35.03	48.41	57.15	9.00333	46.8633	2.37993	4.15348e-12	2.33747e-10	--	KAE8820042.1 putative protease inhibitor [Hordeum vulgare]	-	-	-	-	GO:0005576//extracellular region	GO:0004867//serine-type endopeptidase inhibitor activity;GO:0030414//peptidase inhibitor activity	GO:0010466//negative regulation of peptidase activity;GO:0010951//negative regulation of endopeptidase activity
MSTRG.51894	394	443	622	1042	1098	1323	10.74	13.32	14.69	27.44	31.54	36.65	12.9167	31.8767	1.30327	4.48257e-12	2.51785e-10	CYP71E1	4-hydroxyphenylacetaldehyde oxime monooxygenase [Hordeum vulgare]	Metabolism;Metabolism;Metabolism	Global and overview maps;Global and overview maps;Metabolism of other amino acids	ko01100//Metabolic pathways;ko01110//Biosynthesis of secondary metabolites;ko00460//Cyanoamino acid metabolism	K13029;K13029;K13029	-	-	-
HORVU.MOREX.r3.7HG0728460	481	564	588	1363	1040	1722	17.59	22.67	17.64	44.58	39.48	58.17	19.3	47.41	1.29659	4.67472e-12	2.61693e-10	EDR2	BAJ98240.1 predicted protein [Hordeum vulgare subsp. vulgare] [Hordeum vulgare]	-	-	-	-	-	-	-
MSTRG.21348	77	121	98	0	0	0	5.03	8.63	5.38	0	0	0	6.34667	0.001	-12.6318	4.67674e-12	2.61693e-10	RPL7D	ADP/ATP translocase 2 [Hordeum vulgare]	Genetic Information Processing	Translation	ko03010//Ribosome	K02937	GO:0005911//cell-cell junction;GO:0009536//plastid;GO:0015934//large ribosomal subunit;GO:0030312//external encapsulating structure;GO:0031090//organelle membrane	-	GO:0009451//RNA modification;GO:0010467//gene expression
HORVU.MOREX.r3.3HG0307490	10	21	6	162	98	279	0.41	0.94	0.21	6.37	4.21	11.55	0.52	7.37667	3.82639	4.81199e-12	2.6875e-10	OsI_04666	Stearoyl-[acyl-carrier-protein] 9-desaturase 6, chloroplastic [Source:Projected from Arabidopsis thaliana (AT1G43800) UniProtKB/Swiss-Prot;Acc:Q84VY3]	Metabolism;Metabolism;Metabolism;Metabolism	Global and overview maps;Global and overview maps;Lipid metabolism;Lipid metabolism	ko01100//Metabolic pathways;ko01212//Fatty acid metabolism;ko00061//Fatty acid biosynthesis;ko01040//Biosynthesis of unsaturated fatty acids	K03921;K03921;K03921;K03921	GO:0009507//chloroplast;GO:0009536//plastid;GO:0009570//chloroplast stroma	GO:0016491//oxidoreductase activity;GO:0045300//acyl-[acyl-carrier-protein] desaturase activity;GO:0046872//metal ion binding	GO:0006629//lipid metabolic process;GO:0006631//fatty acid metabolic process;GO:0006633//fatty acid biosynthetic process
HORVU.MOREX.r3.5HG0523560	21	28	33	221	157	143	1.56	2.3	2.13	15.86	12.29	10.8	1.99667	12.9833	2.701	4.85688e-12	2.70265e-10	H2A-9	VAI41867.1 unnamed protein product [Triticum turgidum subsp. durum] [Triticum turgidum]	-	-	-	-	GO:0000786//nucleosome;GO:0005634//nucleus;GO:0005694//chromosome	GO:0003677//DNA binding;GO:0046982//protein heterodimerization activity	GO:0006342//chromatin silencing
MSTRG.29144	585	526	510	1219	1153	1126	51.63	51.23	39.01	103.94	107.26	101	47.29	104.067	1.1379	4.85748e-12	2.70265e-10	RPS27	40S ribosomal protein S27 [Brachypodium distachyon]	Genetic Information Processing	Translation	ko03010//Ribosome	K02978	GO:0005911//cell-cell junction;GO:0015935//small ribosomal subunit;GO:0016020//membrane;GO:0030312//external encapsulating structure	GO:0005198//structural molecule activity;GO:0043169//cation binding	GO:0009451//RNA modification;GO:0010467//gene expression;GO:0022613//ribonucleoprotein complex biogenesis;GO:0071555//cell wall organization
HORVU.MOREX.r3.5HG0537290	510	634	669	1440	1134	1280	13.87	19.02	15.77	37.83	32.5	35.38	16.22	35.2367	1.1193	4.92944e-12	2.73751e-10	CPN60A1	KAE8779141.1 ruBisCO large subunit-binding protein subunit alpha [Hordeum vulgare]	-	-	-	-	GO:0005737//cytoplasm	GO:0000166//nucleotide binding;GO:0005524//ATP binding;GO:0016887//ATPase activity	GO:0006457//protein folding;GO:0042026//protein refolding
HORVU.MOREX.r3.3HG0327080	102	67	130	0	0	0	1.75	1.27	1.93	0	0	0	1.65	0.001	-10.6883	4.98792e-12	2.76478e-10	PIK-2	KAE8796254.1 putative disease resistance protein RGA4 [Hordeum vulgare]	-	-	-	-	-	GO:0043531//ADP binding	GO:0006952//defense response
HORVU.MOREX.r3.3HG0314810	1287	1337	1541	606	669	612	63.39	72.67	65.79	28.84	34.73	30.64	67.2833	31.4033	-1.09933	5.01064e-12	2.77215e-10	TOM2AH1	CDM86191.1 unnamed protein product [Triticum aestivum]	-	-	-	-	-	-	-
HORVU.MOREX.r3.5HG0501380	122	72	162	563	314	907	2.6	1.69	3	11.6	7.06	19.67	2.43	12.7767	2.39448	5.07845e-12	2.80439e-10	PLDDELTA	KAE8790362.1 phospholipase D delta [Hordeum vulgare]	Metabolism;Metabolism;Cellular Processes;Metabolism;Metabolism	Global and overview maps;Global and overview maps;Transport and catabolism;Lipid metabolism;Lipid metabolism	ko01100//Metabolic pathways;ko01110//Biosynthesis of secondary metabolites;ko04144//Endocytosis;ko00564//Glycerophospholipid metabolism;ko00565//Ether lipid metabolism	K01115;K01115;K01115;K01115;K01115	GO:0016020//membrane	GO:0003824//catalytic activity;GO:0004630//phospholipase D activity;GO:0005509//calcium ion binding	GO:0046470//phosphatidylcholine metabolic process
MSTRG.3324	0	0	0	92	98	78	0	0	0	2.79	3.24	2.49	0.001	2.84	11.4717	5.17519e-12	2.85246e-10	--	-	-	-	-	-	-	-	-
HORVU.MOREX.r3.2HG0098730	3	0	2	66	74	175	0.15	0	0.08	3.1	3.79	8.63	0.0766667	5.17333	6.07635	5.38501e-12	2.96256e-10	--	KAE8767492.1 hypothetical protein D1007_61114 [Hordeum vulgare]	-	-	-	-	-	-	-
HORVU.MOREX.r3.4HG0335590	193	145	249	26	15	35	10.57	8.76	11.82	1.38	0.87	1.95	10.3833	1.4	-2.89077	5.49665e-12	3.01834e-10	LOGL4	BAJ91579.1 predicted protein [Hordeum vulgare subsp. vulgare] [Hordeum vulgare]	-	-	-	-	-	GO:0016787//hydrolase activity;GO:0102682//N6-(Delta2-isopentenyl)-adenosine 5'-monophosphate phosphoribohydrolase activity	GO:0009691//cytokinin biosynthetic process
HORVU.MOREX.r3.6HG0613460	514	340	396	119	89	119	15.65	11.42	10.45	3.5	2.86	3.68	12.5067	3.34667	-1.9019	5.85759e-12	3.21055e-10	At1g14780	KAE8787215.1 MACPF domain-containing protein [Hordeum vulgare]	-	-	-	-	-	-	GO:0006952//defense response;GO:0012501//programmed cell death;GO:2000031//regulation of salicylic acid mediated signaling pathway
MSTRG.46662	115	84	88	0	0	0	2.95	2.2	2.21	0	0	0	2.45333	0.001	-11.2605	5.92069e-12	3.2391e-10	--	-	-	-	-	-	-	-	-
MSTRG.41344	24	49	21	278	200	204	0.61	1.6	0.25	14.25	11.08	10.67	0.82	12	3.87127	5.93597e-12	3.24143e-10	--	Peroxidase 5 [Triticum urartu]	-	-	-	-	-	-	-
HORVU.MOREX.r3.4HG0390910	67	24	64	238	265	477	1.31	0.52	1.09	4.5	5.47	9.5	0.973333	6.49	2.73721	6.40425e-12	3.49067e-10	REN1	Rho GTPase-activating protein REN1 [Source:Projected from Arabidopsis thaliana (AT4G24580) UniProtKB/Swiss-Prot;Acc:F4JQZ3]	-	-	-	-	GO:0005938//cell cortex;GO:0016324//apical plasma membrane;GO:0045177//apical part of cell;GO:0070382//exocytic vesicle;GO:0090406//pollen tube	GO:0005096//GTPase activator activity;GO:0031267//small GTPase binding	GO:0007165//signal transduction;GO:0009846//pollen germination;GO:0009860//pollen tube growth;GO:0009865//pollen tube adhesion;GO:0035024//negative regulation of Rho protein signal transduction;GO:0043547//positive regulation of GTPase activity;GO:0048868//pollen tube development;GO:0090630//activation of GTPase activity
HORVU.MOREX.r3.2HG0171990	398	382	657	1342	995	2053	11.01	11.66	15.75	35.86	29.01	57.72	12.8067	40.8633	1.67391	6.43979e-12	3.50355e-10	Os04g0449400	BAK00932.1 predicted protein, partial [Hordeum vulgare subsp. vulgare] [Hordeum vulgare]	-	-	-	-	-	GO:0016791//phosphatase activity	-
MSTRG.14112	0	0	0	54	75	174	0	0	0	3.36	5.1	11.41	0.001	6.62333	12.6933	6.60265e-12	3.58553e-10	--	Cytokinin-O-glucosyltransferase 3 [Hordeum vulgare]	-	-	-	-	-	GO:0016757//transferase activity, transferring glycosyl groups	-
MSTRG.53700	118	73	96	0	0	0	9.45	7.55	6.94	0	0	0	7.98	0.001	-12.9622	6.64529e-12	3.60204e-10	--	-	-	-	-	-	-	-	-
MSTRG.2035	109	73	103	0	0	0	2.26	1.67	1.85	0	0	0	1.92667	0.001	-10.9119	6.67216e-12	3.60996e-10	--	-	-	-	-	-	-	-	-
HORVU.MOREX.r3.7HG0646880	444	490	687	1133	1169	1184	20.01	24.37	26.84	49.34	55.54	54.24	23.74	53.04	1.15976	6.90356e-12	3.7283e-10	HIR4	AAN17454.1 hypersensitive-induced reaction protein 4 [Hordeum vulgare subsp. vulgare] [Hordeum vulgare]	-	-	-	-	GO:0005774//vacuolar membrane;GO:0005794//Golgi apparatus;GO:0005886//plasma membrane;GO:0009506//plasmodesma	-	-
MSTRG.39842	727	737	870	282	273	339	20.33	22.74	21.09	7.62	8.05	9.64	21.3867	8.43667	-1.34197	6.9913e-12	3.76877e-10	--	histone-lysine N-methyltransferase 2D-like [Aegilops tauschii subsp. tauschii] [Aegilops tauschii]	-	-	-	-	-	-	-
HORVU.MOREX.r3.7HG0648570	773	295	748	7356	5304	14923	29.84	12.57	25.03	274.37	215.82	585.54	22.48	358.577	3.99557	7.19273e-12	3.87027e-10	At5g15110	BAK05605.1 predicted protein [Hordeum vulgare subsp. vulgare] [Hordeum vulgare]	Metabolism;Metabolism	Global and overview maps;Carbohydrate metabolism	ko01100//Metabolic pathways;ko00040//Pentose and glucuronate interconversions	K01728;K01728	-	GO:0030570//pectate lyase activity	-
HORVU.MOREX.r3.2HG0163740	54	18	35	359	122	546	2	0.74	1.12	12.85	4.77	20.57	1.28667	12.73	3.30652	7.25069e-12	3.89433e-10	GDPD2	BAJ97090.1 predicted protein [Hordeum vulgare subsp. vulgare] [Hordeum vulgare]	Metabolism	Lipid metabolism	ko00564//Glycerophospholipid metabolism	K18696	-	GO:0008081//phosphoric diester hydrolase activity;GO:0008889//glycerophosphodiester phosphodiesterase activity	GO:0006071//glycerol metabolic process;GO:0006629//lipid metabolic process
HORVU.MOREX.r3.4HG0411760	931	484	952	223	228	251	31.52	18.08	27.94	7.29	8.14	8.64	25.8467	8.02333	-1.6877	7.27107e-12	3.89817e-10	SCPL18	KAE8791145.1 Serine carboxypeptidase-like 19 [Hordeum vulgare]	-	-	-	-	-	GO:0004185//serine-type carboxypeptidase activity	GO:0006508//proteolysis
HORVU.MOREX.r3.2HG0194710	85	140	172	437	443	508	5.56	10.11	9.76	27.64	30.56	33.8	8.47667	30.6667	1.8551	7.29862e-12	3.90582e-10	SRP14	Signal recognition particle 14 kDa protein [Source:Projected from Arabidopsis thaliana (AT2G43640) UniProtKB/Swiss-Prot;Acc:O04421]	Genetic Information Processing	Folding, sorting and degradation	ko03060//Protein export	K03104	GO:0005786//signal recognition particle, endoplasmic reticulum targeting;GO:0048500//signal recognition particle	GO:0008312//7S RNA binding;GO:0030942//endoplasmic reticulum signal peptide binding	GO:0006614//SRP-dependent cotranslational protein targeting to membrane
MSTRG.11753	0	0	0	65	100	101	0	0	0	5.03	8.4	8.22	0.001	7.21667	12.8171	7.44615e-12	3.97754e-10	--	hAT transposon superfamily protein [Zea mays]	-	-	-	-	-	GO:0003676//nucleic acid binding;GO:0005515//protein binding	-
MSTRG.26089	102	114	70	0	0	0	8.99	11.13	5.33	0	0	0	8.48333	0.001	-13.0504	7.68326e-12	4.09677e-10	--	-	-	-	-	-	-	-	-
MSTRG.25714	31	4	21	227	183	169	0.55	0.07	0.3	4.22	3.68	2.85	0.306667	3.58333	3.54656	7.78611e-12	4.1441e-10	--	Os12g0539700 [Oryza sativa Japonica Group]	-	-	-	-	-	-	-
HORVU.MOREX.r3.2HG0211090	137	48	145	547	558	380	11.19	4.32	10.26	43.15	48.02	31.53	8.59	40.9	2.25137	8.20414e-12	4.35871e-10	PR4B	KAE8773529.1 putative vacuolar defense protein [Hordeum vulgare]	-	-	-	-	-	GO:0004540//ribonuclease activity	GO:0006952//defense response;GO:0042742//defense response to bacterium;GO:0050832//defense response to fungus;GO:0090501//RNA phosphodiester bond hydrolysis
HORVU.MOREX.r3.4HG0388700	799	600	892	303	296	293	40.16	33.3	38.86	14.72	15.68	14.97	37.44	15.1233	-1.3078	8.36733e-12	4.4374e-10	--	BAJ90991.1 predicted protein [Hordeum vulgare subsp. vulgare] [Hordeum vulgare]	-	-	-	-	GO:0016020//membrane;GO:0016021//integral component of membrane	-	-
HORVU.MOREX.r3.5HG0420660	136	59	139	617	294	748	6.91	3.31	6.12	30.29	15.74	38.63	5.44667	28.22	2.37327	8.4132e-12	4.4537e-10	HOS3	BAK04006.1 predicted protein [Hordeum vulgare subsp. vulgare] [Hordeum vulgare]	-	-	-	-	GO:0016021//integral component of membrane	GO:0009922//fatty acid elongase activity	-
HORVU.MOREX.r3.2HG0172690	3569	2616	3373	1840	1394	1331	115.82	93.68	94.87	57.69	47.68	43.9	101.457	49.7567	-1.0279	8.88331e-12	4.68875e-10	MST1	BAJ98670.1 predicted protein [Hordeum vulgare subsp. vulgare] [Hordeum vulgare]	-	-	-	-	GO:0016020//membrane;GO:0016021//integral component of membrane	GO:0015145//monosaccharide transmembrane transporter activity;GO:0015293//symporter activity;GO:0022857//transmembrane transporter activity	GO:0008643//carbohydrate transport;GO:0015749//monosaccharide transmembrane transport;GO:0055085//transmembrane transport
MSTRG.50343	139	97	230	0	0	1	12.15	9.36	17.46	0	0	0.09	12.99	0.03	-8.75822	8.88907e-12	4.68875e-10	NDA1	internal alternative NAD(P)H-ubiquinone oxidoreductase A1, mitochondrial-like [Hordeum vulgare]	-	-	-	-	-	-	-
HORVU.MOREX.r3.1HG0080770	27	26	29	204	131	165	2.54	2.7	2.38	18.46	12.94	15.64	2.54	15.68	2.62603	8.90939e-12	4.69105e-10	At1g07660	XP_016507811.1 PREDICTED: uncharacterized protein LOC107825453 [Nicotiana tabacum]	-	-	-	-	GO:0000786//nucleosome;GO:0005634//nucleus;GO:0005694//chromosome	GO:0003677//DNA binding;GO:0046982//protein heterodimerization activity	-
MSTRG.2024	0	0	0	131	75	63	0	0	0	3.84	2.4	1.94	0.001	2.72667	11.4129	9.46438e-12	4.97438e-10	--	Zinc finger CCCH domain-containing protein 43 [Hordeum vulgare]	-	-	-	-	-	-	-
HORVU.MOREX.r3.4HG0384400	197	126	218	1749	1356	4519	3.32	2.34	3.19	28.49	24.1	77.45	2.95	43.3467	3.87713	9.70056e-12	5.08942e-10	ETO1	BAJ99623.1 predicted protein [Hordeum vulgare subsp. vulgare] [Hordeum vulgare]	-	-	-	-	-	GO:0005515//protein binding	GO:0010105//negative regulation of ethylene-activated signaling pathway
HORVU.MOREX.r3.3HG0304720	387	497	564	1038	1073	1274	13.29	18.83	16.78	34.43	38.83	44.45	16.3	39.2367	1.26733	9.95141e-12	5.21174e-10	AIRP2	KAE8783428.1 RING-finger domain containing protein [Hordeum vulgare]	-	-	-	-	-	-	-
HORVU.MOREX.r3.2HG0195300	1273	1851	2620	4425	3872	5460	39.65	63.62	70.73	133.15	127.1	172.83	58	144.36	1.31555	1.08663e-11	5.68078e-10	At5g60570	BAJ89892.1 predicted protein [Hordeum vulgare subsp. vulgare] [Hordeum vulgare]	-	-	-	-	GO:0005634//nucleus	GO:0005515//protein binding	-
MSTRG.26430	79	82	110	0	0	0	3.04	3.49	3.64	0	0	0	3.39	0.001	-11.7271	1.13451e-11	5.92055e-10	--	Very-long-chain (3R)-3-hydroxyacyl-CoA dehydratase PASTICCINO 2A [Hordeum vulgare]	-	-	-	-	-	-	-
MSTRG.28471	18	42	31	189	177	246	1.03	2.61	1.53	10.36	10.54	14.12	1.72333	11.6733	2.75994	1.16233e-11	6.05499e-10	--	hypothetical protein D1007_24637 [Hordeum vulgare]	-	-	-	-	-	-	-
HORVU.MOREX.r3.4HG0340240	8	0	13	104	100	237	0.25	0	0.36	3.17	3.33	7.6	0.203333	4.7	4.53074	1.22966e-11	6.39447e-10	PEX1	BAK04234.1 predicted protein [Hordeum vulgare subsp. vulgare] [Hordeum vulgare]	-	-	-	-	-	-	-
MSTRG.42678	80	76	114	0	0	0	1.91	2	2.36	0	0	0	2.09	0.001	-11.0293	1.27295e-11	6.60791e-10	--	hypothetical protein D1007_42739 [Hordeum vulgare]	-	-	-	-	-	-	-
HORVU.MOREX.r3.2HG0166410	96	39	107	562	209	898	11.04	4.95	10.67	62.45	25.34	104.98	8.88667	64.2567	2.85413	1.36228e-11	7.05917e-10	--	VAH32218.1 unnamed protein product [Triticum turgidum subsp. durum] [Triticum turgidum]	-	-	-	-	-	-	-
HORVU.MOREX.r3.5HG0488730	33	9	30	195	127	391	2.03	0.61	1.6	11.59	8.23	24.44	1.41333	14.7533	3.38387	1.4412e-11	7.45499e-10	--	EMS59912.1 hypothetical protein TRIUR3_31646 [Triticum urartu]	-	-	-	-	-	-	-
HORVU.MOREX.r3.5HG0426410	517	750	657	192	187	225	11.64	18.64	12.82	4.18	4.44	5.15	14.3667	4.59	-1.64616	1.44675e-11	7.47057e-10	NCED3	BAF02837.1 putative 9-cis-epoxycarotenoid dioxygenase [Hordeum vulgare]	Metabolism;Metabolism;Metabolism	Global and overview maps;Global and overview maps;Metabolism of terpenoids and polyketides	ko01100//Metabolic pathways;ko01110//Biosynthesis of secondary metabolites;ko00906//Carotenoid biosynthesis	K09840;K09840;K09840	GO:0009570//chloroplast stroma	GO:0010436//carotenoid dioxygenase activity;GO:0016702//oxidoreductase activity, acting on single donors with incorporation of molecular oxygen, incorporation of two atoms of oxygen;GO:0046872//metal ion binding;GO:0051213//dioxygenase activity	GO:0016121//carotene catabolic process
HORVU.MOREX.r3.5HG0448120	228	95	242	770	501	1349	7.45	3.42	6.85	24.3	17.25	44.78	5.90667	28.7767	2.28448	1.48559e-11	7.65766e-10	PLT5	KAE8789144.1 putative polyol transporter 1 [Hordeum vulgare]	-	-	-	-	GO:0016020//membrane;GO:0016021//integral component of membrane	GO:0015293//symporter activity;GO:0022857//transmembrane transporter activity	GO:0055085//transmembrane transport
HORVU.MOREX.r3.4HG0380540	283	137	311	2663	2000	6016	13.68	7.31	13.03	124.41	101.93	295.67	11.34	174.003	3.93962	1.51668e-11	7.79065e-10	SIP2-1	Small and basic intrinsic protein 21 [Source:Projected from Arabidopsis thaliana (AT3G56950) UniProtKB/TrEMBL;Acc:F4J0V0]	-	-	-	-	GO:0005783//endoplasmic reticulum;GO:0016020//membrane;GO:0016021//integral component of membrane	GO:0015267//channel activity	GO:0009846//pollen germination;GO:0009860//pollen tube growth;GO:0055085//transmembrane transport
MSTRG.39959	108	56	110	0	0	0	3.84	2.2	3.39	0	0	0	3.14333	0.001	-11.6181	1.60883e-11	8.2496e-10	ROA2	DNA replication licensing factor MCM32 [Hordeum vulgare]	Genetic Information Processing	Replication and repair	ko03030//DNA replication	K02541	GO:0043231//intracellular membrane-bounded organelle	GO:0003676//nucleic acid binding;GO:0004386//helicase activity;GO:0032550//purine ribonucleoside binding;GO:0042623//ATPase activity, coupled	GO:0006305//DNA alkylation;GO:0010629//negative regulation of gene expression;GO:0032508//DNA duplex unwinding;GO:0034968//histone lysine methylation;GO:0048580//regulation of post-embryonic development;GO:0051052//regulation of DNA metabolic process;GO:1902410//mitotic cytokinetic process
HORVU.MOREX.r3.2HG0189680	54	7	51	318	229	415	4.18	0.6	3.42	23.78	18.68	32.65	2.73333	25.0367	3.19531	1.97419e-11	1.01054e-09	HvTIP5;1	Probable aquaporin TIP5-1 [Source:Projected from Arabidopsis thaliana (AT3G47440) UniProtKB/Swiss-Prot;Acc:Q9STX9]	-	-	-	-	GO:0005739//mitochondrion;GO:0016020//membrane;GO:0016021//integral component of membrane;GO:0090406//pollen tube	GO:0015204//urea transmembrane transporter activity;GO:0015250//water channel activity;GO:0015267//channel activity	GO:0015840//urea transport;GO:0048235//pollen sperm cell differentiation;GO:0055085//transmembrane transport
MSTRG.14841	112	179	154	20	5	3	2.68	4.74	3.21	0.47	0.13	0.07	3.54333	0.223333	-3.98784	2.02001e-11	1.03221e-09	ITPK3	golgin subfamily A member 4-like [Hordeum vulgare]	-	-	-	-	GO:0043231//intracellular membrane-bounded organelle	-	-
HORVU.MOREX.r3.6HG0626070	161	155	217	529	483	1175	6.46	6.87	7.55	20.52	20.44	47.95	6.96	29.6367	2.09022	2.02569e-11	1.03331e-09	MGD3	KAE8801790.1 putative monogalactosyldiacylglycerol synthase 3, chloroplastic [Hordeum vulgare]	Metabolism;Metabolism	Global and overview maps;Lipid metabolism	ko01100//Metabolic pathways;ko00561//Glycerolipid metabolism	K03715;K03715	GO:0016020//membrane	GO:0016740//transferase activity;GO:0016757//transferase activity, transferring glycosyl groups;GO:0016758//transferase activity, transferring hexosyl groups;GO:0046509//1,2-diacylglycerol 3-beta-galactosyltransferase activity	GO:0009247//glycolipid biosynthetic process
MSTRG.33176	95	73	88	0	0	0	4.36	3.7	3.5	0	0	0	3.85333	0.001	-11.9119	2.11375e-11	1.07637e-09	OsI_17385	gamma-aminobutyrate transaminase 1, mitochondrial [Zea mays]	Metabolism;Metabolism;Metabolism	Global and overview maps;Amino acid metabolism;Carbohydrate metabolism	ko01100//Metabolic pathways;ko00250//Alanine, aspartate and glutamate metabolism;ko00650//Butanoate metabolism	K16871;K16871;K16871	GO:0031090//organelle membrane;GO:0043231//intracellular membrane-bounded organelle;GO:0044444//cytoplasmic part	GO:0003867//4-aminobutyrate transaminase activity;GO:0046914//transition metal ion binding	GO:0000904//cell morphogenesis involved in differentiation;GO:0005984//disaccharide metabolic process;GO:0006105//succinate metabolic process;GO:0006511//ubiquitin-dependent protein catabolic process;GO:0006970//response to osmotic stress;GO:0006996//organelle organization;GO:0009062//fatty acid catabolic process;GO:0009063//cellular amino acid catabolic process;GO:0009064//glutamine family amino…
HORVU.MOREX.r3.6HG0612680	546	334	430	97	134	100	44.11	29.78	30.11	7.57	11.41	8.21	34.6667	9.06333	-1.93544	2.30421e-11	1.17133e-09	ODO1	KAE8805342.1 protein ODORANT1-like [Hordeum vulgare]	-	-	-	-	-	-	-
MSTRG.42047	133	136	176	16	0	8	3.59	4.05	4.1	0.42	0	0.22	3.91333	0.213333	-4.19722	2.3186e-11	1.17661e-09	--	cytochrome b561 domain-containing protein [Hordeum vulgare]	-	-	-	-	-	-	-
MSTRG.23279	590	554	645	1291	1439	1054	15.19	15.74	14.39	32.12	39.05	27.58	15.1067	32.9167	1.12363	2.34566e-11	1.18829e-09	--	Zinc finger CCCH domain-containing protein 12 [Hordeum vulgare]	-	-	-	-	-	-	-
HORVU.MOREX.r3.3HG0300690	5	0	0	79	96	107	0.34	0	0	5.23	6.94	7.45	0.113333	6.54	5.85065	2.42612e-11	1.22694e-09	CHIT3	CDM84662.1 unnamed protein product [Triticum aestivum]	Metabolism;Metabolism	Global and overview maps;Carbohydrate metabolism	ko01100//Metabolic pathways;ko00520//Amino sugar and nucleotide sugar metabolism	K01183;K01183	-	GO:0004553//hydrolase activity, hydrolyzing O-glycosyl compounds	GO:0005975//carbohydrate metabolic process
MSTRG.15340	0	0	0	83	58	99	0	0	0	2.35	1.79	2.95	0.001	2.36333	11.2066	2.55404e-11	1.28942e-09	PER9	Peroxidase 15 [Triticum urartu]	Metabolism;Metabolism;Metabolism	Global and overview maps;Global and overview maps;Biosynthesis of other secondary metabolites	ko01100//Metabolic pathways;ko01110//Biosynthesis of secondary metabolites;ko00940//Phenylpropanoid biosynthesis	K00430;K00430;K00430	GO:0030312//external encapsulating structure	GO:0003824//catalytic activity;GO:0016209//antioxidant activity;GO:0043169//cation binding;GO:0046906//tetrapyrrole binding	GO:0006950//response to stress;GO:0043207//response to external biotic stimulus
MSTRG.46437	91	81	89	423	559	221	3.79	3.72	3.21	17	24.51	9.34	3.57333	16.95	2.24594	2.65427e-11	1.33772e-09	--	anthranilate N-benzoyltransferase protein 1-like [Hordeum vulgare]	-	-	-	-	-	GO:0003824//catalytic activity	-
MSTRG.46366	677	679	999	1690	1511	1368	32.03	35.45	40.96	77.25	75.36	65.8	36.1467	72.8033	1.01014	2.83737e-11	1.42756e-09	COX5B-1	Cytochrome c oxidase subunit 5b-2, mitochondrial [Dichanthelium oligosanthes]	Metabolism;Metabolism	Global and overview maps;Energy metabolism	ko01100//Metabolic pathways;ko00190//Oxidative phosphorylation	K02265;K02265	GO:0031967//organelle envelope;GO:0044434//chloroplast part	GO:0046914//transition metal ion binding	GO:0006006//glucose metabolic process
MSTRG.15257	138	143	111	0	1	0	2.08	2.51	1.57	0	0.02	0	2.05333	0.00666667	-8.26679	2.85398e-11	1.43347e-09	GCP3	gamma-tubulin complex component 3-like [Aegilops tauschii subsp. tauschii] [Aegilops tauschii]	-	-	-	-	GO:0005819//spindle;GO:0005881//cytoplasmic microtubule;GO:0005886//plasma membrane;GO:0012505//endomembrane system	GO:0008092//cytoskeletal protein binding	GO:0010968//regulation of microtubule nucleation;GO:0051707//response to other organism
MSTRG.47491	4	1	9	125	39	245	0.08	0.02	0.12	2.15	0.8	4.35	0.0733333	2.43333	5.05232	3.0041e-11	1.5063e-09	AGO11	serine/threonine-protein phosphatase 7 long form homolog [Aegilops tauschii subsp. tauschii] [Aegilops tauschii]	-	-	-	-	GO:0043231//intracellular membrane-bounded organelle;GO:0044425//membrane part;GO:0044444//cytoplasmic part	GO:0003723//RNA binding;GO:0004519//endonuclease activity	GO:0000904//cell morphogenesis involved in differentiation;GO:0006305//DNA alkylation;GO:0006342//chromatin silencing;GO:0007015//actin filament organization;GO:0007059//chromosome segregation;GO:0007154//cell communication;GO:0009639//response to red or far red light;GO:0009725//response to hormone;GO:0009790//embryo development;GO:0009799//specification of symmetry;GO:0009887//animal organ morp…
MSTRG.3292	111	51	100	0	0	0	7.37	3.74	5.75	0	0	0	5.62	0.001	-12.4564	3.07596e-11	1.53971e-09	--	Leucoanthocyanidin reductase [Hordeum vulgare]	-	-	-	-	-	-	-
HORVU.MOREX.r3.4HG0352470	27	9	6	359	167	93	2.08	0.77	0.4	26.75	13.57	7.29	1.08333	15.87	3.87275	3.14989e-11	1.57404e-09	Os12g0114500	AAV49759.1 non-specific lipid transfer protein 6 [Hordeum vulgare subsp. vulgare] [Hordeum vulgare]	-	-	-	-	GO:0016020//membrane	GO:0008289//lipid binding	GO:0006869//lipid transport
HORVU.MOREX.r3.3HG0302620	48	17	36	200	158	497	3.53	1.38	2.3	14.22	12.25	37.17	2.40333	21.2133	3.14186	3.2855e-11	1.63902e-09	ERG1	XP_020192351.1 elicitor-responsive protein 1-like [Aegilops tauschii subsp. tauschii] [Aegilops tauschii]	-	-	-	-	-	-	-
HORVU.MOREX.r3.7HG0649950	749	568	872	231	286	268	28.61	23.94	28.87	8.52	11.51	10.4	27.14	10.1433	-1.41989	3.30006e-11	1.64349e-09	NUDT19	Nudix hydrolase 19, chloroplastic [Source:Projected from Arabidopsis thaliana (AT5G20070) UniProtKB/Swiss-Prot;Acc:Q94A82]	Metabolism;Cellular Processes;Metabolism	Global and overview maps;Transport and catabolism;Metabolism of cofactors and vitamins	ko01100//Metabolic pathways;ko04146//Peroxisome;ko00760//Nicotinate and nicotinamide metabolism	K03426;K03426;K03426	GO:0009507//chloroplast	GO:0016787//hydrolase activity;GO:0046872//metal ion binding	-
HORVU.MOREX.r3.5HG0467810	769	735	977	418	286	301	22.69	23.93	24.98	11.92	8.89	9.03	23.8667	9.94667	-1.26271	3.309e-11	1.64516e-09	IBI1	KAE8806633.1 Aspartyl-tRNA synthetase, cytoplasmic [Hordeum vulgare]	Genetic Information Processing	Translation	ko00970//Aminoacyl-tRNA biosynthesis	K22503	GO:0005737//cytoplasm;GO:0005829//cytosol;GO:0017101//aminoacyl-tRNA synthetase multienzyme complex	GO:0000166//nucleotide binding;GO:0003723//RNA binding;GO:0004812//aminoacyl-tRNA ligase activity;GO:0004815//aspartate-tRNA ligase activity;GO:0005524//ATP binding	GO:0006412//translation;GO:0006418//tRNA aminoacylation for protein translation;GO:0006422//aspartyl-tRNA aminoacylation
HORVU.MOREX.r3.7HG0746090	353	356	315	803	769	861	5.84	6.5	4.52	12.83	13.41	14.48	5.62	13.5733	1.27213	3.44476e-11	1.7069e-09	SUD1	Probable E3 ubiquitin ligase SUD1 [Source:Projected from Arabidopsis thaliana (AT4G34100) UniProtKB/Swiss-Prot;Acc:F4JKK0]	Genetic Information Processing	Folding, sorting and degradation	ko04141//Protein processing in endoplasmic reticulum	K10661	-	GO:0008270//zinc ion binding	GO:0008299//isoprenoid biosynthetic process;GO:0009414//response to water deprivation;GO:0010025//wax biosynthetic process;GO:0010143//cutin biosynthetic process;GO:0010345//suberin biosynthetic process;GO:0042335//cuticle development;GO:1900486//positive regulation of isopentenyl diphosphate biosynthetic process, mevalonate pathway
HORVU.MOREX.r3.2HG0212990	78	82	124	339	274	342	4.48	5.19	6.17	18.8	16.58	19.95	5.28	18.4433	1.80449	3.4911e-11	1.72695e-09	Os04g0669500	BAJ97771.1 predicted protein [Hordeum vulgare subsp. vulgare] [Hordeum vulgare]	Metabolism	Lipid metabolism	ko00564//Glycerophospholipid metabolism	K06130	GO:0005737//cytoplasm	GO:0008474//palmitoyl-(protein) hydrolase activity;GO:0016787//hydrolase activity;GO:0052689//carboxylic ester hydrolase activity	GO:0002084//protein depalmitoylation
HORVU.MOREX.r3.2HG0115410	4739	2307	4613	1679	1395	1432	237.82	127.76	200.65	81.41	73.79	73.04	188.743	76.08	-1.31084	3.51575e-11	1.73623e-09	Os04g0179200	KAE8811639.1 short-chain dehydrogenase reductase 3a-like [Hordeum vulgare]	-	-	-	-	-	GO:0016491//oxidoreductase activity	-
MSTRG.658	310	225	425	96	58	48	1.57	1.26	1.87	0.47	0.31	0.25	1.56667	0.343333	-2.19002	3.53034e-11	1.74051e-09	--	hypothetical protein D1007_45901 [Hordeum vulgare]	-	-	-	-	-	-	-
HORVU.MOREX.r3.4HG0413070	0	0	0	73	69	85	0	0	0	13.82	14.21	16.91	0.001	14.98	13.8708	3.74371e-11	1.84262e-09	At1g07660	XP_016507811.1 PREDICTED: uncharacterized protein LOC107825453 [Nicotiana tabacum]	-	-	-	-	GO:0000786//nucleosome;GO:0005634//nucleus;GO:0005694//chromosome	GO:0003677//DNA binding;GO:0046982//protein heterodimerization activity	-
MSTRG.1129	0	0	0	110	55	71	0	0	0	7.53	4.11	5.11	0.001	5.58333	12.4469	3.87113e-11	1.90215e-09	RAD54	microtubule-associated protein futsch-like [Hordeum vulgare]	Genetic Information Processing	Replication and repair	ko03440//Homologous recombination	K10875	-	-	-
MSTRG.50994	0	0	0	66	83	77	0	0	0	5.72	7.77	6.97	0.001	6.82	12.7356	4.01989e-11	1.96868e-09	--	Os07g0161100 [Oryza sativa Japonica Group]	-	-	-	-	-	-	-
MSTRG.30878	144	171	182	19	19	31	9.81	11.95	9.91	1.47	1.67	2.7	10.5567	1.94667	-2.43908	4.09295e-11	2.00113e-09	--	hypothetical protein D1007_57494 [Hordeum vulgare]	-	-	-	-	-	-	-
HORVU.MOREX.r3.4HG0344380	319	102	263	3258	1829	5704	7.43	2.62	5.31	73.29	44.89	134.99	5.12	84.39	4.04286	4.21325e-11	2.05653e-09	At1g09600	BAK04364.1 predicted protein [Hordeum vulgare subsp. vulgare] [Hordeum vulgare]	-	-	-	-	GO:0000307//cyclin-dependent protein kinase holoenzyme complex;GO:0005634//nucleus	GO:0000166//nucleotide binding;GO:0004672//protein kinase activity;GO:0004693//cyclin-dependent protein serine/threonine kinase activity;GO:0005524//ATP binding;GO:0008353//RNA polymerase II CTD heptapeptide repeat kinase activity;GO:0016301//kinase activity;GO:0016740//transferase activity	GO:0006468//protein phosphorylation;GO:0016310//phosphorylation;GO:0032968//positive regulation of transcription elongation from RNA polymerase II promoter;GO:0051726//regulation of cell cycle;GO:0070816//phosphorylation of RNA polymerase II C-terminal domain
MSTRG.41504	70	59	122	0	0	0	7.65	6.65	10.22	0	0	0	8.17333	0.001	-12.9967	4.69597e-11	2.28457e-09	--	-	-	-	-	-	-	-	-
HORVU.MOREX.r3.6HG0543750	13	39	95	449	238	443	1.04	3.43	6.57	34.55	20	35.88	3.68	30.1433	3.03406	4.72988e-11	2.29727e-09	H2A-9	BAK04939.1 predicted protein [Hordeum vulgare subsp. vulgare] [Hordeum vulgare]	-	-	-	-	GO:0000786//nucleosome;GO:0005634//nucleus;GO:0005694//chromosome	GO:0003677//DNA binding;GO:0046982//protein heterodimerization activity	GO:0006342//chromatin silencing
HORVU.MOREX.r3.1HG0075480	308	199	321	78	57	47	10.83	7.72	9.78	2.65	2.11	1.68	9.44333	2.14667	-2.1372	4.75953e-11	2.30786e-09	NPF5.10	KAE8787017.1 protein NRT1/ PTR FAMILY 5.10-like [Hordeum vulgare]	-	-	-	-	GO:0016020//membrane;GO:0016021//integral component of membrane	GO:0022857//transmembrane transporter activity;GO:0042937//tripeptide transmembrane transporter activity;GO:0071916//dipeptide transmembrane transporter activity	GO:0006857//oligopeptide transport;GO:0035442//dipeptide transmembrane transport;GO:0042938//dipeptide transport;GO:0042939//tripeptide transport;GO:0055085//transmembrane transport
HORVU.MOREX.r3.5HG0536200	1039	856	1115	487	460	379	41.8	38	38.88	18.93	19.51	15.5	39.56	17.98	-1.13765	4.94567e-11	2.39417e-09	XTH30	BAJ85889.1 predicted protein [Hordeum vulgare subsp. vulgare] [Hordeum vulgare]	-	-	-	-	GO:0005576//extracellular region;GO:0005618//cell wall;GO:0048046//apoplast	GO:0004553//hydrolase activity, hydrolyzing O-glycosyl compounds;GO:0016740//transferase activity;GO:0016762//xyloglucan:xyloglucosyl transferase activity;GO:0016787//hydrolase activity;GO:0016798//hydrolase activity, acting on glycosyl bonds	GO:0005975//carbohydrate metabolic process;GO:0006073//cellular glucan metabolic process;GO:0008152//metabolic process;GO:0010411//xyloglucan metabolic process;GO:0042546//cell wall biogenesis;GO:0071555//cell wall organization
MSTRG.8036	0	0	5	142	62	82	0	0	0.16	4.83	2.33	2.98	0.0533333	3.38	5.98584	4.9832e-11	2.40682e-09	Os02g0774100	thioredoxin-like 3-1, chloroplastic [Hordeum vulgare]	-	-	-	-	GO:0009532//plastid stroma;GO:0031976//plastid thylakoid	GO:0015036//disulfide oxidoreductase activity	GO:0019725//cellular homeostasis
HORVU.MOREX.r3.7HG0647310	1033	978	1109	432	422	507	19.12	19.97	17.79	7.72	8.23	9.54	18.96	8.49667	-1.15799	4.98813e-11	2.40682e-09	KINUB	VAI69649.1 unnamed protein product [Triticum turgidum subsp. durum] [Triticum turgidum]	-	-	-	-	GO:0005871//kinesin complex;GO:0005874//microtubule	GO:0000166//nucleotide binding;GO:0003774//motor activity;GO:0003777//microtubule motor activity;GO:0005515//protein binding;GO:0005524//ATP binding;GO:0008017//microtubule binding;GO:0008574//ATP-dependent microtubule motor activity, plus-end-directed;GO:0016887//ATPase activity;GO:1990939//ATP-dependent microtubule motor activity	GO:0007018//microtubule-based movement;GO:0030705//cytoskeleton-dependent intracellular transport;GO:0032886//regulation of microtubule-based process;GO:0048364//root development
HORVU.MOREX.r3.1HG0018800	126	87	128	11	1	7	5.67	4.32	4.99	0.48	0.05	0.32	4.99333	0.283333	-4.13943	5.09574e-11	2.45471e-09	Os05g0140800	BAJ85825.1 predicted protein [Hordeum vulgare subsp. vulgare] [Hordeum vulgare]	-	-	-	-	-	GO:0016491//oxidoreductase activity	-
HORVU.MOREX.r3.4HG0401720	6	38	34	365	185	194	0.5	3.51	2.47	29.5	16.32	16.5	2.16	20.7733	3.26563	5.11363e-11	2.4593e-09	H3-1.1	XP_022154562.1 uncharacterized protein LOC111021800 [Momordica charantia]	-	-	-	-	GO:0000786//nucleosome;GO:0005634//nucleus;GO:0005694//chromosome	GO:0003677//DNA binding;GO:0046982//protein heterodimerization activity	-
HORVU.MOREX.r3.6HG0552580	378	297	449	786	892	810	39.4	34.16	40.56	79.15	97.99	85.8	38.04	87.6467	1.20418	5.3598e-11	2.57349e-09	--	KAE8778215.1 Response to low sulfur 3 [Hordeum vulgare]	-	-	-	-	-	-	GO:0098869//cellular oxidant detoxification
HORVU.MOREX.r3.6HG0608430	0	0	0	56	75	94	0	0	0	3.51	5.11	6.19	0.001	4.93667	12.2693	5.43759e-11	2.60529e-09	--	KAE8821759.1 hypothetical protein D1007_00167 [Hordeum vulgare]	-	-	-	-	-	-	-
HORVU.MOREX.r3.4HG0398900	15	65	51	296	249	340	1.25	5.96	3.67	23.76	21.81	28.71	3.62667	24.76	2.7713	5.44373e-11	2.60529e-09	H2A-9	KAE8805250.1 Histone H2A.1 [Hordeum vulgare]	-	-	-	-	GO:0000786//nucleosome;GO:0005634//nucleus;GO:0005694//chromosome	GO:0003677//DNA binding;GO:0046982//protein heterodimerization activity	-
HORVU.MOREX.r3.5HG0426220	946	535	933	2148	2704	1504	55.26	34.52	47.58	122.61	168.38	90.29	45.7867	127.093	1.47289	5.4924e-11	2.62432e-09	At5g06060	BAK01776.1 predicted protein [Hordeum vulgare subsp. vulgare] [Hordeum vulgare]	Metabolism;Metabolism;Metabolism	Global and overview maps;Global and overview maps;Biosynthesis of other secondary metabolites	ko01100//Metabolic pathways;ko01110//Biosynthesis of secondary metabolites;ko00960//Tropane, piperidine and pyridine alkaloid biosynthesis	K08081;K08081;K08081	-	GO:0016491//oxidoreductase activity	-
HORVU.MOREX.r3.4HG0394980	9112	7172	7599	17828	17918	12114	293.98	255.35	212.5	555.72	609.31	397.23	253.943	520.753	1.03609	6.10615e-11	2.91284e-09	CYP74A2	KAE8793435.1 allene oxide synthase [Hordeum vulgare]	Metabolism;Metabolism;Metabolism	Global and overview maps;Global and overview maps;Lipid metabolism	ko01100//Metabolic pathways;ko01110//Biosynthesis of secondary metabolites;ko00592//alpha-Linolenic acid metabolism	K01723;K01723;K01723	-	GO:0004497//monooxygenase activity;GO:0005506//iron ion binding;GO:0016491//oxidoreductase activity;GO:0016705//oxidoreductase activity, acting on paired donors, with incorporation or reduction of molecular oxygen;GO:0016829//lyase activity;GO:0020037//heme binding;GO:0047987//hydroperoxide dehydratase activity	GO:0016125//sterol metabolic process
MSTRG.14887	0	0	0	82	51	91	0	0	0	2.14	1.45	2.5	0.001	2.03	10.9873	6.17731e-11	2.94202e-09	--	OSJNBb0016D16.9 [Oryza sativa Japonica Group]	-	-	-	-	-	-	-
HORVU.MOREX.r3.1HG0016450	102	83	136	5	6	11	2.78	2.5	3.21	0.13	0.17	0.3	2.83	0.2	-3.82273	6.21842e-11	2.95681e-09	CRK2	BAJ92547.1 predicted protein [Hordeum vulgare subsp. vulgare] [Hordeum vulgare]	-	-	-	-	GO:0005886//plasma membrane;GO:0016020//membrane;GO:0016021//integral component of membrane	GO:0000166//nucleotide binding;GO:0004672//protein kinase activity;GO:0004674//protein serine/threonine kinase activity;GO:0005524//ATP binding;GO:0016301//kinase activity;GO:0016740//transferase activity	GO:0006468//protein phosphorylation;GO:0016310//phosphorylation;GO:0046777//protein autophosphorylation
HORVU.MOREX.r3.6HG0603510	584	856	1116	2018	1834	3507	20.44	33.06	33.85	68.24	67.65	124.75	29.1167	86.88	1.57718	6.38013e-11	3.02881e-09	LPLAT1	KAE8818156.1 lysophospholipid acyltransferase 2 [Hordeum vulgare]	Metabolism;Metabolism;Metabolism;Metabolism;Metabolism	Global and overview maps;Global and overview maps;Lipid metabolism;Lipid metabolism;Lipid metabolism	ko01100//Metabolic pathways;ko01110//Biosynthesis of secondary metabolites;ko00564//Glycerophospholipid metabolism;ko00561//Glycerolipid metabolism;ko00565//Ether lipid metabolism	K13519;K13519;K13519;K13519;K13519	GO:0016020//membrane;GO:0016021//integral component of membrane	-	GO:0019432//triglyceride biosynthetic process
HORVU.MOREX.r3.3HG0309410	70	97	136	6	0	0	1.8	2.77	3.04	0.14	0	0	2.53667	0.0466667	-5.7644	6.47323e-11	3.06806e-09	SBT1.5	Subtilisin-like protease SBT1.5 [Source:Projected from Arabidopsis thaliana (AT3G14240) UniProtKB/Swiss-Prot;Acc:Q9LUM3]	-	-	-	-	-	GO:0004252//serine-type endopeptidase activity;GO:0008236//serine-type peptidase activity	GO:0006508//proteolysis
HORVU.MOREX.r3.7HG0676840	50	9	38	311	132	504	1.14	0.23	0.75	6.83	3.16	11.64	0.706667	7.21	3.3509	6.6676e-11	3.15511e-09	PERK12	BAK06272.1 predicted protein [Hordeum vulgare subsp. vulgare] [Hordeum vulgare]	-	-	-	-	GO:0016020//membrane;GO:0016021//integral component of membrane	GO:0000166//nucleotide binding;GO:0004672//protein kinase activity;GO:0004674//protein serine/threonine kinase activity;GO:0005524//ATP binding;GO:0016301//kinase activity;GO:0016740//transferase activity	GO:0006468//protein phosphorylation;GO:0016310//phosphorylation
MSTRG.30039	0	0	0	160	28	82	0	0	0	10.5	2	5.66	0.001	6.05333	12.5635	6.73981e-11	3.18415e-09	--	-	-	-	-	-	-	-	-
HORVU.MOREX.r3.2HG0213820	1773	1321	1811	923	685	675	97.91	80.5	86.68	49.24	39.87	37.88	88.3633	42.33	-1.06177	6.82522e-11	3.21934e-09	NHL10	KAE8790272.1 protein YLS9 [Hordeum vulgare]	-	-	-	-	GO:0016020//membrane;GO:0016021//integral component of membrane	-	GO:0098542//defense response to other organism
MSTRG.1876	74	55	111	0	0	0	3.34	2.74	4.34	0	0	0	3.47333	0.001	-11.7621	7.07267e-11	3.33072e-09	--	Os12g0631600 [Oryza sativa Japonica Group]	-	-	-	-	-	-	-
HORVU.MOREX.r3.4HG0387120	40	75	48	466	154	427	3.53	7.3	3.67	39.74	14.33	38.3	4.83333	30.79	2.67137	7.14716e-11	3.36042e-09	OsI_002060	BAK05993.1 predicted protein [Hordeum vulgare subsp. vulgare] [Hordeum vulgare]	-	-	-	-	GO:0000786//nucleosome;GO:0005634//nucleus;GO:0005694//chromosome	GO:0003677//DNA binding;GO:0046982//protein heterodimerization activity	-
HORVU.MOREX.r3.5HG0440450	189	53	91	2020	1308	4190	4.83	1.5	2.02	49.89	35.24	108.87	2.78333	64.6667	4.53814	7.45894e-11	3.49584e-09	IBS1	BAJ97119.1 predicted protein [Hordeum vulgare subsp. vulgare] [Hordeum vulgare]	-	-	-	-	GO:0000307//cyclin-dependent protein kinase holoenzyme complex;GO:0005634//nucleus	GO:0000166//nucleotide binding;GO:0004672//protein kinase activity;GO:0004693//cyclin-dependent protein serine/threonine kinase activity;GO:0005524//ATP binding;GO:0008353//RNA polymerase II CTD heptapeptide repeat kinase activity;GO:0016301//kinase activity;GO:0016740//transferase activity	GO:0006468//protein phosphorylation;GO:0016310//phosphorylation;GO:0032968//positive regulation of transcription elongation from RNA polymerase II promoter;GO:0051726//regulation of cell cycle;GO:0070816//phosphorylation of RNA polymerase II C-terminal domain
MSTRG.33920	0	0	0	97	33	114	0	0	0	3.89	1.49	5.27	0.001	3.55	11.7936	7.47851e-11	3.49944e-09	--	hypothetical protein D1007_56959 [Hordeum vulgare]	-	-	-	-	-	-	-
HORVU.MOREX.r3.4HG0339180	28	9	29	280	97	205	1.13	0.4	1.02	10.96	4.14	8.44	0.85	7.84667	3.20655	7.49784e-11	3.50292e-09	--	BAJ90081.1 predicted protein [Hordeum vulgare subsp. vulgare] [Hordeum vulgare]	-	-	-	-	-	GO:0005515//protein binding	-
MSTRG.24103	78	64	88	0	0	0	2.52	2.29	2.48	0	0	0	2.43	0.001	-11.2467	7.60016e-11	3.54509e-09	--	Very-long-chain (3R)-3-hydroxyacyl-CoA dehydratase PASTICCINO 2A [Hordeum vulgare]	-	-	-	-	-	-	-
MSTRG.3245	757	538	662	223	258	175	25.35	19.88	19.21	7.21	9.11	5.96	21.48	7.42667	-1.53221	7.80781e-11	3.63619e-09	CYP89A2	cytochrome P450 89A2-like [Hordeum vulgare]	Metabolism;Metabolism	Global and overview maps;Amino acid metabolism	ko01100//Metabolic pathways;ko00380//Tryptophan metabolism	K07408;K07408	-	GO:0004497//monooxygenase activity;GO:0016705//oxidoreductase activity, acting on paired donors, with incorporation or reduction of molecular oxygen;GO:0043169//cation binding;GO:0046906//tetrapyrrole binding	-
HORVU.MOREX.r3.1HG0075560	385	422	547	157	110	159	27.83	33.66	34.27	10.96	8.38	11.68	31.92	10.34	-1.62622	7.87635e-11	3.66232e-09	--	BAK03839.1 predicted protein [Hordeum vulgare subsp. vulgare] [Hordeum vulgare]	-	-	-	-	-	-	-
HORVU.MOREX.r3.1HG0062640	387	257	367	763	743	865	8.1	5.94	6.66	15.43	16.39	18.4	6.9	16.74	1.27863	8.4346e-11	3.9157e-09	SPL9	Squamosa promoter binding protein-like 7 [Source:Projected from Arabidopsis thaliana (AT5G18830) UniProtKB/TrEMBL;Acc:F4JZI4]	-	-	-	-	GO:0005634//nucleus	GO:0000976//transcription regulatory region sequence-specific DNA binding;GO:0003677//DNA binding	GO:0006355//regulation of transcription, DNA-templated;GO:0055070//copper ion homeostasis
MSTRG.43085	64	85	79	0	0	0	1.71	2.51	1.83	0	0	0	2.01667	0.001	-10.9778	8.50327e-11	3.94137e-09	--	hypothetical protein TRIUR3_10731 [Triticum urartu]	-	-	-	-	-	-	-
MSTRG.28968	132	54	75	368	306	697	1.48	0.65	0.7	3.71	3.84	8.79	0.943333	5.44667	2.52953	9.20128e-11	4.2582e-09	--	predicted protein [Hordeum vulgare subsp. vulgare] [Hordeum vulgare]	-	-	-	-	-	-	-
HORVU.MOREX.r3.2HG0213560	220	151	115	575	543	526	4.34	3.28	1.96	10.96	11.29	10.55	3.19333	10.9333	1.7756	9.32354e-11	4.308e-09	DOT2	KAE8790297.1 SART-1 family protein DOT2 [Hordeum vulgare]	Genetic Information Processing	Transcription	ko03040//Spliceosome	K11984	GO:0005634//nucleus	-	GO:0000398//mRNA splicing, via spliceosome
HORVU.MOREX.r3.5HG0446810	32	42	83	363	166	330	2.72	3.94	6.12	29.83	14.88	28.53	4.26	24.4133	2.51874	9.57591e-11	4.41767e-09	At1g54690	KAE8813515.1 putative histone H2AXb [Hordeum vulgare]	-	-	-	-	GO:0000786//nucleosome	GO:0003677//DNA binding;GO:0046982//protein heterodimerization activity	-
HORVU.MOREX.r3.1HG0014680	490	362	486	894	1132	977	19.74	16.09	16.97	34.8	48.07	40	17.6	40.9567	1.21852	9.80707e-11	4.51018e-09	TET6	BAK02461.1 predicted protein [Hordeum vulgare subsp. vulgare] [Hordeum vulgare]	-	-	-	-	GO:0005886//plasma membrane;GO:0009506//plasmodesma;GO:0016020//membrane;GO:0016021//integral component of membrane	-	GO:0009734//auxin-activated signaling pathway
HORVU.MOREX.r3.6HG0551300	57	92	79	0	0	0	1.83	3.25	2.19	0	0	0	2.42333	0.001	-11.2428	1.00592e-10	4.61892e-09	--	BAK06234.1 predicted protein [Hordeum vulgare subsp. vulgare] [Hordeum vulgare]	-	-	-	-	-	GO:0005515//protein binding	-
MSTRG.41540	104	102	137	2	0	0	4.15	4.75	4.8	0.08	0	0	4.56667	0.0266667	-7.41996	1.03112e-10	4.72727e-09	--	Zinc finger protein CONSTANS-LIKE 5 [Hordeum vulgare]	-	-	-	-	GO:0044464//cell part	GO:0036094//small molecule binding	GO:0008104//protein localization;GO:0035556//intracellular signal transduction
MSTRG.31224	0	0	4	89	66	102	0	0	0.23	5.56	4.5	6.73	0.0766667	5.59667	6.18982	1.05378e-10	4.82365e-09	At5g52970	thylakoid lumenal 15.0 kDa protein 2, chloroplastic [Hordeum vulgare]	-	-	-	-	GO:0031978//plastid thylakoid lumen	-	GO:0003006//developmental process involved in reproduction;GO:0006090//pyruvate metabolic process;GO:0006779//porphyrin-containing compound biosynthetic process;GO:0009668//plastid membrane organization;GO:0016072//rRNA metabolic process
HORVU.MOREX.r3.2HG0199120	131	91	120	0	2	0	2.43	1.86	1.93	0	0.04	0	2.07333	0.0133333	-7.28077	1.05769e-10	4.834e-09	RPM1	BAJ98553.1 predicted protein [Hordeum vulgare subsp. vulgare] [Hordeum vulgare]	Organismal Systems	Environmental adaptation	ko04626//Plant-pathogen interaction	K13457	-	GO:0005524//ATP binding;GO:0043531//ADP binding	GO:0006952//defense response
HORVU.MOREX.r3.3HG0323430	206	126	174	487	490	446	8.01	5.46	5.78	17.76	19.54	17.41	6.41667	18.2367	1.50695	1.09731e-10	5.00731e-09	LDAH	BAK02427.1 predicted protein [Hordeum vulgare subsp. vulgare] [Hordeum vulgare]	-	-	-	-	GO:0005811//lipid droplet	GO:0016298//lipase activity;GO:0016787//hydrolase activity	GO:0019915//lipid storage
HORVU.MOREX.r3.2HG0125430	2706	2711	2452	5056	4408	6037	113.43	125.4	89.09	204.76	194.75	257.2	109.307	218.903	1.00191	1.11495e-10	5.07995e-09	TIFY10B	BAJ89850.1 predicted protein [Hordeum vulgare subsp. vulgare] [Hordeum vulgare]	Environmental Information Processing	Signal transduction	ko04075//Plant hormone signal transduction	K13464	-	-	-
HORVU.MOREX.r3.3HG0319010	118	18	171	0	0	0	5.44	0.92	6.83	0	0	0	4.39667	0.001	-12.1022	1.14893e-10	5.22667e-09	BANGLUC	KAE8786434.1 Glucan endo-1,3-beta-glucosidase GII [Hordeum vulgare]	-	-	-	-	GO:0046658//anchored component of plasma membrane	GO:0004553//hydrolase activity, hydrolyzing O-glycosyl compounds;GO:0016787//hydrolase activity;GO:0016798//hydrolase activity, acting on glycosyl bonds	GO:0005975//carbohydrate metabolic process;GO:0008152//metabolic process
MSTRG.2202	88	77	59	0	0	0	3.09	2.99	1.8	0	0	0	2.62667	0.001	-11.359	1.15746e-10	5.25734e-09	--	protein STRUBBELIG-RECEPTOR FAMILY 8 [Hordeum vulgare]	-	-	-	-	-	GO:0016740//transferase activity	-
MSTRG.52487	25	19	24	133	106	464	0.35	0.3	0.29	1.82	1.58	6.69	0.313333	3.36333	3.42412	1.16013e-10	5.26135e-09	--	-	-	-	-	-	-	-	-
HORVU.MOREX.r3.1HG0002020	72	78	134	5	0	0	3.61	4.31	5.82	0.24	0	0	4.58	0.08	-5.8392	1.25415e-10	5.67898e-09	ASMT1	KAE8793625.1 O-methyltransferase ZRP4 [Hordeum vulgare]	Metabolism;Metabolism	Global and overview maps;Amino acid metabolism	ko01100//Metabolic pathways;ko00380//Tryptophan metabolism	K22588;K22588	-	GO:0008168//methyltransferase activity;GO:0008171//O-methyltransferase activity;GO:0008757//S-adenosylmethionine-dependent methyltransferase activity;GO:0016740//transferase activity;GO:0046983//protein dimerization activity	GO:0019438//aromatic compound biosynthetic process;GO:0032259//methylation
HORVU.MOREX.r3.4HG0334140	37	61	94	256	265	327	2.74	4.98	6.03	18.31	20.68	24.6	4.58333	21.1967	2.20937	1.25684e-10	5.68243e-09	--	BAJ86081.1 predicted protein [Hordeum vulgare subsp. vulgare] [Hordeum vulgare]	-	-	-	-	-	-	-
MSTRG.31133	0	0	0	93	69	49	0	0	0	4.12	3.32	2.29	0.001	3.24333	11.6633	1.28874e-10	5.81773e-09	--	increased DNA methylation 1, partial [Aegilops tauschii subsp. tauschii] [Aegilops tauschii]	-	-	-	-	-	-	-
HORVU.MOREX.r3.2HG0193900	1377	809	1277	480	145	174	39.03	25.3	31.37	13.14	4.33	5.01	31.9	7.49333	-2.08988	1.29725e-10	5.84716e-09	CDC20-1	BAJ85982.1 predicted protein, partial [Hordeum vulgare subsp. vulgare] [Hordeum vulgare]	Genetic Information Processing	Folding, sorting and degradation	ko04120//Ubiquitin mediated proteolysis	K03363	-	GO:0005515//protein binding;GO:0010997//anaphase-promoting complex binding;GO:0097027//ubiquitin-protein transferase activator activity	GO:1904668//positive regulation of ubiquitin protein ligase activity
MSTRG.14653	44	84	105	0	0	0	2.99	6.3	6.18	0	0	0	5.15667	0.001	-12.3322	1.31486e-10	5.91746e-09	--	Reticuline oxidase [Triticum urartu]	-	-	-	-	-	-	-
MSTRG.24404	0	0	2	66	124	142	0	0	0.08	2.95	6.1	6.73	0.0266667	5.26	7.62388	1.44886e-10	6.51059e-09	--	Os01g0722550 [Oryza sativa Japonica Group]	-	-	-	-	-	GO:0003676//nucleic acid binding;GO:0005515//protein binding	-
MSTRG.53468	206	38	257	3	9	11	9.81	2	10.59	0.14	0.45	0.53	7.46667	0.373333	-4.32193	1.50219e-10	6.73991e-09	CCD7	carotenoid cleavage dioxygenase 7, chloroplastic [Hordeum vulgare]	Metabolism;Metabolism	Global and overview maps;Metabolism of terpenoids and polyketides	ko01110//Biosynthesis of secondary metabolites;ko00906//Carotenoid biosynthesis	K17912;K17912	-	GO:0016491//oxidoreductase activity	-
MSTRG.20894	0	0	0	75	87	46	0	0	0	2.89	3.65	1.86	0.001	2.8	11.4512	1.55982e-10	6.98294e-09	ADL1	calpain protease [Hordeum vulgare]	-	-	-	-	GO:0016021//integral component of membrane;GO:0031090//organelle membrane;GO:0043231//intracellular membrane-bounded organelle	GO:0004197//cysteine-type endopeptidase activity	GO:0000904//cell morphogenesis involved in differentiation;GO:0001708//cell fate specification;GO:0006508//proteolysis;GO:0007015//actin filament organization;GO:0007059//chromosome segregation;GO:0008283//cell proliferation;GO:0009790//embryo development;GO:0009933//meristem structural organization;GO:0009955//adaxial/abaxial pattern specification;GO:0009960//endosperm development;GO:0010053//ro…
HORVU.MOREX.r3.6HG0632860	1489	1346	1449	805	638	559	56.38	56.24	47.55	29.44	25.46	21.51	53.39	25.47	-1.06777	1.5611e-10	6.98294e-09	APX8	BAK05088.1 predicted protein [Hordeum vulgare subsp. vulgare] [Hordeum vulgare]	Metabolism;Metabolism;Metabolism	Global and overview maps;Metabolism of other amino acids;Carbohydrate metabolism	ko01100//Metabolic pathways;ko00480//Glutathione metabolism;ko00053//Ascorbate and aldarate metabolism	K00434;K00434;K00434	-	GO:0004601//peroxidase activity;GO:0020037//heme binding	GO:0006979//response to oxidative stress;GO:0034599//cellular response to oxidative stress
MSTRG.42910	91	85	101	6	0	0	5.5	5.44	3.77	0.11	0	0	4.90333	0.0366667	-7.06315	1.62626e-10	7.26338e-09	CRK20	Os06g0690200 [Oryza sativa Japonica Group]	-	-	-	-	-	-	-
MSTRG.15562	101	88	146	0	0	1	8.52	8.19	10.68	0	0	0.09	9.13	0.03	-8.24951	1.67127e-10	7.45313e-09	--	Reticulon-like protein B17 [Hordeum vulgare]	-	-	-	-	-	-	-
MSTRG.719	72	64	77	0	0	0	3.94	3.65	3.74	0	0	0	3.77667	0.001	-11.8829	1.74435e-10	7.75552e-09	--	mutL-like protein 1 [Hordeum vulgare]	-	-	-	-	-	-	-
HORVU.MOREX.r3.5HG0462090	91	48	81	0	0	0	6.34	3.74	4.91	0	0	0	4.99667	0.001	-12.2868	1.82708e-10	8.11109e-09	--	BAJ89676.1 predicted protein [Hordeum vulgare subsp. vulgare] [Hordeum vulgare]	-	-	-	-	-	-	-
HORVU.MOREX.r3.5HG0462250	106	108	154	359	325	531	2.58	2.9	3.25	8.43	8.33	13.12	2.91	9.96	1.77513	1.83014e-10	8.11243e-09	GFPT2	KAE8804791.1 Glucosamine--fructose-6-phosphate aminotransferase (isomerizing) 2 [Hordeum vulgare]	Metabolism;Metabolism;Metabolism	Global and overview maps;Carbohydrate metabolism;Amino acid metabolism	ko01100//Metabolic pathways;ko00520//Amino sugar and nucleotide sugar metabolism;ko00250//Alanine, aspartate and glutamate metabolism	K00820;K00820;K00820	-	GO:0004360//glutamine-fructose-6-phosphate transaminase (isomerizing) activity;GO:0016740//transferase activity;GO:0097367//carbohydrate derivative binding	GO:0006002//fructose 6-phosphate metabolic process;GO:0006047//UDP-N-acetylglucosamine metabolic process;GO:0006487//protein N-linked glycosylation;GO:0006541//glutamine metabolic process;GO:1901135//carbohydrate derivative metabolic process;GO:1901137//carbohydrate derivative biosynthetic process
MSTRG.31230	0	0	0	121	53	45	0	0	0	5.2	2.48	2.03	0.001	3.23667	11.6603	1.84123e-10	8.14932e-09	--	-	-	-	-	-	-	-	-
MSTRG.34311	79	46	97	0	0	0	4.01	2.58	4.27	0	0	0	3.62	0.001	-11.8218	1.84652e-10	8.16046e-09	--	protein FRIGIDA [Aegilops tauschii subsp. tauschii] [Aegilops tauschii]	-	-	-	-	-	-	-
HORVU.MOREX.r3.1HG0000270	109	39	83	0	0	0	10.69	4.22	7.05	0	0	0	7.32	0.001	-12.8376	1.8905e-10	8.34229e-09	--	KAE8766977.1 hypothetical protein D1007_61727 [Hordeum vulgare]	-	-	-	-	-	-	GO:0006952//defense response
MSTRG.51339	0	0	0	97	48	61	0	0	0	17.89	9.63	11.83	0.001	13.1167	13.6791	1.91669e-10	8.43376e-09	--	-	-	-	-	-	-	-	-
MSTRG.480	46	35	50	279	208	144	1.57	1.31	1.48	9.18	7.46	4.98	1.45333	7.20667	2.30997	1.91855e-10	8.43376e-09	MAKR3	probable membrane-associated kinase regulator 3 [Aegilops tauschii subsp. tauschii] [Aegilops tauschii]	-	-	-	-	-	-	-
HORVU.MOREX.r3.6HG0549890	120	82	193	424	457	390	7.22	5.44	10.07	24.65	28.98	23.85	7.57667	25.8267	1.76923	1.91982e-10	8.43376e-09	UBC28	XP_020177840.1 ubiquitin-conjugating enzyme E2 28-like [Aegilops tauschii subsp. tauschii] [Aegilops tauschii]	Genetic Information Processing;Genetic Information Processing	Folding, sorting and degradation;Folding, sorting and degradation	ko04141//Protein processing in endoplasmic reticulum;ko04120//Ubiquitin mediated proteolysis	K06689;K06689	-	-	-
MSTRG.1337	54	65	99	0	0	0	5.12	6.83	8.14	0	0	0	6.69667	0.001	-12.7092	1.93873e-10	8.50411e-09	--	predicted protein [Hordeum vulgare subsp. vulgare] [Hordeum vulgare]	-	-	-	-	-	-	-
HORVU.MOREX.r3.5HG0473650	105	149	101	9	9	0	5.07	7.93	4.22	0.42	0.46	0	5.74	0.293333	-4.29044	2.03779e-10	8.92532e-09	--	KAE8807157.1 hypothetical protein D1007_16571 [Hordeum vulgare]	-	-	-	-	-	GO:0005515//protein binding	-
MSTRG.42020	78	40	110	0	0	0	5.35	3.01	6.56	0	0	0	4.97333	0.001	-12.28	2.07752e-10	9.08583e-09	--	hypothetical protein D1007_32539 [Hordeum vulgare]	-	-	-	-	-	-	-
MSTRG.41919	13	15	0	169	181	122	0.93	1.18	0	11.68	13.64	8.87	0.703333	11.3967	4.01826	2.16426e-10	9.45112e-09	--	predicted protein [Hordeum vulgare subsp. vulgare] [Hordeum vulgare]	-	-	-	-	-	-	-
HORVU.MOREX.r3.3HG0238260	67	57	84	347	172	539	2	1.87	2.17	9.99	5.4	16.33	2.01333	10.5733	2.39277	2.16765e-10	9.4519e-09	--	KAE8791636.1 hypothetical protein D1007_33896 [Hordeum vulgare]	-	-	-	-	-	-	-
HORVU.MOREX.r3.6HG0605940	776	492	459	204	92	140	34.87	24.4	17.88	8.86	4.36	6.39	25.7167	6.53667	-1.97608	2.17812e-10	9.48353e-09	XTH30	KAE8812700.1 putative xyloglucan endotransglucosylase/hydrolase protein 30 [Hordeum vulgare]	-	-	-	-	GO:0005576//extracellular region;GO:0005618//cell wall;GO:0048046//apoplast	GO:0004553//hydrolase activity, hydrolyzing O-glycosyl compounds;GO:0016740//transferase activity;GO:0016762//xyloglucan:xyloglucosyl transferase activity;GO:0016787//hydrolase activity;GO:0016798//hydrolase activity, acting on glycosyl bonds	GO:0005975//carbohydrate metabolic process;GO:0006073//cellular glucan metabolic process;GO:0008152//metabolic process;GO:0010411//xyloglucan metabolic process;GO:0042546//cell wall biogenesis;GO:0071555//cell wall organization
MSTRG.40860	99	38	90	0	0	0	4.41	1.87	3.47	0	0	0	3.25	0.001	-11.6662	2.19176e-10	9.52883e-09	--	-	-	-	-	-	-	-	-
HORVU.MOREX.r3.6HG0623700	917	1075	1183	519	384	492	9.46	12.24	10.58	5.17	4.18	5.16	10.76	4.83667	-1.15359	2.30207e-10	9.99364e-09	--	KAE8806446.1 golgin subfamily A member 4 [Hordeum vulgare]	-	-	-	-	-	-	-
HORVU.MOREX.r3.5HG0468830	286	401	744	93	130	95	11.94	18.47	26.92	3.75	5.72	4.03	19.11	4.5	-2.08633	2.40188e-10	1.04116e-08	At2g04570	KAE8791734.1 GDSL-motif lipase/hydrolase-like [Hordeum vulgare]	-	-	-	-	-	GO:0016788//hydrolase activity, acting on ester bonds	-
HORVU.MOREX.r3.6HG0578070	1067	861	1069	537	402	359	11.1	9.88	9.64	5.4	4.41	3.8	10.2067	4.53667	-1.16981	2.42528e-10	1.04976e-08	NUP205	KAE8806607.1 hypothetical protein D1007_17129 [Hordeum vulgare]	Genetic Information Processing	Translation	ko03013//RNA transport	K14310	GO:0005643//nuclear pore	-	-
HORVU.MOREX.r3.2HG0195190	1543	1400	2691	762	824	600	123.19	123.34	186.21	58.78	69.34	48.69	144.247	58.9367	-1.2913	2.45133e-10	1.05947e-08	--	KAE8785448.1 BAG family molecular chaperone regulator 1-like [Hordeum vulgare]	-	-	-	-	-	-	-
HORVU.MOREX.r3.5HG0490490	1205	904	1165	576	388	462	81.77	67.7	68.52	37.76	27.75	31.86	72.6633	32.4567	-1.16271	2.46732e-10	1.06482e-08	--	BAK03120.1 predicted protein [Hordeum vulgare subsp. vulgare] [Hordeum vulgare]	-	-	-	-	-	-	-
HORVU.MOREX.r3.1HG0051510	711	597	634	1328	1146	1420	33.58	31.72	26.12	62.09	57.55	69.59	30.4733	63.0767	1.04956	2.50751e-10	1.08058e-08	hxnY	VAH05498.1 unnamed protein product [Triticum turgidum subsp. durum] [Triticum turgidum]	-	-	-	-	-	-	-
HORVU.MOREX.r3.7HG0716920	9	27	27	344	71	259	0.26	0.85	0.67	9.51	2.14	7.53	0.593333	6.39333	3.42965	2.58107e-10	1.11065e-08	AAO	BAJ99266.1 predicted protein [Hordeum vulgare subsp. vulgare] [Hordeum vulgare]	Metabolism;Metabolism	Global and overview maps;Carbohydrate metabolism	ko01100//Metabolic pathways;ko00053//Ascorbate and aldarate metabolism	K00423;K00423	-	GO:0005507//copper ion binding;GO:0016491//oxidoreductase activity	-
HORVU.MOREX.r3.7HG0642320	203	38	145	2200	1964	5230	4.89	1.01	3.03	51.21	49.87	128.07	2.97667	76.3833	4.68149	2.63767e-10	1.13335e-08	At4g39110	KAE8768314.1 putative receptor-like protein kinase [Hordeum vulgare]	-	-	-	-	GO:0005886//plasma membrane;GO:0009506//plasmodesma	GO:0000166//nucleotide binding;GO:0004672//protein kinase activity;GO:0004674//protein serine/threonine kinase activity;GO:0005524//ATP binding;GO:0016301//kinase activity;GO:0016740//transferase activity	GO:0006468//protein phosphorylation;GO:0016310//phosphorylation;GO:0046777//protein autophosphorylation
MSTRG.26040	137	133	142	6	20	15	6.34	6.76	5.61	0.27	0.94	0.71	6.23667	0.64	-3.28463	2.75368e-10	1.18147e-08	EIF4A3A	Methyl-CpG-binding domain-containing protein 2 [Triticum urartu]	Genetic Information Processing;Genetic Information Processing;Genetic Information Processing	Transcription;Translation;Translation	ko03040//Spliceosome;ko03013//RNA transport;ko03015//mRNA surveillance pathway	K13025;K13025;K13025	GO:0016604//nuclear body;GO:0043232//intracellular non-membrane-bounded organelle	GO:0008135//translation factor activity, RNA binding;GO:0032550//purine ribonucleoside binding;GO:0042623//ATPase activity, coupled	GO:0006396//RNA processing;GO:0006412//translation;GO:0006950//response to stress;GO:0016072//rRNA metabolic process
HORVU.MOREX.r3.6HG0631830	2	1	1	91	49	88	0.05	0.03	0.02	2.38	1.4	2.42	0.0333333	2.06667	5.9542	2.77924e-10	1.1907e-08	--	KAE8779843.1 hypothetical protein D1007_47072 [Hordeum vulgare]	-	-	-	-	-	GO:0005515//protein binding	-
HORVU.MOREX.r3.7HG0742190	0	0	0	72	62	57	0	0	0	2.23	2.1	1.86	0.001	2.06333	11.0108	2.84509e-10	1.21715e-08	--	KAE8774240.1 hypothetical protein D1007_53407 [Hordeum vulgare]	-	-	-	-	-	-	-
MSTRG.9164	98	53	60	0	0	0	4.17	2.48	2.2	0	0	0	2.95	0.001	-11.5265	3.01107e-10	1.28442e-08	FRS7	Os10g0571900, partial [Oryza sativa Japonica Group]	-	-	-	-	-	-	-
HORVU.MOREX.r3.6HG0613680	267	183	429	1037	574	1593	8.15	6.17	11.35	30.6	18.47	49.44	8.55667	32.8367	1.94019	3.17752e-10	1.35346e-08	LNK1	BAK05752.1 predicted protein [Hordeum vulgare subsp. vulgare] [Hordeum vulgare]	-	-	-	-	-	-	GO:0006355//regulation of transcription, DNA-templated;GO:0007623//circadian rhythm
MSTRG.50407	38	55	29	254	198	188	0.77	1.24	0.51	5.01	4.42	3.85	0.84	4.42667	2.39776	3.21796e-10	1.3687e-08	--	Ulp1 protease family, C-terminal catalytic domain containing protein [Oryza sativa Japonica Group]	-	-	-	-	-	-	-
MSTRG.5780	67	72	63	0	0	0	2.34	2.85	2.17	0	0	0	2.45333	0.001	-11.2605	3.22369e-10	1.36916e-08	--	uncharacterized protein LOC109739777 [Aegilops tauschii subsp. tauschii] [Aegilops tauschii]	-	-	-	-	-	-	-
MSTRG.4798	878	535	847	1527	1639	2690	9.95	6.63	8.19	15.89	18.75	29.6	8.25667	21.4133	1.37488	3.5294e-10	1.49469e-08	--	-	-	-	-	-	-	-	-
MSTRG.22698	73	46	88	0	0	0	1.55	1.08	1.62	0	0	0	1.41667	0.001	-10.4683	3.58554e-10	1.51628e-08	NADP-ME3	NADP-dependent malic enzyme [Hordeum vulgare]	Metabolism;Metabolism;Metabolism;Metabolism	Global and overview maps;Global and overview maps;Energy metabolism;Carbohydrate metabolism	ko01100//Metabolic pathways;ko01200//Carbon metabolism;ko00710//Carbon fixation in photosynthetic organisms;ko00620//Pyruvate metabolism	K00029;K00029;K00029;K00029	GO:0005576//extracellular region;GO:0005911//cell-cell junction;GO:0009536//plastid;GO:0030312//external encapsulating structure;GO:0031090//organelle membrane	GO:0000166//nucleotide binding;GO:0004470//malic enzyme activity;GO:0016651//oxidoreductase activity, acting on NAD(P)H;GO:0016831//carboxy-lyase activity;GO:0046914//transition metal ion binding;GO:0046983//protein dimerization activity	GO:0000904//cell morphogenesis involved in differentiation;GO:0006006//glucose metabolic process;GO:0006605//protein targeting;GO:0006631//fatty acid metabolic process;GO:0006739//NADP metabolic process;GO:0006950//response to stress;GO:0006996//organelle organization;GO:0009664//plant-type cell wall organization;GO:0009891//positive regulation of biosynthetic process;GO:0010038//response to meta…
MSTRG.44154	65	61	73	0	0	0	3.35	3.47	3.26	0	0	0	3.36	0.001	-11.7142	3.82747e-10	1.61395e-08	--	predicted protein [Hordeum vulgare subsp. vulgare] [Hordeum vulgare]	-	-	-	-	-	-	-
HORVU.MOREX.r3.3HG0327840	1036	908	1570	2222	2885	2163	113.8	110.07	149.48	235.82	334.02	241.49	124.45	270.443	1.11976	3.92778e-10	1.65388e-08	--	KAE8820762.1 hypothetical protein D1007_01069 [Hordeum vulgare]	-	-	-	-	-	-	-
MSTRG.4795	365	237	250	971	560	1352	7.17	5.04	4.25	18.34	11.53	27.19	5.48667	19.02	1.79352	3.95991e-10	1.66503e-08	--	hypothetical protein D1007_61796 [Hordeum vulgare]	-	-	-	-	-	-	-
HORVU.MOREX.r3.6HG0631360	51	76	74	0	0	0	1.05	1.73	1.32	0	0	0	1.36667	0.001	-10.4164	4.04481e-10	1.6981e-08	RGA5	BAK01672.1 predicted protein, partial [Hordeum vulgare subsp. vulgare] [Hordeum vulgare]	-	-	-	-	-	GO:0043531//ADP binding	GO:0006952//defense response
HORVU.MOREX.r3.1HG0079620	138	137	201	440	375	658	2.67	2.93	3.37	8.23	7.65	12.94	2.99	9.60667	1.68389	4.05009e-10	1.6981e-08	PRAF1	KAE8767667.1 putative E3 ubiquitin-protein ligase HERC1 [Hordeum vulgare]	-	-	-	-	-	GO:0046872//metal ion binding	-
HORVU.MOREX.r3.3HG0322080	39	79	53	318	354	189	1.22	2.73	1.44	9.61	11.67	6.01	1.79667	9.09667	2.34002	4.12583e-10	1.72739e-08	NPC2	Non-specific phospholipase C2 [Source:Projected from Arabidopsis thaliana (AT2G26870) UniProtKB/Swiss-Prot;Acc:O81020]	Metabolism;Metabolism;Metabolism;Metabolism;Metabolism	Global and overview maps;Global and overview maps;Lipid metabolism;Carbohydrate metabolism;Lipid metabolism	ko01100//Metabolic pathways;ko01110//Biosynthesis of secondary metabolites;ko00564//Glycerophospholipid metabolism;ko00562//Inositol phosphate metabolism;ko00565//Ether lipid metabolism	K01114;K01114;K01114;K01114;K01114	GO:0005794//Golgi apparatus;GO:0009507//chloroplast	GO:0003824//catalytic activity;GO:0004629//phospholipase C activity;GO:0016788//hydrolase activity, acting on ester bonds	GO:0009395//phospholipid catabolic process;GO:0042742//defense response to bacterium;GO:0048229//gametophyte development;GO:0048364//root development
MSTRG.24253	4	9	11	65	119	122	0.18	0.43	0.42	2.51	5.3	5.16	0.343333	4.32333	3.65446	4.23389e-10	1.77011e-08	CYP97A3	protein LUTEIN DEFICIENT 5, chloroplastic [Brachypodium distachyon]	Metabolism;Metabolism;Metabolism	Global and overview maps;Global and overview maps;Metabolism of terpenoids and polyketides	ko01100//Metabolic pathways;ko01110//Biosynthesis of secondary metabolites;ko00906//Carotenoid biosynthesis	K15747;K15747;K15747	GO:0042170//plastid membrane	GO:0016712//oxidoreductase activity, acting on paired donors, with incorporation or reduction of molecular oxygen, reduced flavin or flavoprotein as one donor, and incorporation of one atom of oxygen;GO:0046906//tetrapyrrole binding;GO:0046914//transition metal ion binding	GO:0005982//starch metabolic process;GO:0005984//disaccharide metabolic process;GO:0006090//pyruvate metabolic process;GO:0006633//fatty acid biosynthetic process;GO:0006779//porphyrin-containing compound biosynthetic process;GO:0009893//positive regulation of metabolic process;GO:0016117//carotenoid biosynthetic process;GO:0046471//phosphatidylglycerol metabolic process
MSTRG.51065	284	202	224	69	33	41	24.29	19.07	16.61	5.7	2.98	3.56	19.99	4.08	-2.29264	4.26444e-10	1.78036e-08	--	cysteine-rich and transmembrane domain-containing protein A-like [Aegilops tauschii subsp. tauschii] [Aegilops tauschii]	-	-	-	-	-	-	-
HORVU.MOREX.r3.2HG0127370	890	1003	2797	495	390	321	38.94	48.42	106.06	20.92	17.98	14.27	64.4733	17.7233	-1.86305	4.39325e-10	1.83154e-08	UAM3	AKZ17609.1 UDP-arabinose mutase 2 [Hordeum vulgare]	Metabolism;Metabolism	Global and overview maps;Carbohydrate metabolism	ko01100//Metabolic pathways;ko00520//Amino sugar and nucleotide sugar metabolism	K13379;K13379	GO:0005794//Golgi apparatus;GO:0005829//cytosol	GO:0016853//isomerase activity;GO:0016866//intramolecular transferase activity;GO:0052691//UDP-arabinopyranose mutase activity	GO:0009832//plant-type cell wall biogenesis;GO:0033356//UDP-L-arabinose metabolic process;GO:0071555//cell wall organization;GO:0071669//plant-type cell wall organization or biogenesis
MSTRG.45970	44	91	70	0	0	0	8.09	18.38	11.12	0	0	0	12.53	0.001	-13.6131	4.48112e-10	1.86553e-08	--	protein ASPARTIC PROTEASE IN GUARD CELL 2-like [Hordeum vulgare]	-	-	-	-	-	-	-
MSTRG.45309	45	50	72	222	182	313	1.59	1.95	2.2	7.57	6.77	11.22	1.91333	8.52	2.15477	4.51738e-10	1.87797e-08	--	uncharacterized protein LOC109782386 [Aegilops tauschii subsp. tauschii] [Aegilops tauschii]	-	-	-	-	-	-	-
HORVU.MOREX.r3.7HG0635110	79	37	95	0	0	0	1.91	0.98	1.99	0	0	0	1.62667	0.001	-10.6677	4.5751e-10	1.89928e-08	RGA5	XP_020160519.1 putative disease resistance RPP13-like protein 3 [Aegilops tauschii subsp. tauschii] [Aegilops tauschii]	-	-	-	-	-	GO:0043531//ADP binding	GO:0006952//defense response
HORVU.MOREX.r3.7HG0657070	119	51	174	1463	994	3385	3.18	1.51	4.03	37.81	28.03	92.04	2.90667	52.6267	4.17836	4.71894e-10	1.95348e-08	COBL10	BAK04194.1 predicted protein [Hordeum vulgare subsp. vulgare] [Hordeum vulgare]	-	-	-	-	GO:0031225//anchored component of membrane	-	GO:0010215//cellulose microfibril organization
HORVU.MOREX.r3.5HG0534330	171	135	153	488	408	352	9.24	8.05	7.17	25.48	23.24	19.34	8.15333	22.6867	1.47638	4.84401e-10	1.99963e-08	PDR16	KAE8783580.1 hypothetical protein D1007_42879 [Hordeum vulgare]	-	-	-	-	-	-	-
MSTRG.7816	109	27	91	0	0	0	9.06	2.47	6.52	0	0	0	6.01667	0.001	-12.5547	4.86935e-10	2.00728e-08	--	Stomatin-like protein 2 [Hordeum vulgare]	-	-	-	-	-	-	-
MSTRG.45378	69	53	74	0	0	0	4.69	3.96	4.34	0	0	0	4.33	0.001	-12.0802	4.96651e-10	2.04445e-08	--	-	-	-	-	-	-	-	-
MSTRG.34865	4502	2834	5120	2317	1678	1811	198.48	152.44	204.4	93.86	76.93	93.17	185.107	87.9867	-1.073	4.97342e-10	2.04445e-08	--	-	-	-	-	-	-	-	-
MSTRG.25500	0	0	0	87	43	59	0	0	0	3.33	1.8	2.55	0.001	2.56	11.3219	5.00124e-10	2.05302e-08	--	ABC transporter C family member 8-like isoform X2 [Aegilops tauschii subsp. tauschii] [Aegilops tauschii]	Environmental Information Processing	Membrane transport	ko02010//ABC transporters	K05665	-	-	-
HORVU.MOREX.r3.4HG0344490	1	3	0	59	52	143	0.05	0.16	0	2.82	2.71	7.2	0.07	4.24333	5.9217	5.06372e-10	2.07577e-08	Os11g0242200	KAE8819914.1 putative protein phosphatase 2C 74 [Hordeum vulgare]	-	-	-	-	-	GO:0004722//protein serine/threonine phosphatase activity;GO:0016791//phosphatase activity;GO:0043169//cation binding	GO:0006470//protein dephosphorylation
HORVU.MOREX.r3.6HG0541950	200	47	108	1996	1988	6688	20.82	5.39	9.75	200.3	217.65	706.08	11.9867	374.677	4.96614	5.07938e-10	2.0793e-08	--	BAK05522.1 predicted protein [Hordeum vulgare subsp. vulgare] [Hordeum vulgare]	-	-	-	-	-	-	-
MSTRG.40752	4	0	2	100	71	55	0.08	0	0.03	1.82	1.41	1.05	0.0366667	1.42667	5.28204	5.3806e-10	2.19955e-08	pol	PH01B001I13.11 [Phyllostachys edulis]	-	-	-	-	-	-	-
HORVU.MOREX.r3.2HG0175380	524	196	445	4925	3554	12349	14.36	5.93	10.57	130.44	102.68	344.05	10.2867	192.39	4.22519	5.41578e-10	2.21085e-08	SFH3	BAJ96318.1 predicted protein [Hordeum vulgare subsp. vulgare] [Hordeum vulgare]	-	-	-	-	-	-	-
MSTRG.42724	0	0	0	67	37	87	0	0	0	0.71	0.43	0.98	0.001	0.706667	9.46489	5.45091e-10	2.22211e-08	RE2	Os05g0235100, partial [Oryza sativa Japonica Group]	-	-	-	-	GO:0043231//intracellular membrane-bounded organelle	-	-
MSTRG.34592	70	59	63	0	0	0	1.51	1.4	1.18	0	0	0	1.36333	0.001	-10.4129	5.79734e-10	2.35681e-08	--	Cytochrome P450 71D8 [Hordeum vulgare]	-	-	-	-	-	-	-
MSTRG.51823	293	260	344	693	630	1169	20.93	20.49	21.3	47.83	47.43	84.87	20.9067	60.0433	1.52204	6.08385e-10	2.46988e-08	--	transcription factor SOX-4-like [Hordeum vulgare]	-	-	-	-	-	-	-
HORVU.MOREX.r3.1HG0076780	544	435	526	156	126	206	16.18	14.27	13.56	4.48	3.95	6.23	14.67	4.88667	-1.58595	6.13544e-10	2.48739e-08	crbn	BAK00783.1 predicted protein [Hordeum vulgare subsp. vulgare] [Hordeum vulgare]	-	-	-	-	GO:0005634//nucleus;GO:0005737//cytoplasm	GO:0046872//metal ion binding	GO:0016567//protein ubiquitination
MSTRG.23298	63	41	99	0	0	0	6.17	4.38	8.42	0	0	0	6.32333	0.001	-12.6265	6.24307e-10	2.52754e-08	--	Os05g0342600 [Oryza sativa Japonica Group]	-	-	-	-	-	-	-
HORVU.MOREX.r3.1HG0018390	2	4	13	97	83	102	0.2	0.44	1.11	9.24	8.62	10.21	0.583333	9.35667	4.0036	6.70435e-10	2.70685e-08	At1g07660	XP_016507811.1 PREDICTED: uncharacterized protein LOC107825453 [Nicotiana tabacum]	-	-	-	-	GO:0000786//nucleosome;GO:0005634//nucleus;GO:0005694//chromosome	GO:0003677//DNA binding;GO:0046982//protein heterodimerization activity	-
MSTRG.19361	54	55	84	0	0	0	9.73	10.93	13.12	0	0	0	11.26	0.001	-13.4589	6.7932e-10	2.73896e-08	--	dna replication licensing factor mcm2 [Hordeum vulgare]	-	-	-	-	-	-	-
HORVU.MOREX.r3.6HG0620520	768	791	902	281	385	305	29.06	33.03	29.58	10.27	15.36	11.73	30.5567	12.4533	-1.29496	6.80429e-10	2.73968e-08	NAAT1	BAJ93129.1 predicted protein, partial [Hordeum vulgare subsp. vulgare] [Hordeum vulgare]	Metabolism;Metabolism;Metabolism;Metabolism;Metabolism;Metabolism;Metabolism;Metabolism;Metabolism;Metabolism	Global and overview maps;Global and overview maps;Global and overview maps;Amino acid metabolism;Amino acid metabolism;Amino acid metabolism;Metabolism of cofactors and vitamins;Amino acid metabolism;Biosynthesis of other secondary metabolites;Biosynthesis of other secondary metabolites	ko01100//Metabolic pathways;ko01110//Biosynthesis of secondary metabolites;ko01230//Biosynthesis of amino acids;ko00270//Cysteine and methionine metabolism;ko00350//Tyrosine metabolism;ko00360//Phenylalanine metabolism;ko00130//Ubiquinone and other terpenoid-quinone biosynthesis;ko00400//Phenylalanine, tyrosine and tryptophan biosynthesis;ko00950//Isoquinoline alkaloid biosynthesis;ko00960//Tropa…	K00815;K00815;K00815;K00815;K00815;K00815;K00815;K00815;K00815;K00815	-	GO:0003824//catalytic activity;GO:0008483//transaminase activity;GO:0030170//pyridoxal phosphate binding	GO:0006520//cellular amino acid metabolic process;GO:0009058//biosynthetic process
MSTRG.1336	68	40	91	0	0	0	4.44	2.21	5.57	0	0	0	4.07333	0.001	-11.992	7.03857e-10	2.83014e-08	--	hypothetical protein D1007_43589 [Hordeum vulgare]	-	-	-	-	-	-	-
MSTRG.14353	153	87	125	14	0	4	8.43	5.29	5.97	0.74	0	0.22	6.56333	0.32	-4.35828	7.18259e-10	2.88411e-08	--	endonuclease 8-like 3 [Aegilops tauschii subsp. tauschii] [Aegilops tauschii]	-	-	-	-	-	-	-
MSTRG.15126	86	39	73	0	0	0	4.5	2.41	2.29	0	0	0	3.06667	0.001	-11.5825	7.34988e-10	2.94726e-08	CCP1	Cysteine proteinase 1 [Triticum urartu]	Organismal Systems	Environmental adaptation	ko04626//Plant-pathogen interaction	K01373	GO:0043231//intracellular membrane-bounded organelle	GO:0070011//peptidase activity, acting on L-amino acid peptides	GO:0006090//pyruvate metabolic process;GO:0006970//response to osmotic stress;GO:0006996//organelle organization;GO:0009414//response to water deprivation;GO:0009617//response to bacterium;GO:0010038//response to metal ion;GO:0042044//fluid transport;GO:0044238//primary metabolic process
HORVU.MOREX.r3.6HG0575670	340	144	357	2383	1733	4881	9.19	4.3	8.37	62.25	49.38	134.12	7.28667	81.9167	3.49083	7.46933e-10	2.99108e-08	GDPDL7	VAI45199.1 unnamed protein product [Triticum turgidum subsp. durum] [Triticum turgidum]	-	-	-	-	-	GO:0008081//phosphoric diester hydrolase activity	GO:0006629//lipid metabolic process
HORVU.MOREX.r3.5HG0420920	14	22	16	131	128	109	0.78	1.35	0.77	7.03	7.5	6.16	0.966667	6.89667	2.83481	7.95636e-10	3.18179e-08	--	KAE8773156.1 salt stress protein 3 [Hordeum vulgare]	-	-	-	-	-	-	-
HORVU.MOREX.r3.6HG0543770	25	46	39	211	167	169	2.17	4.4	2.93	17.68	15.27	14.9	3.16667	15.95	2.33252	8.08665e-10	3.2295e-08	H2A-9	KAE8790469.1 Histone H2A.1 [Hordeum vulgare]	-	-	-	-	GO:0000786//nucleosome;GO:0005634//nucleus;GO:0005694//chromosome	GO:0003677//DNA binding;GO:0046982//protein heterodimerization activity	-
MSTRG.16327	59	46	87	0	0	0	6.14	5.31	7.85	0	0	0	6.43333	0.001	-12.6514	8.38323e-10	3.34341e-08	--	-	-	-	-	-	-	-	-
HORVU.MOREX.r3.3HG0312090	73	42	77	0	0	0	1.5	0.95	1.37	0	0	0	1.27333	0.001	-10.3144	8.40169e-10	3.34624e-08	WAK5	BAJ91932.1 predicted protein [Hordeum vulgare subsp. vulgare] [Hordeum vulgare]	-	-	-	-	-	GO:0004672//protein kinase activity;GO:0005509//calcium ion binding;GO:0005524//ATP binding	GO:0006468//protein phosphorylation
HORVU.MOREX.r3.5HG0444850	551	132	467	5430	4214	12798	13.36	3.53	9.82	127.25	107.73	315.5	8.90333	183.493	4.36524	8.61169e-10	3.42524e-08	PEX3	BAK06060.1 predicted protein [Hordeum vulgare subsp. vulgare] [Hordeum vulgare]	-	-	-	-	-	-	-
MSTRG.48460	309	633	530	1357	1126	1543	12.54	27.12	17.68	47.92	43.35	58.55	19.1133	49.94	1.38562	8.89291e-10	3.53232e-08	--	hypothetical protein D1007_02620 [Hordeum vulgare]	-	-	-	-	-	-	-
MSTRG.34540	135	91	160	382	384	330	6.9	5.08	7.03	19.58	21.77	17.73	6.33667	19.6933	1.63591	9.26828e-10	3.66852e-08	--	Patatin-3-Kuras 1 [Hordeum vulgare]	-	-	-	-	-	-	-
MSTRG.43221	199	166	193	548	373	507	3.36	3.04	2.88	9.37	7.07	9.15	3.09333	8.53	1.46338	9.27318e-10	3.66852e-08	LRK10L-1.5	LEAF RUST 10 DISEASE-RESISTANCE LOCUS RECEPTOR-LIKE PROTEIN KINASE-like 1.5 [Aegilops tauschii subsp. tauschii] [Aegilops tauschii]	-	-	-	-	-	GO:0004672//protein kinase activity	GO:0016310//phosphorylation
HORVU.MOREX.r3.6HG0586910	100	104	149	497	238	701	2.87	3.3	3.71	13.8	7.21	20.48	3.29333	13.83	2.07018	9.70213e-10	3.83306e-08	Os02g0567200	KAE8781187.1 putative protein phosphatase 2C 15 [Hordeum vulgare]	-	-	-	-	-	GO:0016791//phosphatase activity	-
MSTRG.43077	84	38	71	0	0	0	2.33	1.16	1.7	0	0	0	1.73	0.001	-10.7566	9.78981e-10	3.86154e-08	--	Disease resistance RPP13-like protein 4 [Hordeum vulgare]	-	-	-	-	-	-	-
HORVU.MOREX.r3.5HG0530270	182	246	314	650	537	993	11.31	16.57	16.99	39.68	36.19	64.62	14.9567	46.83	1.64664	9.80047e-10	3.86154e-08	--	XP_020148815.1 uncharacterized protein LOC109734015 [Aegilops tauschii subsp. tauschii] [Aegilops tauschii]	-	-	-	-	-	-	-
HORVU.MOREX.r3.6HG0582090	58	47	83	0	0	0	10.09	9.02	12.52	0	0	0	10.5433	0.001	-13.364	9.83575e-10	3.87026e-08	--	KAE8789630.1 phosphoglycerate mutase family protein [Hordeum vulgare]	-	-	-	-	-	-	-
MSTRG.1981	0	0	0	109	38	44	0	0	0	12.94	4.92	5.5	0.001	7.78667	12.9268	9.94027e-10	3.90617e-08	--	predicted protein [Hordeum vulgare subsp. vulgare] [Hordeum vulgare]	-	-	-	-	-	-	-
MSTRG.918	3	5	10	118	66	76	0.08	0.15	0.23	2.89	1.74	1.97	0.153333	2.2	3.84276	9.97646e-10	3.91134e-08	--	predicted protein [Hordeum vulgare subsp. vulgare] [Hordeum vulgare]	-	-	-	-	-	-	-
MSTRG.30241	93	30	80	0	0	0	7.03	2.54	5.26	0	0	0	4.94333	0.001	-12.2713	9.98002e-10	3.91134e-08	JMJ705	Lysine-specific demethylase 5A [Hordeum vulgare]	-	-	-	-	-	GO:0016491//oxidoreductase activity	GO:0010467//gene expression;GO:0016570//histone modification;GO:0031323//regulation of cellular metabolic process;GO:0034645//cellular macromolecule biosynthetic process;GO:0048731//system development;GO:0060255//regulation of macromolecule metabolic process;GO:0080090//regulation of primary metabolic process
HORVU.MOREX.r3.3HG0242150	567	523	1112	1560	1742	1728	35.63	36.26	60.56	94.7	115.37	110.35	44.15	106.807	1.27452	1.01664e-09	3.97908e-08	--	BAJ95958.1 predicted protein [Hordeum vulgare subsp. vulgare] [Hordeum vulgare]	-	-	-	-	-	-	-
HORVU.MOREX.r3.1HG0062160	74	17	74	310	193	669	4.87	1.23	4.22	19.71	13.39	44.75	3.44	25.95	2.91525	1.0207e-09	3.98966e-08	CG31559	KAE8792727.1 hypothetical protein D1007_32688 [Hordeum vulgare]	-	-	-	-	-	GO:0097573//glutathione oxidoreductase activity	-
MSTRG.28401	0	0	1	119	71	73	0	0	0.03	3.63	2.34	2.5	0.01	2.82333	8.14126	1.03074e-09	4.02358e-08	--	zinc finger MYM-type protein 1-like [Zea mays]	-	-	-	-	-	-	-
HORVU.MOREX.r3.4HG0342860	386	570	546	145	157	181	13.02	21.21	15.96	4.72	5.58	6.2	16.73	5.5	-1.60493	1.05916e-09	4.12902e-08	SAPK10	Serine/threonine protein kinase, Abscisic acid (ABA)-activated protein kinase, Hyperosmotic stress response, ABA signal transductio [Source: Projected from Oryza sativa (Os03g0610900)]	Environmental Information Processing;Environmental Information Processing	Signal transduction;Signal transduction	ko04075//Plant hormone signal transduction;ko04016//MAPK signaling pathway - plant	K14498;K14498	-	GO:0000166//nucleotide binding;GO:0004672//protein kinase activity;GO:0004674//protein serine/threonine kinase activity;GO:0005524//ATP binding;GO:0016301//kinase activity;GO:0016740//transferase activity	GO:0006468//protein phosphorylation;GO:0009738//abscisic acid-activated signaling pathway;GO:0016310//phosphorylation
MSTRG.8106	71	34	91	0	0	0	3.63	1.91	4.04	0	0	0	3.19333	0.001	-11.6408	1.08792e-09	4.23556e-08	--	unnamed protein product [Triticum turgidum subsp. durum] [Triticum turgidum]	-	-	-	-	-	-	-
HORVU.MOREX.r3.4HG0405230	26	14	21	111	114	221	1.64	0.97	1.15	6.76	7.57	14.16	1.25333	9.49667	2.92165	1.11529e-09	4.33637e-08	TIFY11A	TIFY domain-containing transcriptional regulator, Salt and dehydration stress toleranc [Source: Projected from Oryza sativa (Os03g0180800)]	Environmental Information Processing	Signal transduction	ko04075//Plant hormone signal transduction	K13464	GO:0005634//nucleus	-	GO:0009611//response to wounding;GO:0031347//regulation of defense response;GO:2000022//regulation of jasmonic acid mediated signaling pathway
MSTRG.22441	308	230	206	700	540	833	5.91	4.89	3.11	16.31	13.24	20.78	4.63667	16.7767	1.8553	1.15055e-09	4.46758e-08	--	predicted protein [Hordeum vulgare subsp. vulgare] [Hordeum vulgare]	-	-	-	-	-	-	-
HORVU.MOREX.r3.7HG0667240	1540	1667	1621	629	847	605	57.77	69.01	52.71	22.8	33.49	23.07	59.83	26.4533	-1.17742	1.19936e-09	4.65097e-08	AXY4L	KAE8803412.1 protein ALTERED XYLOGLUCAN 4-like [Hordeum vulgare]	-	-	-	-	GO:0005794//Golgi apparatus	GO:0016413//O-acetyltransferase activity	-
HORVU.MOREX.r3.1HG0053680	237	299	232	783	509	982	10.48	14.59	8.89	33.46	23.73	44.14	11.32	33.7767	1.57715	1.20357e-09	4.66115e-08	CCT2	KAE8779097.1 Choline-phosphate cytidylyltransferase B [Hordeum vulgare]	Metabolism;Metabolism;Metabolism	Global and overview maps;Lipid metabolism;Metabolism of other amino acids	ko01100//Metabolic pathways;ko00564//Glycerophospholipid metabolism;ko00440//Phosphonate and phosphinate metabolism	K00968;K00968;K00968	-	GO:0003824//catalytic activity;GO:0004105//choline-phosphate cytidylyltransferase activity	GO:0006657//CDP-choline pathway;GO:0009058//biosynthetic process
MSTRG.22939	0	0	0	47	70	53	0	0	0	2.45	3.85	2.3	0.001	2.86667	11.4852	1.2234e-09	4.73169e-08	PRAF1	E3 ubiquitin-protein ligase HERC2 [Triticum urartu]	-	-	-	-	GO:0043231//intracellular membrane-bounded organelle;GO:0044444//cytoplasmic part	GO:0003824//catalytic activity;GO:0043169//cation binding	GO:0051220//cytoplasmic sequestering of protein
MSTRG.26833	40	70	76	0	0	0	2.53	4.89	4.17	0	0	0	3.86333	0.001	-11.9156	1.24135e-09	4.79484e-08	--	hypothetical protein D1007_16451 [Hordeum vulgare]	-	-	-	-	-	-	-
HORVU.MOREX.r3.3HG0299820	26	73	70	383	172	381	2.37	7.34	5.53	33.68	16.5	35.25	5.08	28.4767	2.48688	1.29906e-09	5.01116e-08	H3-1.1	KAE8772226.1 histone H3 [Hordeum vulgare]	-	-	-	-	GO:0000786//nucleosome;GO:0005634//nucleus;GO:0005694//chromosome	GO:0003677//DNA binding;GO:0046982//protein heterodimerization activity	-
HORVU.MOREX.r3.3HG0274830	39	3	33	199	153	425	1.6	0.14	1.17	7.89	6.62	17.73	0.97	10.7467	3.46976	1.32557e-09	5.1002e-08	At5g03795	KAE8820736.1 putative glycosyltransferase [Hordeum vulgare]	-	-	-	-	-	GO:0016757//transferase activity, transferring glycosyl groups	GO:0006486//protein glycosylation
HORVU.MOREX.r3.7HG0718530	216	158	408	769	606	872	13.48	10.88	22.06	46.35	39.85	55.29	15.4733	47.1633	1.60788	1.3256e-09	5.1002e-08	--	KAE8782389.1 keratin-3, type I cytoskeletal 51 kDa-like [Hordeum vulgare]	-	-	-	-	-	-	-
HORVU.MOREX.r3.3HG0301930	605	585	809	1388	1209	2308	20.46	21.83	23.71	45.35	43.09	79.33	22	55.9233	1.34595	1.36567e-09	5.24749e-08	--	BAJ96328.1 predicted protein [Hordeum vulgare subsp. vulgare] [Hordeum vulgare]	-	-	-	-	-	-	-
MSTRG.14099	0	0	0	43	46	85	0	0	0	1.53	1.79	3.19	0.001	2.17	11.0835	1.38069e-09	5.29829e-08	--	protein ALP1-like [Aegilops tauschii subsp. tauschii] [Aegilops tauschii]	-	-	-	-	-	-	-
HORVU.MOREX.r3.5HG0498300	193	106	167	1111	710	2202	3.49	2.12	2.62	19.42	13.54	40.49	2.74333	24.4833	3.1578	1.38251e-09	5.29838e-08	KIN7J	BAK06679.1 predicted protein [Hordeum vulgare subsp. vulgare] [Hordeum vulgare]	-	-	-	-	GO:0005874//microtubule	GO:0000166//nucleotide binding;GO:0003774//motor activity;GO:0005524//ATP binding;GO:0008017//microtubule binding;GO:1990939//ATP-dependent microtubule motor activity	GO:0007018//microtubule-based movement
HORVU.MOREX.r3.4HG0396710	18	17	15	178	141	74	1.64	1.71	1.19	15.68	13.55	6.86	1.51333	12.03	2.99083	1.41066e-09	5.39921e-08	H3-1.1	XP_022154562.1 uncharacterized protein LOC111021800 [Momordica charantia]	-	-	-	-	GO:0000786//nucleosome;GO:0005634//nucleus;GO:0005694//chromosome	GO:0003677//DNA binding;GO:0046982//protein heterodimerization activity	-
MSTRG.29838	68	80	89	0	0	4	5.17	6.7	5.9	0	0	0.31	5.92333	0.103333	-5.84103	1.41372e-09	5.40391e-08	--	Os06g0613800 [Oryza sativa Japonica Group]	-	-	-	-	-	-	-
HORVU.MOREX.r3.3HG0299750	87	128	186	491	410	341	7.58	12.31	14.05	41.33	37.65	30.2	11.3133	36.3933	1.68565	1.52336e-09	5.80791e-08	LSM3B	BAK02536.1 predicted protein, partial [Hordeum vulgare subsp. vulgare] [Hordeum vulgare]	Genetic Information Processing;Genetic Information Processing	Transcription;Folding, sorting and degradation	ko03040//Spliceosome;ko03018//RNA degradation	K12622;K12622	-	GO:0003723//RNA binding	GO:0000398//mRNA splicing, via spliceosome
HORVU.MOREX.r3.5HG0511860	19	34	19	156	139	151	2.33	4.6	2.02	18.48	17.97	18.82	2.98333	18.4233	2.62654	1.55216e-09	5.91004e-08	--	KAE8783978.1 lamin-like protein [Hordeum vulgare]	-	-	-	-	-	GO:0009055//electron transfer activity	-
MSTRG.708	0	0	0	42	56	69	0	0	0	1.93	2.76	3.31	0.001	2.66667	11.3808	1.59696e-09	6.0728e-08	At5g42100	glucan endo-1,3-beta-glucosidase 11-like isoform X1 [Aegilops tauschii subsp. tauschii] [Aegilops tauschii]	-	-	-	-	GO:0005618//cell wall;GO:0005911//cell-cell junction;GO:0031225//anchored component of membrane;GO:0043231//intracellular membrane-bounded organelle	GO:0008422//beta-glucosidase activity	GO:0008104//protein localization;GO:0044238//primary metabolic process
HORVU.MOREX.r3.1HG0077790	262	225	204	68	37	25	4.9	4.64	3.31	1.23	0.73	0.48	4.28333	0.813333	-2.39682	1.59976e-09	6.07557e-08	ACA7	KAE8817567.1 putative calcium-transporting ATPase 13, plasma membrane-type [Hordeum vulgare]	-	-	-	-	GO:0016020//membrane;GO:0016021//integral component of membrane	GO:0000166//nucleotide binding;GO:0005215//transporter activity;GO:0005388//calcium-transporting ATPase activity;GO:0005516//calmodulin binding;GO:0005524//ATP binding	GO:0006811//ion transport;GO:0006816//calcium ion transport;GO:0070588//calcium ion transmembrane transport
HORVU.MOREX.r3.7HG0744600	6	14	14	87	94	145	0.6	1.55	1.26	8.46	9.98	14.88	1.13667	11.1067	3.28854	1.62009e-09	6.14485e-08	BCA2	KAE8767972.1 Carbonic anhydrase, chloroplastic [Hordeum vulgare]	Metabolism;Metabolism	Global and overview maps;Energy metabolism	ko01100//Metabolic pathways;ko00910//Nitrogen metabolism	K01673;K01673	-	GO:0004089//carbonate dehydratase activity;GO:0008270//zinc ion binding	GO:0015976//carbon utilization
MSTRG.4086	110	27	73	1021	716	2376	5.5	1.49	3.16	49.3	37.72	120.69	3.38333	69.2367	4.35502	1.6451e-09	6.23169e-08	--	brain acid soluble protein 1 isoform X1 [Brachypodium distachyon]	-	-	-	-	-	-	-
HORVU.MOREX.r3.7HG0658750	34	17	58	171	154	395	0.35	0.2	0.52	1.72	1.69	4.19	0.356667	2.53333	2.82839	1.75278e-09	6.63104e-08	CALS5	XP_020175666.1 callose synthase 5 [Aegilops tauschii subsp. tauschii] [Aegilops tauschii]	-	-	-	-	GO:0000148//1,3-beta-D-glucan synthase complex;GO:0016020//membrane	GO:0003843//1,3-beta-D-glucan synthase activity	GO:0006075//(1->3)-beta-D-glucan biosynthetic process
MSTRG.39408	0	0	3	36	93	123	0	0	0.06	1.64	4.93	5.25	0.02	3.94	7.62205	1.7908e-09	6.76617e-08	--	hypothetical protein D1007_42508 [Hordeum vulgare]	-	-	-	-	-	-	-
HORVU.MOREX.r3.1HG0075340	56	38	75	231	167	608	2.8	2.09	3.25	11.15	8.79	30.86	2.71333	16.9333	2.64173	1.81828e-09	6.8612e-08	--	BAK06459.1 predicted protein [Hordeum vulgare subsp. vulgare] [Hordeum vulgare]	-	-	-	-	-	-	-
HORVU.MOREX.r3.4HG0378250	53	52	115	267	227	700	1.15	1.25	2.17	5.62	5.21	15.49	1.52333	8.77333	2.52589	1.86111e-09	7.01385e-08	VLN2	Villin, villin/gelsolin superfamily protein, Actin binding protein, Regulation of plant architectur [Source: Projected from Oryza sativa (Os03g0356700)]	-	-	-	-	GO:0032432//actin filament bundle	GO:0003779//actin binding;GO:0051015//actin filament binding	GO:0001558//regulation of cell growth;GO:0007010//cytoskeleton organization;GO:0007015//actin filament organization;GO:0009630//gravitropism;GO:0051014//actin filament severing;GO:0051017//actin filament bundle assembly;GO:0051693//actin filament capping;GO:2000012//regulation of auxin polar transport
HORVU.MOREX.r3.1HG0000480	0	0	0	40	68	57	0	0	0	2.51	4.72	3.83	0.001	3.68667	11.8481	1.88768e-09	7.10198e-08	--	KAE8807305.1 23 kDa jasmonate-induced protein [Hordeum vulgare]	-	-	-	-	-	-	-
HORVU.MOREX.r3.1HG0009930	27	46	143	0	0	0	1.97	3.7	9.03	0	0	0	4.9	0.001	-12.2586	1.89024e-09	7.10198e-08	--	KAE8777605.1 non-specific lipid-transfer protein-like protein [Hordeum vulgare]	-	-	-	-	GO:0016020//membrane;GO:0016021//integral component of membrane	GO:0008289//lipid binding	GO:0006869//lipid transport
MSTRG.43054	0	0	0	73	62	34	0	0	0	3.25	3.01	1.59	0.001	2.61667	11.3535	1.91809e-09	7.19173e-08	--	hypothetical protein D1007_37307 [Hordeum vulgare]	-	-	-	-	-	-	-
HORVU.MOREX.r3.5HG0476700	57	49	67	0	0	0	2.42	2.3	2.47	0	0	0	2.39667	0.001	-11.2268	2.00898e-09	7.52296e-08	sgt2	BAJ99272.1 predicted protein [Hordeum vulgare subsp. vulgare] [Hordeum vulgare]	-	-	-	-	-	GO:0005515//protein binding	-
HORVU.MOREX.r3.7HG0681170	180	78	227	1527	927	2959	4.16	1.99	4.55	34.12	22.59	69.55	3.56667	42.0867	3.56071	2.09775e-09	7.84536e-08	PRK4	KAE8816136.1 putative LRR receptor-like serine/threonine-protein kinase [Hordeum vulgare]	-	-	-	-	GO:0016020//membrane;GO:0016021//integral component of membrane	GO:0004672//protein kinase activity;GO:0005524//ATP binding	GO:0006468//protein phosphorylation
HORVU.MOREX.r3.6HG0603230	163	153	147	439	347	430	3.85	3.99	3.01	10.02	8.64	10.32	3.61667	9.66	1.41736	2.11393e-09	7.89586e-08	WNK4	BAK07721.1 predicted protein [Hordeum vulgare subsp. vulgare] [Hordeum vulgare]	-	-	-	-	GO:0005737//cytoplasm	GO:0000166//nucleotide binding;GO:0004672//protein kinase activity;GO:0004674//protein serine/threonine kinase activity;GO:0005524//ATP binding;GO:0016301//kinase activity;GO:0016740//transferase activity	GO:0006468//protein phosphorylation;GO:0016310//phosphorylation;GO:0035556//intracellular signal transduction
HORVU.MOREX.r3.5HG0533230	431	440	545	951	1031	813	19.1	21.52	20.94	40.72	48.16	36.62	20.52	41.8333	1.02762	2.18078e-09	8.12491e-08	PRN2	VAI40148.1 unnamed protein product [Triticum turgidum subsp. durum] [Triticum turgidum]	-	-	-	-	-	-	-
MSTRG.42151	0	0	0	86	41	42	0	0	0	2.33	1.21	1.2	0.001	1.58	10.6257	2.21372e-09	8.23724e-08	--	hypothetical protein D1007_62316 [Hordeum vulgare]	-	-	-	-	-	-	-
HORVU.MOREX.r3.4HG0335960	1886	1284	1778	838	829	682	98.52	74.04	80.51	42.28	45.65	36.22	84.3567	41.3833	-1.02745	2.23352e-09	8.29664e-08	--	BAJ97807.1 predicted protein [Hordeum vulgare subsp. vulgare] [Hordeum vulgare]	-	-	-	-	-	-	-
HORVU.MOREX.r3.6HG0574510	360	817	720	1710	1747	1583	10.52	26.35	18.24	48.28	53.81	47.02	18.37	49.7033	1.43599	2.23533e-09	8.29664e-08	CSLA1	Glycosyltransferase (Fragment) [Source:Projected from Arabidopsis thaliana (AT5G22740) UniProtKB/TrEMBL;Acc:W8PUD8]	-	-	-	-	GO:0000139//Golgi membrane;GO:0005794//Golgi apparatus;GO:0016020//membrane;GO:0016021//integral component of membrane	GO:0016757//transferase activity, transferring glycosyl groups;GO:0047259//glucomannan 4-beta-mannosyltransferase activity;GO:0051753//mannan synthase activity	GO:0010192//mucilage biosynthetic process;GO:0048359//mucilage metabolic process involved in seed coat development;GO:0071555//cell wall organization;GO:0097502//mannosylation
HORVU.MOREX.r3.1HG0072700	2	0	10	89	38	225	0.21	0	0.92	9.17	4.27	24.37	0.376667	12.6033	5.06437	2.31665e-09	8.57878e-08	--	KAE8812533.1 hypothetical protein D1007_10457 [Hordeum vulgare]	-	-	-	-	GO:0016020//membrane;GO:0016021//integral component of membrane	-	-
HORVU.MOREX.r3.5HG0505720	47	9	16	149	152	400	1.23	0.26	0.36	3.78	4.2	10.67	0.616667	6.21667	3.33358	2.31717e-09	8.57878e-08	SRF5	BAK05038.1 predicted protein, partial [Hordeum vulgare subsp. vulgare] [Hordeum vulgare]	-	-	-	-	-	GO:0004672//protein kinase activity;GO:0005515//protein binding;GO:0005524//ATP binding	GO:0006468//protein phosphorylation
HORVU.MOREX.r3.7HG0636750	69	66	144	7	0	0	3.51	3.71	6.35	0.34	0	0	4.52333	0.113333	-5.31874	2.33933e-09	8.64992e-08	At4g34215	BAJ88457.1 predicted protein [Hordeum vulgare subsp. vulgare] [Hordeum vulgare]	-	-	-	-	-	-	-
HORVU.MOREX.r3.7HG0680410	167	123	273	587	400	840	5.96	4.85	8.45	20.26	15.06	30.49	6.42	21.9367	1.7727	2.43252e-09	8.98324e-08	IRL4	KAE8816197.1 plant intracellular Ras-group-related LRR protein 4-like [Hordeum vulgare]	-	-	-	-	-	GO:0005515//protein binding	-
HORVU.MOREX.r3.3HG0310940	642	469	556	2557	1929	4847	18.46	14.9	13.86	71.25	58.6	142.01	15.74	90.62	2.52539	2.46236e-09	9.08203e-08	CBSCBSPB1	BAJ87164.1 predicted protein [Hordeum vulgare subsp. vulgare] [Hordeum vulgare]	-	-	-	-	GO:0005634//nucleus;GO:0016020//membrane;GO:0016021//integral component of membrane	GO:0005515//protein binding	-
MSTRG.30308	189	84	168	1554	1355	5639	10.2	5	7.84	81.01	77.03	309.13	7.68	155.723	4.34174	2.46603e-09	9.08418e-08	--	muscle M-line assembly protein unc-89-like [Aegilops tauschii subsp. tauschii] [Aegilops tauschii]	-	-	-	-	-	-	-
HORVU.MOREX.r3.3HG0304500	191	169	305	524	1051	549	8.37	8.18	11.58	22.18	48.53	24.43	9.37667	31.7133	1.75794	2.59203e-09	9.52451e-08	SEN102	BAJ99991.1 predicted protein [Hordeum vulgare subsp. vulgare] [Hordeum vulgare]	-	-	-	-	-	GO:0008233//peptidase activity;GO:0008234//cysteine-type peptidase activity;GO:0016787//hydrolase activity	GO:0006508//proteolysis
HORVU.MOREX.r3.7HG0635320	505	1100	782	2370	1816	2081	17.34	41.67	23.27	78.61	65.71	72.61	27.4267	72.31	1.39862	2.70033e-09	9.89773e-08	BAG7	BAJ88025.1 predicted protein [Hordeum vulgare subsp. vulgare] [Hordeum vulgare]	-	-	-	-	-	-	-
HORVU.MOREX.r3.5HG0475370	586	488	512	224	211	170	16.66	15.32	12.65	6.2	6.37	5.01	14.8767	5.86	-1.34408	2.71906e-09	9.954e-08	ICS2	KAE8803166.1 isochorismate synthase 1, chloroplastic-like [Hordeum vulgare]	Metabolism;Metabolism;Metabolism	Global and overview maps;Global and overview maps;Metabolism of cofactors and vitamins	ko01100//Metabolic pathways;ko01110//Biosynthesis of secondary metabolites;ko00130//Ubiquinone and other terpenoid-quinone biosynthesis	K02552;K02552;K02552	GO:0009536//plastid	GO:0008909//isochorismate synthase activity;GO:0016853//isomerase activity	GO:0009058//biosynthetic process;GO:0009987//cellular process;GO:0042372//phylloquinone biosynthetic process
HORVU.MOREX.r3.1HG0015470	138	47	123	487	368	322	6.38	2.4	4.93	21.75	17.93	15.13	4.57	18.27	1.99921	2.88698e-09	1.05556e-07	At3g11180	BAJ85376.1 predicted protein [Hordeum vulgare subsp. vulgare] [Hordeum vulgare]	-	-	-	-	-	GO:0016491//oxidoreductase activity;GO:0046872//metal ion binding	-
HORVU.MOREX.r3.2HG0213800	856	534	768	1537	1267	1452	38.02	26.17	29.57	65.96	59.32	65.55	31.2533	63.61	1.02524	2.89088e-09	1.05567e-07	NHL1	KAE8790277.1 hypothetical protein D1007_35424 [Hordeum vulgare]	-	-	-	-	GO:0009506//plasmodesma;GO:0016020//membrane;GO:0016021//integral component of membrane;GO:0046658//anchored component of plasma membrane	-	GO:0098542//defense response to other organism
MSTRG.23167	0	0	0	65	44	48	0	0	0	2.39	1.76	1.85	0.001	2	10.9658	3.00012e-09	1.09421e-07	--	-	Metabolism;Metabolism	Global and overview maps;Energy metabolism	ko01100//Metabolic pathways;ko00195//Photosynthesis	K02641;K02641	-	-	-
HORVU.MOREX.r3.2HG0140290	474	432	490	955	807	1197	19.18	19.29	17.19	37.34	34.43	49.24	18.5533	40.3367	1.12041	3.03602e-09	1.10456e-07	GPT2	KAE8803613.1 Glucose-6-phosphate/phosphate translocator 2, chloroplastic [Hordeum vulgare]	-	-	-	-	GO:0016021//integral component of membrane	GO:0022857//transmembrane transporter activity	GO:0055085//transmembrane transport
HORVU.MOREX.r3.3HG0240710	11	0	18	165	77	169	0.34	0	0.48	4.9	2.5	5.28	0.273333	4.22667	3.95079	3.19584e-09	1.15984e-07	boron transporter	KAE8795242.1 boron transporter [Hordeum vulgare]	-	-	-	-	GO:0016020//membrane;GO:0016021//integral component of membrane	GO:0005452//inorganic anion exchanger activity	GO:0006820//anion transport;GO:0015698//inorganic anion transport
MSTRG.24918	0	0	0	59	30	74	0	0	0	1.44	0.82	1.9	0.001	1.38667	10.4374	3.38247e-09	1.22305e-07	--	Os05g0506400 [Oryza sativa Japonica Group]	-	-	-	-	-	-	-
HORVU.MOREX.r3.6HG0620710	29	6	22	120	119	252	0.6	0.14	0.39	2.4	2.59	5.29	0.376667	3.42667	3.18545	3.41569e-09	1.23355e-07	SRL2	KAE8808190.1 cyclin-like protein [Hordeum vulgare]	-	-	-	-	-	-	-
HORVU.MOREX.r3.1HG0039240	310	179	199	535	801	672	11.21	7.14	6.24	18.69	30.53	24.7	8.19667	24.64	1.58789	3.45022e-09	1.24449e-07	LSI2	KAE8809707.1 putative transporter arsB [Hordeum vulgare]	-	-	-	-	GO:0016020//membrane;GO:0016021//integral component of membrane	-	GO:0055085//transmembrane transport
MSTRG.42343	48	55	61	0	0	0	1.61	2.03	1.77	0	0	0	1.80333	0.001	-10.8165	3.52665e-09	1.2705e-07	--	DUF155 family protein [Zea mays]	-	-	-	-	-	-	GO:0003006//developmental process involved in reproduction;GO:0010075//regulation of meristem growth;GO:0010564//regulation of cell cycle process
MSTRG.42051	0	0	0	72	75	23	0	0	0	3.08	3.5	1.04	0.001	2.54	11.3106	3.67984e-09	1.32407e-07	--	hypothetical protein D1007_29849 [Hordeum vulgare]	-	-	-	-	-	-	-
MSTRG.42245	0	0	0	71	50	36	0	0	0	1.33	1.05	0.71	0.001	1.03	10.0084	3.85811e-09	1.38483e-07	YSL14	protein FAR1-RELATED SEQUENCE 5-like [Hordeum vulgare]	-	-	-	-	GO:0016020//membrane	GO:0016740//transferase activity;GO:0032550//purine ribonucleoside binding	GO:0006464//cellular protein modification process;GO:0015833//peptide transport;GO:0046942//carboxylic acid transport
MSTRG.43485	58	64	42	0	0	0	4.54	5.53	2.85	0	0	0	4.30667	0.001	-12.0724	3.92275e-09	1.40521e-07	--	-	-	-	-	-	-	-	-
HORVU.MOREX.r3.6HG0555230	1200	496	761	185	291	202	62	28.28	34.08	9.24	15.85	10.61	41.4533	11.9	-1.80053	4.38322e-09	1.56757e-07	ZIP2	KAE8767783.1 Zinc transporter 2 [Hordeum vulgare]	-	-	-	-	GO:0016020//membrane	GO:0046873//metal ion transmembrane transporter activity	GO:0030001//metal ion transport;GO:0055085//transmembrane transport
HORVU.MOREX.r3.1HG0030690	316	118	405	3032	1598	5505	15.82	6.52	17.57	146.65	84.32	280.1	13.3033	170.357	3.6787	4.40587e-09	1.57376e-07	--	BAK04398.1 predicted protein [Hordeum vulgare subsp. vulgare] [Hordeum vulgare]	-	-	-	-	-	-	-
HORVU.MOREX.r3.2HG0148840	0	0	0	107	34	32	0	0	0	11.31	3.92	3.56	0.001	6.26333	12.6127	4.56054e-09	1.62703e-07	--	KAE8772132.1 GRAB2 protein [Hordeum vulgare]	-	-	-	-	-	-	-
MSTRG.35898	0	0	0	54	58	39	0	0	0	1.56	1.82	1.18	0.001	1.52	10.5699	4.61619e-09	1.64384e-07	At1g09600	probable serine/threonine-protein kinase At1g54610 [Aegilops tauschii subsp. tauschii] [Aegilops tauschii]	-	-	-	-	-	GO:0004672//protein kinase activity;GO:0032550//purine ribonucleoside binding	GO:0006464//cellular protein modification process;GO:0042743//hydrogen peroxide metabolic process
MSTRG.27809	80	36	51	0	0	0	4.67	2.28	2.58	0	0	0	3.17667	0.001	-11.6333	4.76265e-09	1.69147e-07	--	Very-long-chain (3R)-3-hydroxyacyl-CoA dehydratase PASTICCINO 2A [Hordeum vulgare]	-	-	-	-	-	-	-
HORVU.MOREX.r3.3HG0311630	250	228	562	778	1242	970	9.39	9.45	18.3	28.23	49.17	37.03	12.38	38.1433	1.62342	4.76414e-09	1.69147e-07	AMC1	KAE8810311.1 Metacaspase-1 [Hordeum vulgare]	-	-	-	-	-	GO:0004197//cysteine-type endopeptidase activity	GO:0006508//proteolysis
MSTRG.42989	62	18	119	0	0	0	2.42	0.78	4.03	0	0	0	2.41	0.001	-11.2348	4.77914e-09	1.69475e-07	--	hypothetical protein D1007_43589 [Hordeum vulgare]	-	-	-	-	-	-	-
HORVU.MOREX.r3.2HG0114830	0	0	0	50	68	35	0	0	0	2.79	4.16	2.06	0.001	3.00333	11.5523	4.9595e-09	1.7566e-07	At1g34300	BAJ93192.1 predicted protein [Hordeum vulgare subsp. vulgare] [Hordeum vulgare]	-	-	-	-	-	-	GO:0048544//recognition of pollen
MSTRG.43206	73	125	143	342	337	385	2.53	4.79	4.3	11.47	12.33	13.58	3.87333	12.46	1.68566	4.98682e-09	1.76415e-07	--	-	-	-	-	-	-	-	-
MSTRG.41465	46	54	59	0	0	0	3.38	4.37	3.75	0	0	0	3.83333	0.001	-11.9044	5.00005e-09	1.76671e-07	--	-	-	-	-	-	-	-	-
HORVU.MOREX.r3.6HG0568140	61	58	41	0	0	0	1.81	1.9	1.06	0	0	0	1.59	0.001	-10.6348	5.10914e-09	1.80296e-07	At5g56810	BAK07042.1 predicted protein [Hordeum vulgare subsp. vulgare] [Hordeum vulgare]	-	-	-	-	-	GO:0005515//protein binding	-
HORVU.MOREX.r3.1HG0081410	1365	1059	1099	2548	1945	3959	34.66	29.68	24.19	62.52	52.06	102.18	29.51	72.2533	1.29186	5.11491e-09	1.80296e-07	XAT2	KAE8768833.1 putative glycosyl transferase [Hordeum vulgare]	-	-	-	-	GO:0000139//Golgi membrane;GO:0005794//Golgi apparatus;GO:0016020//membrane;GO:0016021//integral component of membrane;GO:0098791//Golgi subcompartment	GO:0016740//transferase activity;GO:0016757//transferase activity, transferring glycosyl groups;GO:0016763//transferase activity, transferring pentosyl groups;GO:0052636//arabinosyltransferase activity	GO:0009664//plant-type cell wall organization
HORVU.MOREX.r3.2HG0204980	0	0	0	39	49	62	0	0	0	0.76	1.05	1.28	0.001	1.03	10.0084	5.1237e-09	1.8039e-07	RLP41	XP_020153146.1 LRR receptor-like serine/threonine-protein kinase GSO2 [Aegilops tauschii subsp. tauschii] [Aegilops tauschii]	-	-	-	-	-	GO:0005515//protein binding	-
HORVU.MOREX.r3.4HG0407610	292	258	351	723	528	623	22.29	21.74	23.23	53.33	42.49	48.34	22.42	48.0533	1.09985	5.17041e-09	1.81817e-07	CKS1	BAJ92619.1 predicted protein [Hordeum vulgare subsp. vulgare] [Hordeum vulgare]	-	-	-	-	-	GO:0016538//cyclin-dependent protein serine/threonine kinase regulator activity	GO:0007049//cell cycle;GO:0050790//regulation of catalytic activity;GO:0051301//cell division
MSTRG.46322	46	49	64	0	0	0	1.95	2.29	2.34	0	0	0	2.19333	0.001	-11.0989	5.29769e-09	1.8607e-07	--	hypothetical protein D1007_36942 [Hordeum vulgare]	-	-	-	-	-	-	-
HORVU.MOREX.r3.3HG0325320	32	93	46	0	0	0	3.23	10.38	4.01	0	0	0	5.87333	0.001	-12.52	5.42261e-09	1.90231e-07	--	BAK02427.1 predicted protein [Hordeum vulgare subsp. vulgare] [Hordeum vulgare]	-	-	-	-	GO:0005811//lipid droplet	GO:0016298//lipase activity	GO:0019915//lipid storage
HORVU.MOREX.r3.1HG0065060	549	894	669	1360	1822	2114	10.34	18.57	10.92	24.74	36.15	40.45	13.2767	33.78	1.34728	5.62429e-09	1.96603e-07	MADS4	AAS48127.1 PISTILLATA-like protein [Hordeum vulgare subsp. vulgare] [Hordeum vulgare]	-	-	-	-	GO:0005634//nucleus	GO:0000977//RNA polymerase II regulatory region sequence-specific DNA binding;GO:0003677//DNA binding;GO:0003700//DNA-binding transcription factor activity;GO:0046983//protein dimerization activity	GO:0006355//regulation of transcription, DNA-templated;GO:0010093//specification of floral organ identity;GO:0045944//positive regulation of transcription by RNA polymerase II
HORVU.MOREX.r3.2HG0214800	701	561	753	338	294	264	37.95	33.52	35.34	17.68	16.78	14.53	35.6033	16.33	-1.12449	5.68747e-09	1.98576e-07	At1g49180	BAK05577.1 predicted protein [Hordeum vulgare subsp. vulgare] [Hordeum vulgare]	-	-	-	-	-	GO:0004672//protein kinase activity;GO:0005524//ATP binding	GO:0006468//protein phosphorylation
HORVU.MOREX.r3.4HG0380570	1395	1602	1637	713	651	857	45.88	58.14	46.66	22.66	22.57	28.65	50.2267	24.6267	-1.02823	5.71393e-09	1.99263e-07	CIPK31	AEZ51511.1 CBL-interacting protein kinase 31 [Hordeum vulgare subsp. spontaneum] [Hordeum vulgare]	-	-	-	-	GO:0005634//nucleus;GO:0005737//cytoplasm	GO:0000166//nucleotide binding;GO:0004672//protein kinase activity;GO:0004674//protein serine/threonine kinase activity;GO:0005524//ATP binding;GO:0016301//kinase activity;GO:0016740//transferase activity	GO:0006468//protein phosphorylation;GO:0007165//signal transduction;GO:0016310//phosphorylation;GO:0035556//intracellular signal transduction
HORVU.MOREX.r3.3HG0323490	69	173	83	427	434	460	1.69	4.68	1.76	10.1	11.2	11.45	2.71	10.9167	2.01017	6.08659e-09	2.11757e-07	MLH1	BAJ99147.1 predicted protein [Hordeum vulgare subsp. vulgare] [Hordeum vulgare]	Genetic Information Processing	Replication and repair	ko03430//Mismatch repair	K08734	GO:0032300//mismatch repair complex	GO:0005524//ATP binding;GO:0016887//ATPase activity;GO:0030983//mismatched DNA binding	GO:0006298//mismatch repair
HORVU.MOREX.r3.3HG0279570	609	201	554	5567	3506	13332	18.35	6.68	14.47	162.06	111.34	408.27	13.1667	227.223	4.10915	6.12195e-09	2.12736e-07	ROPGEF9	BAK07434.1 predicted protein [Hordeum vulgare subsp. vulgare] [Hordeum vulgare]	-	-	-	-	-	GO:0005085//guanyl-nucleotide exchange factor activity	-
MSTRG.32374	48	47	61	0	0	0	2.71	2.92	2.98	0	0	0	2.87	0.001	-11.4868	6.31209e-09	2.19084e-07	--	-	-	-	-	-	-	-	-
HORVU.MOREX.r3.1HG0017750	1325	1037	1271	681	374	520	47.51	41.57	40.76	23.83	14.55	19.13	43.28	19.17	-1.17485	6.32332e-09	2.19216e-07	Pti1	ACR07972.1 Pti1-like S/T protein kinase [Hordeum vulgare subsp. vulgare] [Hordeum vulgare]	Organismal Systems	Environmental adaptation	ko04626//Plant-pathogen interaction	K13436	-	GO:0000166//nucleotide binding;GO:0004672//protein kinase activity;GO:0004674//protein serine/threonine kinase activity;GO:0005524//ATP binding;GO:0016301//kinase activity;GO:0016740//transferase activity	GO:0006468//protein phosphorylation;GO:0016310//phosphorylation
HORVU.MOREX.r3.2HG0138300	525	424	818	1456	961	1460	40.38	35.99	54.54	108.2	77.91	114.14	43.6367	100.083	1.19759	6.46985e-09	2.24032e-07	OsI_26380	KAE8783873.1 Histone H2A.4 [Hordeum vulgare]	-	-	-	-	GO:0000786//nucleosome;GO:0005634//nucleus;GO:0005694//chromosome	GO:0003677//DNA binding;GO:0046982//protein heterodimerization activity	GO:0006342//chromatin silencing
HORVU.MOREX.r3.4HG0411680	19	25	24	119	120	138	0.7	1.02	0.77	4.25	4.66	5.18	0.83	4.69667	2.50045	6.65327e-09	2.30112e-07	--	BAK07048.1 predicted protein [Hordeum vulgare subsp. vulgare] [Hordeum vulgare]	-	-	-	-	GO:0005634//nucleus	GO:0005515//protein binding	-
HORVU.MOREX.r3.2HG0164700	15	23	44	224	101	179	0.36	0.54	0.81	4.6	2.26	3.87	0.57	3.57667	2.64958	7.00956e-09	2.42151e-07	HvHAK1	KAE8781828.1 putative high-affinity potassium transporter [Hordeum vulgare]	-	-	-	-	GO:0016020//membrane;GO:0016021//integral component of membrane	GO:0015079//potassium ion transmembrane transporter activity	GO:0006811//ion transport;GO:0006813//potassium ion transport;GO:0071805//potassium ion transmembrane transport
HORVU.MOREX.r3.5HG0480600	247	241	98	586	835	793	11.87	12.78	4.08	27.21	42.29	38.73	9.57667	36.0767	1.91347	7.0846e-09	2.44456e-07	TIFY10C	Jasmonate ZIM-domain protein, Jasmonate-induced resistance to bacterial blight, Repressor of jasmonic acid signalin [Source: Projected from Oryza sativa (Os09g0439200)]	Environmental Information Processing	Signal transduction	ko04075//Plant hormone signal transduction	K13464	GO:0005634//nucleus	-	GO:0009611//response to wounding;GO:0031347//regulation of defense response;GO:2000022//regulation of jasmonic acid mediated signaling pathway
HORVU.MOREX.r3.7HG0746100	0	0	0	28	56	67	0	0	0	1.99	4.34	5	0.001	3.77667	11.8829	7.27533e-09	2.5045e-07	Os05g0197200	BAK07414.1 predicted protein [Hordeum vulgare subsp. vulgare] [Hordeum vulgare]	-	-	-	-	GO:0005576//extracellular region;GO:0005618//cell wall;GO:0048046//apoplast	GO:0030145//manganese ion binding;GO:0046872//metal ion binding	-
HORVU.MOREX.r3.2HG0178640	258	200	262	50	9	48	11.64	9.96	10.24	2.18	0.43	2.2	10.6133	1.60333	-2.72673	7.79335e-09	2.67657e-07	PER43	BAJ88617.1 predicted protein [Hordeum vulgare subsp. vulgare] [Hordeum vulgare]	Metabolism;Metabolism;Metabolism	Global and overview maps;Global and overview maps;Biosynthesis of other secondary metabolites	ko01100//Metabolic pathways;ko01110//Biosynthesis of secondary metabolites;ko00940//Phenylpropanoid biosynthesis	K00430;K00430;K00430	GO:0005576//extracellular region	GO:0004601//peroxidase activity;GO:0016491//oxidoreductase activity;GO:0020037//heme binding;GO:0046872//metal ion binding	GO:0006979//response to oxidative stress;GO:0042744//hydrogen peroxide catabolic process;GO:0098869//cellular oxidant detoxification
HORVU.MOREX.r3.2HG0173850	38	18	52	158	137	378	1.37	0.72	1.63	5.52	5.22	13.89	1.24	8.21	2.72704	7.81342e-09	2.68033e-07	NPF6.4	KAE8808839.1 protein NRT1/ PTR FAMILY 6.4 [Hordeum vulgare]	-	-	-	-	GO:0016020//membrane	GO:0022857//transmembrane transporter activity	GO:0055085//transmembrane transport
MSTRG.51255	0	0	0	33	40	77	0	0	0	3.9	5.18	8.74	0.001	5.94	12.5362	8.23342e-09	2.81784e-07	OVA3	Glutamate--tRNA ligase, chloroplastic/mitochondrial [Hordeum vulgare]	Metabolism;Metabolism;Genetic Information Processing;Metabolism	Global and overview maps;Global and overview maps;Translation;Metabolism of cofactors and vitamins	ko01100//Metabolic pathways;ko01110//Biosynthesis of secondary metabolites;ko00970//Aminoacyl-tRNA biosynthesis;ko00860//Porphyrin and chlorophyll metabolism	K01885;K01885;K01885;K01885	GO:0009532//plastid stroma	GO:0003723//RNA binding;GO:0004812//aminoacyl-tRNA ligase activity;GO:0032550//purine ribonucleoside binding	GO:0003006//developmental process involved in reproduction;GO:0006418//tRNA aminoacylation for protein translation;GO:0009657//plastid organization
MSTRG.48776	0	0	0	23	64	67	0	0	0	4.16	12.84	12.88	0.001	9.96	13.2819	8.24903e-09	2.8199e-07	--	transcription regulator NOT2/NOT3/NOT5 family protein [Zea mays]	Genetic Information Processing	Folding, sorting and degradation	ko03018//RNA degradation	K12580	GO:0043231//intracellular membrane-bounded organelle	-	GO:0006355//regulation of transcription, DNA-templated
HORVU.MOREX.r3.3HG0248990	4	11	21	92	189	86	0.16	0.48	0.72	3.51	7.87	3.46	0.453333	4.94667	3.44781	8.28032e-09	2.82732e-07	BSPA	BAJ86281.1 predicted protein [Hordeum vulgare subsp. vulgare] [Hordeum vulgare]	-	-	-	-	-	GO:0003824//catalytic activity	GO:0009116//nucleoside metabolic process
HORVU.MOREX.r3.7HG0737280	70	13	54	215	184	621	2.88	0.59	1.95	8.59	8.01	26.05	1.80667	14.2167	2.97618	8.30747e-09	2.8333e-07	DTX16	XP_020162539.1 protein DETOXIFICATION 16-like [Aegilops tauschii subsp. tauschii] [Aegilops tauschii]	-	-	-	-	GO:0016020//membrane	GO:0015297//antiporter activity;GO:0042910//xenobiotic transmembrane transporter activity	GO:0055085//transmembrane transport;GO:1990961//drug transmembrane export
HORVU.MOREX.r3.7HG0648220	477	494	701	265	158	120	10.77	12.31	13.72	5.78	3.76	2.75	12.2667	4.09667	-1.58222	8.33264e-09	2.83859e-07	PUB35	XP_020170042.1 U-box domain-containing protein 35-like [Aegilops tauschii subsp. tauschii] [Aegilops tauschii]	-	-	-	-	-	GO:0004672//protein kinase activity;GO:0004842//ubiquitin-protein transferase activity;GO:0005524//ATP binding	GO:0006468//protein phosphorylation;GO:0016567//protein ubiquitination
HORVU.MOREX.r3.5HG0420000	139	78	164	440	319	348	3.27	2.03	3.35	10.01	7.92	8.33	2.88333	8.75333	1.60209	8.43255e-09	2.86931e-07	ERS1	AFO63011.1 ethylene receptor [Hordeum vulgare]	Environmental Information Processing;Environmental Information Processing	Signal transduction;Signal transduction	ko04075//Plant hormone signal transduction;ko04016//MAPK signaling pathway - plant	K14509;K14509	GO:0016020//membrane;GO:0016021//integral component of membrane	GO:0000155//phosphorelay sensor kinase activity;GO:0004672//protein kinase activity;GO:0005515//protein binding;GO:0016772//transferase activity, transferring phosphorus-containing groups	GO:0000160//phosphorelay signal transduction system;GO:0006468//protein phosphorylation;GO:0007165//signal transduction;GO:0016310//phosphorylation
HORVU.MOREX.r3.5HG0528060	267	327	416	86	93	28	19.25	26.02	26	5.99	7.07	2.05	23.7567	5.03667	-2.23779	8.60541e-09	2.92475e-07	DIR21	KAE8793989.1 dirigent protein 22-like [Hordeum vulgare]	-	-	-	-	GO:0005576//extracellular region;GO:0048046//apoplast	-	-
HORVU.MOREX.r3.5HG0536110	507	236	519	2978	1726	5134	17	8.73	15.09	96.5	61.01	175.01	13.6067	110.84	3.02609	8.72435e-09	2.96175e-07	NOP12	BAK01022.1 predicted protein [Hordeum vulgare subsp. vulgare] [Hordeum vulgare]	-	-	-	-	-	GO:0003676//nucleic acid binding;GO:0003723//RNA binding	-
HORVU.MOREX.r3.4HG0414810	97	10	97	0	0	0	7.49	0.84	6.53	0	0	0	4.95333	0.001	-12.2742	8.74481e-09	2.96528e-07	PHLPI	KAE8806181.1 expansin EXPB4 [Hordeum vulgare]	-	-	-	-	GO:0005576//extracellular region	-	GO:0019953//sexual reproduction
HORVU.MOREX.r3.4HG0353950	793	482	745	1307	1322	1328	65.8	44.14	53.58	104.79	115.62	112	54.5067	110.803	1.0235	8.98227e-09	3.04229e-07	--	BAJ98913.1 predicted protein [Hordeum vulgare subsp. vulgare] [Hordeum vulgare]	-	-	-	-	-	-	-
HORVU.MOREX.r3.3HG0298390	192	162	421	65	15	33	9.87	9.19	18.76	3.23	0.81	1.72	12.6067	1.92	-2.71501	9.08741e-09	3.07436e-07	--	KAE8777555.1 hypothetical protein D1007_49666 [Hordeum vulgare]	-	-	-	-	-	-	-
MSTRG.2868	413	330	344	123	131	115	7.84	6.85	5.63	1.96	2.7	2.25	6.77333	2.30333	-1.55614	9.34775e-09	3.15881e-07	--	AP-3 complex subunit beta-2 [Hordeum vulgare]	-	-	-	-	GO:0030117//membrane coat;GO:0031410//cytoplasmic vesicle	-	GO:0009987//cellular process;GO:0015031//protein transport;GO:0016192//vesicle-mediated transport;GO:0046907//intracellular transport
MSTRG.39492	55	58	38	0	0	0	4.73	5.29	2.71	0	0	0	4.24333	0.001	-12.051	9.72219e-09	3.28157e-07	--	-	-	-	-	-	-	-	-
HORVU.MOREX.r3.2HG0197680	495	409	445	1018	754	891	11.1	10.12	8.65	22.05	17.82	20.3	9.95667	20.0567	1.01035	9.81018e-09	3.30748e-07	--	BAJ88800.1 predicted protein [Hordeum vulgare subsp. vulgare] [Hordeum vulgare]	-	-	-	-	-	-	-
MSTRG.23973	53	37	62	0	0	0	2.57	1.98	2.6	0	0	0	2.38333	0.001	-11.2188	9.8493e-09	3.31436e-07	--	serine/arginine repetitive matrix protein 1-like [Aegilops tauschii subsp. tauschii] [Aegilops tauschii]	-	-	-	-	-	-	-
HORVU.MOREX.r3.4HG0384250	0	0	0	101	22	41	0	0	0	6.2	1.47	2.65	0.001	3.44	11.7482	9.85311e-09	3.31436e-07	GILT	BAK04070.1 predicted protein [Hordeum vulgare subsp. vulgare] [Hordeum vulgare]	-	-	-	-	-	GO:0016671//oxidoreductase activity, acting on a sulfur group of donors, disulfide as acceptor	-
MSTRG.17460	0	0	0	48	39	53	0	0	0	2.39	2.18	2.71	0.001	2.42667	11.2448	9.9983e-09	3.35936e-07	--	-	-	-	-	-	-	-	-
HORVU.MOREX.r3.6HG0629710	471	528	569	205	223	211	18.36	22.71	19.22	7.72	9.16	8.36	20.0967	8.41333	-1.25621	1.00284e-08	3.36564e-07	ARPC1B	XP_020194087.1 actin-related protein 2/3 complex subunit 1B-like [Aegilops tauschii subsp. tauschii] [Aegilops tauschii]	Cellular Processes	Transport and catabolism	ko04144//Endocytosis	K05757	GO:0005737//cytoplasm;GO:0005856//cytoskeleton;GO:0005885//Arp2/3 protein complex;GO:0015629//actin cytoskeleton	GO:0003779//actin binding;GO:0005515//protein binding	GO:0030833//regulation of actin filament polymerization;GO:0034314//Arp2/3 complex-mediated actin nucleation
MSTRG.603	70	49	102	2	5	0	1.48	1.14	1.87	0.04	0.11	0	1.49667	0.05	-4.90368	1.00883e-08	3.38187e-07	--	Peroxidase 2 [Hordeum vulgare]	-	-	-	-	-	-	-
HORVU.MOREX.r3.4HG0385080	0	0	0	87	57	18	0	0	0	3.42	2.44	0.74	0.001	2.2	11.1033	1.02229e-08	3.42311e-07	--	KAE8796336.1 hypothetical protein D1007_28711 [Hordeum vulgare]	-	-	-	-	-	-	-
HORVU.MOREX.r3.5HG0527750	311	478	489	176	86	114	8.95	15.18	12.2	4.89	2.61	3.33	12.11	3.61	-1.74613	1.02379e-08	3.42423e-07	NDC80	KAE8794016.1 kinetochore protein NDC80 [Hordeum vulgare]	-	-	-	-	GO:0031262//Ndc80 complex	-	GO:0051315//attachment of mitotic spindle microtubules to kinetochore
HORVU.MOREX.r3.3HG0306300	17	0	8	100	86	202	0.54	0	0.24	3.32	3.17	7.04	0.26	4.51	4.11654	1.10151e-08	3.67999e-07	ILK1	BAK04988.1 predicted protein [Hordeum vulgare subsp. vulgare] [Hordeum vulgare]	-	-	-	-	-	GO:0004672//protein kinase activity;GO:0005515//protein binding;GO:0005524//ATP binding	GO:0006468//protein phosphorylation
MSTRG.39457	168	136	99	347	736	419	5.12	4.6	2.62	10.23	23.73	12.97	4.11333	15.6433	1.92717	1.12417e-08	3.74721e-07	LIS	Linalool synthase, chloroplastic [Hordeum vulgare]	Metabolism;Metabolism	Global and overview maps;Metabolism of terpenoids and polyketides	ko01110//Biosynthesis of secondary metabolites;ko00902//Monoterpenoid biosynthesis	K15086;K15086	GO:0044444//cytoplasmic part	GO:0016829//lyase activity;GO:0043169//cation binding	-
MSTRG.40368	94	67	62	0	0	5	3.44	2.72	1.99	0	0	0.19	2.71667	0.0633333	-5.42273	1.13212e-08	3.76942e-07	abkC	probable serine/threonine-protein kinase abkC [Aegilops tauschii subsp. tauschii] [Aegilops tauschii]	-	-	-	-	-	GO:0016740//transferase activity	GO:0006796//phosphate-containing compound metabolic process
MSTRG.1087	165	136	143	29	4	18	5.49	4.72	3.37	0.51	0.08	0.31	4.52667	0.3	-3.91541	1.14792e-08	3.81771e-07	ABCE2	probable pectate lyase 4 [Syzygium oleosum]	Metabolism;Metabolism	Global and overview maps;Carbohydrate metabolism	ko01100//Metabolic pathways;ko00040//Pentose and glucuronate interconversions	K01728;K01728	-	GO:0016837//carbon-oxygen lyase activity, acting on polysaccharides;GO:0043169//cation binding	GO:0000272//polysaccharide catabolic process
HORVU.MOREX.r3.4HG0414030	30	14	48	152	143	200	1.83	0.91	2.54	8.92	9.17	12.36	1.76	10.15	2.52783	1.15346e-08	3.8275e-07	TIC32B	KAE8806215.1 short-chain dehydrogenase TIC 32, chloroplastic-like [Hordeum vulgare]	-	-	-	-	-	GO:0016491//oxidoreductase activity	-
HORVU.MOREX.r3.4HG0414100	30	14	48	152	143	200	1.83	0.91	2.54	8.92	9.17	12.36	1.76	10.15	2.52783	1.15346e-08	3.8275e-07	TIC32B	KAE8806215.1 short-chain dehydrogenase TIC 32, chloroplastic-like [Hordeum vulgare]	-	-	-	-	-	GO:0016491//oxidoreductase activity	-
HORVU.MOREX.r3.1HG0073570	344	332	336	799	632	1464	12.06	12.84	10.21	27.06	23.35	52.17	11.7033	34.1933	1.5468	1.17526e-08	3.89544e-07	PAT16	S-acyltransferase [Source:Projected from Arabidopsis thaliana (AT3G09320) UniProtKB/TrEMBL;Acc:A0A178VGE0]	-	-	-	-	GO:0016020//membrane;GO:0016021//integral component of membrane	GO:0016409//palmitoyltransferase activity;GO:0016740//transferase activity;GO:0016746//transferase activity, transferring acyl groups;GO:0019706//protein-cysteine S-palmitoyltransferase activity	-
MSTRG.3709	102	62	105	4	9	0	3.07	2.06	2.74	0.12	0.29	0	2.62333	0.136667	-4.26267	1.19125e-08	3.94399e-07	--	retrotransposon protein [Hordeum vulgare]	-	-	-	-	-	-	-
HORVU.MOREX.r3.5HG0529230	0	0	0	50	52	36	0	0	0	4.57	5.19	3.46	0.001	4.40667	12.1055	1.22897e-08	4.05972e-07	BZIP19	KAE8777026.1 bZIP-type transcription factor [Hordeum vulgare]	-	-	-	-	-	GO:0000978//RNA polymerase II proximal promoter sequence-specific DNA binding;GO:0000981//DNA-binding transcription factor activity, RNA polymerase II-specific;GO:0003700//DNA-binding transcription factor activity	GO:0006355//regulation of transcription, DNA-templated;GO:0006357//regulation of transcription by RNA polymerase II
MSTRG.45448	0	0	0	47	29	67	0	0	0	3.85	2.59	5.77	0.001	4.07	11.9908	1.25127e-08	4.12878e-07	--	-	-	-	-	-	-	-	-
HORVU.MOREX.r3.3HG0225960	186	123	117	28	23	12	6.42	4.69	3.5	0.93	0.84	0.42	4.87	0.73	-2.73795	1.3146e-08	4.32802e-07	CBP60B	KAE8788728.1 protein SAR DEFICIENT 1-like [Hordeum vulgare]	-	-	-	-	-	GO:0005516//calmodulin binding	-
HORVU.MOREX.r3.5HG0477460	642	649	693	340	283	296	19.73	22.01	18.46	10.1	9.17	9.25	20.0667	9.50667	-1.07779	1.32608e-08	4.36094e-07	PBL28	Probable serine/threonine-protein kinase PBL28 [Source:Projected from Arabidopsis thaliana (AT1G24030) UniProtKB/Swiss-Prot;Acc:Q84M95]	-	-	-	-	-	GO:0000166//nucleotide binding;GO:0000976//transcription regulatory region sequence-specific DNA binding;GO:0004672//protein kinase activity;GO:0004674//protein serine/threonine kinase activity;GO:0005524//ATP binding;GO:0016301//kinase activity;GO:0016740//transferase activity	GO:0006468//protein phosphorylation;GO:0016310//phosphorylation
MSTRG.26176	33	40	83	0	0	0	2.39	3.2	5.21	0	0	0	3.6	0.001	-11.8138	1.34707e-08	4.42503e-07	Os09g0520200	probable 1-acylglycerol-3-phosphate O-acyltransferase [Aegilops tauschii subsp. tauschii] [Aegilops tauschii]	-	-	-	-	GO:0044424//intracellular part	GO:0004620//phospholipase activity;GO:0071617//lysophospholipid acyltransferase activity	GO:0006644//phospholipid metabolic process;GO:0006952//defense response;GO:0009404//toxin metabolic process;GO:0010243//response to organonitrogen compound;GO:0014070//response to organic cyclic compound;GO:0055081//anion homeostasis;GO:0055090//acylglycerol homeostasis
MSTRG.42443	18	22	22	194	153	70	1.66	2.24	1.76	17.32	14.9	6.57	1.88667	12.93	2.77681	1.36484e-08	4.47842e-07	--	predicted protein [Hordeum vulgare subsp. vulgare] [Hordeum vulgare]	-	-	-	-	-	-	-
MSTRG.1789	0	0	0	65	33	42	0	0	0	5.71	3.16	3.88	0.001	4.25	12.0532	1.38067e-08	4.52531e-07	--	-	-	-	-	-	-	-	-
HORVU.MOREX.r3.2HG0106140	0	0	0	83	35	30	0	0	0	3.05	1.4	1.17	0.001	1.87333	10.8714	1.39872e-08	4.57912e-07	CGS1	BAJ93384.1 predicted protein [Hordeum vulgare subsp. vulgare] [Hordeum vulgare]	Metabolism;Metabolism;Metabolism;Metabolism;Metabolism;Metabolism	Global and overview maps;Global and overview maps;Global and overview maps;Amino acid metabolism;Energy metabolism;Metabolism of other amino acids	ko01100//Metabolic pathways;ko01110//Biosynthesis of secondary metabolites;ko01230//Biosynthesis of amino acids;ko00270//Cysteine and methionine metabolism;ko00920//Sulfur metabolism;ko00450//Selenocompound metabolism	K01739;K01739;K01739;K01739;K01739;K01739	-	GO:0003824//catalytic activity;GO:0003962//cystathionine gamma-synthase activity;GO:0030170//pyridoxal phosphate binding	GO:0009086//methionine biosynthetic process;GO:0019346//transsulfuration
MSTRG.40204	25	3	38	180	104	345	0.72	0.1	0.95	4.99	3.15	10.08	0.59	6.07333	3.3637	1.40033e-08	4.57912e-07	RE1	CO(2)-response secreted protease-like [Aegilops tauschii subsp. tauschii] [Aegilops tauschii]	-	-	-	-	GO:0043231//intracellular membrane-bounded organelle	-	-
MSTRG.34056	875	567	1006	155	254	335	39.7	28.39	39.56	6.8	12.15	15.45	35.8833	11.4667	-1.64587	1.40992e-08	4.6007e-07	LHCB7	chlorophyll a-b binding protein of LHCII type 1 [Hordeum vulgare]	Metabolism;Metabolism	Global and overview maps;Energy metabolism	ko01100//Metabolic pathways;ko00196//Photosynthesis - antenna proteins	K14172;K14172	GO:0009521//photosystem;GO:0009536//plastid;GO:0031224//intrinsic component of membrane	GO:0043169//cation binding;GO:0046906//tetrapyrrole binding	GO:0006091//generation of precursor metabolites and energy;GO:0006464//cellular protein modification process;GO:0006787//porphyrin-containing compound catabolic process;GO:0032958//inositol phosphate biosynthetic process
HORVU.MOREX.r3.7HG0637280	0	0	0	78	28	40	0	0	0	2.09	0.82	1.15	0.001	1.35333	10.4023	1.42106e-08	4.63189e-07	DOX1	BAJ90503.1 predicted protein [Hordeum vulgare subsp. vulgare] [Hordeum vulgare]	Metabolism	Lipid metabolism	ko00592//alpha-Linolenic acid metabolism	K10529	-	GO:0004601//peroxidase activity;GO:0016491//oxidoreductase activity;GO:0020037//heme binding	GO:0006979//response to oxidative stress;GO:0098869//cellular oxidant detoxification
HORVU.MOREX.r3.2HG0101220	366	285	386	775	579	832	6.48	5.29	5.8	12.99	10.64	15.07	5.85667	12.9	1.13922	1.42948e-08	4.65419e-07	FH18	KAE8772662.1 Formin-like protein 18 [Hordeum vulgare]	-	-	-	-	-	-	-
MSTRG.4990	33	7	25	137	104	274	0.29	0.07	0.19	1.16	0.96	2.43	0.183333	1.51667	3.04836	1.49085e-08	4.84862e-07	OsI_032118	U-box domain-containing protein 11-like [Hordeum vulgare]	-	-	-	-	GO:0016020//membrane	-	-
HORVU.MOREX.r3.1HG0060570	321	434	597	1111	902	855	25.39	37.89	40.94	84.92	75.21	68.75	34.74	76.2933	1.13496	1.54719e-08	5.02632e-07	--	KAE8809501.1 mitochondrial zinc maintenance protein 1, mitochondrial [Hordeum vulgare]	-	-	-	-	-	-	-
HORVU.MOREX.r3.6HG0550740	45	32	40	153	153	178	1.83	1.43	1.41	6	6.55	7.35	1.55667	6.63333	2.09127	1.60062e-08	5.19417e-07	--	VAI54280.1 unnamed protein product [Triticum turgidum subsp. durum] [Triticum turgidum]	-	-	-	-	-	GO:0005515//protein binding	-
HORVU.MOREX.r3.4HG0412200	285	267	358	573	665	992	9.83	10.16	10.7	19.09	24.17	34.76	10.23	26.0067	1.34608	1.61405e-08	5.23198e-07	GSVIVT00026920001	KAE8782518.1 putative polygalacturonase [Hordeum vulgare]	-	-	-	-	GO:0005618//cell wall	GO:0004650//polygalacturonase activity;GO:0016787//hydrolase activity;GO:0016798//hydrolase activity, acting on glycosyl bonds	GO:0005975//carbohydrate metabolic process;GO:0008152//metabolic process
MSTRG.14785	55	35	55	0	0	0	4.28	3	3.71	0	0	0	3.66333	0.001	-11.8389	1.62046e-08	5.24696e-07	--	Arginyl-tRNA synthetase [Hordeum vulgare]	-	-	-	-	-	-	-
HORVU.MOREX.r3.3HG0290880	1295	2199	3358	11884	7850	16697	48.14	90.2	108.19	426.8	307.56	630.83	82.1767	455.063	2.46927	1.64396e-08	5.31721e-07	UAM1	KAE8807891.1 UDP-arabinose mutase 3 [Hordeum vulgare]	Metabolism;Metabolism	Global and overview maps;Carbohydrate metabolism	ko01100//Metabolic pathways;ko00520//Amino sugar and nucleotide sugar metabolism	K13379;K13379	GO:0005794//Golgi apparatus;GO:0005829//cytosol	GO:0016853//isomerase activity;GO:0016866//intramolecular transferase activity;GO:0052691//UDP-arabinopyranose mutase activity	GO:0009832//plant-type cell wall biogenesis;GO:0033356//UDP-L-arabinose metabolic process;GO:0071555//cell wall organization;GO:0071669//plant-type cell wall organization or biogenesis
HORVU.MOREX.r3.2HG0199370	263	193	223	51	70	48	15.61	12.64	11.47	2.92	4.38	2.9	13.24	3.4	-1.9613	1.66489e-08	5.379e-07	ANR	BAJ85908.1 predicted protein [Hordeum vulgare subsp. vulgare] [Hordeum vulgare]	Metabolism;Metabolism;Metabolism	Global and overview maps;Global and overview maps;Biosynthesis of other secondary metabolites	ko01100//Metabolic pathways;ko01110//Biosynthesis of secondary metabolites;ko00941//Flavonoid biosynthesis	K08695;K08695;K08695	-	GO:0003824//catalytic activity;GO:0016616//oxidoreductase activity, acting on the CH-OH group of donors, NAD or NADP as acceptor	-
HORVU.MOREX.r3.5HG0485780	158	185	236	855	381	453	7.02	9.09	9.07	36.7	17.85	20.47	8.39333	25.0067	1.575	1.70279e-08	5.48938e-07	ACO1	BAJ90796.1 predicted protein [Hordeum vulgare subsp. vulgare] [Hordeum vulgare]	Metabolism;Metabolism;Metabolism	Global and overview maps;Global and overview maps;Amino acid metabolism	ko01100//Metabolic pathways;ko01110//Biosynthesis of secondary metabolites;ko00270//Cysteine and methionine metabolism	K05933;K05933;K05933	-	GO:0016491//oxidoreductase activity;GO:0046872//metal ion binding	-
HORVU.MOREX.r3.1HG0068370	4	6	13	138	51	83	0.44	0.73	1.2	14.71	5.92	9.3	0.79	9.97667	3.65863	1.74044e-08	5.5991e-07	At1g07660	XP_016507811.1 PREDICTED: uncharacterized protein LOC107825453 [Nicotiana tabacum]	-	-	-	-	GO:0000786//nucleosome;GO:0005634//nucleus;GO:0005694//chromosome	GO:0003677//DNA binding;GO:0046982//protein heterodimerization activity	-
HORVU.MOREX.r3.1HG0082550	212	254	283	65	82	46	7.69	10.17	8.9	2.28	3.14	1.7	8.92	2.37333	-1.91013	1.74062e-08	5.5991e-07	RhGT1	KAE8798715.1 hypothetical protein D1007_25892 [Hordeum vulgare]	Metabolism;Metabolism	Global and overview maps;Biosynthesis of other secondary metabolites	ko01110//Biosynthesis of secondary metabolites;ko00941//Flavonoid biosynthesis	K22845;K22845	-	GO:0008194//UDP-glycosyltransferase activity;GO:0016740//transferase activity	-
HORVU.MOREX.r3.3HG0236800	39	13	26	209	78	283	1.43	0.53	0.83	7.42	3.02	10.58	0.93	7.00667	2.91343	1.77845e-08	5.71452e-07	HXK8	KAE8807051.1 hexokinase-8-like [Hordeum vulgare]	Metabolism;Metabolism;Metabolism;Metabolism;Metabolism;Metabolism;Metabolism;Metabolism	Global and overview maps;Global and overview maps;Global and overview maps;Carbohydrate metabolism;Carbohydrate metabolism;Carbohydrate metabolism;Carbohydrate metabolism;Carbohydrate metabolism	ko01100//Metabolic pathways;ko01110//Biosynthesis of secondary metabolites;ko01200//Carbon metabolism;ko00500//Starch and sucrose metabolism;ko00520//Amino sugar and nucleotide sugar metabolism;ko00010//Glycolysis / Gluconeogenesis;ko00052//Galactose metabolism;ko00051//Fructose and mannose metabolism	K00844;K00844;K00844;K00844;K00844;K00844;K00844;K00844	-	GO:0004396//hexokinase activity;GO:0005524//ATP binding;GO:0005536//glucose binding;GO:0016773//phosphotransferase activity, alcohol group as acceptor	GO:0001678//cellular glucose homeostasis;GO:0005975//carbohydrate metabolic process
HORVU.MOREX.r3.7HG0721290	456	294	425	871	751	1656	11.96	8.51	9.66	22.07	20.76	44.14	10.0433	28.99	1.52932	1.78571e-08	5.73162e-07	CRK3	BAJ96597.1 predicted protein [Hordeum vulgare subsp. vulgare] [Hordeum vulgare]	-	-	-	-	GO:0005634//nucleus;GO:0005737//cytoplasm	GO:0000166//nucleotide binding;GO:0004672//protein kinase activity;GO:0004683//calmodulin-dependent protein kinase activity;GO:0005516//calmodulin binding;GO:0005524//ATP binding;GO:0009931//calcium-dependent protein serine/threonine kinase activity;GO:0016301//kinase activity;GO:0016740//transferase activity	GO:0006468//protein phosphorylation;GO:0016310//phosphorylation;GO:0018105//peptidyl-serine phosphorylation;GO:0035556//intracellular signal transduction;GO:0046777//protein autophosphorylation
HORVU.MOREX.r3.3HG0224400	459	531	369	1190	820	1822	12.89	16.45	8.98	32.28	24.27	52	12.7733	36.1833	1.50219	1.8009e-08	5.76777e-07	--	KAE8769530.1 hypothetical protein D1007_58826 [Hordeum vulgare]	-	-	-	-	-	-	-
MSTRG.32809	92	42	95	0	5	0	3.18	1.6	2.85	0	0.18	0	2.54333	0.06	-5.40561	1.81064e-08	5.79268e-07	Sb04g025390	tRNA (guanine(37)-N1)-methyltransferase [Hordeum vulgare]	-	-	-	-	GO:0005739//mitochondrion	GO:0009019//tRNA (guanine-N1-)-methyltransferase activity	GO:0003006//developmental process involved in reproduction;GO:0006399//tRNA metabolic process;GO:0006464//cellular protein modification process;GO:0032259//methylation;GO:0048580//regulation of post-embryonic development
MSTRG.41932	0	0	0	36	43	54	0	0	0	2.48	3.01	4.1	0.001	3.19667	11.6424	1.82838e-08	5.84306e-07	--	Wall-associated receptor kinase-like 20 [Triticum urartu]	-	-	-	-	-	-	-
HORVU.MOREX.r3.3HG0326320	67	74	80	285	250	183	6.23	7.59	6.45	25.6	24.49	17.29	6.75667	22.46	1.73297	1.8442e-08	5.88725e-07	SNRPD2	KAE8805198.1 small nuclear ribonucleoprotein Sm D2 [Hordeum vulgare]	Genetic Information Processing	Transcription	ko03040//Spliceosome	K11096	GO:0005634//nucleus;GO:0030532//small nuclear ribonucleoprotein complex	-	GO:0006397//mRNA processing;GO:0008380//RNA splicing
HORVU.MOREX.r3.2HG0171790	31	9	21	131	90	246	1.42	0.45	0.83	5.78	4.33	11.41	0.9	7.17333	2.99465	1.85521e-08	5.91598e-07	--	XP_020158695.1 uncharacterized protein LOC109744008 [Aegilops tauschii subsp. tauschii] [Aegilops tauschii]	-	-	-	-	-	-	-
HORVU.MOREX.r3.6HG0552220	0	0	0	47	549	843	0	0	0	3.16	40.47	59.97	0.001	34.5333	15.0757	1.87608e-08	5.97604e-07	LOLPIB	KAE8794338.1 Pollen allergen KBG 41 [Hordeum vulgare]	-	-	-	-	-	-	-
HORVU.MOREX.r3.5HG0513690	17	0	23	153	110	192	0.66	0	0.77	5.7	4.47	7.52	0.476667	5.89667	3.62885	1.89295e-08	6.02328e-07	MLO5	KAE8771784.1 MLO-like protein 5 [Hordeum vulgare]	-	-	-	-	GO:0016021//integral component of membrane	-	GO:0006952//defense response
MSTRG.23070	0	0	0	55	27	55	0	0	0	3.19	1.71	3.35	0.001	2.75	11.4252	1.89864e-08	6.03484e-07	--	vasodilator-stimulated phosphoprotein-like [Aegilops tauschii subsp. tauschii] [Aegilops tauschii]	-	-	-	-	-	-	-
HORVU.MOREX.r3.6HG0595890	39	41	63	0	0	0	5.44	6.31	7.61	0	0	0	6.45333	0.001	-12.6558	1.94494e-08	6.16868e-07	--	KAE8803589.1 hypothetical protein D1007_20540 [Hordeum vulgare]	-	-	-	-	-	-	-
MSTRG.10344	30	86	36	0	0	0	1.31	4.09	1.35	0	0	0	2.25	0.001	-11.1357	1.96365e-08	6.22133e-07	Os10g0391300	Zinc finger CCCH domain-containing protein 62 [Hordeum vulgare]	-	-	-	-	-	-	-
HORVU.MOREX.r3.6HG0551570	0	0	0	30	55	49	0	0	0	4.95	9.86	8.61	0.001	7.80667	12.9305	1.9708e-08	6.23727e-07	--	VAH53044.1 unnamed protein product [Triticum turgidum subsp. durum] [Triticum turgidum]	-	-	-	-	-	-	-
HORVU.MOREX.r3.1HG0006610	66	181	286	1579	1043	1670	5.19	15.72	19.51	120.07	86.52	133.59	13.4733	113.393	3.07316	1.98577e-08	6.27114e-07	OsI_017523	XP_020173237.1 histone H2A.2.2 [Aegilops tauschii subsp. tauschii] [Aegilops tauschii]	-	-	-	-	GO:0000786//nucleosome	GO:0003677//DNA binding;GO:0046982//protein heterodimerization activity	-
HORVU.MOREX.r3.2HG0209940	66	40	85	242	167	401	1.54	1.03	1.72	5.48	4.12	9.53	1.43	6.37667	2.15679	2.09118e-08	6.58991e-07	--	BAK04610.1 predicted protein [Hordeum vulgare subsp. vulgare] [Hordeum vulgare]	-	-	-	-	GO:0016020//membrane;GO:0016021//integral component of membrane	-	-
HORVU.MOREX.r3.5HG0449270	201	49	170	1582	1208	3873	5.79	1.56	4.24	44.03	36.68	113.4	3.86333	64.7033	4.06592	2.11328e-08	6.64779e-07	CPK29	KAE8768560.1 Calcium-dependent protein kinase 7 [Hordeum vulgare]	Organismal Systems	Environmental adaptation	ko04626//Plant-pathogen interaction	K13412	GO:0005634//nucleus;GO:0005737//cytoplasm;GO:0005886//plasma membrane	GO:0000166//nucleotide binding;GO:0004672//protein kinase activity;GO:0004683//calmodulin-dependent protein kinase activity;GO:0005509//calcium ion binding;GO:0005516//calmodulin binding;GO:0005524//ATP binding;GO:0009931//calcium-dependent protein serine/threonine kinase activity;GO:0016301//kinase activity;GO:0016740//transferase activity;GO:0046872//metal ion binding	GO:0006468//protein phosphorylation;GO:0016310//phosphorylation;GO:0018105//peptidyl-serine phosphorylation;GO:0035556//intracellular signal transduction;GO:0046777//protein autophosphorylation
MSTRG.33450	43	52	44	0	0	0	1.83	2.44	1.64	0	0	0	1.97	0.001	-10.944	2.1154e-08	6.64779e-07	--	predicted protein [Hordeum vulgare subsp. vulgare] [Hordeum vulgare]	-	-	-	-	-	-	-
HORVU.MOREX.r3.5HG0439690	0	0	0	51	44	36	0	0	0	1.81	1.71	1.35	0.001	1.62333	10.6647	2.11633e-08	6.64779e-07	At1g49990	KAE8793345.1 hypothetical protein D1007_32047 [Hordeum vulgare]	-	-	-	-	-	GO:0005515//protein binding	-
MSTRG.40578	36	64	42	0	0	0	1.28	2.52	1.3	0	0	0	1.7	0.001	-10.7313	2.11923e-08	6.64982e-07	--	protein ALP1-like [Sorghum bicolor]	-	-	-	-	-	-	-
HORVU.MOREX.r3.6HG0547970	20	43	57	270	124	221	2.23	5.29	5.5	28.99	14.55	25.02	4.34	22.8533	2.39664	2.15867e-08	6.76637e-07	At1g07660	XP_016507811.1 PREDICTED: uncharacterized protein LOC107825453 [Nicotiana tabacum]	-	-	-	-	GO:0000786//nucleosome;GO:0005634//nucleus;GO:0005694//chromosome	GO:0003677//DNA binding;GO:0046982//protein heterodimerization activity	-
MSTRG.48150	0	0	0	78	30	33	0	0	0	14.37	6.11	6.33	0.001	8.93667	13.1255	2.17013e-08	6.79505e-07	--	fatty acid amide hydrolase [Hordeum vulgare]	-	-	-	-	GO:0031090//organelle membrane;GO:0043231//intracellular membrane-bounded organelle;GO:0044425//membrane part	GO:0016787//hydrolase activity;GO:0016879//ligase activity, forming carbon-nitrogen bonds	-
HORVU.MOREX.r3.5HG0529110	15	0	18	94	114	205	2.4	0	2.5	14.56	19.26	33.4	1.63333	22.4067	3.77804	2.20177e-08	6.8868e-07	RALFL19	KAE8777035.1 rapid alkalinization factor-like [Hordeum vulgare]	-	-	-	-	GO:0005576//extracellular region;GO:0009506//plasmodesma	-	GO:0019722//calcium-mediated signaling
MSTRG.31231	55	79	69	1	0	0	0.96	1.38	1.02	0.02	0	0	1.12	0.00666667	-7.39232	2.24648e-08	7.01918e-07	DSP8	protein-tyrosine phosphatase mitochondrial 1 [Zea mays]	-	-	-	-	-	-	-
MSTRG.29623	0	0	0	40	32	61	0	0	0	1.41	1.23	2.25	0.001	1.63	10.6707	2.25711e-08	7.04491e-07	At1g67720	receptor-like protein 2 [Aegilops tauschii subsp. tauschii] [Aegilops tauschii]	-	-	-	-	-	GO:0016772//transferase activity, transferring phosphorus-containing groups	-
HORVU.MOREX.r3.4HG0415100	394	333	530	846	925	724	19.85	18.52	23.15	41.19	49.13	37.1	20.5067	42.4733	1.05046	2.29072e-08	7.14224e-07	--	BAK03760.1 predicted protein, partial [Hordeum vulgare subsp. vulgare] [Hordeum vulgare]	-	-	-	-	-	-	-
HORVU.MOREX.r3.2HG0135530	48	61	32	0	0	0	2.69	3.78	1.56	0	0	0	2.67667	0.001	-11.3862	2.31985e-08	7.22541e-07	--	KAE8808069.1 hypothetical protein D1007_15497 [Hordeum vulgare]	-	-	-	-	-	-	-
MSTRG.42503	0	0	0	26	54	54	0	0	0	0.52	1.17	1.13	0.001	0.94	9.87652	2.34386e-08	7.29249e-07	--	Cytokinin-O-glucosyltransferase 2 [Hordeum vulgare]	-	-	-	-	-	-	-
HORVU.MOREX.r3.2HG0132510	880	666	915	1919	1204	2881	20.51	17.13	18.48	43.2	29.57	68.23	18.7067	47	1.32911	2.41754e-08	7.50584e-07	WNK1	KAE8811850.1 putative serine/threonine-protein kinase WNK1 [Hordeum vulgare]	-	-	-	-	-	GO:0004672//protein kinase activity;GO:0005524//ATP binding	GO:0006468//protein phosphorylation
HORVU.MOREX.r3.6HG0629260	925	664	726	1509	1936	1349	43.56	34.5	29.63	68.65	96.09	64.56	35.8967	76.4333	1.09035	2.48794e-08	7.7163e-07	GSTU6	BAJ92074.1 predicted protein [Hordeum vulgare subsp. vulgare] [Hordeum vulgare]	Metabolism;Metabolism	Global and overview maps;Metabolism of other amino acids	ko01100//Metabolic pathways;ko00480//Glutathione metabolism	K00799;K00799	GO:0005737//cytoplasm	GO:0004364//glutathione transferase activity;GO:0005515//protein binding	GO:0006749//glutathione metabolic process
HORVU.MOREX.r3.3HG0323650	0	0	0	31	33	72	0	0	0	2.53	2.94	6.18	0.001	3.88333	11.9231	2.493e-08	7.72385e-07	--	BAK07048.1 predicted protein [Hordeum vulgare subsp. vulgare] [Hordeum vulgare]	-	-	-	-	-	-	-
MSTRG.22753	475	508	550	224	171	233	15.61	18.39	15.5	7.35	6.23	8	16.5	7.19333	-1.19773	2.50355e-08	7.74837e-07	--	CNL-C [Triticum urartu]	-	-	-	-	-	-	-
MSTRG.29185	415	449	406	139	114	181	49.44	58.92	41.85	16	14.29	21.88	50.07	17.39	-1.52569	2.50711e-08	7.75124e-07	CYP704B1	Cytochrome P450 86B1 [Triticum urartu]	Metabolism;Metabolism;Metabolism	Global and overview maps;Lipid metabolism;Lipid metabolism	ko01100//Metabolic pathways;ko00071//Fatty acid degradation;ko00073//Cutin, suberine and wax biosynthesis	K20495;K20495;K20495	-	GO:0016712//oxidoreductase activity, acting on paired donors, with incorporation or reduction of molecular oxygen, reduced flavin or flavoprotein as one donor, and incorporation of one atom of oxygen;GO:0016713//oxidoreductase activity, acting on paired donors, with incorporation or reduction of molecular oxygen, reduced iron-sulfur protein as one donor, and incorporation of one atom of oxygen;GO…	GO:0010208//pollen wall assembly;GO:0019438//aromatic compound biosynthetic process
HORVU.MOREX.r3.5HG0535180	167	139	178	12	4	34	10.3	9.46	9.52	0.72	0.26	2.13	9.76	1.03667	-3.23493	2.5129e-08	7.761e-07	At1g07440	BAJ86127.1 predicted protein, partial [Hordeum vulgare subsp. vulgare] [Hordeum vulgare]	Metabolism;Metabolism;Metabolism	Global and overview maps;Global and overview maps;Biosynthesis of other secondary metabolites	ko01100//Metabolic pathways;ko01110//Biosynthesis of secondary metabolites;ko00960//Tropane, piperidine and pyridine alkaloid biosynthesis	K08081;K08081;K08081	-	GO:0016491//oxidoreductase activity	-
HORVU.MOREX.r3.6HG0621870	0	0	0	34	44	51	0	0	0	3.96	5.61	6.33	0.001	5.3	12.3718	2.53102e-08	7.80059e-07	--	VAI50365.1 unnamed protein product [Triticum turgidum subsp. durum] [Triticum turgidum]	-	-	-	-	-	-	-
HORVU.MOREX.r3.7HG0722260	175	53	87	1322	717	2687	13.55	4.53	5.84	98.87	58.5	211.4	7.97333	122.923	3.94643	2.60698e-08	8.02264e-07	--	KAE8767010.1 RPM1-interacting protein 4-like [Hordeum vulgare]	Organismal Systems	Environmental adaptation	ko04626//Plant-pathogen interaction	K13456	-	-	-
MSTRG.283	43	36	60	0	0	0	4.82	4.48	5.81	0	0	0	5.03667	0.001	-12.2983	2.60885e-08	8.02264e-07	--	alpha-1,2-galactosyltransferase gmh3-like [Aegilops tauschii subsp. tauschii] [Aegilops tauschii]	Metabolism;Metabolism	Global and overview maps;Glycan biosynthesis and metabolism	ko01100//Metabolic pathways;ko00513//Various types of N-glycan biosynthesis	K05531;K05531	-	-	-
HORVU.MOREX.r3.5HG0537850	9	8	13	62	80	130	0.64	0.62	0.8	4.23	5.96	9.34	0.686667	6.51	3.24498	2.61125e-08	8.02264e-07	MIZ1	KAE8773072.1 protein MIZU-KUSSEI 1-like [Hordeum vulgare]	-	-	-	-	-	-	GO:0010274//hydrotropism
HORVU.MOREX.r3.1HG0045660	157	317	185	55	15	36	7.05	15.71	7.2	2.39	0.71	1.64	9.98667	1.58	-2.66008	2.61667e-08	8.0309e-07	--	BAK02209.1 predicted protein [Hordeum vulgare subsp. vulgare] [Hordeum vulgare]	-	-	-	-	GO:0016020//membrane;GO:0016021//integral component of membrane	-	-
HORVU.MOREX.r3.5HG0491190	772	531	719	343	243	281	36.44	27.66	29.41	15.64	12.09	13.48	31.17	13.7367	-1.18213	2.68254e-08	8.22451e-07	CCR1	BAK04074.1 predicted protein [Hordeum vulgare subsp. vulgare] [Hordeum vulgare]	-	-	-	-	-	GO:0003824//catalytic activity;GO:0016616//oxidoreductase activity, acting on the CH-OH group of donors, NAD or NADP as acceptor	-
MSTRG.14875	36	52	49	0	0	0	1.13	1.8	1.34	0	0	0	1.42333	0.001	-10.4751	2.69541e-08	8.25537e-07	AER	CCR4-NOT transcription complex subunit 3 [Hordeum vulgare]	-	-	-	-	-	GO:0004553//hydrolase activity, hydrolyzing O-glycosyl compounds;GO:0016628//oxidoreductase activity, acting on the CH-CH group of donors, NAD or NADP as acceptor;GO:0046914//transition metal ion binding	GO:0000904//cell morphogenesis involved in differentiation;GO:0006928//movement of cell or subcellular component;GO:0007010//cytoskeleton organization;GO:0009664//plant-type cell wall organization;GO:0044238//primary metabolic process
HORVU.MOREX.r3.7HG0641280	0	3	0	64	72	49	0	0.09	0	1.64	2.01	1.32	0.03	1.65667	5.78718	2.71886e-08	8.31854e-07	MIK2	XP_020168142.1 probable leucine-rich repeat receptor-like protein kinase At1g35710 [Aegilops tauschii subsp. tauschii] [Aegilops tauschii]	-	-	-	-	GO:0005886//plasma membrane;GO:0016020//membrane;GO:0016021//integral component of membrane	GO:0000166//nucleotide binding;GO:0004672//protein kinase activity;GO:0005515//protein binding;GO:0005524//ATP binding	GO:0006468//protein phosphorylation;GO:0009755//hormone-mediated signaling pathway
HORVU.MOREX.r3.7HG0743260	111	98	145	26	14	11	3.66	3.57	4.15	0.83	0.49	0.37	3.79333	0.563333	-2.75141	2.84069e-08	8.68224e-07	--	BAJ87882.1 predicted protein [Hordeum vulgare subsp. vulgare] [Hordeum vulgare]	-	-	-	-	-	-	-
MSTRG.4454	50	51	35	0	0	0	3.74	4.15	2.25	0	0	0	3.38	0.001	-11.7228	2.90098e-08	8.85731e-07	--	-	-	-	-	-	-	-	-
HORVU.MOREX.r3.2HG0108130	16	15	18	129	166	61	0.57	0.6	0.56	4.58	6.45	2.28	0.576667	4.43667	2.94367	2.92611e-08	8.9248e-07	--	KAE8793264.1 hypothetical protein D1007_32104 [Hordeum vulgare]	-	-	-	-	-	-	-
HORVU.MOREX.r3.4HG0415820	696	750	943	454	332	299	30.85	36.68	36.23	19.44	15.51	13.47	34.5867	16.14	-1.09958	2.98658e-08	9.0998e-07	EXPB7	VAI11452.1 unnamed protein product [Triticum turgidum subsp. durum] [Triticum turgidum]	-	-	-	-	GO:0005576//extracellular region	-	GO:0019953//sexual reproduction
HORVU.MOREX.r3.2HG0200780	11	0	2	98	90	71	0.43	0	0.08	3.59	3.61	2.74	0.17	3.31333	4.28468	3.01336e-08	9.17191e-07	ACT-1	KAE8776704.1 agmatine coumaroyltransferase [Hordeum vulgare]	Metabolism;Metabolism;Metabolism;Metabolism;Metabolism	Global and overview maps;Global and overview maps;Biosynthesis of other secondary metabolites;Biosynthesis of other secondary metabolites;Biosynthesis of other secondary metabolites	ko01100//Metabolic pathways;ko01110//Biosynthesis of secondary metabolites;ko00940//Phenylpropanoid biosynthesis;ko00941//Flavonoid biosynthesis;ko00945//Stilbenoid, diarylheptanoid and gingerol biosynthesis	K13065;K13065;K13065;K13065;K13065	-	GO:0016740//transferase activity;GO:0016746//transferase activity, transferring acyl groups;GO:0016747//transferase activity, transferring acyl groups other than amino-acyl groups;GO:0047634//agmatine N4-coumaroyltransferase activity	-
HORVU.MOREX.r3.3HG0309650	237	400	425	133	85	98	19.64	36.58	30.53	10.65	7.42	8.25	28.9167	8.77333	-1.7207	3.03879e-08	9.23973e-07	--	BAK07117.1 predicted protein, partial [Hordeum vulgare subsp. vulgare] [Hordeum vulgare]	-	-	-	-	-	-	-
MSTRG.26186	50	42	42	0	0	0	2.36	5.59	1.7	0	0	0	3.21667	0.001	-11.6514	3.1432e-08	9.53749e-07	--	predicted protein [Hordeum vulgare subsp. vulgare] [Hordeum vulgare]	-	-	-	-	-	-	-
HORVU.MOREX.r3.7HG0686310	22	5	9	118	79	132	0.68	0.17	0.24	3.53	2.57	4.15	0.363333	3.41667	3.23322	3.17973e-08	9.63842e-07	RF2a	KAE8804932.1 Transcription factor RF2a [Hordeum vulgare]	-	-	-	-	GO:0005634//nucleus	GO:0003700//DNA-binding transcription factor activity	GO:0006355//regulation of transcription, DNA-templated
HORVU.MOREX.r3.3HG0301300	130	362	289	933	565	1230	4.42	13.58	8.52	30.65	20.25	42.51	8.84	31.1367	1.8165	3.1998e-08	9.68927e-07	GPAT6	BAJ93976.1 predicted protein [Hordeum vulgare subsp. vulgare] [Hordeum vulgare]	Metabolism;Metabolism;Metabolism;Metabolism	Global and overview maps;Global and overview maps;Lipid metabolism;Lipid metabolism	ko01100//Metabolic pathways;ko01110//Biosynthesis of secondary metabolites;ko00564//Glycerophospholipid metabolism;ko00561//Glycerolipid metabolism	K13508;K13508;K13508;K13508	GO:0016020//membrane;GO:0016021//integral component of membrane	GO:0016746//transferase activity, transferring acyl groups;GO:0016791//phosphatase activity;GO:0090447//glycerol-3-phosphate 2-O-acyltransferase activity	GO:0010143//cutin biosynthetic process;GO:0016311//dephosphorylation
HORVU.MOREX.r3.4HG0351780	56	45	60	212	135	391	4	3.55	3.71	14.63	10.16	28.39	3.75333	17.7267	2.23968	3.26892e-08	9.87824e-07	ACA1	KAE8803753.1 alpha carbonic anhydrase 7-like [Hordeum vulgare]	Metabolism;Metabolism	Global and overview maps;Energy metabolism	ko01100//Metabolic pathways;ko00910//Nitrogen metabolism	K01674;K01674	-	GO:0004089//carbonate dehydratase activity;GO:0008270//zinc ion binding	-
HORVU.MOREX.r3.5HG0536260	311	204	311	88	87	80	9.52	6.89	8.25	2.6	2.81	2.49	8.22	2.63333	-1.64225	3.36018e-08	1.01436e-06	CIN4	VAI40597.1 unnamed protein product [Triticum turgidum subsp. durum] [Triticum turgidum]	-	-	-	-	-	GO:0004553//hydrolase activity, hydrolyzing O-glycosyl compounds	GO:0005975//carbohydrate metabolic process
HORVU.MOREX.r3.5HG0471140	102	60	62	264	248	247	7.24	4.7	3.82	18.11	18.56	17.83	5.25333	18.1667	1.78999	3.37389e-08	1.01674e-06	DIR1	KAE8813568.1 dirigent protein 1-like [Hordeum vulgare]	-	-	-	-	GO:0005576//extracellular region;GO:0048046//apoplast	-	-
MSTRG.33290	108	53	96	300	229	300	2.68	1.45	2.06	7.19	5.99	7.57	2.06333	6.91667	1.7451	3.37496e-08	1.01674e-06	--	predicted protein [Hordeum vulgare subsp. vulgare] [Hordeum vulgare]	-	-	-	-	-	-	-
HORVU.MOREX.r3.2HG0186680	13	57	67	368	140	344	0.85	4.11	3.82	23.35	9.72	22.96	2.92667	18.6767	2.67391	3.43772e-08	1.03459e-06	H1-I	BAJ86953.1 predicted protein [Hordeum vulgare subsp. vulgare] [Hordeum vulgare]	-	-	-	-	GO:0000786//nucleosome;GO:0005634//nucleus;GO:0005694//chromosome	GO:0003677//DNA binding	GO:0006334//nucleosome assembly
HORVU.MOREX.r3.7HG0727750	1493	1307	1362	2868	2060	4391	23.21	22.42	18.35	43.07	33.75	69.37	21.3267	48.73	1.19215	3.51509e-08	1.05679e-06	HMA2	ADG56570.1 heavy metal transporter [Hordeum vulgare]	-	-	-	-	GO:0016020//membrane;GO:0016021//integral component of membrane	GO:0000166//nucleotide binding;GO:0005215//transporter activity;GO:0005524//ATP binding;GO:0016787//hydrolase activity;GO:0019829//cation-transporting ATPase activity;GO:0046872//metal ion binding	GO:0006812//cation transport;GO:0034220//ion transmembrane transport;GO:0098655//cation transmembrane transport
MSTRG.25850	61	28	49	0	0	0	3.52	1.78	2.45	0	0	0	2.58333	0.001	-11.335	3.54161e-08	1.06368e-06	--	predicted protein [Hordeum vulgare subsp. vulgare] [Hordeum vulgare]	-	-	-	-	-	-	-
HORVU.MOREX.r3.6HG0630560	77	91	131	237	304	436	1.41	1.84	2.06	4.1	5.73	8.1	1.77	5.97667	1.75559	3.62508e-08	1.08763e-06	ETR3	Similar to Ethylene receptor-like protein 2 [Source: Projected from Oryza sativa (Os02g0820900)]	Environmental Information Processing;Environmental Information Processing	Signal transduction;Signal transduction	ko04075//Plant hormone signal transduction;ko04016//MAPK signaling pathway - plant	K14509;K14509	GO:0005737//cytoplasm;GO:0005783//endoplasmic reticulum;GO:0005789//endoplasmic reticulum membrane;GO:0016020//membrane;GO:0016021//integral component of membrane	GO:0000155//phosphorelay sensor kinase activity;GO:0000166//nucleotide binding;GO:0004672//protein kinase activity;GO:0005515//protein binding;GO:0005524//ATP binding;GO:0016301//kinase activity;GO:0016740//transferase activity;GO:0038199//ethylene receptor activity;GO:0046872//metal ion binding;GO:0051740//ethylene binding	GO:0000160//phosphorelay signal transduction system;GO:0006468//protein phosphorylation;GO:0007165//signal transduction;GO:0009723//response to ethylene;GO:0009873//ethylene-activated signaling pathway;GO:0016310//phosphorylation;GO:1902531//regulation of intracellular signal transduction
MSTRG.32229	0	0	0	54	40	32	0	0	0	7.86	6.36	4.9	0.001	6.37333	12.6378	3.63915e-08	1.09074e-06	--	enoyl-CoA hydratase 2, peroxisomal [Hordeum vulgare]	-	-	-	-	-	GO:0016836//hydro-lyase activity	GO:0006635//fatty acid beta-oxidation;GO:0016043//cellular component organization
HORVU.MOREX.r3.2HG0202590	212	222	309	506	527	540	7.62	8.81	9.63	17.57	19.97	19.73	8.68667	19.09	1.13594	3.65569e-08	1.09459e-06	FPS	BAJ84838.1 predicted protein [Hordeum vulgare subsp. vulgare] [Hordeum vulgare]	Metabolism;Metabolism;Metabolism	Global and overview maps;Global and overview maps;Metabolism of terpenoids and polyketides	ko01100//Metabolic pathways;ko01110//Biosynthesis of secondary metabolites;ko00900//Terpenoid backbone biosynthesis	K00787;K00787;K00787	-	GO:0016765//transferase activity, transferring alkyl or aryl (other than methyl) groups	GO:0008299//isoprenoid biosynthetic process
MSTRG.15540	49	25	67	0	0	0	6.12	3.42	7.23	0	0	0	5.59	0.001	-12.4486	3.69785e-08	1.10609e-06	--	-	-	-	-	-	-	-	-
MSTRG.41689	7	0	2	73	39	115	1.39	0	0.34	13.74	8.05	22.81	0.576667	14.8667	4.6882	3.70715e-08	1.10662e-06	--	predicted protein, partial [Hordeum vulgare subsp. vulgare] [Hordeum vulgare]	-	-	-	-	-	-	-
HORVU.MOREX.r3.2HG0158410	1015	326	1096	8043	5058	17805	58.21	20.63	54.48	445.63	305.72	1037.77	44.44	596.373	3.74629	3.7367e-08	1.11431e-06	--	BAK03871.1 predicted protein [Hordeum vulgare subsp. vulgare] [Hordeum vulgare]	-	-	-	-	-	-	-
HORVU.MOREX.r3.6HG0568880	1	4	7	85	57	57	0.2	0.87	1.19	16.02	11.79	11.37	0.753333	13.06	4.11572	3.80232e-08	1.13273e-06	At1g07660	XP_016507811.1 PREDICTED: uncharacterized protein LOC107825453 [Nicotiana tabacum]	-	-	-	-	GO:0000786//nucleosome;GO:0005634//nucleus;GO:0005694//chromosome	GO:0003677//DNA binding;GO:0046982//protein heterodimerization activity	-
HORVU.MOREX.r3.4HG0331230	38	9	45	188	112	310	1.75	0.46	1.8	8.38	5.45	14.54	1.33667	9.45667	2.82269	3.85812e-08	1.14819e-06	PBL27	KAE8767354.1 Serine/threonine-protein kinase PBS1 [Hordeum vulgare]	-	-	-	-	-	GO:0004672//protein kinase activity;GO:0005524//ATP binding	GO:0006468//protein phosphorylation
HORVU.MOREX.r3.7HG0682660	484	645	836	1500	1057	2415	17.84	25.99	26.97	53.33	41.12	90.37	23.6	61.6067	1.3843	3.96543e-08	1.17774e-06	BHLH62	BAJ98783.1 predicted protein [Hordeum vulgare subsp. vulgare] [Hordeum vulgare]	-	-	-	-	GO:0005634//nucleus	GO:0046983//protein dimerization activity	GO:0006355//regulation of transcription, DNA-templated
HORVU.MOREX.r3.1HG0002920	0	0	0	31	55	39	0	0	0	1.41	2.66	1.85	0.001	1.97333	10.9464	3.97648e-08	1.17984e-06	LRK10	AAD44031.1 receptor-like kinase, partial [Hordeum vulgare subsp. vulgare] [Hordeum vulgare]	-	-	-	-	-	GO:0004672//protein kinase activity;GO:0005524//ATP binding	GO:0006468//protein phosphorylation
MSTRG.15415	62	38	34	0	0	0	4.98	3.37	2.37	0	0	0	3.57333	0.001	-11.8031	4.10627e-08	1.21589e-06	--	-	-	-	-	-	-	-	-
HORVU.MOREX.r3.6HG0541980	146	26	91	1329	1101	3797	9.78	1.93	5.28	86.27	77.96	259.26	5.66333	141.163	4.63957	4.34793e-08	1.28616e-06	--	BAK05522.1 predicted protein [Hordeum vulgare subsp. vulgare] [Hordeum vulgare]	-	-	-	-	-	-	-
HORVU.MOREX.r3.7HG0649020	52	53	70	2	3	2	2.57	2.88	3.01	0.1	0.16	0.1	2.82	0.12	-4.55459	4.43341e-08	1.30881e-06	ACA7	BAK01826.1 predicted protein [Hordeum vulgare subsp. vulgare] [Hordeum vulgare]	Metabolism;Metabolism	Global and overview maps;Energy metabolism	ko01100//Metabolic pathways;ko00910//Nitrogen metabolism	K01674;K01674	-	GO:0004089//carbonate dehydratase activity;GO:0008270//zinc ion binding	-
HORVU.MOREX.r3.1HG0059680	1326	796	1141	377	532	412	40.78	27.01	30.41	11.2	17.24	12.88	32.7333	13.7733	-1.24888	4.44243e-08	1.31016e-06	ERF1-2	KAE8778532.1 Eukaryotic peptide chain release factor subunit 1-2 [Hordeum vulgare]	Genetic Information Processing	Translation	ko03015//mRNA surveillance pathway	K03265	GO:0005737//cytoplasm;GO:0005829//cytosol;GO:0018444//translation release factor complex	GO:0003747//translation release factor activity;GO:0016149//translation release factor activity, codon specific;GO:1990825//sequence-specific mRNA binding	GO:0002184//cytoplasmic translational termination;GO:0006412//translation;GO:0006415//translational termination;GO:0034641//cellular nitrogen compound metabolic process;GO:0040008//regulation of growth
HORVU.MOREX.r3.4HG0414000	0	0	0	20	54	56	0	0	0	1.17	3.5	3.46	0.001	2.71	11.4041	4.4671e-08	1.31612e-06	TIC32B	KAE8806223.1 short-chain dehydrogenase TIC 32, chloroplastic-like [Hordeum vulgare]	-	-	-	-	-	GO:0016491//oxidoreductase activity	-
HORVU.MOREX.r3.2HG0131630	10	2	0	97	65	85	0.29	0.06	0	2.76	2.02	2.54	0.116667	2.44	4.38642	4.49355e-08	1.32259e-06	--	BAJ94819.1 predicted protein [Hordeum vulgare subsp. vulgare] [Hordeum vulgare]	-	-	-	-	-	-	-
HORVU.MOREX.r3.1HG0079760	568	589	789	214	312	164	24.27	27.76	29.21	8.83	14.04	7.12	27.08	9.99667	-1.43771	4.62945e-08	1.36122e-06	MYB2	BAJ95581.1 predicted protein [Hordeum vulgare subsp. vulgare] [Hordeum vulgare]	-	-	-	-	GO:0005634//nucleus	GO:0003677//DNA binding	-
HORVU.MOREX.r3.1HG0007280	46	38	45	0	0	0	2.03	1.85	1.72	0	0	0	1.86667	0.001	-10.8662	4.76106e-08	1.39853e-06	At3g47200	VAH12901.1 unnamed protein product [Triticum turgidum subsp. durum] [Triticum turgidum]	-	-	-	-	GO:0016020//membrane;GO:0016021//integral component of membrane	-	-
MSTRG.27958	116	66	142	16	9	16	2.4	1.76	2.78	0.32	0.26	0.46	2.31333	0.346667	-2.73835	4.78532e-08	1.40425e-06	--	40S ribosomal protein S5-1 [Hordeum vulgare]	-	-	-	-	-	-	-
HORVU.MOREX.r3.2HG0207560	12	5	9	89	47	139	2.68	1.23	1.75	19.24	11.08	31.61	1.88667	20.6433	3.45176	4.8488e-08	1.42005e-06	--	BAJ86675.1 predicted protein [Hordeum vulgare subsp. vulgare] [Hordeum vulgare]	-	-	-	-	-	-	-
MSTRG.47337	0	0	0	32	38	52	0	0	0	1.17	1.52	2	0.001	1.56333	10.6104	4.85775e-08	1.42125e-06	--	sulfate transporter [Hordeum vulgare]	-	-	-	-	-	-	-
HORVU.MOREX.r3.1HG0002100	9	4	4	78	94	48	0.23	0.11	0.09	1.95	2.57	1.26	0.143333	1.92667	3.74866	4.8809e-08	1.42661e-06	FTIP7	BAJ90708.1 predicted protein, partial [Hordeum vulgare subsp. vulgare] [Hordeum vulgare]	-	-	-	-	-	-	-
HORVU.MOREX.r3.6HG0627830	10	2	21	131	65	139	0.38	0.08	0.7	4.85	2.62	5.41	0.386667	4.29333	3.47294	5.00657e-08	1.46044e-06	NAC079	BAJ95205.1 predicted protein [Hordeum vulgare subsp. vulgare] [Hordeum vulgare]	-	-	-	-	-	GO:0003677//DNA binding	GO:0006355//regulation of transcription, DNA-templated
MSTRG.25117	83	128	54	6	8	0	3.43	5.84	1.94	0.24	0.35	0	3.73667	0.196667	-4.24793	5.03383e-08	1.46694e-06	Os08g0130500	60S acidic ribosomal protein P0 [Hordeum vulgare]	Genetic Information Processing	Translation	ko03010//Ribosome	K02941	GO:0005576//extracellular region;GO:0005840//ribosome;GO:0005911//cell-cell junction;GO:0009536//plastid;GO:0016020//membrane	GO:0004520//endodeoxyribonuclease activity;GO:0005198//structural molecule activity;GO:0046914//transition metal ion binding	GO:0006970//response to osmotic stress;GO:0009451//RNA modification;GO:0009725//response to hormone;GO:0010038//response to metal ion;GO:0010467//gene expression;GO:0022613//ribonucleoprotein complex biogenesis;GO:0034645//cellular macromolecule biosynthetic process;GO:0071555//cell wall organization
HORVU.MOREX.r3.1HG0079750	384	315	658	166	140	158	16.6	15.04	24.66	6.94	6.38	6.95	18.7667	6.75667	-1.47379	5.13398e-08	1.49464e-06	MYB2	KAE8813609.1 Myb-related protein Hv33 [Hordeum vulgare]	-	-	-	-	-	GO:0003677//DNA binding	-
HORVU.MOREX.r3.7HG0732000	35	25	24	144	105	167	3.51	2.77	2.09	13.95	11.1	17.02	2.79	14.0233	2.32949	5.19943e-08	1.5122e-06	--	KAE8793271.1 hypothetical protein D1007_32111 [Hordeum vulgare]	-	-	-	-	-	-	-
HORVU.MOREX.r3.7HG0750810	870	1308	1840	2648	2650	2579	8.33	13.82	15.27	24.5	26.75	25.1	12.4733	25.45	1.02882	5.27097e-08	1.5315e-06	CALS3	KAE8784436.1 callose synthase 3-like [Hordeum vulgare]	-	-	-	-	GO:0000148//1,3-beta-D-glucan synthase complex;GO:0016020//membrane;GO:0016021//integral component of membrane	GO:0003843//1,3-beta-D-glucan synthase activity	GO:0006075//(1->3)-beta-D-glucan biosynthetic process
HORVU.MOREX.r3.2HG0114700	9	13	10	83	81	87	0.38	0.6	0.35	3.35	3.58	3.7	0.443333	3.54333	2.99864	5.45297e-08	1.58125e-06	--	BAJ99578.1 predicted protein [Hordeum vulgare subsp. vulgare] [Hordeum vulgare]	-	-	-	-	-	GO:0005515//protein binding	-
HORVU.MOREX.r3.2HG0123830	699	316	822	5080	3480	12646	30.13	15.03	30.71	211.54	158.09	553.98	25.29	307.87	3.60568	5.83692e-08	1.68926e-06	yugF	KAE8785550.1 2-hydroxy-6-oxo-6-phenylhexa-2,4-dienoate hydrolase-like [Hordeum vulgare]	-	-	-	-	-	GO:0003824//catalytic activity	-
MSTRG.44536	56	20	62	0	0	0	4	1.57	3.84	0	0	0	3.13667	0.001	-11.615	5.98153e-08	1.72941e-06	RAD54	DNA repair and recombination protein RAD54 [Setaria italica]	Genetic Information Processing	Replication and repair	ko03440//Homologous recombination	K10875	GO:0043231//intracellular membrane-bounded organelle	GO:0003676//nucleic acid binding;GO:0017111//nucleoside-triphosphatase activity;GO:0032550//purine ribonucleoside binding;GO:0046914//transition metal ion binding	GO:0000723//telomere maintenance;GO:0000724//double-strand break repair via homologous recombination;GO:0003006//developmental process involved in reproduction;GO:0006355//regulation of transcription, DNA-templated;GO:0006464//cellular protein modification process;GO:0010038//response to metal ion;GO:0010332//response to gamma radiation;GO:0044403//symbiont process;GO:0070192//chromosome organiza…
HORVU.MOREX.r3.4HG0383520	460	103	353	3590	2325	7857	14.19	3.51	9.44	106.99	75.59	246.32	9.04667	142.967	3.98215	6.07326e-08	1.75421e-06	PME28	KAE8772844.1 putative pectinesterase/pectinesterase inhibitor 21 [Hordeum vulgare]	Metabolism;Metabolism	Global and overview maps;Carbohydrate metabolism	ko01100//Metabolic pathways;ko00040//Pentose and glucuronate interconversions	K01051;K01051	-	GO:0004857//enzyme inhibitor activity;GO:0016787//hydrolase activity;GO:0030599//pectinesterase activity;GO:0045330//aspartyl esterase activity;GO:0046910//pectinesterase inhibitor activity	GO:0042545//cell wall modification;GO:0043086//negative regulation of catalytic activity;GO:0045490//pectin catabolic process
HORVU.MOREX.r3.7HG0721200	296	149	311	634	536	646	11.26	6.26	10.26	23.31	21.5	24.98	9.26	23.2633	1.32897	6.1505e-08	1.77478e-06	AMY1.1	KAE8783547.1 alpha-amylase [Hordeum vulgare]	Metabolism;Metabolism;Metabolism	Global and overview maps;Global and overview maps;Carbohydrate metabolism	ko01100//Metabolic pathways;ko01110//Biosynthesis of secondary metabolites;ko00500//Starch and sucrose metabolism	K01176;K01176;K01176	GO:0005576//extracellular region;GO:0005615//extracellular space	GO:0003824//catalytic activity;GO:0004556//alpha-amylase activity;GO:0005509//calcium ion binding;GO:0016787//hydrolase activity;GO:0016798//hydrolase activity, acting on glycosyl bonds;GO:0043169//cation binding;GO:0046872//metal ion binding;GO:0103025//alpha-amylase activity (releasing maltohexaose)	GO:0005975//carbohydrate metabolic process;GO:0005983//starch catabolic process;GO:0008152//metabolic process
HORVU.MOREX.r3.4HG0338860	957	612	966	372	270	414	28.54	20.14	24.97	10.72	8.49	12.55	24.55	10.5867	-1.21347	6.29209e-08	1.81386e-06	At2g36630	BAK00649.1 predicted protein [Hordeum vulgare subsp. vulgare] [Hordeum vulgare]	-	-	-	-	GO:0016020//membrane;GO:0016021//integral component of membrane	-	-
MSTRG.40370	109	92	123	269	331	267	3.17	3.3	3.37	8.92	12.3	10.86	3.28	10.6933	1.70494	6.41513e-08	1.84571e-06	--	alpha-1,2-galactosyltransferase gmh3-like [Aegilops tauschii subsp. tauschii] [Aegilops tauschii]	-	-	-	-	-	-	-
HORVU.MOREX.r3.2HG0158680	1100	711	1373	5497	3435	9891	38.88	27.86	42.43	188.04	127.65	355.6	36.39	223.763	2.62036	6.53401e-08	1.87808e-06	--	BAJ97429.1 predicted protein [Hordeum vulgare subsp. vulgare] [Hordeum vulgare]	-	-	-	-	-	GO:0005516//calmodulin binding	-
HORVU.MOREX.r3.4HG0345580	209	282	185	664	591	480	22.16	33	17	68.02	66.05	51.73	24.0533	61.9333	1.36448	6.66901e-08	1.91501e-06	DIR1	KAE8774364.1 dirigent protein 1-like [Hordeum vulgare]	-	-	-	-	GO:0005576//extracellular region;GO:0048046//apoplast	-	-
MSTRG.26300	35	26	75	0	0	0	5.91	4.79	11.05	0	0	0	7.25	0.001	-12.8238	6.73798e-08	1.93293e-06	--	-	-	-	-	-	-	-	-
MSTRG.42030	35	50	40	0	0	0	3.04	4.89	2.98	0	0	0	3.63667	0.001	-11.8284	6.90199e-08	1.97806e-06	--	predicted protein [Hordeum vulgare subsp. vulgare] [Hordeum vulgare]	-	-	-	-	-	-	-
MSTRG.2963	15	70	57	0	0	0	0.81	4.17	2.67	0	0	0	2.55	0.001	-11.3163	6.96159e-08	1.9932e-06	--	predicted protein [Hordeum vulgare subsp. vulgare] [Hordeum vulgare]	-	-	-	-	-	-	-
HORVU.MOREX.r3.7HG0735630	50	45	62	392	290	1326	2.15	2.13	2.31	16.28	13.14	57.94	2.19667	29.12	3.72862	6.9737e-08	1.99472e-06	NAC021	BAJ87441.1 predicted protein [Hordeum vulgare subsp. vulgare] [Hordeum vulgare]	-	-	-	-	-	GO:0003677//DNA binding	GO:0006355//regulation of transcription, DNA-templated
HORVU.MOREX.r3.3HG0283250	1258	1424	2495	928	693	688	65.78	82.17	113.08	46.88	38.19	36.56	87.01	40.5433	-1.10172	6.98597e-08	1.99629e-06	MYB2	KAE8819755.1 Myb-related protein Hv33 [Hordeum vulgare]	-	-	-	-	-	GO:0003677//DNA binding	-
HORVU.MOREX.r3.3HG0249890	139	167	332	525	503	677	3.02	4	6.25	11.01	11.51	14.94	4.42333	12.4867	1.49718	7.1907e-08	2.05252e-06	ARF1	BAK06457.1 predicted protein [Hordeum vulgare subsp. vulgare] [Hordeum vulgare]	-	-	-	-	GO:0005634//nucleus	GO:0003677//DNA binding;GO:0005515//protein binding	GO:0006355//regulation of transcription, DNA-templated;GO:0009725//response to hormone;GO:0009734//auxin-activated signaling pathway
HORVU.MOREX.r3.2HG0216800	0	0	0	27	29	68	0	0	0	0.45	0.53	1.2	0.001	0.726667	9.50515	7.1967e-08	2.05252e-06	RGA3	KAE8812951.1 putative disease resistance protein RGA3 [Hordeum vulgare]	-	-	-	-	-	GO:0005515//protein binding;GO:0005524//ATP binding;GO:0043531//ADP binding	GO:0006952//defense response
MSTRG.46059	12	10	16	84	110	74	0.14	0.14	0.17	0.97	1.39	0.91	0.15	1.09	2.86129	7.27886e-08	2.07395e-06	--	hypothetical protein D1007_43589 [Hordeum vulgare]	-	-	-	-	-	-	-
HORVU.MOREX.r3.1HG0054280	93	62	169	379	293	317	4.28	3.15	6.74	16.84	14.2	14.82	4.72333	15.2867	1.6944	7.34199e-08	2.08991e-06	GSVIVT00037159001	BAK03531.1 predicted protein [Hordeum vulgare subsp. vulgare] [Hordeum vulgare]	Metabolism;Metabolism;Metabolism	Global and overview maps;Global and overview maps;Biosynthesis of other secondary metabolites	ko01100//Metabolic pathways;ko01110//Biosynthesis of secondary metabolites;ko00940//Phenylpropanoid biosynthesis	K00430;K00430;K00430	GO:0005576//extracellular region	GO:0004601//peroxidase activity;GO:0016491//oxidoreductase activity;GO:0020037//heme binding;GO:0046872//metal ion binding	GO:0006979//response to oxidative stress;GO:0042744//hydrogen peroxide catabolic process;GO:0098869//cellular oxidant detoxification
HORVU.MOREX.r3.2HG0129020	17	27	38	114	102	315	0.93	1.63	1.81	6.04	5.9	17.57	1.45667	9.83667	2.7555	7.46547e-08	2.12202e-06	Os04g0179200	BAJ92755.1 predicted protein [Hordeum vulgare subsp. vulgare] [Hordeum vulgare]	-	-	-	-	-	GO:0016491//oxidoreductase activity	-
HORVU.MOREX.r3.3HG0302910	35	119	102	302	348	386	2.96	10.99	7.4	24.44	30.68	32.83	7.11667	29.3167	2.04245	7.46921e-08	2.12202e-06	H2B	BAK06939.1 predicted protein [Hordeum vulgare subsp. vulgare] [Hordeum vulgare]	-	-	-	-	GO:0000786//nucleosome;GO:0005634//nucleus;GO:0005694//chromosome	GO:0003677//DNA binding;GO:0046982//protein heterodimerization activity	-
MSTRG.15530	0	0	0	39	28	51	0	0	0	2.03	1.58	2.78	0.001	2.13	11.0566	7.52859e-08	2.13477e-06	--	-	-	-	-	-	-	-	-
HORVU.MOREX.r3.4HG0410700	344	376	429	810	686	1658	7.73	9.31	8.35	17.56	16.23	37.84	8.46333	23.8767	1.4963	7.82309e-08	2.21614e-06	CPK7	Calcium-dependent protein kinase, isoform 11 (EC 2.7.1.-) (CDPK 11) [Source: Projected from Oryza sativa (Os03g0128700)]	Organismal Systems	Environmental adaptation	ko04626//Plant-pathogen interaction	K13412	GO:0005634//nucleus;GO:0005737//cytoplasm;GO:0005829//cytosol;GO:0005886//plasma membrane	GO:0000166//nucleotide binding;GO:0004672//protein kinase activity;GO:0004683//calmodulin-dependent protein kinase activity;GO:0005509//calcium ion binding;GO:0005516//calmodulin binding;GO:0005524//ATP binding;GO:0009931//calcium-dependent protein serine/threonine kinase activity;GO:0016301//kinase activity;GO:0016740//transferase activity;GO:0046872//metal ion binding	GO:0006468//protein phosphorylation;GO:0009409//response to cold;GO:0016310//phosphorylation;GO:0018105//peptidyl-serine phosphorylation;GO:0035556//intracellular signal transduction;GO:0046777//protein autophosphorylation
MSTRG.39337	811	714	1261	515	319	364	30.57	29.72	41.21	18.76	12.68	13.95	33.8333	15.13	-1.16103	8.06703e-08	2.28305e-06	--	hypothetical protein D1007_37869 [Hordeum vulgare]	-	-	-	-	-	-	-
HORVU.MOREX.r3.5HG0500420	10	0	19	135	50	227	0.38	0	0.62	4.91	1.98	8.68	0.333333	5.19	3.9607	8.07941e-08	2.28436e-06	GLC1	BAK07810.1 predicted protein [Hordeum vulgare subsp. vulgare] [Hordeum vulgare]	-	-	-	-	-	GO:0004553//hydrolase activity, hydrolyzing O-glycosyl compounds;GO:0016787//hydrolase activity;GO:0016798//hydrolase activity, acting on glycosyl bonds	GO:0005975//carbohydrate metabolic process;GO:0008152//metabolic process
MSTRG.20121	0	0	0	67	34	23	0	0	0	14.96	8.23	5.39	0.001	9.52667	13.2178	8.12576e-08	2.29525e-06	CSP41B	chloroplast stem-loop binding protein of 41 kDa b, chloroplastic [Aegilops tauschii subsp. tauschii] [Aegilops tauschii]	-	-	-	-	GO:0005576//extracellular region;GO:0005911//cell-cell junction;GO:0009526//plastid envelope;GO:0009532//plastid stroma;GO:0042579//microbody;GO:0044434//chloroplast part	GO:0003723//RNA binding;GO:0030247//polysaccharide binding	GO:0005976//polysaccharide metabolic process;GO:0006090//pyruvate metabolic process;GO:0006091//generation of precursor metabolites and energy;GO:0006355//regulation of transcription, DNA-templated;GO:0006417//regulation of translation;GO:0006605//protein targeting;GO:0006633//fatty acid biosynthetic process;GO:0006739//NADP metabolic process;GO:0006779//porphyrin-containing compound biosynthetic…
MSTRG.44603	42	32	50	0	0	0	4.66	4.01	4.86	0	0	0	4.51	0.001	-12.1389	8.21772e-08	2.319e-06	--	Ttam-3A [Hordeum vulgare]	-	-	-	-	-	-	-
HORVU.MOREX.r3.6HG0617760	13	25	9	96	99	163	1.47	3.11	0.88	10.47	11.78	18.7	1.82	13.65	2.90689	8.38362e-08	2.36129e-06	--	KAE8796824.1 calmodulin-like protein 5 [Hordeum vulgare]	-	-	-	-	-	GO:0005509//calcium ion binding	-
MSTRG.33294	393	455	604	1059	1103	754	5.44	6.96	7.25	14.17	16.1	10.62	6.55	13.63	1.05722	8.53347e-08	2.39876e-06	Bx8	DIMBOA UDP-glucosyltransferase BX8-like [Hordeum vulgare]	-	-	-	-	GO:0043231//intracellular membrane-bounded organelle	GO:0035251//UDP-glucosyltransferase activity	GO:0044237//cellular metabolic process;GO:0044238//primary metabolic process;GO:0071704//organic substance metabolic process
HORVU.MOREX.r3.3HG0294290	53	53	202	7	2	10	3.33	3.68	11.01	0.43	0.13	0.64	6.00667	0.4	-3.90849	8.54108e-08	2.39876e-06	UCC1	BAJ86973.1 predicted protein [Hordeum vulgare subsp. vulgare] [Hordeum vulgare]	-	-	-	-	-	GO:0009055//electron transfer activity	GO:0022900//electron transport chain
HORVU.MOREX.r3.2HG0196660	93	108	145	22	9	2	3.76	4.81	5.08	0.86	0.38	0.08	4.55	0.44	-3.37029	8.9288e-08	2.50287e-06	PUP11	BAJ88177.1 predicted protein, partial [Hordeum vulgare subsp. vulgare] [Hordeum vulgare]	-	-	-	-	GO:0016020//membrane;GO:0016021//integral component of membrane	GO:0005345//purine nucleobase transmembrane transporter activity;GO:0015211//purine nucleoside transmembrane transporter activity	GO:0006863//purine nucleobase transport;GO:0015860//purine nucleoside transmembrane transport;GO:1904823//purine nucleobase transmembrane transport
HORVU.MOREX.r3.6HG0628680	249	211	359	1506	655	447	6.65	6.22	8.31	38.84	18.43	12.13	7.06	23.1333	1.71223	9.24266e-08	2.58592e-06	GL1-6	ABG47420.1 putative CER1 [Hordeum vulgare subsp. vulgare] [Hordeum vulgare]	Metabolism;Metabolism	Global and overview maps;Lipid metabolism	ko01110//Biosynthesis of secondary metabolites;ko00073//Cutin, suberine and wax biosynthesis	K15404;K15404	GO:0005783//endoplasmic reticulum;GO:0005789//endoplasmic reticulum membrane;GO:0016020//membrane;GO:0016021//integral component of membrane	GO:0005506//iron ion binding;GO:0009924//octadecanal decarbonylase activity;GO:0016491//oxidoreductase activity;GO:0016829//lyase activity;GO:1990465//aldehyde oxygenase (deformylating) activity	GO:0006950//response to stress;GO:0008610//lipid biosynthetic process;GO:0009409//response to cold;GO:0009414//response to water deprivation;GO:0009628//response to abiotic stimulus;GO:0009651//response to salt stress;GO:1901700//response to oxygen-containing compound
HORVU.MOREX.r3.7HG0713220	5	0	5	59	49	83	0.22	0	0.19	2.53	2.29	3.74	0.136667	2.85333	4.38391	9.26789e-08	2.59052e-06	EXL1	BAJ89897.1 predicted protein [Hordeum vulgare subsp. vulgare] [Hordeum vulgare]	-	-	-	-	-	GO:0016788//hydrolase activity, acting on ester bonds	-
MSTRG.833	0	0	0	41	79	13	0	0	0	2.96	6.22	0.99	0.001	3.39	11.7271	9.3267e-08	2.60449e-06	--	unnamed protein product [Triticum aestivum]	-	-	-	-	-	-	-
HORVU.MOREX.r3.1HG0064180	44	4	52	226	139	403	0.96	0.1	0.99	4.78	3.21	8.97	0.683333	5.65333	3.04844	9.35382e-08	2.60958e-06	At4g02900	BAK05559.1 predicted protein [Hordeum vulgare subsp. vulgare] [Hordeum vulgare]	-	-	-	-	GO:0005886//plasma membrane;GO:0016020//membrane;GO:0016021//integral component of membrane	GO:0005227//calcium activated cation channel activity	GO:0006811//ion transport;GO:0034220//ion transmembrane transport;GO:0098655//cation transmembrane transport
HORVU.MOREX.r3.6HG0609830	1802	580	1962	12854	8004	27260	151.8	53.92	143.26	1046.18	710.67	2333.98	116.327	1363.61	3.55118	9.37842e-08	2.61397e-06	--	KAE8821432.1 hypothetical protein D1007_00579 [Hordeum vulgare]	-	-	-	-	GO:0016020//membrane;GO:0016021//integral component of membrane	-	-
HORVU.MOREX.r3.6HG0615060	71	137	297	616	393	923	3.77	8.02	13.66	31.58	21.98	49.78	8.48333	34.4467	2.02166	9.60436e-08	2.67188e-06	ILI5	Atypical basic helix-loop-helix protein, Control of cell elongation, Regulator of grain size and leaf angl [Source: Projected from Oryza sativa (Os02g0747900)]	-	-	-	-	GO:0005634//nucleus	GO:0046983//protein dimerization activity	GO:0006355//regulation of transcription, DNA-templated;GO:0040008//regulation of growth;GO:0080113//regulation of seed growth
MSTRG.36661	798	768	1129	474	407	260	43.28	45.97	53.08	24.84	23.27	14.33	47.4433	20.8133	-1.1887	9.82518e-08	2.73073e-06	--	protein TsetseEP-like [Aegilops tauschii subsp. tauschii] [Aegilops tauschii]	-	-	-	-	-	-	-
MSTRG.38230	30	52	40	0	0	0	2.66	5.09	3.07	0	0	0	3.60667	0.001	-11.8165	9.90053e-08	2.74649e-06	--	protein FAR1-RELATED SEQUENCE 11-like isoform X2 [Aegilops tauschii subsp. tauschii] [Aegilops tauschii]	-	-	-	-	-	-	-
HORVU.MOREX.r3.2HG0190220	8	32	30	254	106	123	0.92	4.05	2.97	28.17	12.77	14.31	2.64667	18.4167	2.79876	1.00427e-07	2.78331e-06	At1g07660	XP_016507811.1 PREDICTED: uncharacterized protein LOC107825453 [Nicotiana tabacum]	-	-	-	-	GO:0000786//nucleosome;GO:0005634//nucleus;GO:0005694//chromosome	GO:0003677//DNA binding;GO:0046982//protein heterodimerization activity	-
HORVU.MOREX.r3.3HG0318340	9	2	15	113	31	210	0.25	0.06	0.36	2.99	0.89	5.84	0.223333	3.24	3.85872	1.01376e-07	2.80695e-06	HAK19	BAK05724.1 predicted protein [Hordeum vulgare subsp. vulgare] [Hordeum vulgare]	-	-	-	-	GO:0016020//membrane;GO:0016021//integral component of membrane	GO:0015079//potassium ion transmembrane transporter activity	GO:0006811//ion transport;GO:0006813//potassium ion transport;GO:0071805//potassium ion transmembrane transport
HORVU.MOREX.r3.7HG0638850	550	470	407	175	162	203	9.42	8.88	6.04	2.89	2.92	3.53	8.11333	3.11333	-1.38183	1.01815e-07	2.81646e-06	CSLD2	AJW81204.1 putative cellulose synthase-like protein D2 [Hordeum vulgare subsp. vulgare] [Hordeum vulgare]	-	-	-	-	GO:0005802//trans-Golgi network;GO:0005886//plasma membrane;GO:0016020//membrane;GO:0016021//integral component of membrane	GO:0016740//transferase activity;GO:0016757//transferase activity, transferring glycosyl groups;GO:0016760//cellulose synthase (UDP-forming) activity;GO:0051753//mannan synthase activity	GO:0009833//plant-type primary cell wall biogenesis;GO:0030244//cellulose biosynthetic process;GO:0071669//plant-type cell wall organization or biogenesis;GO:0097502//mannosylation
MSTRG.34369	0	8	0	109	50	81	0	0.44	0	5.28	2.64	4.14	0.146667	4.02	4.77658	1.05592e-07	2.91821e-06	--	-	-	-	-	-	-	-	-
HORVU.MOREX.r3.2HG0206710	694	171	707	4993	3018	9527	35.62	9.68	31.45	247.58	163.26	496.96	25.5833	302.6	3.56414	1.05888e-07	2.92364e-06	MIZ1	BAK04459.1 predicted protein [Hordeum vulgare subsp. vulgare] [Hordeum vulgare]	-	-	-	-	-	-	GO:0010274//hydrotropism
HORVU.MOREX.r3.3HG0313370	53	46	78	167	205	225	2.59	2.44	3.26	7.83	10.48	11.09	2.76333	9.8	1.82637	1.07014e-07	2.9492e-06	FER	KAE8779692.1 Receptor-like protein kinase FERONIA [Hordeum vulgare]	-	-	-	-	-	-	-
MSTRG.33681	60	17	55	0	0	0	1.76	0.83	0.7	0	0	0	1.09667	0.001	-10.0989	1.1139e-07	3.06406e-06	--	-	-	-	-	-	-	-	-
HORVU.MOREX.r3.5HG0532180	591	563	807	235	328	247	19.91	20.93	23.56	7.65	11.65	8.46	21.4667	9.25333	-1.21405	1.12741e-07	3.09544e-06	UGT73E1	BAJ85128.1 predicted protein [Hordeum vulgare subsp. vulgare] [Hordeum vulgare]	Metabolism;Metabolism	Global and overview maps;Metabolism of terpenoids and polyketides	ko01110//Biosynthesis of secondary metabolites;ko00908//Zeatin biosynthesis	K13496;K13496	-	GO:0008194//UDP-glycosyltransferase activity;GO:0016740//transferase activity;GO:0016757//transferase activity, transferring glycosyl groups	-
MSTRG.1665	0	0	0	44	38	30	0	0	0	2.51	2.36	1.8	0.001	2.22333	11.1185	1.14046e-07	3.12836e-06	--	-	-	-	-	-	-	-	-
HORVU.MOREX.r3.2HG0171220	41	88	61	0	4	0	1.75	4.1	2.24	0	0.18	0	2.69667	0.06	-5.49007	1.1429e-07	3.13212e-06	--	KAE8817817.1 hypothetical protein D1007_04435 [Hordeum vulgare]	-	-	-	-	-	-	-
MSTRG.45488	76	21	34	0	0	0	2.73	0.83	1.06	0	0	0	1.54	0.001	-10.5887	1.16036e-07	3.177e-06	RGA1	disease resistance protein RGA2-like [Aegilops tauschii subsp. tauschii] [Aegilops tauschii]	-	-	-	-	-	-	-
HORVU.MOREX.r3.4HG0337040	147	44	125	392	247	721	7.32	2.42	5.4	18.87	12.97	36.51	5.04667	22.7833	2.17458	1.19509e-07	3.26907e-06	At4g39670	KAE8786972.1 GLTP domain-containing protein [Hordeum vulgare]	-	-	-	-	GO:0005634//nucleus;GO:0005737//cytoplasm	GO:0120013//intermembrane lipid transfer activity;GO:1902388//ceramide 1-phosphate transporter activity	GO:0120009//intermembrane lipid transfer
HORVU.MOREX.r3.7HG0640740	125	94	153	431	230	375	5.24	4.35	5.56	17.47	10.17	15.99	5.05	14.5433	1.526	1.20333e-07	3.28854e-06	Os11g0303600	KAE8802404.1 O-methyltransferase ZRP4 [Hordeum vulgare]	-	-	-	-	-	GO:0008168//methyltransferase activity;GO:0008171//O-methyltransferase activity;GO:0008757//S-adenosylmethionine-dependent methyltransferase activity;GO:0016740//transferase activity;GO:0046983//protein dimerization activity	GO:0019438//aromatic compound biosynthetic process;GO:0032259//methylation
HORVU.MOREX.r3.6HG0604360	231	366	373	763	679	653	17.88	31.26	25.03	57.06	55.4	51.37	24.7233	54.61	1.14329	1.21138e-07	3.30746e-06	AGAMOUS LIKE6-like protein	BAK05469.1 predicted protein [Hordeum vulgare subsp. vulgare] [Hordeum vulgare]	-	-	-	-	GO:0005634//nucleus	GO:0000977//RNA polymerase II regulatory region sequence-specific DNA binding;GO:0003677//DNA binding;GO:0003700//DNA-binding transcription factor activity;GO:0046983//protein dimerization activity	GO:0006355//regulation of transcription, DNA-templated;GO:0009553//embryo sac development;GO:0010022//meristem determinacy;GO:0010093//specification of floral organ identity;GO:0010094//specification of carpel identity;GO:0010582//floral meristem determinacy;GO:0045893//positive regulation of transcription, DNA-templated;GO:0045944//positive regulation of transcription by RNA polymerase II;GO:004…
HORVU.MOREX.r3.6HG0629320	342	264	354	86	75	134	9.01	7.68	8.09	2.19	2.08	3.59	8.26	2.62	-1.65657	1.25191e-07	3.4118e-06	KIN12A	BAJ91970.1 predicted protein [Hordeum vulgare subsp. vulgare] [Hordeum vulgare]	-	-	-	-	GO:0005874//microtubule	GO:0000166//nucleotide binding;GO:0003774//motor activity;GO:0003777//microtubule motor activity;GO:0005524//ATP binding;GO:0008017//microtubule binding;GO:1990939//ATP-dependent microtubule motor activity	GO:0007018//microtubule-based movement
HORVU.MOREX.r3.5HG0531820	51	41	82	1	0	0	2.68	2.38	3.74	0.05	0	0	2.93333	0.0166667	-7.45943	1.28247e-07	3.49186e-06	ice recrystallization inhibition protein 1	BAJ91469.1 predicted protein [Hordeum vulgare subsp. vulgare] [Hordeum vulgare]	-	-	-	-	-	GO:0005515//protein binding	-
HORVU.MOREX.r3.4HG0398910	7	17	43	196	100	157	0.62	1.66	3.3	16.76	9.34	14.12	1.86	13.4067	2.84958	1.29119e-07	3.50911e-06	H2B.10	XP_020178676.1 histone H2B.4-like [Aegilops tauschii subsp. tauschii] [Aegilops tauschii]	-	-	-	-	GO:0000786//nucleosome;GO:0005634//nucleus;GO:0005694//chromosome	GO:0003677//DNA binding;GO:0046982//protein heterodimerization activity	-
HORVU.MOREX.r3.3HG0304510	637	527	723	1253	940	1756	22.98	20.98	22.67	43.83	35.89	64.67	22.21	48.13	1.11573	1.31938e-07	3.58241e-06	AVT6C	BAK01722.1 predicted protein [Hordeum vulgare subsp. vulgare] [Hordeum vulgare]	-	-	-	-	GO:0005886//plasma membrane;GO:0016020//membrane;GO:0016021//integral component of membrane	-	GO:0006865//amino acid transport
HORVU.MOREX.r3.7HG0669590	11	5	16	55	62	228	0.68	0.34	0.86	3.29	4.05	14.35	0.626667	7.23	3.52823	1.34685e-07	3.65363e-06	PXG5	KAE8784738.1 caleosin [Hordeum vulgare]	Metabolism	Lipid metabolism	ko00073//Cutin, suberine and wax biosynthesis	K17991	-	GO:0004497//monooxygenase activity;GO:0005509//calcium ion binding	-
MSTRG.37968	54	21	49	0	0	0	4.11	1.74	3.2	0	0	0	3.01667	0.001	-11.5587	1.35311e-07	3.66384e-06	--	universal stress protein family protein [Hordeum vulgare]	-	-	-	-	-	-	-
HORVU.MOREX.r3.2HG0199560	52	27	79	171	154	537	1.63	0.93	2.15	5.18	5.09	17.12	1.57	9.13	2.53985	1.37115e-07	3.70248e-06	2022-10-04	KAE8790544.1 Organic cation/carnitine transporter 4 [Hordeum vulgare]	-	-	-	-	GO:0016021//integral component of membrane	GO:0022857//transmembrane transporter activity	GO:0055085//transmembrane transport
HORVU.MOREX.r3.4HG0394900	4	0	5	73	34	82	0.23	0	0.25	4.14	2.1	4.89	0.16	3.71	4.53528	1.37305e-07	3.70422e-06	--	ACR34904.1 unknown [Zea mays]	-	-	-	-	-	-	-
HORVU.MOREX.r3.1HG0017980	544	431	468	864	873	1150	18.83	16.47	14.04	28.9	31.86	40.47	16.4467	33.7433	1.03681	1.383e-07	3.72659e-06	CIPK17	AEZ51506.1 CBL-interacting protein kinase 17 [Hordeum vulgare subsp. spontaneum] [Hordeum vulgare]	-	-	-	-	-	GO:0004672//protein kinase activity;GO:0005524//ATP binding	GO:0006468//protein phosphorylation;GO:0007165//signal transduction
HORVU.MOREX.r3.6HG0620540	11	34	43	168	163	135	0.25	0.86	0.86	3.74	3.95	3.16	0.656667	3.61667	2.46143	1.38388e-07	3.72659e-06	SBT1.4	BAJ93872.1 predicted protein [Hordeum vulgare subsp. vulgare] [Hordeum vulgare]	-	-	-	-	-	GO:0004252//serine-type endopeptidase activity;GO:0008233//peptidase activity;GO:0008236//serine-type peptidase activity;GO:0016787//hydrolase activity	GO:0006508//proteolysis
HORVU.MOREX.r3.6HG0622780	133	148	158	359	306	734	4.43	5.44	4.56	11.56	10.75	24.86	4.81	15.7233	1.7088	1.41755e-07	3.81216e-06	PME32	KAE8806513.1 pectinesterase/pectinesterase inhibitor PPE8B-like [Hordeum vulgare]	Metabolism;Metabolism	Global and overview maps;Carbohydrate metabolism	ko01100//Metabolic pathways;ko00040//Pentose and glucuronate interconversions	K01051;K01051	-	GO:0004857//enzyme inhibitor activity;GO:0016787//hydrolase activity;GO:0030599//pectinesterase activity;GO:0045330//aspartyl esterase activity;GO:0046910//pectinesterase inhibitor activity	GO:0042545//cell wall modification;GO:0043086//negative regulation of catalytic activity;GO:0045490//pectin catabolic process
MSTRG.28210	13	6	10	119	68	62	1.25	0.63	0.83	10.98	6.82	6.74	0.903333	8.18	3.17877	1.41824e-07	3.81216e-06	COX5B-1	PREDICTED: cytochrome c oxidase subunit 5b-1, mitochondrial [Erythranthe guttata]	Metabolism;Metabolism	Global and overview maps;Energy metabolism	ko01100//Metabolic pathways;ko00190//Oxidative phosphorylation	K02265;K02265	GO:0019866//organelle inner membrane;GO:0044434//chloroplast part	GO:0009055//electron transfer activity;GO:0046914//transition metal ion binding	GO:0006006//glucose metabolic process
HORVU.MOREX.r3.2HG0177410	58	9	64	642	410	1130	1.42	0.24	1.36	15.23	10.61	28.2	1.00667	18.0133	4.16141	1.44719e-07	3.88641e-06	PUB45	KAE8820294.1 U-box domain-containing protein 7 [Hordeum vulgare]	-	-	-	-	-	GO:0004842//ubiquitin-protein transferase activity	GO:0016567//protein ubiquitination
MSTRG.27334	0	0	0	49	35	27	0	0	0	3.37	2.63	1.96	0.001	2.65333	11.3736	1.4536e-07	3.90008e-06	--	-	-	-	-	-	-	-	-
HORVU.MOREX.r3.4HG0379400	224	314	351	88	93	106	4.36	6.74	5.92	1.65	1.91	2.1	5.67333	1.88667	-1.58836	1.47128e-07	3.94391e-06	At5g49770	KAE8810955.1 putative LRR receptor-like serine/threonine-protein kinase [Hordeum vulgare]	-	-	-	-	GO:0016020//membrane;GO:0016021//integral component of membrane	GO:0000166//nucleotide binding;GO:0004672//protein kinase activity;GO:0004674//protein serine/threonine kinase activity;GO:0005524//ATP binding;GO:0016301//kinase activity;GO:0016740//transferase activity	GO:0006468//protein phosphorylation;GO:0016310//phosphorylation
MSTRG.34064	51	17	60	0	0	0	2.77	1.02	2.83	0	0	0	2.20667	0.001	-11.1077	1.48061e-07	3.96531e-06	--	hypothetical protein D1007_30417 [Hordeum vulgare]	-	-	-	-	-	-	-
HORVU.MOREX.r3.6HG0599880	898	702	835	1371	1430	2405	36.73	31.69	29.61	54.19	61.66	99.99	32.6767	71.9467	1.13867	1.48822e-07	3.98207e-06	elmoA	KAE8783908.1 ELMO domain-containing protein A [Hordeum vulgare]	-	-	-	-	-	-	-
HORVU.MOREX.r3.1HG0047950	17	6	18	82	65	200	2.47	0.96	2.27	11.52	9.96	29.56	1.9	17.0133	3.16259	1.49676e-07	4.00128e-06	--	KAE8774091.1 hypothetical protein D1007_53605 [Hordeum vulgare]	-	-	-	-	-	-	-
MSTRG.4356	76	102	147	402	261	267	3.28	4.85	5.5	16.73	11.88	11.69	4.54333	13.4333	1.56399	1.51007e-07	4.03321e-06	--	hypothetical protein D1007_14200 [Hordeum vulgare]	-	-	-	-	-	-	-
MSTRG.45931	36	21	70	0	0	0	1.77	1.15	2.96	0	0	0	1.96	0.001	-10.9366	1.5132e-07	4.03791e-06	--	Yip1 domain containing protein [Hordeum vulgare]	-	-	-	-	GO:0031224//intrinsic component of membrane	-	-
HORVU.MOREX.r3.1HG0072600	16	25	49	133	115	234	0.39	0.67	1.04	3.13	2.96	5.8	0.7	3.96333	2.50129	1.51749e-07	4.04567e-06	NET2A	KAE8812538.1 protein NETWORKED 2B [Hordeum vulgare]	-	-	-	-	-	GO:0003779//actin binding	-
HORVU.MOREX.r3.2HG0200920	106	112	85	19	15	9	3.64	4.25	2.52	0.63	0.53	0.31	3.47	0.49	-2.82408	1.55349e-07	4.1379e-06	ACT-1	KAE8801121.1 agmatine coumaroyltransferase [Hordeum vulgare]	Metabolism;Metabolism;Metabolism;Metabolism;Metabolism	Global and overview maps;Global and overview maps;Biosynthesis of other secondary metabolites;Biosynthesis of other secondary metabolites;Biosynthesis of other secondary metabolites	ko01100//Metabolic pathways;ko01110//Biosynthesis of secondary metabolites;ko00940//Phenylpropanoid biosynthesis;ko00941//Flavonoid biosynthesis;ko00945//Stilbenoid, diarylheptanoid and gingerol biosynthesis	K13065;K13065;K13065;K13065;K13065	-	GO:0016740//transferase activity;GO:0016746//transferase activity, transferring acyl groups;GO:0016747//transferase activity, transferring acyl groups other than amino-acyl groups;GO:0047634//agmatine N4-coumaroyltransferase activity	-
HORVU.MOREX.r3.2HG0178140	0	0	0	123	55	721	0	0	0	5.38	2.63	33.2	0.001	13.7367	13.7457	1.56782e-07	4.16854e-06	--	VAH51368.1 unnamed protein product [Triticum turgidum subsp. durum] [Triticum turgidum]	-	-	-	-	-	-	-
HORVU.MOREX.r3.3HG0302020	123	126	141	352	253	530	6.32	7.12	6.28	17.47	13.69	27.65	6.57333	19.6033	1.5764	1.59051e-07	4.22505e-06	RAB11C	BAJ96755.1 predicted protein [Hordeum vulgare subsp. vulgare] [Hordeum vulgare]	Cellular Processes	Transport and catabolism	ko04144//Endocytosis	K07904	-	GO:0003924//GTPase activity;GO:0005525//GTP binding	-
HORVU.MOREX.r3.3HG0259550	526	209	519	3173	1994	6946	29.26	12.83	25.02	170.52	116.9	392.68	22.37	226.7	3.34115	1.61772e-07	4.29346e-06	PTI1	CDM83007.1 unnamed protein product [Triticum aestivum]	Organismal Systems	Environmental adaptation	ko04626//Plant-pathogen interaction	K13436	-	GO:0000166//nucleotide binding;GO:0004672//protein kinase activity;GO:0004674//protein serine/threonine kinase activity;GO:0005524//ATP binding;GO:0016301//kinase activity;GO:0016740//transferase activity	GO:0006468//protein phosphorylation;GO:0016310//phosphorylation
HORVU.MOREX.r3.3HG0325080	0	0	0	41	18	56	0	0	0	4.46	2.13	6.4	0.001	4.33	12.0802	1.67776e-07	4.44878e-06	Os03g0206600	KAE8811268.1 CASP-like protein [Hordeum vulgare]	-	-	-	-	GO:0005886//plasma membrane;GO:0016020//membrane;GO:0016021//integral component of membrane	-	-
HORVU.MOREX.r3.2HG0104860	1	0	4	28	69	72	0.05	0	0.18	1.37	3.69	3.71	0.0766667	2.92333	5.25287	1.68384e-07	4.4609e-06	EXPA1	BAJ88151.1 predicted protein [Hordeum vulgare subsp. vulgare] [Hordeum vulgare]	-	-	-	-	GO:0005576//extracellular region;GO:0016020//membrane	-	GO:0009664//plant-type cell wall organization;GO:0071555//cell wall organization
HORVU.MOREX.r3.6HG0554560	733	1474	1120	2493	2063	2936	29.59	65.66	39.19	97.23	87.77	120.46	44.8133	101.82	1.18402	1.68701e-07	4.46527e-06	BZIP53	KAE8779584.1 Ocs element-binding factor 1 [Hordeum vulgare]	-	-	-	-	-	GO:0003700//DNA-binding transcription factor activity	GO:0006355//regulation of transcription, DNA-templated
HORVU.MOREX.r3.6HG0543740	16	44	63	228	135	237	1.29	3.91	4.39	17.76	11.45	19.38	3.19667	16.1967	2.34106	1.7137e-07	4.52871e-06	H2A-9	BAJ97579.1 predicted protein [Hordeum vulgare subsp. vulgare] [Hordeum vulgare]	-	-	-	-	GO:0000786//nucleosome;GO:0005634//nucleus;GO:0005694//chromosome	GO:0003677//DNA binding;GO:0046982//protein heterodimerization activity	-
MSTRG.42258	905	593	871	388	311	389	22.77	16.86	19.07	9.48	8.22	9.95	19.5667	9.21667	-1.08608	1.71406e-07	4.52871e-06	VPS15	protein kinase family protein / WD-40 repeat family protein [Zea mays]	Cellular Processes	Transport and catabolism	ko04136//Autophagy - other eukaryotes	K08333	GO:0031461//cullin-RING ubiquitin ligase complex	GO:0004672//protein kinase activity;GO:0032550//purine ribonucleoside binding	GO:0000160//phosphorelay signal transduction system;GO:0006464//cellular protein modification process;GO:0006625//protein targeting to peroxisome;GO:0006796//phosphate-containing compound metabolic process;GO:0009057//macromolecule catabolic process;GO:0009062//fatty acid catabolic process;GO:0009606//tropism;GO:0009648//photoperiodism;GO:0030001//metal ion transport;GO:0048193//Golgi vesicle tra…
MSTRG.42336	5	2	9	90	92	34	0.26	0.11	0.4	3.91	4.9	1.59	0.256667	3.46667	3.75558	1.74908e-07	4.61711e-06	--	expressed protein [Oryza sativa Japonica Group]	-	-	-	-	-	-	-
HORVU.MOREX.r3.2HG0139470	863	420	921	4132	2335	6860	27.24	14.63	25.2	126	77.68	220.07	22.3567	141.25	2.65947	1.75841e-07	4.63756e-06	Tbc1d15	KAE8809032.1 TBC1 domain family member 15 [Hordeum vulgare]	-	-	-	-	-	-	-
MSTRG.32560	57	26	35	0	0	0	2.12	1.07	1.13	0	0	0	1.44	0.001	-10.4919	1.76154e-07	4.64166e-06	--	unnamed protein product [Triticum aestivum]	-	-	-	-	-	-	-
HORVU.MOREX.r3.7HG0727290	106	101	93	257	242	675	2.04	2.15	1.55	4.79	4.92	13.23	1.91333	7.64667	1.99874	1.76573e-07	4.64854e-06	SRL2	BAK01387.1 predicted protein [Hordeum vulgare subsp. vulgare] [Hordeum vulgare]	-	-	-	-	-	-	-
MSTRG.2365	120	135	141	3	24	17	4.72	4.85	4.74	0.07	0.6	0.41	4.77	0.36	-3.72792	1.77113e-07	4.6586e-06	--	-	-	-	-	-	-	-	-
MSTRG.5066	151	169	251	53	45	18	5.5	6.91	7.79	1.75	1.8	0.69	6.73333	1.41333	-2.25222	1.79624e-07	4.72042e-06	--	Os07g0655000 [Oryza sativa Japonica Group]	-	-	-	-	-	-	-
MSTRG.7713	94	37	216	407	390	589	3.19	1.37	6.35	13.36	13.97	20.32	3.63667	15.8833	2.12683	1.81571e-07	4.76733e-06	--	-	-	-	-	-	-	-	-
HORVU.MOREX.r3.2HG0171300	64	65	42	3	0	0	2.82	3.18	1.6	0.13	0	0	2.53333	0.0433333	-5.86942	1.82271e-07	4.78143e-06	--	KAE8817817.1 hypothetical protein D1007_04435 [Hordeum vulgare]	-	-	-	-	-	-	-
HORVU.MOREX.r3.5HG0521560	75	67	137	279	208	563	4.07	4.01	6.51	15.02	11.65	30.58	4.86333	19.0833	1.9723	1.82519e-07	4.78369e-06	P4H7	KAE8808628.1 Prolyl 4-hydroxylase subunit alpha-1 [Hordeum vulgare]	Metabolism;Metabolism	Global and overview maps;Amino acid metabolism	ko01100//Metabolic pathways;ko00330//Arginine and proline metabolism	K00472;K00472	GO:0005783//endoplasmic reticulum;GO:0005789//endoplasmic reticulum membrane	GO:0004656//procollagen-proline 4-dioxygenase activity;GO:0005506//iron ion binding;GO:0016491//oxidoreductase activity;GO:0016705//oxidoreductase activity, acting on paired donors, with incorporation or reduction of molecular oxygen;GO:0031418//L-ascorbic acid binding;GO:0046872//metal ion binding;GO:0051213//dioxygenase activity	GO:0018401//peptidyl-proline hydroxylation to 4-hydroxy-L-proline;GO:0019511//peptidyl-proline hydroxylation
MSTRG.30968	593	596	701	350	293	239	20.24	22.45	20.74	11.54	10.54	8.29	21.1433	10.1233	-1.06252	1.83512e-07	4.80544e-06	TGD2	protein TRIGALACTOSYLDIACYLGLYCEROL 2, chloroplastic-like [Hordeum vulgare]	-	-	-	-	GO:0009528//plastid inner membrane;GO:0031224//intrinsic component of membrane	GO:0008289//lipid binding	GO:0006869//lipid transport
HORVU.MOREX.r3.4HG0409680	713	121	519	5001	3257	9288	44.07	8.25	27.81	298.68	212.21	583.55	26.71	364.813	3.77171	1.89101e-07	4.94298e-06	SRC2	KAE8808404.1 protein SRC2-like [Hordeum vulgare]	-	-	-	-	-	-	GO:0006952//defense response
HORVU.MOREX.r3.7HG0745100	17	0	26	198	123	113	0.64	0	0.84	7.16	4.85	4.3	0.493333	5.43667	3.46209	1.93008e-07	5.04065e-06	--	BAS87507.1 Os04g0101550, partial [Oryza sativa Japonica Group]	-	-	-	-	-	-	-
HORVU.MOREX.r3.1HG0093670	5	5	0	29	75	120	0.3	0.31	0	1.61	4.47	6.91	0.203333	4.33	4.41245	1.9359e-07	5.05136e-06	--	AAF45043.1 RNase S-like protein precursor [Hordeum vulgare subsp. vulgare] [Hordeum vulgare]	-	-	-	-	GO:0005576//extracellular region	GO:0003723//RNA binding;GO:0004521//endoribonuclease activity;GO:0033897//ribonuclease T2 activity	GO:0006401//RNA catabolic process;GO:0090502//RNA phosphodiester bond hydrolysis, endonucleolytic
HORVU.MOREX.r3.4HG0396100	80	97	276	13	15	28	2.16	2.89	6.46	0.34	0.43	0.77	3.83667	0.513333	-2.90189	1.95952e-07	5.10847e-06	HSP70-8	Heat shock 70 kDa protein 8 [Source:Projected from Arabidopsis thaliana (AT2G32120) UniProtKB/Swiss-Prot;Acc:Q9SKY8]	-	-	-	-	-	GO:0000166//nucleotide binding;GO:0005524//ATP binding;GO:0016887//ATPase activity	GO:0009408//response to heat
MSTRG.33098	406	505	489	5	16	0	5.31	7.38	5.59	0.06	0.22	0	6.09333	0.0933333	-6.0287	2.02078e-07	5.25885e-06	--	golgin subfamily A member 4-like [Hordeum vulgare]	-	-	-	-	-	-	-
MSTRG.40492	0	0	0	43	39	25	0	0	0	2.32	2.31	1.4	0.001	2.01	10.973	2.03192e-07	5.28318e-06	--	ubiquitin-like-specific protease ESD4 [Brachypodium distachyon]	-	-	-	-	-	-	-
HORVU.MOREX.r3.6HG0606940	413	371	437	190	147	179	8.49	8.41	7.78	3.77	3.18	3.74	8.22667	3.56333	-1.20708	2.04088e-07	5.29711e-06	OTP51	KAE8801346.1 Pentatricopeptide repeat-containing protein [Hordeum vulgare]	-	-	-	-	-	GO:0004519//endonuclease activity;GO:0005515//protein binding	GO:0000373//Group II intron splicing;GO:0045292//mRNA cis splicing, via spliceosome;GO:0048564//photosystem I assembly;GO:0090305//nucleic acid phosphodiester bond hydrolysis
HORVU.MOREX.r3.1HG0040960	154	27	92	1112	843	2539	5.43	1.05	2.81	37.88	31.33	91	3.09667	53.4033	4.10814	2.04512e-07	5.30343e-06	MYOB7	BAK04387.1 predicted protein [Hordeum vulgare subsp. vulgare] [Hordeum vulgare]	-	-	-	-	-	GO:0080115//myosin XI tail binding	-
HORVU.MOREX.r3.6HG0546640	159	32	131	1186	1014	3639	6.92	1.54	4.94	49.85	46.49	160.89	4.46667	85.7433	4.26275	2.04725e-07	5.30429e-06	UGPA	KAE8780812.1 UTP--glucose-1-phosphate uridylyltransferase-like [Hordeum vulgare]	Metabolism;Metabolism;Metabolism;Metabolism;Metabolism;Metabolism	Global and overview maps;Global and overview maps;Carbohydrate metabolism;Carbohydrate metabolism;Carbohydrate metabolism;Carbohydrate metabolism	ko01100//Metabolic pathways;ko01110//Biosynthesis of secondary metabolites;ko00500//Starch and sucrose metabolism;ko00520//Amino sugar and nucleotide sugar metabolism;ko00040//Pentose and glucuronate interconversions;ko00052//Galactose metabolism	K00963;K00963;K00963;K00963;K00963;K00963	-	GO:0003983//UTP:glucose-1-phosphate uridylyltransferase activity;GO:0070569//uridylyltransferase activity	GO:0006011//UDP-glucose metabolic process
MSTRG.15821	0	0	0	68	13	40	0	0	0	4.36	0.91	2.7	0.001	2.65667	11.3754	2.08142e-07	5.38807e-06	--	-	-	-	-	-	-	-	-
MSTRG.11643	5	114	37	0	0	0	0.24	6.09	1.55	0	0	0	2.62667	0.001	-11.359	2.13802e-07	5.52489e-06	--	predicted protein [Hordeum vulgare subsp. vulgare] [Hordeum vulgare]	-	-	-	-	-	-	-
HORVU.MOREX.r3.7HG0650970	58	49	44	223	142	176	5.53	5.16	3.64	20.6	14.29	17.11	4.77667	17.3333	1.85947	2.17746e-07	5.62187e-06	H3-1.1	XP_022154562.1 uncharacterized protein LOC111021800 [Momordica charantia]	-	-	-	-	GO:0000786//nucleosome;GO:0005634//nucleus;GO:0005694//chromosome	GO:0003677//DNA binding;GO:0046982//protein heterodimerization activity	-
HORVU.MOREX.r3.3HG0303730	12	27	23	135	74	171	0.5	1.25	0.84	5.47	3.27	7.3	0.863333	5.34667	2.63065	2.19574e-07	5.66408e-06	At5g05600	KAE8770964.1 Leucoanthocyanidin dioxygenase [Hordeum vulgare]	-	-	-	-	-	GO:0016491//oxidoreductase activity;GO:0046872//metal ion binding;GO:0051213//dioxygenase activity	-
MSTRG.44217	43	48	23	0	0	0	4.7	5.88	2.21	0	0	0	4.26333	0.001	-12.0578	2.21002e-07	5.69592e-06	--	-	-	-	-	-	-	-	-
HORVU.MOREX.r3.6HG0547090	400	271	240	94	82	103	16.07	12.02	8.36	3.65	3.47	4.21	12.15	3.77667	-1.68577	2.25192e-07	5.78366e-06	PIX13	KAE8807325.1 putative serine/threonine-protein kinase Cx32, chloroplastic [Hordeum vulgare]	-	-	-	-	-	GO:0000166//nucleotide binding;GO:0004672//protein kinase activity;GO:0004674//protein serine/threonine kinase activity;GO:0005524//ATP binding;GO:0016301//kinase activity;GO:0016740//transferase activity	GO:0006468//protein phosphorylation;GO:0016310//phosphorylation
HORVU.MOREX.r3.4HG0375330	9	6	10	57	55	126	0.22	0.16	0.21	1.34	1.41	3.11	0.196667	1.95333	3.31211	2.26434e-07	5.81049e-06	PIP5K4	VAH91061.1 unnamed protein product [Triticum turgidum subsp. durum] [Triticum turgidum]	Metabolism;Cellular Processes;Environmental Information Processing;Metabolism	Global and overview maps;Transport and catabolism;Signal transduction;Carbohydrate metabolism	ko01100//Metabolic pathways;ko04144//Endocytosis;ko04070//Phosphatidylinositol signaling system;ko00562//Inositol phosphate metabolism	K00889;K00889;K00889;K00889	GO:0016020//membrane	GO:0000166//nucleotide binding;GO:0005524//ATP binding;GO:0016301//kinase activity;GO:0016307//phosphatidylinositol phosphate kinase activity;GO:0016308//1-phosphatidylinositol-4-phosphate 5-kinase activity;GO:0016740//transferase activity	GO:0016310//phosphorylation;GO:0046488//phosphatidylinositol metabolic process;GO:0046854//phosphatidylinositol phosphorylation
MSTRG.46413	31	49	32	0	0	0	2.4	4.17	2.15	0	0	0	2.90667	0.001	-11.5051	2.27391e-07	5.82997e-06	CG9662	oligosaccharyltransferase complex subunit ostc-like [Hordeum vulgare]	-	-	-	-	GO:0016020//membrane	GO:0003824//catalytic activity	GO:0009404//toxin metabolic process
HORVU.MOREX.r3.2HG0180060	182	224	157	48	28	6	3.34	4.54	2.5	0.85	0.54	0.11	3.46	0.5	-2.79077	2.29208e-07	5.87142e-06	XA21	KAE8768934.1 putative receptor-like protein kinase [Hordeum vulgare]	-	-	-	-	GO:0016020//membrane;GO:0016021//integral component of membrane	GO:0004672//protein kinase activity;GO:0005515//protein binding;GO:0005524//ATP binding	GO:0006468//protein phosphorylation
HORVU.MOREX.r3.7HG0714940	56	162	60	7	8	10	4.13	13.19	3.84	0.5	0.62	0.75	7.05333	0.623333	-3.50023	2.3095e-07	5.91092e-06	--	KAE8809820.1 hypothetical protein D1007_13562 [Hordeum vulgare]	-	-	-	-	-	-	-
HORVU.MOREX.r3.5HG0462170	0	0	0	24	31	52	0	0	0	2.17	3.05	4.94	0.001	3.38667	11.7257	2.34806e-07	6.00439e-06	--	KAE8821847.1 hypothetical protein D1007_00035 [Hordeum vulgare]	-	-	-	-	-	-	-
MSTRG.41299	0	0	0	53	66	8	0	0	0	3.27	4.44	0.52	0.001	2.74333	11.4217	2.36819e-07	6.05061e-06	--	predicted protein [Hordeum vulgare subsp. vulgare] [Hordeum vulgare]	-	-	-	-	-	-	-
MSTRG.21766	29	94	67	2	0	0	1.31	4.69	2.62	0.09	0	0	2.87333	0.03	-6.58162	2.42693e-07	6.19531e-06	--	hypothetical protein D1007_43101 [Hordeum vulgare]	-	-	-	-	-	-	-
MSTRG.2809	31	32	49	0	0	0	2.38	2.71	3.26	0	0	0	2.78333	0.001	-11.4426	2.47496e-07	6.30697e-06	--	Pre-mRNA-splicing factor SYF1 [Hordeum vulgare]	-	-	-	-	-	-	-
MSTRG.13335	570	443	760	1245	867	1598	61.83	53.03	71.46	130.49	99.08	176.19	62.1067	135.253	1.12284	2.4813e-07	6.31766e-06	--	-	-	-	-	-	-	-	-
HORVU.MOREX.r3.7HG0685620	974	916	1345	2103	1469	2739	33.1	34.35	39.62	69.06	52.62	94.61	35.69	72.0967	1.01441	2.53663e-07	6.44737e-06	RFI2	BAK04845.1 predicted protein [Hordeum vulgare subsp. vulgare] [Hordeum vulgare]	-	-	-	-	-	GO:0004842//ubiquitin-protein transferase activity	-
HORVU.MOREX.r3.1HG0000490	458	695	616	1169	1056	1258	24.91	41.71	29.04	61.42	60.53	69.54	31.8867	63.83	1.00128	2.58672e-07	6.56902e-06	FAP3	BAJ85871.1 predicted protein [Hordeum vulgare subsp. vulgare] [Hordeum vulgare]	-	-	-	-	-	GO:0016872//intramolecular lyase activity	-
HORVU.MOREX.r3.3HG0257210	254	135	250	1370	803	3106	11.18	6.56	9.53	58.24	37.24	138.91	9.09	78.13	3.10352	2.60728e-07	6.60984e-06	SIRP1	BAJ91076.1 predicted protein [Hordeum vulgare subsp. vulgare] [Hordeum vulgare]	-	-	-	-	GO:0005737//cytoplasm	GO:0046872//metal ion binding;GO:0061630//ubiquitin protein ligase activity	GO:0016567//protein ubiquitination
HORVU.MOREX.r3.1HG0003900	202	175	201	400	454	394	6.46	6.18	5.57	12.36	15.31	12.81	6.07	13.4933	1.15248	2.611e-07	6.61357e-06	truB	KAE8802094.1 tRNA pseudouridine synthase B [Hordeum vulgare]	-	-	-	-	-	GO:0003723//RNA binding;GO:0003729//mRNA binding;GO:0009982//pseudouridine synthase activity	GO:0001522//pseudouridine synthesis;GO:0006396//RNA processing;GO:0009451//RNA modification
MSTRG.15312	0	0	0	40	20	47	0	0	0	1.28	0.7	1.58	0.001	1.18667	10.2127	2.62195e-07	6.6356e-06	ATP4	dna topoisomerase 2 [Hordeum vulgare]	-	-	-	-	-	-	-
HORVU.MOREX.r3.6HG0620260	0	0	0	40	34	29	0	0	0	3.1	2.87	2.36	0.001	2.77667	11.4391	2.62741e-07	6.64368e-06	At3g14260	KAE8808223.1 protein LURP-one-related 11-like [Hordeum vulgare]	-	-	-	-	-	-	-
HORVU.MOREX.r3.4HG0411420	60	11	70	202	182	388	1.13	0.23	1.14	3.66	3.6	7.4	0.833333	4.88667	2.55189	2.6337e-07	6.65388e-06	PATROL1	BAK07542.1 predicted protein [Hordeum vulgare subsp. vulgare] [Hordeum vulgare]	-	-	-	-	-	-	-
MSTRG.825	76	23	23	0	0	0	8.5	2.84	2.23	0	0	0	4.52333	0.001	-12.1432	2.63771e-07	6.6583e-06	--	homeobox-leucine zipper protein HOX33-like [Panicum hallii]	-	-	-	-	-	-	-
HORVU.MOREX.r3.5HG0533450	46	34	30	0	0	0	2	1.63	1.13	0	0	0	1.58667	0.001	-10.6318	2.65716e-07	6.69987e-06	PIGU	VAH28183.1 unnamed protein product [Triticum turgidum subsp. durum] [Triticum turgidum]	Metabolism;Metabolism	Global and overview maps;Glycan biosynthesis and metabolism	ko01100//Metabolic pathways;ko00563//Glycosylphosphatidylinositol(GPI)-anchor biosynthesis	K05293;K05293	GO:0016021//integral component of membrane;GO:0042765//GPI-anchor transamidase complex	-	GO:0016255//attachment of GPI anchor to protein
HORVU.MOREX.r3.7HG0739380	11	39	19	179	101	154	1.05	4.1	1.57	16.48	10.14	14.91	2.24	13.8433	2.62762	2.65873e-07	6.69987e-06	H2B.10	BAK06534.1 predicted protein [Hordeum vulgare subsp. vulgare] [Hordeum vulgare]	-	-	-	-	GO:0000786//nucleosome;GO:0005634//nucleus;GO:0005694//chromosome	GO:0003677//DNA binding;GO:0046982//protein heterodimerization activity	-
HORVU.MOREX.r3.7HG0647870	55	23	36	0	0	0	1.5	0.69	0.85	0	0	0	1.01333	0.001	-9.98489	2.66627e-07	6.71312e-06	At1g54570	KAE8786156.1 Acyltransferase-like protein [Hordeum vulgare]	-	-	-	-	-	-	-
MSTRG.2938	0	0	0	45	27	32	0	0	0	3.55	2.32	2.65	0.001	2.84	11.4717	2.68651e-07	6.75434e-06	RGP3	UDP-arabinopyranose mutase 3 [Zea mays]	Metabolism;Metabolism	Global and overview maps;Carbohydrate metabolism	ko01100//Metabolic pathways;ko00520//Amino sugar and nucleotide sugar metabolism	K13379;K13379	GO:0005840//ribosome;GO:0005911//cell-cell junction;GO:0030312//external encapsulating structure;GO:0031090//organelle membrane;GO:0031985//Golgi cisterna	GO:0005488//binding;GO:0016759//cellulose synthase activity;GO:0016866//intramolecular transferase activity	GO:0006970//response to osmotic stress;GO:0009225//nucleotide-sugar metabolic process;GO:0030243//cellulose metabolic process;GO:0042546//cell wall biogenesis;GO:0045229//external encapsulating structure organization;GO:0048229//gametophyte development
HORVU.MOREX.r3.3HG0320180	22	35	59	0	0	0	1.84	3.23	4.28	0	0	0	3.11667	0.001	-11.6058	2.68723e-07	6.75434e-06	DIR19	KAE8798790.1 Dirigent protein 19 [Hordeum vulgare]	-	-	-	-	-	-	-
MSTRG.17131	194	237	225	515	450	428	3.77	5.08	3.79	9.68	9.22	8.46	4.21333	9.12	1.11407	2.72719e-07	6.84892e-06	CYP734A6	cytochrome P450 734A6 [Aegilops tauschii subsp. tauschii] [Aegilops tauschii]	Metabolism	Metabolism of terpenoids and polyketides	ko00905//Brassinosteroid biosynthesis	K15639	GO:0031224//intrinsic component of membrane	GO:0004497//monooxygenase activity;GO:0016634//oxidoreductase activity, acting on the CH-CH group of donors, oxygen as acceptor;GO:0046906//tetrapyrrole binding;GO:0046914//transition metal ion binding	GO:0009314//response to radiation;GO:0009725//response to hormone;GO:0016128//phytosteroid metabolic process;GO:0040007//growth;GO:0055088//lipid homeostasis
HORVU.MOREX.r3.1HG0036930	19	34	84	287	192	164	1.53	3.02	5.87	22.34	16.31	13.43	3.47333	17.36	2.32137	2.78127e-07	6.97877e-06	Os10g0418000	XP_020193557.1 probable histone H2A variant 2 [Aegilops tauschii subsp. tauschii] [Aegilops tauschii]	-	-	-	-	GO:0000786//nucleosome;GO:0005634//nucleus;GO:0005694//chromosome	GO:0003677//DNA binding;GO:0046982//protein heterodimerization activity	-
MSTRG.49071	259	257	189	624	605	450	7.35	8.05	4.65	17.12	18.11	12.99	6.68333	16.0733	1.26603	2.82761e-07	7.08298e-06	CYP78A9	cytochrome P450 monooxygenase [Hordeum vulgare]	-	-	-	-	-	-	-
HORVU.MOREX.r3.5HG0532940	206	95	271	1174	890	2886	17.95	9.13	20.46	98.82	81.73	255.56	15.8467	145.37	3.19748	2.83288e-07	7.09015e-06	--	BAK03662.1 predicted protein [Hordeum vulgare subsp. vulgare] [Hordeum vulgare]	-	-	-	-	-	-	-
HORVU.MOREX.r3.1HG0091240	101	98	115	296	209	583	2.78	2.98	2.75	7.89	6.07	16.34	2.83667	10.1	1.83209	2.84422e-07	7.11248e-06	MPK17	KAE8800970.1 mitogen activated protein kinase 21-1 [Hordeum vulgare]	Environmental Information Processing	Signal transduction	ko04016//MAPK signaling pathway - plant	K20538	-	GO:0000166//nucleotide binding;GO:0004672//protein kinase activity;GO:0004674//protein serine/threonine kinase activity;GO:0004707//MAP kinase activity;GO:0005524//ATP binding;GO:0016301//kinase activity;GO:0016740//transferase activity	GO:0000165//MAPK cascade;GO:0006468//protein phosphorylation;GO:0016310//phosphorylation
HORVU.MOREX.r3.6HG0591380	263	177	193	506	487	437	6.37	4.71	4.05	11.65	12.37	10.82	5.04333	11.6133	1.20333	2.85168e-07	7.12508e-06	At3g27390	KAE8786555.1 putative membrane protein [Hordeum vulgare]	-	-	-	-	GO:0016020//membrane;GO:0016021//integral component of membrane	-	-
HORVU.MOREX.r3.1HG0050440	77	127	229	432	406	405	5.95	10.83	15.34	32.27	33.08	31.82	10.7067	32.39	1.59704	2.87342e-07	7.16116e-06	--	KAE8814484.1 hypothetical protein D1007_08561 [Hordeum vulgare]	-	-	-	-	GO:0005634//nucleus	-	-
MSTRG.11852	0	0	0	23	25	60	0	0	0	5.36	6.36	14.72	0.001	8.81333	13.1055	2.92483e-07	7.28313e-06	ATR2	NADPH--cytochrome P450 reductase [Hordeum vulgare]	-	-	-	-	GO:0031090//organelle membrane;GO:0043231//intracellular membrane-bounded organelle;GO:0044444//cytoplasmic part	GO:0016653//oxidoreductase activity, acting on NAD(P)H, heme protein as acceptor;GO:0032553//ribonucleotide binding;GO:0046914//transition metal ion binding	GO:0001101//response to acid chemical;GO:0006725//cellular aromatic compound metabolic process;GO:0016482//cytosolic transport
HORVU.MOREX.r3.6HG0569550	22	2	22	536	183	1453	0.86	0.09	0.74	20.2	7.52	57.59	0.563333	28.4367	5.65762	2.93008e-07	7.29002e-06	fray2	VAI56130.1 unnamed protein product [Triticum turgidum subsp. durum] [Triticum turgidum]	-	-	-	-	-	GO:0000166//nucleotide binding;GO:0004672//protein kinase activity;GO:0005524//ATP binding	GO:0006468//protein phosphorylation
MSTRG.25766	29	46	34	0	0	0	1.88	3.28	1.91	0	0	0	2.35667	0.001	-11.2025	2.93264e-07	7.29024e-06	CCT1	T-complex protein 1 subunit alpha-like [Hordeum vulgare]	-	-	-	-	GO:0030312//external encapsulating structure;GO:0031225//anchored component of membrane;GO:0044444//cytoplasmic part	GO:0005515//protein binding;GO:0032550//purine ribonucleoside binding	GO:0000338//protein deneddylation;GO:0006006//glucose metabolic process;GO:0006221//pyrimidine nucleotide biosynthetic process;GO:0009451//RNA modification;GO:0009639//response to red or far red light;GO:0016072//rRNA metabolic process;GO:0016571//histone methylation;GO:0048580//regulation of post-embryonic development;GO:0051603//proteolysis involved in cellular protein catabolic process;GO:0071…
MSTRG.52781	73	49	118	248	196	360	2.05	1.54	2.97	6.32	5.61	9.28	2.18667	7.07	1.69298	2.95681e-07	7.34413e-06	--	protein KAKU4-like [Phoenix dactylifera]	-	-	-	-	-	-	-
MSTRG.1139	0	0	4	62	28	78	0	0	0.12	1.99	0.98	2.63	0.04	1.86667	5.54432	2.9711e-07	7.37339e-06	FRS3	protein FAR1-RELATED SEQUENCE 5-like [Aegilops tauschii subsp. tauschii] [Aegilops tauschii]	-	-	-	-	-	-	-
HORVU.MOREX.r3.7HG0730810	0	7	14	110	53	113	0	0.76	1.19	10.46	5.49	11.28	0.65	9.07667	3.80365	2.99059e-07	7.4155e-06	At1g07660	XP_016507811.1 PREDICTED: uncharacterized protein LOC107825453 [Nicotiana tabacum]	-	-	-	-	GO:0000786//nucleosome;GO:0005634//nucleus;GO:0005694//chromosome	GO:0003677//DNA binding;GO:0046982//protein heterodimerization activity	-
MSTRG.10081	30	1153	539	0	0	0	1.58	67.06	24.62	0	0	0	31.0867	0.001	-14.924	2.99612e-07	7.42295e-06	PRO1	Profilin-1 [Hordeum vulgare]	-	-	-	-	GO:0005576//extracellular region;GO:0005856//cytoskeleton;GO:0043231//intracellular membrane-bounded organelle;GO:0044444//cytoplasmic part	GO:0000166//nucleotide binding;GO:0003779//actin binding;GO:0016620//oxidoreductase activity, acting on the aldehyde or oxo group of donors, NAD or NADP as acceptor;GO:0016772//transferase activity, transferring phosphorus-containing groups	GO:0000302//response to reactive oxygen species;GO:0006560//proline metabolic process;GO:0006796//phosphate-containing compound metabolic process;GO:0009642//response to light intensity;GO:0030036//actin cytoskeleton organization;GO:0044267//cellular protein metabolic process
MSTRG.29593	67	19	32	0	0	0	4.39	1.36	1.81	0	0	0	2.52	0.001	-11.2992	3.00675e-07	7.44303e-06	--	predicted protein [Hordeum vulgare subsp. vulgare] [Hordeum vulgare]	-	-	-	-	-	-	-
HORVU.MOREX.r3.5HG0490650	458	318	607	209	135	179	8.97	6.87	10.28	3.95	2.79	3.56	8.70667	3.43333	-1.34251	3.02291e-07	7.47675e-06	--	KAE8784975.1 hypothetical protein D1007_41332 [Hordeum vulgare]	-	-	-	-	GO:0005643//nuclear pore	-	-
HORVU.MOREX.r3.6HG0607430	244	293	360	563	571	677	7.14	9.47	9.14	15.93	17.62	20.15	8.58333	17.9	1.06035	3.03803e-07	7.50783e-06	--	BAK03537.1 predicted protein [Hordeum vulgare subsp. vulgare] [Hordeum vulgare]	-	-	-	-	GO:0016020//membrane;GO:0016021//integral component of membrane	-	-
HORVU.MOREX.r3.7HG0709700	244	279	370	497	762	741	21.11	26.63	27.74	41.54	69.48	65.15	25.16	58.7233	1.2228	3.09328e-07	7.63157e-06	--	BAJ96586.1 predicted protein [Hordeum vulgare subsp. vulgare] [Hordeum vulgare]	-	-	-	-	-	-	-
HORVU.MOREX.r3.1HG0076770	221	174	308	87	64	43	8.31	7.22	10.03	3.16	2.54	1.64	8.52	2.44667	-1.80004	3.12056e-07	7.69242e-06	PME53	KAE8817657.1 putative pectinesterase 53 [Hordeum vulgare]	Metabolism;Metabolism	Global and overview maps;Carbohydrate metabolism	ko01100//Metabolic pathways;ko00040//Pentose and glucuronate interconversions	K01051;K01051	GO:0005618//cell wall;GO:0005737//cytoplasm	GO:0016787//hydrolase activity;GO:0030599//pectinesterase activity;GO:0045330//aspartyl esterase activity;GO:0052689//carboxylic ester hydrolase activity	GO:0042545//cell wall modification;GO:0045490//pectin catabolic process
HORVU.MOREX.r3.3HG0312490	67	79	99	226	191	462	2.63	3.43	3.37	8.59	7.92	18.47	3.14333	11.66	1.8912	3.12391e-07	7.69424e-06	SDR1	KAE8801234.1 carbonyl reductase [Hordeum vulgare]	Metabolism;Metabolism;Metabolism	Global and overview maps;Metabolism of cofactors and vitamins;Lipid metabolism	ko01100//Metabolic pathways;ko00790//Folate biosynthesis;ko00590//Arachidonic acid metabolism	K00079;K00079;K00079	GO:0016020//membrane	GO:0016491//oxidoreductase activity	-
MSTRG.30964	119	206	169	620	375	365	5.65	10.15	6.85	25.75	16.91	15.9	7.55	19.52	1.3704	3.17597e-07	7.81591e-06	--	glycine-rich cell wall structural protein [Brachypodium distachyon]	-	-	-	-	-	-	-
MSTRG.8239	0	0	0	43	45	18	0	0	0	3.79	3.9	1.41	0.001	3.03333	11.5667	3.18602e-07	7.83409e-06	NDA1	internal alternative NAD(P)H-ubiquinone oxidoreductase A1, mitochondrial-like [Hordeum vulgare]	-	-	-	-	-	-	-
HORVU.MOREX.r3.3HG0300020	110	22	90	969	520	2130	6.12	1.35	4.34	52.07	30.49	120.42	3.93667	67.66	4.10326	3.23149e-07	7.93264e-06	aifm2	KAE8797872.1 apoptosis-inducing factor 2-like [Hordeum vulgare]	-	-	-	-	-	GO:0016491//oxidoreductase activity	-
HORVU.MOREX.r3.3HG0314010	304	259	287	480	797	660	15.75	14.81	12.89	24.02	43.52	34.75	14.4833	34.0967	1.23524	3.3693e-07	8.2636e-06	PIR7A	KAE8800771.1 putative esterase PIR7A [Hordeum vulgare]	-	-	-	-	-	-	-
HORVU.MOREX.r3.2HG0181040	3	0	2	51	26	84	0.15	0	0.09	2.54	1.41	4.41	0.08	2.78667	5.1224	3.37193e-07	8.2636e-06	SOP1	AAQ74237.1 caleosin 1 [Hordeum vulgare]	Metabolism	Lipid metabolism	ko00073//Cutin, suberine and wax biosynthesis	K17991	-	-	-
HORVU.MOREX.r3.6HG0550470	43	27	38	0	0	0	0.75	0.52	0.58	0	0	0	0.616667	0.001	-9.26835	3.37967e-07	8.27093e-06	RGA4	VAI54229.1 unnamed protein product [Triticum turgidum subsp. durum] [Triticum turgidum]	-	-	-	-	-	GO:0005524//ATP binding;GO:0043531//ADP binding	GO:0006952//defense response
MSTRG.28005	226	281	308	114	59	85	19.39	29.23	23.87	8.49	6.26	7.71	24.1633	7.48667	-1.69042	3.38179e-07	8.27093e-06	--	predicted protein [Hordeum vulgare subsp. vulgare] [Hordeum vulgare]	-	-	-	-	-	-	-
HORVU.MOREX.r3.4HG0386080	230	186	278	489	423	481	14.6	13.03	15.3	29.99	28.3	31.04	14.31	29.7767	1.05716	3.38335e-07	8.27093e-06	--	BAJ93806.1 predicted protein [Hordeum vulgare subsp. vulgare] [Hordeum vulgare]	-	-	-	-	-	-	GO:0016973//poly(A)+ mRNA export from nucleus
HORVU.MOREX.r3.7HG0686030	415	75	288	2664	1729	4828	13.28	2.65	7.99	82.39	58.33	157.07	7.97333	99.2633	3.63801	3.38945e-07	8.27898e-06	CPK21	BAK05906.1 predicted protein [Hordeum vulgare subsp. vulgare] [Hordeum vulgare]	Organismal Systems	Environmental adaptation	ko04626//Plant-pathogen interaction	K13412	-	GO:0004672//protein kinase activity;GO:0005509//calcium ion binding;GO:0005524//ATP binding	GO:0006468//protein phosphorylation;GO:0009737//response to abscisic acid;GO:1901001//negative regulation of response to salt stress
HORVU.MOREX.r3.5HG0437380	593	564	613	338	247	259	3.82	4.01	3.42	2.1	1.68	1.69	3.75	1.82333	-1.04031	3.40271e-07	8.30448e-06	vps13b	KAE8810344.1 Retrovirus-related Pol polyprotein LINE-1 [Hordeum vulgare]	-	-	-	-	-	-	-
HORVU.MOREX.r3.4HG0397690	243	265	964	135	103	84	5.76	6.93	19.79	3.09	2.57	2.02	10.8267	2.56	-2.08037	3.44752e-07	8.3999e-06	BXL7	KAE8795824.1 putative beta-D-xylosidase 7 [Hordeum vulgare]	-	-	-	-	-	GO:0004553//hydrolase activity, hydrolyzing O-glycosyl compounds;GO:0009044//xylan 1,4-beta-xylosidase activity	GO:0005975//carbohydrate metabolic process;GO:0045493//xylan catabolic process
HORVU.MOREX.r3.2HG0202540	502	571	841	324	189	274	66.94	84.03	97.2	41.74	26.56	37.14	82.7233	35.1467	-1.23491	3.46684e-07	8.43998e-06	--	KAE8793118.1 hypothetical protein D1007_32328 [Hordeum vulgare]	-	-	-	-	GO:0016020//membrane;GO:0016021//integral component of membrane	-	-
HORVU.MOREX.r3.3HG0258890	1569	1126	1633	5712	4526	11828	39.7	31.44	35.81	139.62	120.69	304.15	35.65	188.153	2.39993	3.47811e-07	8.46044e-06	At2g26850	KAE8821626.1 F-box protein [Hordeum vulgare]	-	-	-	-	-	GO:0005515//protein binding	-
HORVU.MOREX.r3.UnG0761010	11	12	12	66	83	91	0.42	0.5	0.39	2.41	3.31	3.5	0.436667	3.07333	2.8152	3.55929e-07	8.65074e-06	ATP6	KAE8771740.1 atp6 [Hordeum vulgare]	Metabolism;Metabolism	Global and overview maps;Energy metabolism	ko01100//Metabolic pathways;ko00190//Oxidative phosphorylation	K02126;K02126	GO:0016020//membrane;GO:0016021//integral component of membrane;GO:0045263//proton-transporting ATP synthase complex, coupling factor F(o)	GO:0015078//proton transmembrane transporter activity	GO:0006754//ATP biosynthetic process;GO:0006811//ion transport;GO:0015986//ATP synthesis coupled proton transport
HORVU.MOREX.r3.4HG0403760	50	22	38	0	0	0	2.97	1.44	1.96	0	0	0	2.12333	0.001	-11.0521	3.65071e-07	8.86563e-06	--	BAJ93589.1 predicted protein [Hordeum vulgare subsp. vulgare] [Hordeum vulgare]	-	-	-	-	-	-	-
HORVU.MOREX.r3.2HG0193930	503	540	547	287	214	232	36.23	42.92	34.15	19.97	16.24	16.98	37.7667	17.73	-1.09092	3.74341e-07	9.08324e-06	--	BAJ87398.1 predicted protein [Hordeum vulgare subsp. vulgare] [Hordeum vulgare]	-	-	-	-	-	-	-
HORVU.MOREX.r3.2HG0196390	286	323	277	762	527	568	23.8	29.66	19.98	61.26	46.22	48.04	24.48	51.84	1.08246	3.74954e-07	9.09062e-06	FLZ1	KAE8804226.1 hypothetical protein D1007_19798 [Hordeum vulgare]	-	-	-	-	-	GO:0008270//zinc ion binding	GO:0006355//regulation of transcription, DNA-templated
HORVU.MOREX.r3.5HG0430940	18	10	12	86	90	81	0.62	0.38	0.36	2.86	3.27	2.84	0.453333	2.99	2.7215	3.75863e-07	9.10515e-06	exgB	BAJ88558.1 predicted protein [Hordeum vulgare subsp. vulgare] [Hordeum vulgare]	-	-	-	-	-	GO:0004553//hydrolase activity, hydrolyzing O-glycosyl compounds;GO:0016787//hydrolase activity;GO:0016798//hydrolase activity, acting on glycosyl bonds;GO:0016985//mannan endo-1,4-beta-mannosidase activity;GO:0051015//actin filament binding	GO:0005975//carbohydrate metabolic process;GO:0007015//actin filament organization;GO:0008152//metabolic process;GO:0071704//organic substance metabolic process
HORVU.MOREX.r3.6HG0554980	0	10	4	86	59	77	0	0.25	0.09	1.9	1.41	1.78	0.113333	1.69667	3.90406	3.91551e-07	9.4696e-06	CLC-B	BAJ91019.1 predicted protein [Hordeum vulgare subsp. vulgare] [Hordeum vulgare]	-	-	-	-	GO:0016020//membrane	GO:0005247//voltage-gated chloride channel activity	GO:0006821//chloride transport;GO:0055085//transmembrane transport
HORVU.MOREX.r3.3HG0245300	141	134	183	348	297	443	5.97	6.26	6.71	14.23	13.25	19.06	6.31333	15.5133	1.29703	3.94309e-07	9.52848e-06	TBL38	BAJ97035.1 predicted protein, partial [Hordeum vulgare subsp. vulgare] [Hordeum vulgare]	-	-	-	-	-	-	-
HORVU.MOREX.r3.4HG0391570	1044	892	1623	700	477	376	34.79	32.8	46.87	22.53	16.75	12.73	38.1533	17.3367	-1.13798	4.04209e-07	9.75972e-06	NFYC2	Histone-fold domain containing protein [Source: Projected from Oryza sativa (Os03g0251350)]	-	-	-	-	GO:0005634//nucleus;GO:0005737//cytoplasm	GO:0001228//DNA-binding transcription activator activity, RNA polymerase II-specific;GO:0003677//DNA binding;GO:0046982//protein heterodimerization activity	GO:0006355//regulation of transcription, DNA-templated;GO:0045944//positive regulation of transcription by RNA polymerase II;GO:0048579//negative regulation of long-day photoperiodism, flowering
HORVU.MOREX.r3.2HG0179660	88	68	109	235	217	258	2.66	2.24	2.85	6.86	6.91	7.81	2.58333	7.19333	1.47743	4.11731e-07	9.93025e-06	ALG10	Dol-P-Glc:Glc(2)Man(9)GlcNAc(2)-PP-Dol alpha-1,2-glucosyltransferase [Source:Projected from Arabidopsis thaliana (AT5G02410) UniProtKB/Swiss-Prot;Acc:Q8L638]	Metabolism;Metabolism	Global and overview maps;Glycan biosynthesis and metabolism	ko01100//Metabolic pathways;ko00510//N-Glycan biosynthesis	K03850;K03850	GO:0005783//endoplasmic reticulum;GO:0016020//membrane;GO:0016021//integral component of membrane	GO:0016740//transferase activity;GO:0016757//transferase activity, transferring glycosyl groups;GO:0046527//glucosyltransferase activity;GO:0106073//dolichyl pyrophosphate Glc2Man9GlcNAc2 alpha-1,2-glucosyltransferase activity	GO:0006487//protein N-linked glycosylation;GO:0006488//dolichol-linked oligosaccharide biosynthetic process;GO:0009651//response to salt stress;GO:0048366//leaf development
HORVU.MOREX.r3.2HG0205320	0	0	0	22	21	64	0	0	0	1.59	1.65	4.86	0.001	2.7	11.3987	4.11947e-07	9.93025e-06	Mettl23	KAE8774102.1 hypothetical protein D1007_53527 [Hordeum vulgare]	-	-	-	-	-	-	-
HORVU.MOREX.r3.4HG0355140	384	63	245	2709	1760	5399	16.87	3.05	9.33	115	81.51	241.11	9.75	145.873	3.90317	4.17915e-07	1.00659e-05	RLCK185	BAK06990.1 predicted protein [Hordeum vulgare subsp. vulgare] [Hordeum vulgare]	Organismal Systems	Environmental adaptation	ko04626//Plant-pathogen interaction	K13430	-	GO:0000166//nucleotide binding;GO:0004672//protein kinase activity;GO:0004674//protein serine/threonine kinase activity;GO:0005524//ATP binding;GO:0016301//kinase activity;GO:0016740//transferase activity	GO:0006468//protein phosphorylation;GO:0016310//phosphorylation
HORVU.MOREX.r3.7HG0635120	242	193	182	26	59	54	6.24	5.5	4.07	0.65	1.6	1.42	5.27	1.22333	-2.10699	4.29751e-07	1.03256e-05	--	VAI00066.1 unnamed protein product [Triticum turgidum subsp. durum] [Triticum turgidum]	-	-	-	-	-	-	-
HORVU.MOREX.r3.5HG0502430	15	2	8	49	60	203	1.42	0.21	0.66	4.48	5.98	19.51	0.763333	9.99	3.7101	4.36909e-07	1.04805e-05	SAUR39	VAI20747.1 unnamed protein product [Triticum turgidum subsp. durum] [Triticum turgidum]	-	-	-	-	-	-	GO:0009733//response to auxin
HORVU.MOREX.r3.5HG0528520	461	393	714	232	228	182	21.86	20.56	29.35	10.63	11.4	8.77	23.9233	10.2667	-1.22045	4.43096e-07	1.06148e-05	ephA	KAE8766686.1 bifunctional epoxide hydrolase 2-like [Hordeum vulgare]	Metabolism;Cellular Processes;Metabolism	Global and overview maps;Transport and catabolism;Lipid metabolism	ko01100//Metabolic pathways;ko04146//Peroxisome;ko00590//Arachidonic acid metabolism	K08726;K08726;K08726	-	GO:0003824//catalytic activity	-
HORVU.MOREX.r3.3HG0327490	0	0	0	37	21	42	0	0	0	5.58	3.55	6.81	0.001	5.31333	12.3754	4.45949e-07	1.06712e-05	--	KAE8766719.1 hypothetical protein D1007_62017 [Hordeum vulgare]	-	-	-	-	-	-	-
HORVU.MOREX.r3.2HG0198490	21	2	22	143	77	142	0.52	0.05	0.48	3.44	2.02	3.6	0.35	3.02	3.10912	4.48278e-07	1.07182e-05	PUB19	BAJ98016.1 predicted protein [Hordeum vulgare subsp. vulgare] [Hordeum vulgare]	-	-	-	-	-	GO:0004842//ubiquitin-protein transferase activity;GO:0005515//protein binding	GO:0016567//protein ubiquitination
HORVU.MOREX.r3.2HG0205610	139	26	96	755	623	1547	4.03	0.83	2.41	21.16	19.05	45.62	2.42333	28.61	3.56145	4.5294e-07	1.08204e-05	--	BAK07368.1 predicted protein [Hordeum vulgare subsp. vulgare] [Hordeum vulgare]	-	-	-	-	GO:0016020//membrane;GO:0016021//integral component of membrane	-	-
MSTRG.41824	0	0	0	34	30	33	0	0	0	1.24	1.41	1.26	0.001	1.30333	10.348	4.53287e-07	1.08204e-05	--	L10-interacting MYB domain-containing protein-like [Aegilops tauschii subsp. tauschii] [Aegilops tauschii]	-	-	-	-	-	-	-
HORVU.MOREX.r3.7HG0719170	546	593	831	250	232	346	14.92	17.88	19.68	6.6	6.68	9.61	17.4933	7.63	-1.19705	4.56722e-07	1.08936e-05	OFUT8	O-fucosyltransferase 8 [Source:Projected from Arabidopsis thaliana (AT1G29200) UniProtKB/Swiss-Prot;Acc:F4HZX7]	-	-	-	-	GO:0016020//membrane;GO:0016021//integral component of membrane	GO:0016740//transferase activity	GO:0006004//fucose metabolic process
MSTRG.17447	515	464	544	256	235	234	16.4	16.16	15.08	7.94	7.97	7.52	15.88	7.81	-1.02382	4.57925e-07	1.09134e-05	--	CCR4-NOT transcription complex subunit 3 [Hordeum vulgare]	-	-	-	-	-	-	-
HORVU.MOREX.r3.1HG0010450	284	184	300	511	533	531	7.42	5.31	6.8	12.9	14.68	14.1	6.51	13.8933	1.09366	4.61333e-07	1.09858e-05	RCN1	KAE8797460.1 ABC transporter G family member 16-like [Hordeum vulgare]	-	-	-	-	GO:0016020//membrane	GO:0005524//ATP binding	-
HORVU.MOREX.r3.5HG0425790	541	498	564	17	2	0	41.85	42.57	37.84	1.25	0.13	0	40.7533	0.46	-6.46914	4.63406e-07	1.10262e-05	--	XP_020149979.1 uncharacterized protein LOC109735179 [Aegilops tauschii subsp. tauschii] [Aegilops tauschii]	-	-	-	-	-	-	-
HORVU.MOREX.r3.2HG0114450	14	0	10	79	72	132	0.61	0	0.38	3.34	3.32	5.87	0.33	4.17667	3.66181	4.72628e-07	1.12366e-05	TZF6	BAK04432.1 predicted protein [Hordeum vulgare subsp. vulgare] [Hordeum vulgare]	-	-	-	-	-	-	-
MSTRG.39133	171	35	271	1915	1317	3171	15.85	3.58	21.77	171.47	128.65	298.69	13.7333	199.603	3.86138	4.75854e-07	1.1295e-05	--	late embryogenesis abundant protein, group 3 [Zea mays]	-	-	-	-	-	-	-
MSTRG.4689	47	50	27	196	122	215	8.11	9.52	4.04	32.67	22.18	37.7	7.22333	30.85	2.09453	4.83448e-07	1.14619e-05	--	-	-	-	-	-	-	-	-
HORVU.MOREX.r3.6HG0577360	120	409	302	1480	1986	3309	4.86	18.28	10.6	57.91	84.78	136.21	11.2467	92.9667	3.04722	4.84055e-07	1.14619e-05	--	BAK03126.1 predicted protein [Hordeum vulgare subsp. vulgare] [Hordeum vulgare]	-	-	-	-	-	-	-
HORVU.MOREX.r3.7HG0669790	723	124	876	6098	4728	16644	23.4	4.43	24.57	190.69	161.29	547.51	17.4667	299.83	4.10147	4.86189e-07	1.15032e-05	Cel8	AGG19085.1 cellulase [Hordeum vulgare subsp. vulgare] [Hordeum vulgare]	Metabolism;Metabolism	Global and overview maps;Carbohydrate metabolism	ko01100//Metabolic pathways;ko00500//Starch and sucrose metabolism	K01179;K01179	-	GO:0004553//hydrolase activity, hydrolyzing O-glycosyl compounds;GO:0008810//cellulase activity;GO:0016787//hydrolase activity;GO:0016798//hydrolase activity, acting on glycosyl bonds	GO:0000272//polysaccharide catabolic process;GO:0005975//carbohydrate metabolic process;GO:0008152//metabolic process;GO:0030245//cellulose catabolic process
HORVU.MOREX.r3.7HG0739640	34	46	91	211	158	265	0.84	1.26	1.96	5.05	4.13	6.68	1.35333	5.28667	1.96584	4.89813e-07	1.15796e-05	PIN2	BAJ97662.1 predicted protein [Hordeum vulgare subsp. vulgare] [Hordeum vulgare]	-	-	-	-	GO:0016020//membrane;GO:0016021//integral component of membrane	GO:0010329//auxin efflux transmembrane transporter activity	GO:0009734//auxin-activated signaling pathway;GO:0010315//auxin efflux;GO:0055085//transmembrane transport
MSTRG.9608	0	0	0	34	39	24	0	0	0	5.08	6.35	3.82	0.001	5.08333	12.3116	5.12146e-07	1.20979e-05	CSLA11	probable mannan synthase 11 [Aegilops tauschii subsp. tauschii] [Aegilops tauschii]	-	-	-	-	-	-	-
HORVU.MOREX.r3.6HG0620340	96	85	114	249	221	288	3.17	3.1	3.27	7.95	7.7	9.68	3.18	8.44333	1.40879	5.12843e-07	1.21047e-05	FAP2	BAK06820.1 predicted protein [Hordeum vulgare subsp. vulgare] [Hordeum vulgare]	-	-	-	-	-	GO:0016872//intramolecular lyase activity	-
HORVU.MOREX.r3.6HG0552110	620	227	1229	6308	4192	12275	32.04	12.94	55.04	314.89	228.3	644.64	33.34	395.943	3.56997	5.15312e-07	1.21532e-05	LOLPIB	KAE8794334.1 pollen allergen Sec c 5 [Hordeum vulgare]	-	-	-	-	-	-	-
MSTRG.39775	0	0	3	42	34	76	0	0	0.46	7.08	6.27	13.52	0.153333	8.95667	5.86822	5.21407e-07	1.22871e-05	--	-	-	-	-	-	-	-	-
HORVU.MOREX.r3.6HG0602210	2362	2130	4629	1528	1486	1175	104.61	104.1	177.7	65.38	69.37	52.89	128.803	62.5467	-1.04217	5.2234e-07	1.22992e-05	PIP1-1	KAE8788108.1 HvPIP1 [Hordeum vulgare]	-	-	-	-	GO:0005886//plasma membrane;GO:0016020//membrane;GO:0016021//integral component of membrane	GO:0015250//water channel activity;GO:0015267//channel activity	GO:0006833//water transport;GO:0055085//transmembrane transport
MSTRG.51458	206	157	244	59	69	44	8.21	6.9	8.43	2.27	2.9	1.78	7.84667	2.31667	-1.76003	5.35059e-07	1.25887e-05	IPO5	importin-5 isoform X2 [Brachypodium distachyon]	-	-	-	-	GO:0030076//light-harvesting complex;GO:0030312//external encapsulating structure;GO:0044444//cytoplasmic part	GO:0003824//catalytic activity;GO:0017016//Ras GTPase binding	GO:0009117//nucleotide metabolic process;GO:0009664//plant-type cell wall organization;GO:0010383//cell wall polysaccharide metabolic process
HORVU.MOREX.r3.7HG0675160	179	225	222	442	403	718	5.14	7.33	5.78	12.53	12.56	21.87	6.08333	15.6533	1.36354	5.41378e-07	1.27271e-05	At2g04740	VAI85481.1 unnamed protein product [Triticum turgidum subsp. durum] [Triticum turgidum]	-	-	-	-	-	GO:0005515//protein binding	-
HORVU.MOREX.r3.6HG0569310	145	337	214	80	33	33	3.76	9.65	4.81	2.01	0.9	0.87	6.07333	1.26	-2.26906	5.4874e-07	1.28796e-05	MIMI_L728	BAJ92244.1 predicted protein [Hordeum vulgare subsp. vulgare] [Hordeum vulgare]	-	-	-	-	-	-	-
HORVU.MOREX.r3.1HG0002060	0	0	0	52	17	33	0	0	0	2.34	0.84	1.57	0.001	1.58333	10.6287	5.54164e-07	1.29862e-05	RPM1	KAE8793630.1 Disease resistance protein RPM1 [Hordeum vulgare]	Organismal Systems	Environmental adaptation	ko04626//Plant-pathogen interaction	K13457	-	GO:0043531//ADP binding	GO:0006952//defense response
HORVU.MOREX.r3.6HG0570800	16	4	42	120	111	210	0.42	0.12	0.96	3.05	3.08	5.62	0.5	3.91667	2.96963	5.68808e-07	1.33188e-05	PRK5	KAE8770034.1 pollen receptor-like kinase 4 [Hordeum vulgare]	-	-	-	-	GO:0016020//membrane;GO:0016021//integral component of membrane	GO:0004672//protein kinase activity;GO:0005515//protein binding;GO:0005524//ATP binding	GO:0006468//protein phosphorylation
MSTRG.31753	0	0	0	28	23	46	0	0	0	1.17	1.05	2.03	0.001	1.41667	10.4683	5.92719e-07	1.38566e-05	MRS2-3	magnesium transporter MRS2-E-like [Aegilops tauschii subsp. tauschii] [Aegilops tauschii]	-	-	-	-	-	-	GO:0070838//divalent metal ion transport
HORVU.MOREX.r3.4HG0403010	70	37	77	4	5	0	1.8	1.05	1.71	0.1	0.14	0	1.52	0.08	-4.24793	5.9735e-07	1.39538e-05	At1g31672	BAJ94038.1 predicted protein [Hordeum vulgare subsp. vulgare] [Hordeum vulgare]	Metabolism;Metabolism;Metabolism;Metabolism;Metabolism;Metabolism;Metabolism;Metabolism	Global and overview maps;Global and overview maps;Amino acid metabolism;Amino acid metabolism;Amino acid metabolism;Metabolism of other amino acids;Biosynthesis of other secondary metabolites;Biosynthesis of other secondary metabolites	ko01100//Metabolic pathways;ko01110//Biosynthesis of secondary metabolites;ko00260//Glycine, serine and threonine metabolism;ko00350//Tyrosine metabolism;ko00360//Phenylalanine metabolism;ko00410//beta-Alanine metabolism;ko00950//Isoquinoline alkaloid biosynthesis;ko00960//Tropane, piperidine and pyridine alkaloid biosynthesis	K00276;K00276;K00276;K00276;K00276;K00276;K00276;K00276	-	GO:0005507//copper ion binding;GO:0008131//primary amine oxidase activity;GO:0048038//quinone binding	GO:0009308//amine metabolic process
HORVU.MOREX.r3.1HG0005400	562	690	741	330	289	340	20.76	28.13	23.73	11.78	11.25	12.77	24.2067	11.9333	-1.02041	5.98612e-07	1.39722e-05	RAE1	KAE8807504.1 protein RAE1-like [Hordeum vulgare]	Genetic Information Processing	Translation	ko03013//RNA transport	K14298	-	GO:0005515//protein binding	-
MSTRG.8110	60	8	55	0	0	0	8.3	1.17	6.56	0	0	0	5.34333	0.001	-12.3835	6.08009e-07	1.41803e-05	--	Peroxidase 12 [Triticum urartu]	-	-	-	-	-	-	-
HORVU.MOREX.r3.6HG0569940	0	0	0	39	27	29	0	0	0	2.41	1.82	1.89	0.001	2.04	10.9944	6.16164e-07	1.43591e-05	--	KAE8778691.1 hypothetical protein D1007_48381 [Hordeum vulgare]	-	-	-	-	-	-	-
HORVU.MOREX.r3.1HG0029480	805	481	833	370	288	205	34.36	22.65	30.81	15.26	12.96	8.89	29.2733	12.37	-1.24274	6.26307e-07	1.45737e-05	--	KAE8783234.1 putative nuclease HARBI1 [Hordeum vulgare]	-	-	-	-	-	-	-
[truncated: 1,490 more rows]
