# Supplementary material for: Characterization of Glossy Spike Mutants and Identification of Candidate Genes Regulating Cuticular Wax Synthesis in Barley (Hordeum vulgare L.)
Source: Int J Mol Sci. 2022 Oct 27;23(21):13025. doi: 10.3390/ijms232113025 (PMC9658550; doi:10.3390/ijms232113025)
Supplement: Supplementary file 1 [file ijms-23-13025-s001.zip › Table S7.xlsx]

## Sheet: Sheet1
#	Pathway	Candidate genes with pathway annotation (412)	All genes with pathway annotation (6769)	Pvalue	Qvalue	Pathway ID
1	Amino sugar and nucleotide sugar metabolism	25 (6.07%)	176 (2.6%)	5.6e-05	0.006056	ko00520
2	DNA replication	12 (2.91%)	70 (1.03%)	0.000931	0.050728	ko03030
3	Brassinosteroid biosynthesis	5 (1.21%)	16 (0.24%)	0.002034	0.057361	ko00905
4	Cutin, suberine and wax biosynthesis	9 (2.18%)	48 (0.71%)	0.002105	0.057361	ko00073
5	Biosynthesis of secondary metabolites	131 (31.8%)	1772 (26.18%)	0.004986	0.095624	ko01110
6	Nitrogen metabolism	8 (1.94%)	46 (0.68%)	0.005945	0.095624	ko00910
7	Cysteine and methionine metabolism	16 (3.88%)	132 (1.95%)	0.006141	0.095624	ko00270
8	Glycerophospholipid metabolism	16 (3.88%)	138 (2.04%)	0.009352	0.127416	ko00564
9	Pentose and glucuronate interconversions	13 (3.16%)	105 (1.55%)	0.010856	0.131472	ko00040
10	Carotenoid biosynthesis	6 (1.46%)	35 (0.52%)	0.017661	0.192505	ko00906
11	Plant-pathogen interaction	30 (7.28%)	339 (5.01%)	0.023648	0.227268	ko04626
12	Metabolic pathways	227 (55.1%)	3408 (50.35%)	0.026177	0.227268	ko01100
13	Tropane, piperidine and pyridine alkaloid biosynthesis	5 (1.21%)	29 (0.43%)	0.028836	0.227268	ko00960
14	Phenylpropanoid biosynthesis	30 (7.28%)	345 (5.1%)	0.02919	0.227268	ko00940
15	Flavonoid biosynthesis	11 (2.67%)	101 (1.49%)	0.04236	0.30782	ko00941
16	Tyrosine metabolism	8 (1.94%)	66 (0.98%)	0.04573	0.311533	ko00350
17	Monoterpenoid biosynthesis	3 (0.73%)	16 (0.24%)	0.06942	0.432767	ko00902
18	Ether lipid metabolism	5 (1.21%)	37 (0.55%)	0.071466	0.432767	ko00565
19	Homologous recombination	9 (2.18%)	87 (1.29%)	0.08121	0.465888	ko03440
20	alpha-Linolenic acid metabolism	9 (2.18%)	89 (1.31%)	0.090691	0.494268	ko00592
21	Endocytosis	16 (3.88%)	191 (2.82%)	0.119597	0.596918	ko04144
22	Glycerolipid metabolism	10 (2.43%)	108 (1.6%)	0.120479	0.596918	ko00561
23	Fatty acid degradation	8 (1.94%)	83 (1.23%)	0.130922	0.620456	ko00071
24	Glycosphingolipid biosynthesis - globo and isoglobo series	2 (0.49%)	12 (0.18%)	0.163143	0.709124	ko00603
25	Starch and sucrose metabolism	16 (3.88%)	202 (2.98%)	0.167752	0.709124	ko00500
26	Aflatoxin biosynthesis	1 (0.24%)	3 (0.04%)	0.171733	0.709124	ko00254
27	ABC transporters	5 (1.21%)	49 (0.72%)	0.175655	0.709124	ko02010
28	Phenylalanine, tyrosine and tryptophan biosynthesis	5 (1.21%)	50 (0.74%)	0.186153	0.724665	ko00400
29	Pyruvate metabolism	8 (1.94%)	92 (1.36%)	0.196006	0.736711	ko00620
30	Stilbenoid, diarylheptanoid and gingerol biosynthesis	4 (0.97%)	40 (0.59%)	0.224262	0.798834	ko00945
31	Selenocompound metabolism	3 (0.73%)	28 (0.41%)	0.241101	0.798834	ko00450
32	beta-Alanine metabolism	5 (1.21%)	55 (0.81%)	0.241683	0.798834	ko00410
33	Glycine, serine and threonine metabolism	6 (1.46%)	69 (1.02%)	0.241849	0.798834	ko00260
34	Ubiquinone and other terpenoid-quinone biosynthesis	5 (1.21%)	61 (0.9%)	0.313101	0.93815	ko00130
35	Arachidonic acid metabolism	2 (0.49%)	19 (0.28%)	0.323339	0.93815	ko00590
36	Peroxisome	9 (2.18%)	122 (1.8%)	0.324476	0.93815	ko04146
37	Glycosylphosphatidylinositol(GPI)-anchor biosynthesis	3 (0.73%)	33 (0.49%)	0.325592	0.93815	ko00563
38	Cyanoamino acid metabolism	6 (1.46%)	77 (1.14%)	0.327061	0.93815	ko00460
39	Galactose metabolism	6 (1.46%)	78 (1.15%)	0.338042	0.944783	ko00052
40	Glycolysis / Gluconeogenesis	12 (2.91%)	172 (2.54%)	0.354637	0.945963	ko00010
41	Phosphonate and phosphinate metabolism	1 (0.24%)	7 (0.1%)	0.355821	0.945963	ko00440
42	Isoquinoline alkaloid biosynthesis	3 (0.73%)	36 (0.53%)	0.376567	0.977282	ko00950
43	Glycosphingolipid biosynthesis - ganglio series	1 (0.24%)	8 (0.12%)	0.39507	0.978595	ko00604
44	Nucleotide excision repair	6 (1.46%)	84 (1.24%)	0.40444	0.978595	ko03420
45	Mismatch repair	5 (1.21%)	69 (1.02%)	0.41144	0.978595	ko03430
46	Glutathione metabolism	10 (2.43%)	148 (2.19%)	0.413569	0.978595	ko00480
47	Biosynthesis of amino acids	17 (4.13%)	261 (3.86%)	0.421963	0.978595	ko01230
48	Photosynthesis - antenna proteins	2 (0.49%)	24 (0.35%)	0.434099	0.985766	ko00196
49	Glycosaminoglycan degradation	2 (0.49%)	25 (0.37%)	0.455117	1	ko00531
50	Arginine and proline metabolism	5 (1.21%)	73 (1.08%)	0.46013	1	ko00330
51	Citrate cycle (TCA cycle)	4 (0.97%)	60 (0.89%)	0.500654	1	ko00020
52	Fatty acid elongation	5 (1.21%)	83 (1.23%)	0.575407	1	ko00062
53	Terpenoid backbone biosynthesis	4 (0.97%)	66 (0.98%)	0.577041	1	ko00900
54	Base excision repair	3 (0.73%)	49 (0.72%)	0.580602	1	ko03410
55	Lysine biosynthesis	1 (0.24%)	15 (0.22%)	0.610526	1	ko00300
56	Carbon metabolism	20 (4.85%)	343 (5.07%)	0.614562	1	ko01200
57	Sulfur metabolism	3 (0.73%)	52 (0.77%)	0.621419	1	ko00920
58	Basal transcription factors	4 (0.97%)	72 (1.06%)	0.64636	1	ko03022
59	Protein export	4 (0.97%)	72 (1.06%)	0.64636	1	ko03060
60	Fatty acid biosynthesis	3 (0.73%)	54 (0.8%)	0.647087	1	ko00061
61	Porphyrin and chlorophyll metabolism	3 (0.73%)	55 (0.81%)	0.65945	1	ko00860
62	Fructose and mannose metabolism	4 (0.97%)	76 (1.12%)	0.688199	1	ko00051
63	Aminoacyl-tRNA biosynthesis	4 (0.97%)	76 (1.12%)	0.688199	1	ko00970
64	Autophagy - other eukaryotes	2 (0.49%)	39 (0.58%)	0.696167	1	ko04136
65	Ascorbate and aldarate metabolism	4 (0.97%)	77 (1.14%)	0.698094	1	ko00053
66	RNA degradation	8 (1.94%)	150 (2.22%)	0.701416	1	ko03018
67	One carbon pool by folate	1 (0.24%)	20 (0.3%)	0.715709	1	ko00670
68	Pyrimidine metabolism	3 (0.73%)	60 (0.89%)	0.71655	1	ko00240
69	Riboflavin metabolism	1 (0.24%)	21 (0.31%)	0.733064	1	ko00740
70	Zeatin biosynthesis	2 (0.49%)	42 (0.62%)	0.734658	1	ko00908
71	Protein processing in endoplasmic reticulum	16 (3.88%)	300 (4.43%)	0.74658	1	ko04141
72	Phenylalanine metabolism	3 (0.73%)	63 (0.93%)	0.747096	1	ko00360
73	Alanine, aspartate and glutamate metabolism	3 (0.73%)	64 (0.95%)	0.756676	1	ko00250
74	Various types of N-glycan biosynthesis	2 (0.49%)	44 (0.65%)	0.757953	1	ko00513
75	Propanoate metabolism	2 (0.49%)	44 (0.65%)	0.757953	1	ko00640
76	N-Glycan biosynthesis	2 (0.49%)	45 (0.66%)	0.768924	1	ko00510
77	Phosphatidylinositol signaling system	4 (0.97%)	85 (1.26%)	0.769159	1	ko04070
78	Plant hormone signal transduction	17 (4.13%)	326 (4.82%)	0.782921	1	ko04075
79	SNARE interactions in vesicular transport	2 (0.49%)	47 (0.69%)	0.789575	1	ko04130
80	Proteasome	4 (0.97%)	88 (1.3%)	0.792191	1	ko03050
81	Inositol phosphate metabolism	3 (0.73%)	71 (1.05%)	0.815769	1	ko00562
82	Other glycan degradation	1 (0.24%)	27 (0.4%)	0.817112	1	ko00511
83	Nicotinate and nicotinamide metabolism	1 (0.24%)	27 (0.4%)	0.817112	1	ko00760
84	Purine metabolism	4 (0.97%)	92 (1.36%)	0.819995	1	ko00230
85	Folate biosynthesis	1 (0.24%)	28 (0.41%)	0.828288	1	ko00790
86	Pantothenate and CoA biosynthesis	1 (0.24%)	29 (0.43%)	0.838783	1	ko00770
87	Butanoate metabolism	1 (0.24%)	30 (0.44%)	0.848638	1	ko00650
88	Biosynthesis of unsaturated fatty acids	2 (0.49%)	54 (0.8%)	0.849571	1	ko01040
89	Pentose phosphate pathway	2 (0.49%)	55 (0.81%)	0.856745	1	ko00030
90	2-Oxocarboxylic acid metabolism	2 (0.49%)	58 (0.86%)	0.876433	1	ko01210
91	Circadian rhythm - plant	2 (0.49%)	58 (0.86%)	0.876433	1	ko04712
92	Arginine biosynthesis	1 (0.24%)	34 (0.5%)	0.882402	1	ko00220
93	Sphingolipid metabolism	1 (0.24%)	35 (0.52%)	0.889596	1	ko00600
94	MAPK signaling pathway - plant	10 (2.43%)	229 (3.38%)	0.899006	1	ko04016
95	RNA transport	8 (1.94%)	197 (2.91%)	0.919904	1	ko03013
96	Steroid biosynthesis	1 (0.24%)	41 (0.61%)	0.924419	1	ko00100
97	Fatty acid metabolism	4 (0.97%)	115 (1.7%)	0.926307	1	ko01212
98	RNA polymerase	2 (0.49%)	69 (1.02%)	0.929149	1	ko03020
99	Ubiquitin mediated proteolysis	8 (1.94%)	214 (3.16%)	0.954284	1	ko04120
100	Glyoxylate and dicarboxylate metabolism	4 (0.97%)	129 (1.91%)	0.959153	1	ko00630
101	Carbon fixation in photosynthetic organisms	4 (0.97%)	134 (1.98%)	0.967149	1	ko00710
102	Tryptophan metabolism	5 (1.21%)	158 (2.33%)	0.968078	1	ko00380
103	Phagosome	2 (0.49%)	85 (1.26%)	0.969431	1	ko04145
104	mRNA surveillance pathway	4 (0.97%)	138 (2.04%)	0.97247	1	ko03015
105	Spliceosome	6 (1.46%)	236 (3.49%)	0.996874	1	ko03040
106	Ribosome biogenesis in eukaryotes	1 (0.24%)	95 (1.4%)	0.997543	1	ko03008
107	Photosynthesis	3 (0.73%)	165 (2.44%)	0.998012	1	ko00195
108	Ribosome	8 (1.94%)	304 (4.49%)	0.998627	1	ko03010
109	Oxidative phosphorylation	8 (1.94%)	509 (7.52%)	1	1	ko00190
Pathway Detail
#	Pathway	Pathway ID	K_id	genes	K_id desc
1	Amino sugar and nucleotide sugar metabolism	ko00520
			K00326	HORVU.MOREX.r3.3HG0241330(CBR2)	E1.6.2.2; cytochrome-b5 reductase [EC:1.6.2.2]
			K00770	HORVU.MOREX.r3.5HG0444030(CSLD4)	E2.4.2.24; 1,4-beta-D-xylan synthase [EC:2.4.2.24]
			K00820	HORVU.MOREX.r3.5HG0462250(GFPT2)	glmS, GFPT; glutamine---fructose-6-phosphate transaminase (isomerizing) [EC:2.6.1.16]
			K00844	HORVU.MOREX.r3.3HG0236800(HXK8)	HK; hexokinase [EC:2.7.1.1]
			K00847	HORVU.MOREX.r3.5HG0494080(FRK1)	E2.7.1.4, scrK; fructokinase [EC:2.7.1.4]
			K00963	HORVU.MOREX.r3.6HG0546640(UGPA)	UGP2, galU, galF; UTP--glucose-1-phosphate uridylyltransferase [EC:2.7.7.9]
			K01183	HORVU.MOREX.r3.2HG0178010(Cht4)	E3.2.1.14; chitinase [EC:3.2.1.14]
			K01183	HORVU.MOREX.r3.3HG0300690(CHIT3)	E3.2.1.14; chitinase [EC:3.2.1.14]
			K01183	HORVU.MOREX.r3.5HG0498710(XIPI)	E3.2.1.14; chitinase [EC:3.2.1.14]
			K01209	HORVU.MOREX.r3.4HG0356240(ASD1)	abfA; alpha-L-arabinofuranosidase [EC:3.2.1.55]
			K01784	MSTRG.27801(UGE-3)	galE, GALE; UDP-glucose 4-epimerase [EC:5.1.3.2]
			K01784	MSTRG.53252(UGE-3))	galE, GALE; UDP-glucose 4-epimerase [EC:5.1.3.2]
			K01809	HORVU.MOREX.r3.3HG0222320(PMI1)	manA, MPI; mannose-6-phosphate isomerase [EC:5.3.1.8]
			K01810	MSTRG.18573(PHI1)	GPI, pgi; glucose-6-phosphate isomerase [EC:5.3.1.9]
			K02377	MSTRG.52872(Os06g0652400)	TSTA3, fcl; GDP-L-fucose synthase [EC:1.1.1.271]
			K08678	HORVU.MOREX.r3.4HG0387520(UXS5)	UXS1, uxs; UDP-glucuronate decarboxylase [EC:4.1.1.35]
			K12373	MSTRG.44007(JMJ705)	HEXA_B; hexosaminidase [EC:3.2.1.52]
			K13379	HORVU.MOREX.r3.2HG0127370(UAM3)	RGP, UTM; reversibly glycosylated polypeptide / UDP-arabinopyranose mutase [EC:2.4.1.- 5.4.99.30]
			K13379	HORVU.MOREX.r3.3HG0290880(UAM1)	RGP, UTM; reversibly glycosylated polypeptide / UDP-arabinopyranose mutase [EC:2.4.1.- 5.4.99.30]
			K13379	MSTRG.2938(RGP3)	RGP, UTM; reversibly glycosylated polypeptide / UDP-arabinopyranose mutase [EC:2.4.1.- 5.4.99.30]
			K13648	HORVU.MOREX.r3.6HG0615220(GAUT9)	GAUT; alpha-1,4-galacturonosyltransferase [EC:2.4.1.43]
			K16190	HORVU.MOREX.r3.6HG0549920(GLCAK2)	GLCAK; glucuronokinase [EC:2.7.1.43]
			K20547	HORVU.MOREX.r3.1HG0063630(Cht2)	CHIB; basic endochitinase B [EC:3.2.1.14]
			K20547	HORVU.MOREX.r3.2HG0217120(rsca)	CHIB; basic endochitinase B [EC:3.2.1.14]
			K20547	HORVU.MOREX.r3.7HG0742440(rsca)	CHIB; basic endochitinase B [EC:3.2.1.14]
2	DNA replication	ko03030
			K02209	HORVU.MOREX.r3.6HG0624620(MCM5)	MCM5, CDC46; DNA replication licensing factor MCM5 [EC:3.6.4.12]
			K02210	HORVU.MOREX.r3.5HG0443530(MCM7)	MCM7, CDC47; DNA replication licensing factor MCM7 [EC:3.6.4.12]
			K02212	HORVU.MOREX.r3.3HG0264800(MCM4)	MCM4, CDC54; DNA replication licensing factor MCM4 [EC:3.6.4.12]
			K02328	HORVU.MOREX.r3.4HG0410710(POLD2)	POLD2; DNA polymerase delta subunit 2
			K02541	HORVU.MOREX.r3.1HG0071300(ROA2)	MCM3; DNA replication licensing factor MCM3 [EC:3.6.4.12]
			K02541	MSTRG.39959(ROA2))	MCM3; DNA replication licensing factor MCM3 [EC:3.6.4.12]
			K02542	HORVU.MOREX.r3.1HG0031730(Os05g0235800)	MCM6; DNA replication licensing factor MCM6 [EC:3.6.4.12]
			K02542	MSTRG.29089(MCM6)	MCM6; DNA replication licensing factor MCM6 [EC:3.6.4.12]
			K02685	HORVU.MOREX.r3.2HG0162680(At1g67320)	PRI2; DNA primase large subunit
			K07466	HORVU.MOREX.r3.4HG0396660(RPA1B)	RFA1, RPA1, rpa; replication factor A1
			K10739	HORVU.MOREX.r3.4HG0397340(--)	RFA2, RPA2; replication factor A2
			K10739	HORVU.MOREX.r3.7HG0729610(RPA2C)	RFA2, RPA2; replication factor A2
3	Brassinosteroid biosynthesis	ko00905
			K09590	MSTRG.6953(CYP85A1))	CYP85A1, BR6OX1; brassinosteroid-6-oxidase 1 [EC:1.14.-.-]
			K15639	MSTRG.17131(CYP734A6)	CYP734A1, BAS1; PHYB activation tagged suppressor 1 [EC:1.14.-.-]
			K15639	MSTRG.50941(CYP734A4)	CYP734A1, BAS1; PHYB activation tagged suppressor 1 [EC:1.14.-.-]
			K20623	MSTRG.15497(CYP92C6)	CYP92A6; typhasterol/6-deoxotyphasterol 2alpha-hydroxylase
			K20623	MSTRG.47804(CYP92C6)	CYP92A6; typhasterol/6-deoxotyphasterol 2alpha-hydroxylase
4	Cutin, suberine and wax biosynthesis	ko00073
			K13356	HORVU.MOREX.r3.1HG0094400(FAR4)	FAR; alcohol-forming fatty acyl-CoA reductase [EC:1.2.1.84]
			K13356	HORVU.MOREX.r3.7HG0722250(FAR1)	FAR; alcohol-forming fatty acyl-CoA reductase [EC:1.2.1.84]
			K15404	HORVU.MOREX.r3.6HG0628680(GL1-6)	K15404, CER1; aldehyde decarbonylase [EC:4.1.99.5]
			K17991	HORVU.MOREX.r3.2HG0181040(SOP1)	PXG; peroxygenase [EC:1.11.2.3]
			K17991	HORVU.MOREX.r3.4HG0395710(PXG3)	PXG; peroxygenase [EC:1.11.2.3]
			K17991	HORVU.MOREX.r3.6HG0612980(PXG4)	PXG; peroxygenase [EC:1.11.2.3]
			K17991	HORVU.MOREX.r3.7HG0669590(PXG5)	PXG; peroxygenase [EC:1.11.2.3]
			K20495	MSTRG.29184(CYP704B1)	CYP704B1; long-chain fatty acid omega-monooxygenase [EC:1.14.14.80]
			K20495	MSTRG.29185(CYP704B1))	CYP704B1; long-chain fatty acid omega-monooxygenase [EC:1.14.14.80]
5	Biosynthesis of secondary metabolites	ko01110
			K00001	HORVU.MOREX.r3.1HG0010530(At1g32780)	E1.1.1.1, adh; alcohol dehydrogenase [EC:1.1.1.1]
			K00002	HORVU.MOREX.r3.1HG0071540(AKR4C9)	AKR1A1, adh; alcohol dehydrogenase (NADP+) [EC:1.1.1.2]
			K00006	HORVU.MOREX.r3.1HG0069010(Os05g0495700)	GPD1; glycerol-3-phosphate dehydrogenase (NAD+) [EC:1.1.1.8]
			K00021	HORVU.MOREX.r3.7HG0680680(HMGR)	HMGCR; hydroxymethylglutaryl-CoA reductase (NADPH) [EC:1.1.1.34]
			K00025	HORVU.MOREX.r3.1HG0043190(Os10g0478200)	MDH1; malate dehydrogenase [EC:1.1.1.37]
			K00030	HORVU.MOREX.r3.2HG0209680(IDH5)	IDH3; isocitrate dehydrogenase (NAD+) [EC:1.1.1.41]
			K00031	HORVU.MOREX.r3.2HG0180440(--)	IDH1, IDH2, icd; isocitrate dehydrogenase [EC:1.1.1.42]
			K00058	HORVU.MOREX.r3.2HG0204170(PGDH1)	serA, PHGDH; D-3-phosphoglycerate dehydrogenase / 2-oxoglutarate reductase [EC:1.1.1.95 1.1.1.399]
			K00228	HORVU.MOREX.r3.6HG0591920(CPX)	CPOX, hemF; coproporphyrinogen III oxidase [EC:1.3.3.3]
			K00232	MSTRG.41952(ACX1)	E1.3.3.6, ACOX1, ACOX3; acyl-CoA oxidase [EC:1.3.3.6]
			K00276	HORVU.MOREX.r3.4HG0403000(At1g31672)	AOC3, AOC2, tynA; primary-amine oxidase [EC:1.4.3.21]
			K00276	HORVU.MOREX.r3.4HG0403010(At1g31672)	AOC3, AOC2, tynA; primary-amine oxidase [EC:1.4.3.21]
			K00430	HORVU.MOREX.r3.1HG0017410(GSVIVT00037159001)	E1.11.1.7; peroxidase [EC:1.11.1.7]
			K00430	HORVU.MOREX.r3.1HG0054280(GSVIVT00037159001)	E1.11.1.7; peroxidase [EC:1.11.1.7]
			K00430	HORVU.MOREX.r3.1HG0067930(PRX74)	E1.11.1.7; peroxidase [EC:1.11.1.7]
			K00430	HORVU.MOREX.r3.2HG0178640(PER43)	E1.11.1.7; peroxidase [EC:1.11.1.7]
			K00430	HORVU.MOREX.r3.2HG0215250(PER12)	E1.11.1.7; peroxidase [EC:1.11.1.7]
			K00430	HORVU.MOREX.r3.2HG0215550(PER12)	E1.11.1.7; peroxidase [EC:1.11.1.7]
			K00430	HORVU.MOREX.r3.2HG0215610(Sb03g046810)	E1.11.1.7; peroxidase [EC:1.11.1.7]
			K00430	HORVU.MOREX.r3.3HG0255020(PER72)	E1.11.1.7; peroxidase [EC:1.11.1.7]
			K00430	HORVU.MOREX.r3.4HG0393860(HRPN)	E1.11.1.7; peroxidase [EC:1.11.1.7]
			K00430	HORVU.MOREX.r3.4HG0393870(pod)	E1.11.1.7; peroxidase [EC:1.11.1.7]
			K00430	HORVU.MOREX.r3.5HG0464630(GSVIVT00023967001)	E1.11.1.7; peroxidase [EC:1.11.1.7]
			K00430	HORVU.MOREX.r3.5HG0512620(PER35)	E1.11.1.7; peroxidase [EC:1.11.1.7]
			K00430	HORVU.MOREX.r3.6HG0551230(PER1)	E1.11.1.7; peroxidase [EC:1.11.1.7]
			K00430	HORVU.MOREX.r3.6HG0618250(PER27)	E1.11.1.7; peroxidase [EC:1.11.1.7]
			K00430	HORVU.MOREX.r3.7HG0713280(PER1)	E1.11.1.7; peroxidase [EC:1.11.1.7]
			K00430	HORVU.MOREX.r3.7HG0718990(GSVIVT00023967001)	E1.11.1.7; peroxidase [EC:1.11.1.7]
			K00430	HORVU.MOREX.r3.7HG0728980(PER16)	E1.11.1.7; peroxidase [EC:1.11.1.7]
			K00430	MSTRG.15340(PER9)	E1.11.1.7; peroxidase [EC:1.11.1.7]
			K00547	HORVU.MOREX.r3.4HG0395940(HMT-1)	mmuM, BHMT2; homocysteine S-methyltransferase [EC:2.1.1.10]
			K00549	HORVU.MOREX.r3.5HG0425010(HvMS)	metE; 5-methyltetrahydropteroyltriglutamate--homocysteine methyltransferase [EC:2.1.1.14]
			K00588	HORVU.MOREX.r3.7HG0644310(ROMT-15)	E2.1.1.104; caffeoyl-CoA O-methyltransferase [EC:2.1.1.104]
			K00605	HORVU.MOREX.r3.2HG0194700(GDCST)	gcvT, AMT; aminomethyltransferase [EC:2.1.2.10]
			K00640	HORVU.MOREX.r3.4HG0399700(SAT4)	cysE; serine O-acetyltransferase [EC:2.3.1.30]
			K00787	HORVU.MOREX.r3.2HG0202590(FPS)	FDPS; farnesyl diphosphate synthase [EC:2.5.1.1 2.5.1.10]
			K00815	HORVU.MOREX.r3.6HG0620520(NAAT1)	TAT; tyrosine aminotransferase [EC:2.6.1.5]
			K00844	HORVU.MOREX.r3.3HG0236800(HXK8)	HK; hexokinase [EC:2.7.1.1]
			K00847	HORVU.MOREX.r3.5HG0494080(FRK1)	E2.7.1.4, scrK; fructokinase [EC:2.7.1.4]
			K00851	HORVU.MOREX.r3.7HG0640480(IDNK)	E2.7.1.12, gntK, idnK; gluconokinase [EC:2.7.1.12]
			K00873	HORVU.MOREX.r3.1HG0056740(PKP3)	PK, pyk; pyruvate kinase [EC:2.7.1.40]
			K00873	HORVU.MOREX.r3.2HG0209910(At4g26390)	PK, pyk; pyruvate kinase [EC:2.7.1.40]
			K00891	HORVU.MOREX.r3.2HG0206550(SK3)	aroK, aroL; shikimate kinase [EC:2.7.1.71]
			K00901	HORVU.MOREX.r3.3HG0293850(DGK5)	dgkA, DGK; diacylglycerol kinase (ATP) [EC:2.7.1.107]
			K00901	HORVU.MOREX.r3.5HG0453830(DGK2)	dgkA, DGK; diacylglycerol kinase (ATP) [EC:2.7.1.107]
			K00963	HORVU.MOREX.r3.6HG0546640(UGPA)	UGP2, galU, galF; UTP--glucose-1-phosphate uridylyltransferase [EC:2.7.7.9]
			K01114	HORVU.MOREX.r3.3HG0322080(NPC2)	plc; phospholipase C [EC:3.1.4.3]
			K01115	HORVU.MOREX.r3.4HG0419150(PLD2)	PLD1_2; phospholipase D1/2 [EC:3.1.4.4]
			K01115	HORVU.MOREX.r3.5HG0483010(PLD1)	PLD1_2; phospholipase D1/2 [EC:3.1.4.4]
			K01115	HORVU.MOREX.r3.5HG0501380(PLDDELTA)	PLD1_2; phospholipase D1/2 [EC:3.1.4.4]
			K01176	HORVU.MOREX.r3.7HG0721200(AMY1.1)	AMY, amyA, malS; alpha-amylase [EC:3.2.1.1]
			K01177	HORVU.MOREX.r3.1HG0040950(BAMY1)	E3.2.1.2; beta-amylase [EC:3.2.1.2]
			K01177	HORVU.MOREX.r3.4HG0412150(BAMY2)	E3.2.1.2; beta-amylase [EC:3.2.1.2]
			K01188	HORVU.MOREX.r3.1HG0060360(BGLU22)	E3.2.1.21; beta-glucosidase [EC:3.2.1.21]
			K01188	HORVU.MOREX.r3.3HG0312760(BGLU5)	E3.2.1.21; beta-glucosidase [EC:3.2.1.21]
			K01188	HORVU.MOREX.r3.3HG0312880(BGLU5)	E3.2.1.21; beta-glucosidase [EC:3.2.1.21]
			K01188	HORVU.MOREX.r3.5HG0490890(BGLU30)	E3.2.1.21; beta-glucosidase [EC:3.2.1.21]
			K01490	HORVU.MOREX.r3.1HG0061730(AMPD)	AMPD; AMP deaminase [EC:3.5.4.6]
			K01568	HORVU.MOREX.r3.4HG0384560(PDC2)	PDC, pdc; pyruvate decarboxylase [EC:4.1.1.1]
			K01586	HORVU.MOREX.r3.6HG0560180(LYSA)	lysA; diaminopimelate decarboxylase [EC:4.1.1.20]
			K01610	HORVU.MOREX.r3.4HG0391040(PCKA)	E4.1.1.49, pckA; phosphoenolpyruvate carboxykinase (ATP) [EC:4.1.1.49]
			K01620	HORVU.MOREX.r3.4HG0413370(THA1)	ltaE; threonine aldolase [EC:4.1.2.48]
			K01689	HORVU.MOREX.r3.7HG0647190(ENO1)	ENO, eno; enolase [EC:4.2.1.11]
			K01719	HORVU.MOREX.r3.4HG0406120(UROS)	hemD, UROS; uroporphyrinogen-III synthase [EC:4.2.1.75]
			K01723	HORVU.MOREX.r3.4HG0394970(CYP74A2)	AOS; hydroperoxide dehydratase [EC:4.2.1.92]
			K01723	HORVU.MOREX.r3.4HG0394980(CYP74A2)	AOS; hydroperoxide dehydratase [EC:4.2.1.92]
			K01738	MSTRG.36110(CYS1)	cysK; cysteine synthase [EC:2.5.1.47]
			K01739	HORVU.MOREX.r3.2HG0106140(CGS1)	metB; cystathionine gamma-synthase [EC:2.5.1.48]
			K01809	HORVU.MOREX.r3.3HG0222320(PMI1)	manA, MPI; mannose-6-phosphate isomerase [EC:5.3.1.8]
			K01810	MSTRG.18573(PHI1)	GPI, pgi; glucose-6-phosphate isomerase [EC:5.3.1.9]
			K01885	MSTRG.51255(OVA3)	EARS, gltX; glutamyl-tRNA synthetase [EC:6.1.1.17]
			K02552	HORVU.MOREX.r3.5HG0475370(ICS2)	menF; menaquinone-specific isochorismate synthase [EC:5.4.4.2]
			K03809	HORVU.MOREX.r3.1HG0067700(FQR1)	wrbA; NAD(P)H dehydrogenase (quinone) [EC:1.6.5.2]
			K05278	HORVU.MOREX.r3.6HG0619410(FLS)	FLS; flavonol synthase [EC:1.14.20.6]
			K05350	HORVU.MOREX.r3.2HG0117660(beta-glucosidase)	bglB; beta-glucosidase [EC:3.2.1.21]
			K05359	MSTRG.27816(ADT1)	ADT, PDT; arogenate/prephenate dehydratase [EC:4.2.1.91 4.2.1.51]
			K05894	HORVU.MOREX.r3.7HG0664240(OPR1)	OPR; 12-oxophytodienoic acid reductase [EC:1.3.1.42]
			K05933	HORVU.MOREX.r3.5HG0485780(ACO1)	E1.14.17.4; aminocyclopropanecarboxylate oxidase [EC:1.14.17.4]
			K05933	HORVU.MOREX.r3.6HG0618640(ACO1)	E1.14.17.4; aminocyclopropanecarboxylate oxidase [EC:1.14.17.4]
			K05933	HORVU.MOREX.r3.7HG0746640(ACO1)	E1.14.17.4; aminocyclopropanecarboxylate oxidase [EC:1.14.17.4]
			K06001	MSTRG.26388(--)	trpB; tryptophan synthase beta chain [EC:4.2.1.20]
			K06125	HORVU.MOREX.r3.5HG0529940(PPT1)	COQ2; 4-hydroxybenzoate polyprenyltransferase [EC:2.5.1.39]
			K07024	HORVU.MOREX.r3.1HG0020190(SPP3)	SPP; sucrose-6-phosphatase [EC:3.1.3.24]
			K08081	HORVU.MOREX.r3.5HG0426220(At5g06060)	TR1; tropinone reductase I [EC:1.1.1.206]
			K08081	HORVU.MOREX.r3.5HG0535180(At1g07440)	TR1; tropinone reductase I [EC:1.1.1.206]
			K08695	HORVU.MOREX.r3.2HG0199330(ANR)	ANR; anthocyanidin reductase [EC:1.3.1.77]
			K08695	HORVU.MOREX.r3.2HG0199370(ANR)	ANR; anthocyanidin reductase [EC:1.3.1.77]
			K08695	HORVU.MOREX.r3.2HG0199420(ANR)	ANR; anthocyanidin reductase [EC:1.3.1.77]
			K08695	HORVU.MOREX.r3.2HG0199430(ANR)	ANR; anthocyanidin reductase [EC:1.3.1.77]
			K09590	MSTRG.6953(CYP85A1))	CYP85A1, BR6OX1; brassinosteroid-6-oxidase 1 [EC:1.14.-.-]
			K09753	HORVU.MOREX.r3.7HG0651280(CCR1)	CCR; cinnamoyl-CoA reductase [EC:1.2.1.44]
			K09755	MSTRG.3267(CYP84A1)	CYP84A, F5H; ferulate-5-hydroxylase [EC:1.14.-.-]
			K09840	HORVU.MOREX.r3.5HG0426410(NCED3)	NCED; 9-cis-epoxycarotenoid dioxygenase [EC:1.13.11.51]
			K09840	HORVU.MOREX.r3.5HG0508150(9-cis-epoxycarotenoid dioxygenase 2)	NCED; 9-cis-epoxycarotenoid dioxygenase [EC:1.13.11.51]
			K09842	HORVU.MOREX.r3.7HG0743430(Os07g0281700)	AAO3; abscisic-aldehyde oxidase [EC:1.2.3.14]
			K11262	HORVU.MOREX.r3.5HG0529240(ACC1)	ACACA; acetyl-CoA carboxylase / biotin carboxylase 1 [EC:6.4.1.2 6.3.4.14 2.1.3.15]
			K11517	HORVU.MOREX.r3.2HG0194750(GLO3)	HAO; (S)-2-hydroxy-acid oxidase [EC:1.1.3.15]
			K11752	HORVU.MOREX.r3.4HG0413630(XTH29)	ribD; diaminohydroxyphosphoribosylaminopyrimidine deaminase / 5-amino-6-(5-phosphoribosylamino)uracil reductase [EC:3.5.4.26 1.1.1.193]
			K13029	MSTRG.51894(CYP71E1)	CYP71E1; 4-hydroxyphenylacetaldehyde oxime monooxygenase [EC:1.14.14.37]
			K13065	HORVU.MOREX.r3.2HG0200780(ACT-1)	E2.3.1.133, HCT; shikimate O-hydroxycinnamoyltransferase [EC:2.3.1.133]
			K13065	HORVU.MOREX.r3.2HG0200920(ACT-1)	E2.3.1.133, HCT; shikimate O-hydroxycinnamoyltransferase [EC:2.3.1.133]
			K13065	HORVU.MOREX.r3.7HG0747690(PHT1)	E2.3.1.133, HCT; shikimate O-hydroxycinnamoyltransferase [EC:2.3.1.133]
			K13081	HORVU.MOREX.r3.4HG0390690(LAR)	LAR; leucoanthocyanidin reductase [EC:1.17.1.3]
			K13496	HORVU.MOREX.r3.5HG0532180(UGT73E1)	UGT73C; UDP-glucosyltransferase 73C [EC:2.4.1.-]
			K13508	HORVU.MOREX.r3.3HG0301300(GPAT6)	GPAT; glycerol-3-phosphate acyltransferase [EC:2.3.1.15 2.3.1.198]
			K13519	HORVU.MOREX.r3.6HG0603510(LPLAT1)	LPT1, ALE1; lysophospholipid acyltransferase [EC:2.3.1.51 2.3.1.23 2.3.1.-]
			K13789	HORVU.MOREX.r3.5HG0534870(GGPS)	GGPS; geranylgeranyl diphosphate synthase, type II [EC:2.5.1.1 2.5.1.10 2.5.1.29]
			K14423	HORVU.MOREX.r3.7HG0634620(GL1-10)	SMO1; plant 4,4-dimethylsterol C-4alpha-methyl-monooxygenase [EC:1.14.18.10]
			K15086	HORVU.MOREX.r3.6HG0627540(LIS)	TPS14; (3S)-linalool synthase [EC:4.2.3.25]
			K15086	MSTRG.39457(LIS)	TPS14; (3S)-linalool synthase [EC:4.2.3.25]
			K15095	HORVU.MOREX.r3.2HG0205210(SDR1)	E1.1.1.208; (+)-neomenthol dehydrogenase [EC:1.1.1.208]
			K15227	HORVU.MOREX.r3.7HG0709880(TYRAAT2)	TYRAAT; arogenate dehydrogenase (NADP+), plant [EC:1.3.1.78]
			K15397	HORVU.MOREX.r3.4HG0402390(KCS20)	KCS; 3-ketoacyl-CoA synthase [EC:2.3.1.199]
			K15397	HORVU.MOREX.r3.4HG0405320(Fdh)	KCS; 3-ketoacyl-CoA synthase [EC:2.3.1.199]
			K15397	HORVU.MOREX.r3.5HG0474980(KCS17)	KCS; 3-ketoacyl-CoA synthase [EC:2.3.1.199]
			K15397	HORVU.MOREX.r3.5HG0497430(KCS4)	KCS; 3-ketoacyl-CoA synthase [EC:2.3.1.199]
			K15397	HORVU.MOREX.r3.5HG0497440(KCS4)	KCS; 3-ketoacyl-CoA synthase [EC:2.3.1.199]
			K15404	HORVU.MOREX.r3.6HG0628680(GL1-6)	K15404, CER1; aldehyde decarbonylase [EC:4.1.99.5]
			K15728	MSTRG.3511(PAH1)	LPIN; phosphatidate phosphatase LPIN [EC:3.1.3.4]
			K15747	MSTRG.24253(CYP97A3)	LUT5, CYP97A3; beta-ring hydroxylase [EC:1.14.-.-]
			K15747	MSTRG.3801(PHS1)	LUT5, CYP97A3; beta-ring hydroxylase [EC:1.14.-.-]
			K15889	HORVU.MOREX.r3.1HG0091350(IMCE)	PCME; prenylcysteine alpha-carboxyl methylesterase [EC:3.1.1.-]
			K16055	HORVU.MOREX.r3.1HG0014100(TPS1)	TPS; trehalose 6-phosphate synthase/phosphatase [EC:2.4.1.15 3.1.3.12]
			K17912	MSTRG.53468(CCD7)	CCD7; 9-cis-beta-carotene 9',10'-cleaving dioxygenase [EC:1.13.11.68]
			K18857	HORVU.MOREX.r3.1HG0082960(ADH4)	ADH1; alcohol dehydrogenase class-P [EC:1.1.1.1]
			K18857	HORVU.MOREX.r3.2HG0115170(ADH1)	ADH1; alcohol dehydrogenase class-P [EC:1.1.1.1]
			K18857	HORVU.MOREX.r3.5HG0475380(ADH2)	ADH1; alcohol dehydrogenase class-P [EC:1.1.1.1]
			K20623	MSTRG.15497(CYP92C6)	CYP92A6; typhasterol/6-deoxotyphasterol 2alpha-hydroxylase
			K20623	MSTRG.47804(CYP92C6)	CYP92A6; typhasterol/6-deoxotyphasterol 2alpha-hydroxylase
			K20772	HORVU.MOREX.r3.2HG0186480(ACS1)	ACS1_2_6; 1-aminocyclopropane-1-carboxylate synthase 1/2/6 [EC:4.4.1.14]
			K22845	HORVU.MOREX.r3.1HG0082550(RhGT1)	PGT1; phlorizin synthase [EC:2.4.1.357]
6	Nitrogen metabolism	ko00910
			K00261	HORVU.MOREX.r3.2HG0185380(GDH2)	GLUD1_2, gdhA; glutamate dehydrogenase (NAD(P)+) [EC:1.4.1.3]
			K01673	HORVU.MOREX.r3.7HG0733480(BCA2)	cynT, can; carbonic anhydrase [EC:4.2.1.1]
			K01673	HORVU.MOREX.r3.7HG0744600(BCA2)	cynT, can; carbonic anhydrase [EC:4.2.1.1]
			K01674	HORVU.MOREX.r3.1HG0095080(ACA1)	cah; carbonic anhydrase [EC:4.2.1.1]
			K01674	HORVU.MOREX.r3.4HG0351780(ACA1)	cah; carbonic anhydrase [EC:4.2.1.1]
			K01674	HORVU.MOREX.r3.5HG0486190(ACA4)	cah; carbonic anhydrase [EC:4.2.1.1]
			K01674	HORVU.MOREX.r3.7HG0649020(ACA7)	cah; carbonic anhydrase [EC:4.2.1.1]
			K01674	HORVU.MOREX.r3.7HG0747520(ACA7))	cah; carbonic anhydrase [EC:4.2.1.1]
7	Cysteine and methionine metabolism	ko00270
			K00025	HORVU.MOREX.r3.1HG0043190(Os10g0478200)	MDH1; malate dehydrogenase [EC:1.1.1.37]
			K00058	HORVU.MOREX.r3.2HG0204170(PGDH1)	serA, PHGDH; D-3-phosphoglycerate dehydrogenase / 2-oxoglutarate reductase [EC:1.1.1.95 1.1.1.399]
			K00547	HORVU.MOREX.r3.4HG0395940(HMT-1)	mmuM, BHMT2; homocysteine S-methyltransferase [EC:2.1.1.10]
			K00549	HORVU.MOREX.r3.5HG0425010(HvMS)	metE; 5-methyltetrahydropteroyltriglutamate--homocysteine methyltransferase [EC:2.1.1.14]
			K00558	HORVU.MOREX.r3.2HG0151710(MET1B)	DNMT1, dcm; DNA (cytosine-5)-methyltransferase 1 [EC:2.1.1.37]
			K00558	HORVU.MOREX.r3.6HG0628050(MET2A)	DNMT1, dcm; DNA (cytosine-5)-methyltransferase 1 [EC:2.1.1.37]
			K00640	HORVU.MOREX.r3.4HG0399700(SAT4)	cysE; serine O-acetyltransferase [EC:2.3.1.30]
			K00797	HORVU.MOREX.r3.7HG0708730(SPMS)	speE, SRM, SPE3; spermidine synthase [EC:2.5.1.16]
			K00815	HORVU.MOREX.r3.6HG0620520(NAAT1)	TAT; tyrosine aminotransferase [EC:2.6.1.5]
			K01738	MSTRG.36110(CYS1))	cysK; cysteine synthase [EC:2.5.1.47]
			K01739	HORVU.MOREX.r3.2HG0106140(CGS1)	metB; cystathionine gamma-synthase [EC:2.5.1.48]
			K05933	HORVU.MOREX.r3.5HG0485780(ACO1)	E1.14.17.4; aminocyclopropanecarboxylate oxidase [EC:1.14.17.4]
			K05933	HORVU.MOREX.r3.6HG0618640(ACO1)	E1.14.17.4; aminocyclopropanecarboxylate oxidase [EC:1.14.17.4]
			K05933	HORVU.MOREX.r3.7HG0746640(ACO1)	E1.14.17.4; aminocyclopropanecarboxylate oxidase [EC:1.14.17.4]
			K08967	HORVU.MOREX.r3.4HG0402160(ARD2)	mtnD, mtnZ, ADI1; 1,2-dihydroxy-3-keto-5-methylthiopentene dioxygenase [EC:1.13.11.53 1.13.11.54]
			K20772	HORVU.MOREX.r3.2HG0186480(ACS1)	ACS1_2_6; 1-aminocyclopropane-1-carboxylate synthase 1/2/6 [EC:4.4.1.14]
8	Glycerophospholipid metabolism	ko00564
			K00006	HORVU.MOREX.r3.1HG0069010(Os05g0495700)	GPD1; glycerol-3-phosphate dehydrogenase (NAD+) [EC:1.1.1.8]
			K00901	HORVU.MOREX.r3.3HG0293850(DGK5)	dgkA, DGK; diacylglycerol kinase (ATP) [EC:2.7.1.107]
			K00901	HORVU.MOREX.r3.5HG0453830(DGK2)	dgkA, DGK; diacylglycerol kinase (ATP) [EC:2.7.1.107]
			K00968	HORVU.MOREX.r3.1HG0053680(CCT2)	PCYT1; choline-phosphate cytidylyltransferase [EC:2.7.7.15]
			K01114	HORVU.MOREX.r3.3HG0322080(NPC2)	plc; phospholipase C [EC:3.1.4.3]
			K01115	HORVU.MOREX.r3.4HG0419150(PLD2)	PLD1_2; phospholipase D1/2 [EC:3.1.4.4]
			K01115	HORVU.MOREX.r3.5HG0483010(PLD1)	PLD1_2; phospholipase D1/2 [EC:3.1.4.4]
			K01115	HORVU.MOREX.r3.5HG0501380(PLDDELTA)	PLD1_2; phospholipase D1/2 [EC:3.1.4.4]
			K05929	MSTRG.10505(NMT1)	E2.1.1.103, NMT; phosphoethanolamine N-methyltransferase [EC:2.1.1.103]
			K05929	MSTRG.41141(NMT1))	E2.1.1.103, NMT; phosphoethanolamine N-methyltransferase [EC:2.1.1.103]
			K06130	HORVU.MOREX.r3.2HG0212990(Os04g0669500)	LYPLA2; lysophospholipase II [EC:3.1.1.5]
			K13508	HORVU.MOREX.r3.3HG0301300(GPAT6)	GPAT; glycerol-3-phosphate acyltransferase [EC:2.3.1.15 2.3.1.198]
			K13519	HORVU.MOREX.r3.6HG0603510(LPLAT1)	LPT1, ALE1; lysophospholipid acyltransferase [EC:2.3.1.51 2.3.1.23 2.3.1.-]
			K15728	MSTRG.3511(PAH1)	LPIN; phosphatidate phosphatase LPIN [EC:3.1.3.4]
			K18696	HORVU.MOREX.r3.2HG0163740(GDPD2)	GDE1; glycerophosphodiester phosphodiesterase [EC:3.1.4.46]
			K18696	HORVU.MOREX.r3.3HG0296450(GDPD2)	GDE1; glycerophosphodiester phosphodiesterase [EC:3.1.4.46]
9	Pentose and glucuronate interconversions	ko00040
			K00002	HORVU.MOREX.r3.1HG0071540(AKR4C9)	AKR1A1, adh; alcohol dehydrogenase (NADP+) [EC:1.1.1.2]
			K00963	HORVU.MOREX.r3.6HG0546640(UGPA)	UGP2, galU, galF; UTP--glucose-1-phosphate uridylyltransferase [EC:2.7.7.9]
			K01051	HORVU.MOREX.r3.1HG0076770(PME53)	E3.1.1.11; pectinesterase [EC:3.1.1.11]
			K01051	HORVU.MOREX.r3.2HG0109420(PME21)	E3.1.1.11; pectinesterase [EC:3.1.1.11]
			K01051	HORVU.MOREX.r3.2HG0173180(PME28)	E3.1.1.11; pectinesterase [EC:3.1.1.11]
			K01051	HORVU.MOREX.r3.4HG0383520(PME28)	E3.1.1.11; pectinesterase [EC:3.1.1.11]
			K01051	HORVU.MOREX.r3.6HG0622780(PME32)	E3.1.1.11; pectinesterase [EC:3.1.1.11]
			K01213	HORVU.MOREX.r3.1HG0079930(At1g80170)	E3.2.1.67; galacturan 1,4-alpha-galacturonidase [EC:3.2.1.67]
			K01213	HORVU.MOREX.r3.2HG0197670(plaa2)	E3.2.1.67; galacturan 1,4-alpha-galacturonidase [EC:3.2.1.67]
			K01213	HORVU.MOREX.r3.3HG0260610(PG1)	E3.2.1.67; galacturan 1,4-alpha-galacturonidase [EC:3.2.1.67]
			K01728	HORVU.MOREX.r3.7HG0648570(At5g15110)	pel; pectate lyase [EC:4.2.2.2]
			K01728	MSTRG.1087(ABCE2))	pel; pectate lyase [EC:4.2.2.2]
			K16190	HORVU.MOREX.r3.6HG0549920(GLCAK2)	GLCAK; glucuronokinase [EC:2.7.1.43]
10	Carotenoid biosynthesis	ko00906
			K09840	HORVU.MOREX.r3.5HG0426410(NCED3)	NCED; 9-cis-epoxycarotenoid dioxygenase [EC:1.13.11.51]
			K09840	HORVU.MOREX.r3.5HG0508150(9-cis-epoxycarotenoid dioxygenase 2)	NCED; 9-cis-epoxycarotenoid dioxygenase [EC:1.13.11.51]
			K09842	HORVU.MOREX.r3.7HG0743430(Os07g0281700)	AAO3; abscisic-aldehyde oxidase [EC:1.2.3.14]
			K15747	MSTRG.24253(CYP97A3)	LUT5, CYP97A3; beta-ring hydroxylase [EC:1.14.-.-]
			K15747	MSTRG.3801(PHS1)	LUT5, CYP97A3; beta-ring hydroxylase [EC:1.14.-.-]
			K17912	MSTRG.53468(CCD7))	CCD7; 9-cis-beta-carotene 9',10'-cleaving dioxygenase [EC:1.13.11.68]
11	Plant-pathogen interaction	ko04626
			K01373	HORVU.MOREX.r3.2HG0159420(CCP1)	CTSF; cathepsin F [EC:3.4.22.41]
			K01373	MSTRG.15126(CCP1))	CTSF; cathepsin F [EC:3.4.22.41]
			K09487	HORVU.MOREX.r3.7HG0746770(HSP90)	HSP90B, TRA1; heat shock protein 90kDa beta
			K13412	HORVU.MOREX.r3.1HG0069650(CPK2)	CPK; calcium-dependent protein kinase [EC:2.7.11.1]
			K13412	HORVU.MOREX.r3.3HG0295710(CPK2)	CPK; calcium-dependent protein kinase [EC:2.7.11.1]
			K13412	HORVU.MOREX.r3.4HG0349000(CPK24)	CPK; calcium-dependent protein kinase [EC:2.7.11.1]
			K13412	HORVU.MOREX.r3.4HG0356730(CPK17)	CPK; calcium-dependent protein kinase [EC:2.7.11.1]
			K13412	HORVU.MOREX.r3.4HG0410700(CPK7)	CPK; calcium-dependent protein kinase [EC:2.7.11.1]
			K13412	HORVU.MOREX.r3.5HG0449270(CPK29)	CPK; calcium-dependent protein kinase [EC:2.7.11.1]
			K13412	HORVU.MOREX.r3.5HG0450250(CPK27)	CPK; calcium-dependent protein kinase [EC:2.7.11.1]
			K13412	HORVU.MOREX.r3.5HG0495800(CPK22)	CPK; calcium-dependent protein kinase [EC:2.7.11.1]
			K13412	HORVU.MOREX.r3.5HG0517190(CPK11)	CPK; calcium-dependent protein kinase [EC:2.7.11.1]
			K13412	HORVU.MOREX.r3.7HG0686030(CPK21)	CPK; calcium-dependent protein kinase [EC:2.7.11.1]
			K13430	HORVU.MOREX.r3.4HG0355140(RLCK185)	PBS1; serine/threonine-protein kinase PBS1 [EC:2.7.11.1]
			K13430	HORVU.MOREX.r3.5HG0431410(RLCK185)	PBS1; serine/threonine-protein kinase PBS1 [EC:2.7.11.1]
			K13436	HORVU.MOREX.r3.1HG0017750(Pti1)	PTI1; pto-interacting protein 1 [EC:2.7.11.1]
			K13436	HORVU.MOREX.r3.3HG0259550(PTI1)	PTI1; pto-interacting protein 1 [EC:2.7.11.1]
			K13447	HORVU.MOREX.r3.5HG0444960(RBOHB)	RBOH; respiratory burst oxidase [EC:1.6.3.- 1.11.1.-]
			K13448	HORVU.MOREX.r3.3HG0270160(CML14)	CML; calcium-binding protein CML
			K13448	HORVU.MOREX.r3.7HG0701360(CML32)	CML; calcium-binding protein CML
			K13456	HORVU.MOREX.r3.7HG0722260(--)	RIN4; RPM1-interacting protein 4
			K13457	HORVU.MOREX.r3.1HG0002060(RPM1)	RPM1, RPS3; disease resistance protein RPM1
			K13457	HORVU.MOREX.r3.1HG0002200(--)	RPM1, RPS3; disease resistance protein RPM1
			K13457	HORVU.MOREX.r3.2HG0199120(RPM1)	RPM1, RPS3; disease resistance protein RPM1
			K13457	HORVU.MOREX.r3.7HG0640660(RPM1)	RPM1, RPS3; disease resistance protein RPM1
			K15397	HORVU.MOREX.r3.4HG0402390(KCS20)	KCS; 3-ketoacyl-CoA synthase [EC:2.3.1.199]
			K15397	HORVU.MOREX.r3.4HG0405320(Fdh)	KCS; 3-ketoacyl-CoA synthase [EC:2.3.1.199]
			K15397	HORVU.MOREX.r3.5HG0474980(KCS17)	KCS; 3-ketoacyl-CoA synthase [EC:2.3.1.199]
			K15397	HORVU.MOREX.r3.5HG0497430(KCS4)	KCS; 3-ketoacyl-CoA synthase [EC:2.3.1.199]
			K15397	HORVU.MOREX.r3.5HG0497440(KCS4)	KCS; 3-ketoacyl-CoA synthase [EC:2.3.1.199]
12	Metabolic pathways	ko01100
			K00001	HORVU.MOREX.r3.1HG0010530(At1g32780)	E1.1.1.1, adh; alcohol dehydrogenase [EC:1.1.1.1]
			K00002	HORVU.MOREX.r3.1HG0071540(AKR4C9)	AKR1A1, adh; alcohol dehydrogenase (NADP+) [EC:1.1.1.2]
			K00021	HORVU.MOREX.r3.7HG0680680(HMGR)	HMGCR; hydroxymethylglutaryl-CoA reductase (NADPH) [EC:1.1.1.34]
			K00025	HORVU.MOREX.r3.1HG0043190(Os10g0478200)	MDH1; malate dehydrogenase [EC:1.1.1.37]
			K00029	MSTRG.22698(NADP-ME3)	E1.1.1.40, maeB; malate dehydrogenase (oxaloacetate-decarboxylating)(NADP+) [EC:1.1.1.40]
			K00030	HORVU.MOREX.r3.2HG0209680(IDH5)	IDH3; isocitrate dehydrogenase (NAD+) [EC:1.1.1.41]
			K00031	HORVU.MOREX.r3.2HG0180440(--)	IDH1, IDH2, icd; isocitrate dehydrogenase [EC:1.1.1.42]
			K00058	HORVU.MOREX.r3.2HG0204170(PGDH1)	serA, PHGDH; D-3-phosphoglycerate dehydrogenase / 2-oxoglutarate reductase [EC:1.1.1.95 1.1.1.399]
			K00079	HORVU.MOREX.r3.3HG0312490(SDR1)	CBR1; carbonyl reductase 1 [EC:1.1.1.184 1.1.1.189 1.1.1.197]
			K00122	MSTRG.43538(Os06g0486900)	FDH; formate dehydrogenase [EC:1.17.1.9]
			K00228	HORVU.MOREX.r3.6HG0591920(CPX)	CPOX, hemF; coproporphyrinogen III oxidase [EC:1.3.3.3]
			K00232	MSTRG.41952(ACX1)	E1.3.3.6, ACOX1, ACOX3; acyl-CoA oxidase [EC:1.3.3.6]
			K00261	HORVU.MOREX.r3.2HG0185380(GDH2)	GLUD1_2, gdhA; glutamate dehydrogenase (NAD(P)+) [EC:1.4.1.3]
			K00276	HORVU.MOREX.r3.4HG0403000(At1g31672)	AOC3, AOC2, tynA; primary-amine oxidase [EC:1.4.3.21]
			K00276	HORVU.MOREX.r3.4HG0403010(At1g31672)	AOC3, AOC2, tynA; primary-amine oxidase [EC:1.4.3.21]
			K00423	HORVU.MOREX.r3.1HG0070350(Bp10)	E1.10.3.3; L-ascorbate oxidase [EC:1.10.3.3]
			K00423	HORVU.MOREX.r3.7HG0716920(AAO)	E1.10.3.3; L-ascorbate oxidase [EC:1.10.3.3]
			K00430	HORVU.MOREX.r3.1HG0017410(GSVIVT00037159001)	E1.11.1.7; peroxidase [EC:1.11.1.7]
			K00430	HORVU.MOREX.r3.1HG0054280(GSVIVT00037159001)	E1.11.1.7; peroxidase [EC:1.11.1.7]
			K00430	HORVU.MOREX.r3.1HG0067930(PRX74)	E1.11.1.7; peroxidase [EC:1.11.1.7]
			K00430	HORVU.MOREX.r3.2HG0178640(PER43)	E1.11.1.7; peroxidase [EC:1.11.1.7]
			K00430	HORVU.MOREX.r3.2HG0215250(PER12)	E1.11.1.7; peroxidase [EC:1.11.1.7]
			K00430	HORVU.MOREX.r3.2HG0215550(PER12)	E1.11.1.7; peroxidase [EC:1.11.1.7]
			K00430	HORVU.MOREX.r3.2HG0215610(Sb03g046810)	E1.11.1.7; peroxidase [EC:1.11.1.7]
			K00430	HORVU.MOREX.r3.3HG0255020(PER72)	E1.11.1.7; peroxidase [EC:1.11.1.7]
			K00430	HORVU.MOREX.r3.4HG0393860(HRPN)	E1.11.1.7; peroxidase [EC:1.11.1.7]
			K00430	HORVU.MOREX.r3.4HG0393870(pod)	E1.11.1.7; peroxidase [EC:1.11.1.7]
			K00430	HORVU.MOREX.r3.5HG0464630(GSVIVT00023967001)	E1.11.1.7; peroxidase [EC:1.11.1.7]
			K00430	HORVU.MOREX.r3.5HG0512620(PER35)	E1.11.1.7; peroxidase [EC:1.11.1.7]
			K00430	HORVU.MOREX.r3.6HG0551230(PER1)	E1.11.1.7; peroxidase [EC:1.11.1.7]
			K00430	HORVU.MOREX.r3.6HG0618250(PER27)	E1.11.1.7; peroxidase [EC:1.11.1.7]
			K00430	HORVU.MOREX.r3.7HG0713280(PER1)	E1.11.1.7; peroxidase [EC:1.11.1.7]
			K00430	HORVU.MOREX.r3.7HG0718990(GSVIVT00023967001)	E1.11.1.7; peroxidase [EC:1.11.1.7]
			K00430	HORVU.MOREX.r3.7HG0728980(PER16)	E1.11.1.7; peroxidase [EC:1.11.1.7]
			K00430	MSTRG.15340(PER9)	E1.11.1.7; peroxidase [EC:1.11.1.7]
			K00434	HORVU.MOREX.r3.6HG0632860(APX8)	E1.11.1.11; L-ascorbate peroxidase [EC:1.11.1.11]
			K00451	HORVU.MOREX.r3.7HG0634790(HGO)	HGD, hmgA; homogentisate 1,2-dioxygenase [EC:1.13.11.5]
			K00472	HORVU.MOREX.r3.3HG0241320(P4H7)	P4HA; prolyl 4-hydroxylase [EC:1.14.11.2]
			K00472	HORVU.MOREX.r3.5HG0521560(P4H7)	P4HA; prolyl 4-hydroxylase [EC:1.14.11.2]
			K00512	MSTRG.3248(CYP89A2)	CYP17A; steroid 17alpha-monooxygenase / 17alpha-hydroxyprogesterone deacetylase [EC:1.14.14.19 1.14.14.32]
			K00547	HORVU.MOREX.r3.4HG0395940(HMT-1)	mmuM, BHMT2; homocysteine S-methyltransferase [EC:2.1.1.10]
			K00549	HORVU.MOREX.r3.5HG0425010(HvMS)	metE; 5-methyltetrahydropteroyltriglutamate--homocysteine methyltransferase [EC:2.1.1.14]
			K00558	HORVU.MOREX.r3.2HG0151710(MET1B)	DNMT1, dcm; DNA (cytosine-5)-methyltransferase 1 [EC:2.1.1.37]
			K00558	HORVU.MOREX.r3.6HG0628050(MET2A)	DNMT1, dcm; DNA (cytosine-5)-methyltransferase 1 [EC:2.1.1.37]
			K00588	HORVU.MOREX.r3.7HG0644310(ROMT-15)	E2.1.1.104; caffeoyl-CoA O-methyltransferase [EC:2.1.1.104]
			K00605	HORVU.MOREX.r3.2HG0194700(GDCST)	gcvT, AMT; aminomethyltransferase [EC:2.1.2.10]
			K00640	HORVU.MOREX.r3.4HG0399700(SAT4)	cysE; serine O-acetyltransferase [EC:2.3.1.30]
			K00737	HORVU.MOREX.r3.6HG0550760(--)	MGAT3; beta-1,4-mannosyl-glycoprotein beta-1,4-N-acetylglucosaminyltransferase [EC:2.4.1.144]
			K00770	HORVU.MOREX.r3.5HG0444030(CSLD4)	E2.4.2.24; 1,4-beta-D-xylan synthase [EC:2.4.2.24]
			K00787	HORVU.MOREX.r3.2HG0202590(FPS)	FDPS; farnesyl diphosphate synthase [EC:2.5.1.1 2.5.1.10]
			K00797	HORVU.MOREX.r3.7HG0708730(SPMS)	speE, SRM, SPE3; spermidine synthase [EC:2.5.1.16]
			K00799	HORVU.MOREX.r3.1HG0051910(GSTU6)	GST, gst; glutathione S-transferase [EC:2.5.1.18]
			K00799	HORVU.MOREX.r3.2HG0139310(GSTU6)	GST, gst; glutathione S-transferase [EC:2.5.1.18]
			K00799	HORVU.MOREX.r3.3HG0313600(GST3)	GST, gst; glutathione S-transferase [EC:2.5.1.18]
			K00799	HORVU.MOREX.r3.4HG0409200(GSTF8)	GST, gst; glutathione S-transferase [EC:2.5.1.18]
			K00799	HORVU.MOREX.r3.5HG0476200(GSTU18)	GST, gst; glutathione S-transferase [EC:2.5.1.18]
			K00799	HORVU.MOREX.r3.6HG0629260(GSTU6)	GST, gst; glutathione S-transferase [EC:2.5.1.18]
			K00815	HORVU.MOREX.r3.6HG0620520(NAAT1)	TAT; tyrosine aminotransferase [EC:2.6.1.5]
			K00820	HORVU.MOREX.r3.5HG0462250(GFPT2)	glmS, GFPT; glutamine---fructose-6-phosphate transaminase (isomerizing) [EC:2.6.1.16]
			K00844	HORVU.MOREX.r3.3HG0236800(HXK8)	HK; hexokinase [EC:2.7.1.1]
			K00847	HORVU.MOREX.r3.5HG0494080(FRK1)	E2.7.1.4, scrK; fructokinase [EC:2.7.1.4]
			K00851	HORVU.MOREX.r3.7HG0640480(IDNK)	E2.7.1.12, gntK, idnK; gluconokinase [EC:2.7.1.12]
			K00873	HORVU.MOREX.r3.1HG0056740(PKP3)	PK, pyk; pyruvate kinase [EC:2.7.1.40]
			K00873	HORVU.MOREX.r3.2HG0209910(At4g26390)	PK, pyk; pyruvate kinase [EC:2.7.1.40]
			K00889	HORVU.MOREX.r3.4HG0375330(PIP5K4)	PIP5K; 1-phosphatidylinositol-4-phosphate 5-kinase [EC:2.7.1.68]
			K00891	HORVU.MOREX.r3.2HG0206550(SK3)	aroK, aroL; shikimate kinase [EC:2.7.1.71]
			K00901	HORVU.MOREX.r3.3HG0293850(DGK5)	dgkA, DGK; diacylglycerol kinase (ATP) [EC:2.7.1.107]
			K00901	HORVU.MOREX.r3.5HG0453830(DGK2)	dgkA, DGK; diacylglycerol kinase (ATP) [EC:2.7.1.107]
			K00963	HORVU.MOREX.r3.6HG0546640(UGPA)	UGP2, galU, galF; UTP--glucose-1-phosphate uridylyltransferase [EC:2.7.7.9]
			K00968	HORVU.MOREX.r3.1HG0053680(CCT2)	PCYT1; choline-phosphate cytidylyltransferase [EC:2.7.7.15]
			K01051	HORVU.MOREX.r3.1HG0076770(PME53)	E3.1.1.11; pectinesterase [EC:3.1.1.11]
			K01051	HORVU.MOREX.r3.2HG0109420(PME21)	E3.1.1.11; pectinesterase [EC:3.1.1.11]
			K01051	HORVU.MOREX.r3.2HG0173180(PME28)	E3.1.1.11; pectinesterase [EC:3.1.1.11]
			K01051	HORVU.MOREX.r3.4HG0383520(PME28)	E3.1.1.11; pectinesterase [EC:3.1.1.11]
			K01051	HORVU.MOREX.r3.6HG0622780(PME32)	E3.1.1.11; pectinesterase [EC:3.1.1.11]
			K01054	HORVU.MOREX.r3.2HG0182630(CSE)	MGLL; acylglycerol lipase [EC:3.1.1.23]
			K01054	HORVU.MOREX.r3.4HG0338020(DDB_G0269086)	MGLL; acylglycerol lipase [EC:3.1.1.23]
			K01114	HORVU.MOREX.r3.3HG0322080(NPC2)	plc; phospholipase C [EC:3.1.4.3]
			K01115	HORVU.MOREX.r3.4HG0419150(PLD2)	PLD1_2; phospholipase D1/2 [EC:3.1.4.4]
			K01115	HORVU.MOREX.r3.5HG0483010(PLD1)	PLD1_2; phospholipase D1/2 [EC:3.1.4.4]
			K01115	HORVU.MOREX.r3.5HG0501380(PLDDELTA)	PLD1_2; phospholipase D1/2 [EC:3.1.4.4]
			K01176	HORVU.MOREX.r3.7HG0721200(AMY1.1)	AMY, amyA, malS; alpha-amylase [EC:3.2.1.1]
			K01177	HORVU.MOREX.r3.1HG0040950(BAMY1)	E3.2.1.2; beta-amylase [EC:3.2.1.2]
			K01177	HORVU.MOREX.r3.4HG0412150(BAMY2)	E3.2.1.2; beta-amylase [EC:3.2.1.2]
			K01179	HORVU.MOREX.r3.7HG0669790(Cel8)	E3.2.1.4; endoglucanase [EC:3.2.1.4]
			K01183	HORVU.MOREX.r3.2HG0178010(Cht4)	E3.2.1.14; chitinase [EC:3.2.1.14]
			K01183	HORVU.MOREX.r3.3HG0300690(CHIT3)	E3.2.1.14; chitinase [EC:3.2.1.14]
			K01183	HORVU.MOREX.r3.5HG0498710(XIPI)	E3.2.1.14; chitinase [EC:3.2.1.14]
			K01188	HORVU.MOREX.r3.1HG0060360(BGLU22)	E3.2.1.21; beta-glucosidase [EC:3.2.1.21]
			K01188	HORVU.MOREX.r3.3HG0312760(BGLU5)	E3.2.1.21; beta-glucosidase [EC:3.2.1.21]
			K01188	HORVU.MOREX.r3.3HG0312880(BGLU5)	E3.2.1.21; beta-glucosidase [EC:3.2.1.21]
			K01188	HORVU.MOREX.r3.5HG0490890(BGLU30)	E3.2.1.21; beta-glucosidase [EC:3.2.1.21]
			K01209	HORVU.MOREX.r3.4HG0356240(ASD1)	abfA; alpha-L-arabinofuranosidase [EC:3.2.1.55]
			K01213	HORVU.MOREX.r3.1HG0079930(At1g80170)	E3.2.1.67; galacturan 1,4-alpha-galacturonidase [EC:3.2.1.67]
			K01213	HORVU.MOREX.r3.2HG0197670(plaa2)	E3.2.1.67; galacturan 1,4-alpha-galacturonidase [EC:3.2.1.67]
			K01213	HORVU.MOREX.r3.3HG0260610(PG1)	E3.2.1.67; galacturan 1,4-alpha-galacturonidase [EC:3.2.1.67]
			K01490	HORVU.MOREX.r3.1HG0061730(AMPD)	AMPD; AMP deaminase [EC:3.5.4.6]
			K01535	HORVU.MOREX.r3.7HG0658610(AHA6)	PMA1, PMA2; H+-transporting ATPase [EC:7.1.2.1]
			K01568	HORVU.MOREX.r3.4HG0384560(PDC2)	PDC, pdc; pyruvate decarboxylase [EC:4.1.1.1]
			K01586	HORVU.MOREX.r3.6HG0560180(LYSA)	lysA; diaminopimelate decarboxylase [EC:4.1.1.20]
			K01595	HORVU.MOREX.r3.3HG0219070(PPC4)	ppc; phosphoenolpyruvate carboxylase [EC:4.1.1.31]
			K01610	HORVU.MOREX.r3.4HG0391040(PCKA)	E4.1.1.49, pckA; phosphoenolpyruvate carboxykinase (ATP) [EC:4.1.1.49]
			K01620	HORVU.MOREX.r3.4HG0413370(THA1)	ltaE; threonine aldolase [EC:4.1.2.48]
			K01673	HORVU.MOREX.r3.7HG0733480(BCA2)	cynT, can; carbonic anhydrase [EC:4.2.1.1]
			K01673	HORVU.MOREX.r3.7HG0744600(BCA2)	cynT, can; carbonic anhydrase [EC:4.2.1.1]
			K01674	HORVU.MOREX.r3.1HG0095080(ACA1)	cah; carbonic anhydrase [EC:4.2.1.1]
			K01674	HORVU.MOREX.r3.4HG0351780(ACA1)	cah; carbonic anhydrase [EC:4.2.1.1]
			K01674	HORVU.MOREX.r3.5HG0486190(ACA4)	cah; carbonic anhydrase [EC:4.2.1.1]
			K01674	HORVU.MOREX.r3.7HG0649020(ACA7)	cah; carbonic anhydrase [EC:4.2.1.1]
			K01674	HORVU.MOREX.r3.7HG0747520(ACA7)	cah; carbonic anhydrase [EC:4.2.1.1]
			K01689	HORVU.MOREX.r3.7HG0647190(ENO1)	ENO, eno; enolase [EC:4.2.1.11]
			K01719	HORVU.MOREX.r3.4HG0406120(UROS)	hemD, UROS; uroporphyrinogen-III synthase [EC:4.2.1.75]
			K01723	HORVU.MOREX.r3.4HG0394970(CYP74A2)	AOS; hydroperoxide dehydratase [EC:4.2.1.92]
			K01723	HORVU.MOREX.r3.4HG0394980(CYP74A2)	AOS; hydroperoxide dehydratase [EC:4.2.1.92]
			K01728	HORVU.MOREX.r3.7HG0648570(At5g15110)	pel; pectate lyase [EC:4.2.2.2]
			K01728	MSTRG.1087(ABCE2)	pel; pectate lyase [EC:4.2.2.2]
			K01738	MSTRG.36110(CYS1)	cysK; cysteine synthase [EC:2.5.1.47]
			K01739	HORVU.MOREX.r3.2HG0106140(CGS1)	metB; cystathionine gamma-synthase [EC:2.5.1.48]
			K01784	MSTRG.27801(UGE-3)	galE, GALE; UDP-glucose 4-epimerase [EC:5.1.3.2]
			K01784	MSTRG.53252(UGE-3)	galE, GALE; UDP-glucose 4-epimerase [EC:5.1.3.2]
			K01809	HORVU.MOREX.r3.3HG0222320(PMI1)	manA, MPI; mannose-6-phosphate isomerase [EC:5.3.1.8]
			K01810	MSTRG.18573(PHI1)	GPI, pgi; glucose-6-phosphate isomerase [EC:5.3.1.9]
			K01885	MSTRG.51255(OVA3)	EARS, gltX; glutamyl-tRNA synthetase [EC:6.1.1.17]
			K01897	HORVU.MOREX.r3.5HG0533290(AAE16)	ACSL, fadD; long-chain acyl-CoA synthetase [EC:6.2.1.3]
			K01937	HORVU.MOREX.r3.1HG0090740(ctps)	pyrG, CTPS; CTP synthase [EC:6.3.4.2]
			K01937	HORVU.MOREX.r3.3HG0276500(CTPS1)	pyrG, CTPS; CTP synthase [EC:6.3.4.2]
			K02109	HORVU.MOREX.r3.UnG0761020(YMF19)	ATPF0B, atpF; F-type H+-transporting ATPase subunit b
			K02126	HORVU.MOREX.r3.UnG0761010(ATP6)	ATPeF0A, MTATP6, ATP6; F-type H+-transporting ATPase subunit a
			K02144	MSTRG.24577(Os07g0549700)	ATPeV1H; V-type H+-transporting ATPase subunit H
			K02201	HORVU.MOREX.r3.6HG0554840(Os02g0134000)	E2.7.7.3B; pantetheine-phosphate adenylyltransferase [EC:2.7.7.3]
			K02265	MSTRG.28210(COX5B-1)	COX5B; cytochrome c oxidase subunit 5b
			K02265	MSTRG.31851(COX5B-1)	COX5B; cytochrome c oxidase subunit 5b
			K02265	MSTRG.46366(COX5B-1)	COX5B; cytochrome c oxidase subunit 5b
			K02377	MSTRG.52872(Os06g0652400)	TSTA3, fcl; GDP-L-fucose synthase [EC:1.1.1.271]
			K02552	HORVU.MOREX.r3.5HG0475370(ICS2)	menF; menaquinone-specific isochorismate synthase [EC:5.4.4.2]
			K02641	MSTRG.23167(--)	petH; ferredoxin--NADP+ reductase [EC:1.18.1.2]
			K02641	MSTRG.43083(OsI_21320)	petH; ferredoxin--NADP+ reductase [EC:1.18.1.2]
			K03426	HORVU.MOREX.r3.7HG0649950(NUDT19)	E3.6.1.22, NUDT12, nudC; NAD+ diphosphatase [EC:3.6.1.22]
			K03715	HORVU.MOREX.r3.6HG0626070(MGD3)	MGD; 1,2-diacylglycerol 3-beta-galactosyltransferase [EC:2.4.1.46]
			K03809	HORVU.MOREX.r3.1HG0067700(FQR1)	wrbA; NAD(P)H dehydrogenase (quinone) [EC:1.6.5.2]
			K03850	HORVU.MOREX.r3.2HG0179660(ALG10)	ALG10; alpha-1,2-glucosyltransferase [EC:2.4.1.256]
			K03921	HORVU.MOREX.r3.3HG0307490(OsI_04666)	FAB2, SSI2, desA1; acyl-[acyl-carrier-protein] desaturase [EC:1.14.19.2 1.14.19.11 1.14.19.26]
			K05278	HORVU.MOREX.r3.6HG0619410(FLS)	FLS; flavonol synthase [EC:1.14.20.6]
			K05288	HORVU.MOREX.r3.5HG0444990(PIGO)	PIGO; GPI ethanolamine phosphate transferase 3 subunit O [EC:2.7.-.-]
			K05290	HORVU.MOREX.r3.1HG0013000(GPI8)	PIGK; GPI-anchor transamidase subunit K
			K05293	HORVU.MOREX.r3.5HG0533450(PIGU)	PIGU; GPI-anchor transamidase subunit U
			K05350	HORVU.MOREX.r3.2HG0117660(beta-glucosidase)	bglB; beta-glucosidase [EC:3.2.1.21]
			K05359	MSTRG.27816(ADT1)	ADT, PDT; arogenate/prephenate dehydratase [EC:4.2.1.91 4.2.1.51]
			K05531	MSTRG.283(--)	MNN10; mannan polymerase II complex MNN10 subunit [EC:2.4.1.-]
			K05857	HORVU.MOREX.r3.1HG0015130(PLC2)	PLCD; phosphatidylinositol phospholipase C, delta [EC:3.1.4.11]
			K05894	HORVU.MOREX.r3.7HG0664240(OPR1)	OPR; 12-oxophytodienoic acid reductase [EC:1.3.1.42]
			K05933	HORVU.MOREX.r3.5HG0485780(ACO1)	E1.14.17.4; aminocyclopropanecarboxylate oxidase [EC:1.14.17.4]
			K05933	HORVU.MOREX.r3.6HG0618640(ACO1)	E1.14.17.4; aminocyclopropanecarboxylate oxidase [EC:1.14.17.4]
			K05933	HORVU.MOREX.r3.7HG0746640(ACO1)	E1.14.17.4; aminocyclopropanecarboxylate oxidase [EC:1.14.17.4]
			K06001	MSTRG.26388(--)	trpB; tryptophan synthase beta chain [EC:4.2.1.20]
			K06125	HORVU.MOREX.r3.5HG0529940(PPT1)	COQ2; 4-hydroxybenzoate polyprenyltransferase [EC:2.5.1.39]
			K06617	HORVU.MOREX.r3.7HG0677770(RFS1)	E2.4.1.82; raffinose synthase [EC:2.4.1.82]
			K07407	HORVU.MOREX.r3.1HG0046150(Os10g0493600)	E3.2.1.22B, galA, rafA; alpha-galactosidase [EC:3.2.1.22]
			K07408	MSTRG.3245(CYP89A2)	CYP1A1; cytochrome P450 family 1 subfamily A polypeptide 1 [EC:1.14.14.1]
			K07964	HORVU.MOREX.r3.4HG0397460(At5g61250)	HPSE; heparanase [EC:3.2.1.166]
			K08081	HORVU.MOREX.r3.5HG0426220(At5g06060)	TR1; tropinone reductase I [EC:1.1.1.206]
			K08081	HORVU.MOREX.r3.5HG0535180(At1g07440)	TR1; tropinone reductase I [EC:1.1.1.206]
			K08247	HORVU.MOREX.r3.3HG0318130(MMT1)	E2.1.1.12; methionine S-methyltransferase [EC:2.1.1.12]
			K08678	HORVU.MOREX.r3.4HG0387520(UXS5)	UXS1, uxs; UDP-glucuronate decarboxylase [EC:4.1.1.35]
			K08695	HORVU.MOREX.r3.2HG0199330(ANR)	ANR; anthocyanidin reductase [EC:1.3.1.77]
			K08695	HORVU.MOREX.r3.2HG0199370(ANR)	ANR; anthocyanidin reductase [EC:1.3.1.77]
			K08695	HORVU.MOREX.r3.2HG0199420(ANR)	ANR; anthocyanidin reductase [EC:1.3.1.77]
			K08695	HORVU.MOREX.r3.2HG0199430(ANR)	ANR; anthocyanidin reductase [EC:1.3.1.77]
			K08726	HORVU.MOREX.r3.5HG0528520(ephA)	EPHX2; soluble epoxide hydrolase / lipid-phosphate phosphatase [EC:3.3.2.10 3.1.3.76]
			K08912	MSTRG.6346(WHAB1.6)	LHCB1; light-harvesting complex II chlorophyll a/b binding protein 1
			K08967	HORVU.MOREX.r3.4HG0402160(ARD2)	mtnD, mtnZ, ADI1; 1,2-dihydroxy-3-keto-5-methylthiopentene dioxygenase [EC:1.13.11.53 1.13.11.54]
			K09590	MSTRG.6953(CYP85A1))	CYP85A1, BR6OX1; brassinosteroid-6-oxidase 1 [EC:1.14.-.-]
			K09753	HORVU.MOREX.r3.7HG0651280(CCR1)	CCR; cinnamoyl-CoA reductase [EC:1.2.1.44]
			K09755	MSTRG.3267(CYP84A1)	CYP84A, F5H; ferulate-5-hydroxylase [EC:1.14.-.-]
			K09840	HORVU.MOREX.r3.5HG0426410(NCED3)	NCED; 9-cis-epoxycarotenoid dioxygenase [EC:1.13.11.51]
			K09840	HORVU.MOREX.r3.5HG0508150(9-cis-epoxycarotenoid dioxygenase 2)	NCED; 9-cis-epoxycarotenoid dioxygenase [EC:1.13.11.51]
			K09842	HORVU.MOREX.r3.7HG0743430(Os07g0281700)	AAO3; abscisic-aldehyde oxidase [EC:1.2.3.14]
			K10807	MSTRG.32428(RNR1)	RRM1; ribonucleoside-diphosphate reductase subunit M1 [EC:1.17.4.1]
			K11262	HORVU.MOREX.r3.5HG0529240(ACC1)	ACACA; acetyl-CoA carboxylase / biotin carboxylase 1 [EC:6.4.1.2 6.3.4.14 2.1.3.15]
			K11517	HORVU.MOREX.r3.2HG0194750(GLO3)	HAO; (S)-2-hydroxy-acid oxidase [EC:1.1.3.15]
			K11752	HORVU.MOREX.r3.4HG0413630(XTH29)	ribD; diaminohydroxyphosphoribosylaminopyrimidine deaminase / 5-amino-6-(5-phosphoribosylamino)uracil reductase [EC:3.5.4.26 1.1.1.193]
			K11816	HORVU.MOREX.r3.2HG0205000(YUC8)	YUCCA; indole-3-pyruvate monooxygenase [EC:1.14.13.168]
			K11816	MSTRG.5568(MAIL3)	YUCCA; indole-3-pyruvate monooxygenase [EC:1.14.13.168]
			K11817	MSTRG.53224(AO2)	AAO1_2; indole-3-acetaldehyde oxidase [EC:1.2.3.7]
			K12373	MSTRG.44007(JMJ705)	HEXA_B; hexosaminidase [EC:3.2.1.52]
			K13029	MSTRG.51894(CYP71E1)	CYP71E1; 4-hydroxyphenylacetaldehyde oxime monooxygenase [EC:1.14.14.37]
			K13065	HORVU.MOREX.r3.2HG0200780(ACT-1)	E2.3.1.133, HCT; shikimate O-hydroxycinnamoyltransferase [EC:2.3.1.133]
			K13065	HORVU.MOREX.r3.2HG0200920(ACT-1)	E2.3.1.133, HCT; shikimate O-hydroxycinnamoyltransferase [EC:2.3.1.133]
			K13065	HORVU.MOREX.r3.7HG0747690(PHT1)	E2.3.1.133, HCT; shikimate O-hydroxycinnamoyltransferase [EC:2.3.1.133]
			K13379	HORVU.MOREX.r3.2HG0127370(UAM3)	RGP, UTM; reversibly glycosylated polypeptide / UDP-arabinopyranose mutase [EC:2.4.1.- 5.4.99.30]
			K13379	HORVU.MOREX.r3.3HG0290880(UAM1)	RGP, UTM; reversibly glycosylated polypeptide / UDP-arabinopyranose mutase [EC:2.4.1.- 5.4.99.30]
			K13379	MSTRG.2938(RGP3)	RGP, UTM; reversibly glycosylated polypeptide / UDP-arabinopyranose mutase [EC:2.4.1.- 5.4.99.30]
			K13508	HORVU.MOREX.r3.3HG0301300(GPAT6)	GPAT; glycerol-3-phosphate acyltransferase [EC:2.3.1.15 2.3.1.198]
			K13519	HORVU.MOREX.r3.6HG0603510(LPLAT1)	LPT1, ALE1; lysophospholipid acyltransferase [EC:2.3.1.51 2.3.1.23 2.3.1.-]
			K13648	HORVU.MOREX.r3.6HG0615220(GAUT9)	GAUT; alpha-1,4-galacturonosyltransferase [EC:2.4.1.43]
			K13789	HORVU.MOREX.r3.5HG0534870(GGPS)	GGPS; geranylgeranyl diphosphate synthase, type II [EC:2.5.1.1 2.5.1.10 2.5.1.29]
			K14172	MSTRG.34056(LHCB7)	LHCB7; light-harvesting complex II chlorophyll a/b binding protein 7
			K14423	HORVU.MOREX.r3.7HG0634620(GL1-10)	SMO1; plant 4,4-dimethylsterol C-4alpha-methyl-monooxygenase [EC:1.14.18.10]
			K15227	HORVU.MOREX.r3.7HG0709880(TYRAAT2)	TYRAAT; arogenate dehydrogenase (NADP+), plant [EC:1.3.1.78]
			K15397	HORVU.MOREX.r3.4HG0402390(KCS20)	KCS; 3-ketoacyl-CoA synthase [EC:2.3.1.199]
			K15397	HORVU.MOREX.r3.4HG0405320(Fdh)	KCS; 3-ketoacyl-CoA synthase [EC:2.3.1.199]
			K15397	HORVU.MOREX.r3.5HG0474980(KCS17)	KCS; 3-ketoacyl-CoA synthase [EC:2.3.1.199]
			K15397	HORVU.MOREX.r3.5HG0497430(KCS4)	KCS; 3-ketoacyl-CoA synthase [EC:2.3.1.199]
			K15397	HORVU.MOREX.r3.5HG0497440(KCS4)	KCS; 3-ketoacyl-CoA synthase [EC:2.3.1.199]
			K15728	MSTRG.3511(PAH1)	LPIN; phosphatidate phosphatase LPIN [EC:3.1.3.4]
			K15747	MSTRG.24253(CYP97A3)	LUT5, CYP97A3; beta-ring hydroxylase [EC:1.14.-.-]
			K15747	MSTRG.3801(PHS1)	LUT5, CYP97A3; beta-ring hydroxylase [EC:1.14.-.-]
			K15889	HORVU.MOREX.r3.1HG0091350(IMCE)	PCME; prenylcysteine alpha-carboxyl methylesterase [EC:3.1.1.-]
			K16055	HORVU.MOREX.r3.1HG0014100(TPS1)	TPS; trehalose 6-phosphate synthase/phosphatase [EC:2.4.1.15 3.1.3.12]
			K16190	HORVU.MOREX.r3.6HG0549920(GLCAK2)	GLCAK; glucuronokinase [EC:2.7.1.43]
			K16871	MSTRG.33176(OsI_17385)	POP2; 4-aminobutyrate---pyruvate transaminase [EC:2.6.1.96]
			K17839	HORVU.MOREX.r3.2HG0211680(PAO4)	PAO4, PAO3, PAO2; polyamine oxidase [EC:1.5.3.17 1.5.3.-]
			K17839	HORVU.MOREX.r3.2HG0211700(PAO5)	PAO4, PAO3, PAO2; polyamine oxidase [EC:1.5.3.17 1.5.3.-]
			K18857	HORVU.MOREX.r3.1HG0082960(ADH4)	ADH1; alcohol dehydrogenase class-P [EC:1.1.1.1]
			K18857	HORVU.MOREX.r3.2HG0115170(ADH1)	ADH1; alcohol dehydrogenase class-P [EC:1.1.1.1]
			K18857	HORVU.MOREX.r3.5HG0475380(ADH2)	ADH1; alcohol dehydrogenase class-P [EC:1.1.1.1]
			K18881	HORVU.MOREX.r3.4HG0416470(DJ1E)	DJ1D; D-lactate dehydratase [EC:4.2.1.130]
			K19893	HORVU.MOREX.r3.5HG0487060(At4g31140)	GN5_6; glucan endo-1,3-beta-glucosidase 5/6 [EC:3.2.1.39]
			K20495	MSTRG.29184(CYP704B1)	CYP704B1; long-chain fatty acid omega-monooxygenase [EC:1.14.14.80]
			K20495	MSTRG.29185(CYP704B1)	CYP704B1; long-chain fatty acid omega-monooxygenase [EC:1.14.14.80]
			K20547	HORVU.MOREX.r3.1HG0063630(Cht2)	CHIB; basic endochitinase B [EC:3.2.1.14]
			K20547	HORVU.MOREX.r3.2HG0217120(rsca)	CHIB; basic endochitinase B [EC:3.2.1.14]
			K20547	HORVU.MOREX.r3.7HG0742440(rsca)	CHIB; basic endochitinase B [EC:3.2.1.14]
			K20623	MSTRG.15497(CYP92C6)	CYP92A6; typhasterol/6-deoxotyphasterol 2alpha-hydroxylase
			K20623	MSTRG.47804(CYP92C6)	CYP92A6; typhasterol/6-deoxotyphasterol 2alpha-hydroxylase
			K20772	HORVU.MOREX.r3.2HG0186480(ACS1)	ACS1_2_6; 1-aminocyclopropane-1-carboxylate synthase 1/2/6 [EC:4.4.1.14]
			K22588	HORVU.MOREX.r3.1HG0002020(ASMT1)	ASMT; acetylserotonin O-methyltransferase, plant [EC:2.1.1.4]
13	Tropane, piperidine and pyridine alkaloid biosynthesis	ko00960
			K00276	HORVU.MOREX.r3.4HG0403000(At1g31672)	AOC3, AOC2, tynA; primary-amine oxidase [EC:1.4.3.21]
			K00276	HORVU.MOREX.r3.4HG0403010(At1g31672)	AOC3, AOC2, tynA; primary-amine oxidase [EC:1.4.3.21]
			K00815	HORVU.MOREX.r3.6HG0620520(NAAT1))	TAT; tyrosine aminotransferase [EC:2.6.1.5]
			K08081	HORVU.MOREX.r3.5HG0426220(At5g06060)	TR1; tropinone reductase I [EC:1.1.1.206]
			K08081	HORVU.MOREX.r3.5HG0535180(At1g07440)	TR1; tropinone reductase I [EC:1.1.1.206]
14	Phenylpropanoid biosynthesis	ko00940
			K00430	HORVU.MOREX.r3.1HG0017410(GSVIVT00037159001)	E1.11.1.7; peroxidase [EC:1.11.1.7]
			K00430	HORVU.MOREX.r3.1HG0054280(GSVIVT00037159001)	E1.11.1.7; peroxidase [EC:1.11.1.7]
			K00430	HORVU.MOREX.r3.1HG0067930(PRX74)	E1.11.1.7; peroxidase [EC:1.11.1.7]
			K00430	HORVU.MOREX.r3.2HG0178640(PER43)	E1.11.1.7; peroxidase [EC:1.11.1.7]
			K00430	HORVU.MOREX.r3.2HG0215250(PER12)	E1.11.1.7; peroxidase [EC:1.11.1.7]
			K00430	HORVU.MOREX.r3.2HG0215550(PER12)	E1.11.1.7; peroxidase [EC:1.11.1.7]
			K00430	HORVU.MOREX.r3.2HG0215610(Sb03g046810)	E1.11.1.7; peroxidase [EC:1.11.1.7]
			K00430	HORVU.MOREX.r3.3HG0255020(PER72)	E1.11.1.7; peroxidase [EC:1.11.1.7]
			K00430	HORVU.MOREX.r3.4HG0393860(HRPN)	E1.11.1.7; peroxidase [EC:1.11.1.7]
			K00430	HORVU.MOREX.r3.4HG0393870(pod)	E1.11.1.7; peroxidase [EC:1.11.1.7]
			K00430	HORVU.MOREX.r3.5HG0464630(GSVIVT00023967001)	E1.11.1.7; peroxidase [EC:1.11.1.7]
			K00430	HORVU.MOREX.r3.5HG0512620(PER35)	E1.11.1.7; peroxidase [EC:1.11.1.7]
			K00430	HORVU.MOREX.r3.6HG0551230(PER1)	E1.11.1.7; peroxidase [EC:1.11.1.7]
			K00430	HORVU.MOREX.r3.6HG0618250(PER27)	E1.11.1.7; peroxidase [EC:1.11.1.7]
			K00430	HORVU.MOREX.r3.7HG0713280(PER1)	E1.11.1.7; peroxidase [EC:1.11.1.7]
			K00430	HORVU.MOREX.r3.7HG0718990(GSVIVT00023967001)	E1.11.1.7; peroxidase [EC:1.11.1.7]
			K00430	HORVU.MOREX.r3.7HG0728980(PER16)	E1.11.1.7; peroxidase [EC:1.11.1.7]
			K00430	MSTRG.15340(PER9)	E1.11.1.7; peroxidase [EC:1.11.1.7]
			K00588	HORVU.MOREX.r3.7HG0644310(ROMT-15)	E2.1.1.104; caffeoyl-CoA O-methyltransferase [EC:2.1.1.104]
			K01188	HORVU.MOREX.r3.1HG0060360(BGLU22)	E3.2.1.21; beta-glucosidase [EC:3.2.1.21]
			K01188	HORVU.MOREX.r3.3HG0312760(BGLU5)	E3.2.1.21; beta-glucosidase [EC:3.2.1.21]
			K01188	HORVU.MOREX.r3.3HG0312880(BGLU5)	E3.2.1.21; beta-glucosidase [EC:3.2.1.21]
			K01188	HORVU.MOREX.r3.5HG0490890(BGLU30)	E3.2.1.21; beta-glucosidase [EC:3.2.1.21]
			K05350	HORVU.MOREX.r3.2HG0117660(beta-glucosidase)	bglB; beta-glucosidase [EC:3.2.1.21]
			K09753	HORVU.MOREX.r3.7HG0651280(CCR1)	CCR; cinnamoyl-CoA reductase [EC:1.2.1.44]
			K09755	MSTRG.3267(CYP84A1))	CYP84A, F5H; ferulate-5-hydroxylase [EC:1.14.-.-]
			K12355	HORVU.MOREX.r3.3HG0308840(ALDH2C4)	REF1; coniferyl-aldehyde dehydrogenase [EC:1.2.1.68]
			K13065	HORVU.MOREX.r3.2HG0200780(ACT-1)	E2.3.1.133, HCT; shikimate O-hydroxycinnamoyltransferase [EC:2.3.1.133]
			K13065	HORVU.MOREX.r3.2HG0200920(ACT-1)	E2.3.1.133, HCT; shikimate O-hydroxycinnamoyltransferase [EC:2.3.1.133]
			K13065	HORVU.MOREX.r3.7HG0747690(PHT1)	E2.3.1.133, HCT; shikimate O-hydroxycinnamoyltransferase [EC:2.3.1.133]
15	Flavonoid biosynthesis	ko00941
			K00588	HORVU.MOREX.r3.7HG0644310(ROMT-15)	E2.1.1.104; caffeoyl-CoA O-methyltransferase [EC:2.1.1.104]
			K05278	HORVU.MOREX.r3.6HG0619410(FLS)	FLS; flavonol synthase [EC:1.14.20.6]
			K08695	HORVU.MOREX.r3.2HG0199330(ANR)	ANR; anthocyanidin reductase [EC:1.3.1.77]
			K08695	HORVU.MOREX.r3.2HG0199370(ANR)	ANR; anthocyanidin reductase [EC:1.3.1.77]
			K08695	HORVU.MOREX.r3.2HG0199420(ANR)	ANR; anthocyanidin reductase [EC:1.3.1.77]
			K08695	HORVU.MOREX.r3.2HG0199430(ANR)	ANR; anthocyanidin reductase [EC:1.3.1.77]
			K13065	HORVU.MOREX.r3.2HG0200780(ACT-1)	E2.3.1.133, HCT; shikimate O-hydroxycinnamoyltransferase [EC:2.3.1.133]
			K13065	HORVU.MOREX.r3.2HG0200920(ACT-1)	E2.3.1.133, HCT; shikimate O-hydroxycinnamoyltransferase [EC:2.3.1.133]
			K13065	HORVU.MOREX.r3.7HG0747690(PHT1))	E2.3.1.133, HCT; shikimate O-hydroxycinnamoyltransferase [EC:2.3.1.133]
			K13081	HORVU.MOREX.r3.4HG0390690(LAR)	LAR; leucoanthocyanidin reductase [EC:1.17.1.3]
			K22845	HORVU.MOREX.r3.1HG0082550(RhGT1)	PGT1; phlorizin synthase [EC:2.4.1.357]
16	Tyrosine metabolism	ko00350
			K00001	HORVU.MOREX.r3.1HG0010530(At1g32780)	E1.1.1.1, adh; alcohol dehydrogenase [EC:1.1.1.1]
			K00276	HORVU.MOREX.r3.4HG0403000(At1g31672)	AOC3, AOC2, tynA; primary-amine oxidase [EC:1.4.3.21]
			K00276	HORVU.MOREX.r3.4HG0403010(At1g31672)	AOC3, AOC2, tynA; primary-amine oxidase [EC:1.4.3.21]
			K00451	HORVU.MOREX.r3.7HG0634790(HGO))	HGD, hmgA; homogentisate 1,2-dioxygenase [EC:1.13.11.5]
			K00815	HORVU.MOREX.r3.6HG0620520(NAAT1)	TAT; tyrosine aminotransferase [EC:2.6.1.5]
			K18857	HORVU.MOREX.r3.1HG0082960(ADH4)	ADH1; alcohol dehydrogenase class-P [EC:1.1.1.1]
			K18857	HORVU.MOREX.r3.2HG0115170(ADH1)	ADH1; alcohol dehydrogenase class-P [EC:1.1.1.1]
			K18857	HORVU.MOREX.r3.5HG0475380(ADH2)	ADH1; alcohol dehydrogenase class-P [EC:1.1.1.1]
17	Monoterpenoid biosynthesis	ko00902
			K15086	HORVU.MOREX.r3.6HG0627540(LIS)	TPS14; (3S)-linalool synthase [EC:4.2.3.25]
			K15086	MSTRG.39457(LIS))	TPS14; (3S)-linalool synthase [EC:4.2.3.25]
			K15095	HORVU.MOREX.r3.2HG0205210(SDR1)	E1.1.1.208; (+)-neomenthol dehydrogenase [EC:1.1.1.208]
18	Ether lipid metabolism	ko00565
			K01114	HORVU.MOREX.r3.3HG0322080(NPC2)	plc; phospholipase C [EC:3.1.4.3]
			K01115	HORVU.MOREX.r3.4HG0419150(PLD2)	PLD1_2; phospholipase D1/2 [EC:3.1.4.4]
			K01115	HORVU.MOREX.r3.5HG0483010(PLD1)	PLD1_2; phospholipase D1/2 [EC:3.1.4.4]
			K01115	HORVU.MOREX.r3.5HG0501380(PLDDELTA)	PLD1_2; phospholipase D1/2 [EC:3.1.4.4]
			K13519	HORVU.MOREX.r3.6HG0603510(LPLAT1))	LPT1, ALE1; lysophospholipid acyltransferase [EC:2.3.1.51 2.3.1.23 2.3.1.-]
19	Homologous recombination	ko03440
			K02328	HORVU.MOREX.r3.4HG0410710(POLD2)	POLD2; DNA polymerase delta subunit 2
			K07466	HORVU.MOREX.r3.4HG0396660(RPA1B)	RFA1, RPA1, rpa; replication factor A1
			K08991	HORVU.MOREX.r3.3HG0257160(MUS81)	MUS81; crossover junction endonuclease MUS81 [EC:3.1.22.-]
			K10739	HORVU.MOREX.r3.4HG0397340(--)	RFA2, RPA2; replication factor A2
			K10739	HORVU.MOREX.r3.7HG0729610(RPA2C)	RFA2, RPA2; replication factor A2
			K10875	MSTRG.1129(RAD54)	RAD54L, RAD54; DNA repair and recombination protein RAD54 and RAD54-like protein [EC:3.6.4.-]
			K10875	MSTRG.44536(RAD54)	RAD54L, RAD54; DNA repair and recombination protein RAD54 and RAD54-like protein [EC:3.6.4.-]
			K10875	MSTRG.5129(RAD54))	RAD54L, RAD54; DNA repair and recombination protein RAD54 and RAD54-like protein [EC:3.6.4.-]
			K15362	MSTRG.2710(--)	BRIP1, BACH1, FANCJ; fanconi anemia group J protein [EC:3.6.4.12]
20	alpha-Linolenic acid metabolism	ko00592
			K00232	MSTRG.41952(ACX1))	E1.3.3.6, ACOX1, ACOX3; acyl-CoA oxidase [EC:1.3.3.6]
			K01723	HORVU.MOREX.r3.4HG0394970(CYP74A2)	AOS; hydroperoxide dehydratase [EC:4.2.1.92]
			K01723	HORVU.MOREX.r3.4HG0394980(CYP74A2)	AOS; hydroperoxide dehydratase [EC:4.2.1.92]
			K05894	HORVU.MOREX.r3.7HG0664240(OPR1)	OPR; 12-oxophytodienoic acid reductase [EC:1.3.1.42]
			K10529	HORVU.MOREX.r3.7HG0637280(DOX1)	DOX; alpha-dioxygenase [EC:1.14.99.-]
			K10529	HORVU.MOREX.r3.7HG0637290(DOX1)	DOX; alpha-dioxygenase [EC:1.14.99.-]
			K18857	HORVU.MOREX.r3.1HG0082960(ADH4)	ADH1; alcohol dehydrogenase class-P [EC:1.1.1.1]
			K18857	HORVU.MOREX.r3.2HG0115170(ADH1)	ADH1; alcohol dehydrogenase class-P [EC:1.1.1.1]
			K18857	HORVU.MOREX.r3.5HG0475380(ADH2)	ADH1; alcohol dehydrogenase class-P [EC:1.1.1.1]
21	Endocytosis	ko04144
			K00889	HORVU.MOREX.r3.4HG0375330(PIP5K4)	PIP5K; 1-phosphatidylinositol-4-phosphate 5-kinase [EC:2.7.1.68]
			K01115	HORVU.MOREX.r3.4HG0419150(PLD2)	PLD1_2; phospholipase D1/2 [EC:3.1.4.4]
			K01115	HORVU.MOREX.r3.5HG0483010(PLD1)	PLD1_2; phospholipase D1/2 [EC:3.1.4.4]
			K01115	HORVU.MOREX.r3.5HG0501380(PLDDELTA)	PLD1_2; phospholipase D1/2 [EC:3.1.4.4]
			K03283	HORVU.MOREX.r3.4HG0387870(HSP70)	HSPA1s; heat shock 70kDa protein 1/2/6/8
			K05757	HORVU.MOREX.r3.6HG0629710(ARPC1B)	ARPC1A_B; actin related protein 2/3 complex, subunit 1A/1B
			K05758	HORVU.MOREX.r3.2HG0181380(ARPC2B)	ARPC2; actin related protein 2/3 complex, subunit 2
			K07904	HORVU.MOREX.r3.3HG0302020(RAB11C)	RAB11A; Ras-related protein Rab-11A
			K07904	HORVU.MOREX.r3.5HG0473840(RABA1F)	RAB11A; Ras-related protein Rab-11A
			K12190	HORVU.MOREX.r3.1HG0086170(VPS36)	VPS36, EAP45; ESCRT-II complex subunit VPS36
			K12483	HORVU.MOREX.r3.2HG0213030(EHD1)	EHD1; EH domain-containing protein 1
			K12486	HORVU.MOREX.r3.1HG0059220(AGD11)	SMAP; stromal membrane-associated protein
			K12493	MSTRG.3317(AGD8)	ARFGAP2_3; ADP-ribosylation factor GTPase-activating protein 2/3
			K18442	MSTRG.40976(BIG1))	ARFGEF, BIG; brefeldin A-inhibited guanine nucleotide-exchange protein
			K19476	HORVU.MOREX.r3.4HG0390820(IST1)	IST1; vacuolar protein sorting-associated protein IST1
			K19476	HORVU.MOREX.r3.4HG0390830(--)	IST1; vacuolar protein sorting-associated protein IST1
22	Glycerolipid metabolism	ko00561
			K00002	HORVU.MOREX.r3.1HG0071540(AKR4C9)	AKR1A1, adh; alcohol dehydrogenase (NADP+) [EC:1.1.1.2]
			K00901	HORVU.MOREX.r3.3HG0293850(DGK5)	dgkA, DGK; diacylglycerol kinase (ATP) [EC:2.7.1.107]
			K00901	HORVU.MOREX.r3.5HG0453830(DGK2)	dgkA, DGK; diacylglycerol kinase (ATP) [EC:2.7.1.107]
			K01054	HORVU.MOREX.r3.2HG0182630(CSE)	MGLL; acylglycerol lipase [EC:3.1.1.23]
			K01054	HORVU.MOREX.r3.4HG0338020(DDB_G0269086)	MGLL; acylglycerol lipase [EC:3.1.1.23]
			K03715	HORVU.MOREX.r3.6HG0626070(MGD3)	MGD; 1,2-diacylglycerol 3-beta-galactosyltransferase [EC:2.4.1.46]
			K07407	HORVU.MOREX.r3.1HG0046150(Os10g0493600)	E3.2.1.22B, galA, rafA; alpha-galactosidase [EC:3.2.1.22]
			K13508	HORVU.MOREX.r3.3HG0301300(GPAT6)	GPAT; glycerol-3-phosphate acyltransferase [EC:2.3.1.15 2.3.1.198]
			K13519	HORVU.MOREX.r3.6HG0603510(LPLAT1)	LPT1, ALE1; lysophospholipid acyltransferase [EC:2.3.1.51 2.3.1.23 2.3.1.-]
			K15728	MSTRG.3511(PAH1))	LPIN; phosphatidate phosphatase LPIN [EC:3.1.3.4]
23	Fatty acid degradation	ko00071
			K00001	HORVU.MOREX.r3.1HG0010530(At1g32780)	E1.1.1.1, adh; alcohol dehydrogenase [EC:1.1.1.1]
			K00232	MSTRG.41952(ACX1))	E1.3.3.6, ACOX1, ACOX3; acyl-CoA oxidase [EC:1.3.3.6]
			K01897	HORVU.MOREX.r3.5HG0533290(AAE16)	ACSL, fadD; long-chain acyl-CoA synthetase [EC:6.2.1.3]
			K18857	HORVU.MOREX.r3.1HG0082960(ADH4)	ADH1; alcohol dehydrogenase class-P [EC:1.1.1.1]
			K18857	HORVU.MOREX.r3.2HG0115170(ADH1)	ADH1; alcohol dehydrogenase class-P [EC:1.1.1.1]
			K18857	HORVU.MOREX.r3.5HG0475380(ADH2)	ADH1; alcohol dehydrogenase class-P [EC:1.1.1.1]
			K20495	MSTRG.29184(CYP704B1)	CYP704B1; long-chain fatty acid omega-monooxygenase [EC:1.14.14.80]
			K20495	MSTRG.29185(CYP704B1)	CYP704B1; long-chain fatty acid omega-monooxygenase [EC:1.14.14.80]
24	Glycosphingolipid biosynthesis - globo and isoglobo series	ko00603
			K07407	HORVU.MOREX.r3.1HG0046150(Os10g0493600)	E3.2.1.22B, galA, rafA; alpha-galactosidase [EC:3.2.1.22]
			K12373	MSTRG.44007(JMJ705))	HEXA_B; hexosaminidase [EC:3.2.1.52]
25	Starch and sucrose metabolism	ko00500
			K00844	HORVU.MOREX.r3.3HG0236800(HXK8)	HK; hexokinase [EC:2.7.1.1]
			K00847	HORVU.MOREX.r3.5HG0494080(FRK1)	E2.7.1.4, scrK; fructokinase [EC:2.7.1.4]
			K00963	HORVU.MOREX.r3.6HG0546640(UGPA)	UGP2, galU, galF; UTP--glucose-1-phosphate uridylyltransferase [EC:2.7.7.9]
			K01176	HORVU.MOREX.r3.7HG0721200(AMY1.1)	AMY, amyA, malS; alpha-amylase [EC:3.2.1.1]
			K01177	HORVU.MOREX.r3.1HG0040950(BAMY1)	E3.2.1.2; beta-amylase [EC:3.2.1.2]
			K01177	HORVU.MOREX.r3.4HG0412150(BAMY2)	E3.2.1.2; beta-amylase [EC:3.2.1.2]
			K01179	HORVU.MOREX.r3.7HG0669790(Cel8)	E3.2.1.4; endoglucanase [EC:3.2.1.4]
			K01188	HORVU.MOREX.r3.1HG0060360(BGLU22)	E3.2.1.21; beta-glucosidase [EC:3.2.1.21]
			K01188	HORVU.MOREX.r3.3HG0312760(BGLU5)	E3.2.1.21; beta-glucosidase [EC:3.2.1.21]
			K01188	HORVU.MOREX.r3.3HG0312880(BGLU5)	E3.2.1.21; beta-glucosidase [EC:3.2.1.21]
			K01188	HORVU.MOREX.r3.5HG0490890(BGLU30)	E3.2.1.21; beta-glucosidase [EC:3.2.1.21]
			K01810	MSTRG.18573(PHI1))	GPI, pgi; glucose-6-phosphate isomerase [EC:5.3.1.9]
			K05350	HORVU.MOREX.r3.2HG0117660(beta-glucosidase)	bglB; beta-glucosidase [EC:3.2.1.21]
			K07024	HORVU.MOREX.r3.1HG0020190(SPP3)	SPP; sucrose-6-phosphatase [EC:3.1.3.24]
			K16055	HORVU.MOREX.r3.1HG0014100(TPS1)	TPS; trehalose 6-phosphate synthase/phosphatase [EC:2.4.1.15 3.1.3.12]
			K19893	HORVU.MOREX.r3.5HG0487060(At4g31140)	GN5_6; glucan endo-1,3-beta-glucosidase 5/6 [EC:3.2.1.39]
26	Aflatoxin biosynthesis	ko00254	K11262	HORVU.MOREX.r3.5HG0529240(ACC1)	ACACA; acetyl-CoA carboxylase / biotin carboxylase 1 [EC:6.4.1.2 6.3.4.14 2.1.3.15]
27	ABC transporters	ko02010
			K05658	HORVU.MOREX.r3.2HG0205960(ABCB19)	ABCB1, CD243; ATP-binding cassette, subfamily B (MDR/TAP), member 1 [EC:7.6.2.2]
			K05658	MSTRG.31893(ABCB11)	ABCB1, CD243; ATP-binding cassette, subfamily B (MDR/TAP), member 1 [EC:7.6.2.2]
			K05658	MSTRG.5643(ABCB11))	ABCB1, CD243; ATP-binding cassette, subfamily B (MDR/TAP), member 1 [EC:7.6.2.2]
			K05665	HORVU.MOREX.r3.3HG0241380(ABCC3)	ABCC1; ATP-binding cassette, subfamily C (CFTR/MRP), member 1 [EC:7.6.2.3]
			K05665	MSTRG.25500(--)	ABCC1; ATP-binding cassette, subfamily C (CFTR/MRP), member 1 [EC:7.6.2.3]
28	Phenylalanine, tyrosine and tryptophan biosynthesis	ko00400
			K00815	HORVU.MOREX.r3.6HG0620520(NAAT1)	TAT; tyrosine aminotransferase [EC:2.6.1.5]
			K00891	HORVU.MOREX.r3.2HG0206550(SK3)	aroK, aroL; shikimate kinase [EC:2.7.1.71]
			K05359	MSTRG.27816(ADT1))	ADT, PDT; arogenate/prephenate dehydratase [EC:4.2.1.91 4.2.1.51]
			K06001	MSTRG.26388(--)	trpB; tryptophan synthase beta chain [EC:4.2.1.20]
			K15227	HORVU.MOREX.r3.7HG0709880(TYRAAT2)	TYRAAT; arogenate dehydrogenase (NADP+), plant [EC:1.3.1.78]
29	Pyruvate metabolism	ko00620
			K00025	HORVU.MOREX.r3.1HG0043190(Os10g0478200)	MDH1; malate dehydrogenase [EC:1.1.1.37]
			K00029	MSTRG.22698(NADP-ME3))	E1.1.1.40, maeB; malate dehydrogenase (oxaloacetate-decarboxylating)(NADP+) [EC:1.1.1.40]
			K00873	HORVU.MOREX.r3.1HG0056740(PKP3)	PK, pyk; pyruvate kinase [EC:2.7.1.40]
			K00873	HORVU.MOREX.r3.2HG0209910(At4g26390)	PK, pyk; pyruvate kinase [EC:2.7.1.40]
			K01595	HORVU.MOREX.r3.3HG0219070(PPC4)	ppc; phosphoenolpyruvate carboxylase [EC:4.1.1.31]
			K01610	HORVU.MOREX.r3.4HG0391040(PCKA)	E4.1.1.49, pckA; phosphoenolpyruvate carboxykinase (ATP) [EC:4.1.1.49]
			K11262	HORVU.MOREX.r3.5HG0529240(ACC1)	ACACA; acetyl-CoA carboxylase / biotin carboxylase 1 [EC:6.4.1.2 6.3.4.14 2.1.3.15]
			K18881	HORVU.MOREX.r3.4HG0416470(DJ1E)	DJ1D; D-lactate dehydratase [EC:4.2.1.130]
30	Stilbenoid, diarylheptanoid and gingerol biosynthesis	ko00945
			K00588	HORVU.MOREX.r3.7HG0644310(ROMT-15)	E2.1.1.104; caffeoyl-CoA O-methyltransferase [EC:2.1.1.104]
			K13065	HORVU.MOREX.r3.2HG0200780(ACT-1)	E2.3.1.133, HCT; shikimate O-hydroxycinnamoyltransferase [EC:2.3.1.133]
			K13065	HORVU.MOREX.r3.2HG0200920(ACT-1)	E2.3.1.133, HCT; shikimate O-hydroxycinnamoyltransferase [EC:2.3.1.133]
			K13065	HORVU.MOREX.r3.7HG0747690(PHT1))	E2.3.1.133, HCT; shikimate O-hydroxycinnamoyltransferase [EC:2.3.1.133]
31	Selenocompound metabolism	ko00450
			K00549	HORVU.MOREX.r3.5HG0425010(HvMS))	metE; 5-methyltetrahydropteroyltriglutamate--homocysteine methyltransferase [EC:2.1.1.14]
			K01739	HORVU.MOREX.r3.2HG0106140(CGS1)	metB; cystathionine gamma-synthase [EC:2.5.1.48]
			K08247	HORVU.MOREX.r3.3HG0318130(MMT1)	E2.1.1.12; methionine S-methyltransferase [EC:2.1.1.12]
32	beta-Alanine metabolism	ko00410
			K00232	MSTRG.41952(ACX1))	E1.3.3.6, ACOX1, ACOX3; acyl-CoA oxidase [EC:1.3.3.6]
			K00276	HORVU.MOREX.r3.4HG0403000(At1g31672)	AOC3, AOC2, tynA; primary-amine oxidase [EC:1.4.3.21]
			K00276	HORVU.MOREX.r3.4HG0403010(At1g31672)	AOC3, AOC2, tynA; primary-amine oxidase [EC:1.4.3.21]
			K17839	HORVU.MOREX.r3.2HG0211680(PAO4)	PAO4, PAO3, PAO2; polyamine oxidase [EC:1.5.3.17 1.5.3.-]
			K17839	HORVU.MOREX.r3.2HG0211700(PAO5)	PAO4, PAO3, PAO2; polyamine oxidase [EC:1.5.3.17 1.5.3.-]
33	Glycine, serine and threonine metabolism	ko00260
			K00058	HORVU.MOREX.r3.2HG0204170(PGDH1)	serA, PHGDH; D-3-phosphoglycerate dehydrogenase / 2-oxoglutarate reductase [EC:1.1.1.95 1.1.1.399]
			K00276	HORVU.MOREX.r3.4HG0403000(At1g31672)	AOC3, AOC2, tynA; primary-amine oxidase [EC:1.4.3.21]
			K00276	HORVU.MOREX.r3.4HG0403010(At1g31672)	AOC3, AOC2, tynA; primary-amine oxidase [EC:1.4.3.21]
			K00605	HORVU.MOREX.r3.2HG0194700(GDCST)	gcvT, AMT; aminomethyltransferase [EC:2.1.2.10]
			K01620	HORVU.MOREX.r3.4HG0413370(THA1)	ltaE; threonine aldolase [EC:4.1.2.48]
			K06001	MSTRG.26388(--))	trpB; tryptophan synthase beta chain [EC:4.2.1.20]
34	Ubiquinone and other terpenoid-quinone biosynthesis	ko00130
			K00815	HORVU.MOREX.r3.6HG0620520(NAAT1)	TAT; tyrosine aminotransferase [EC:2.6.1.5]
			K02552	HORVU.MOREX.r3.5HG0475370(ICS2)	menF; menaquinone-specific isochorismate synthase [EC:5.4.4.2]
			K03809	HORVU.MOREX.r3.1HG0067700(FQR1)	wrbA; NAD(P)H dehydrogenase (quinone) [EC:1.6.5.2]
			K06125	HORVU.MOREX.r3.5HG0529940(PPT1)	COQ2; 4-hydroxybenzoate polyprenyltransferase [EC:2.5.1.39]
			K12501	HORVU.MOREX.r3.7HG0745470(--))	HST; homogentisate solanesyltransferase [EC:2.5.1.117]
35	Arachidonic acid metabolism	ko00590
			K00079	HORVU.MOREX.r3.3HG0312490(SDR1)	CBR1; carbonyl reductase 1 [EC:1.1.1.184 1.1.1.189 1.1.1.197]
			K08726	HORVU.MOREX.r3.5HG0528520(ephA))	EPHX2; soluble epoxide hydrolase / lipid-phosphate phosphatase [EC:3.3.2.10 3.1.3.76]
36	Peroxisome	ko04146
			K00031	HORVU.MOREX.r3.2HG0180440(--)	IDH1, IDH2, icd; isocitrate dehydrogenase [EC:1.1.1.42]
			K00232	MSTRG.41952(ACX1))	E1.3.3.6, ACOX1, ACOX3; acyl-CoA oxidase [EC:1.3.3.6]
			K01897	HORVU.MOREX.r3.5HG0533290(AAE16)	ACSL, fadD; long-chain acyl-CoA synthetase [EC:6.2.1.3]
			K03426	HORVU.MOREX.r3.7HG0649950(NUDT19)	E3.6.1.22, NUDT12, nudC; NAD+ diphosphatase [EC:3.6.1.22]
			K08726	HORVU.MOREX.r3.5HG0528520(ephA)	EPHX2; soluble epoxide hydrolase / lipid-phosphate phosphatase [EC:3.3.2.10 3.1.3.76]
			K11517	HORVU.MOREX.r3.2HG0194750(GLO3)	HAO; (S)-2-hydroxy-acid oxidase [EC:1.1.3.15]
			K13354	HORVU.MOREX.r3.4HG0389580(PXN)	SLC25A17, PMP34; solute carrier family 25 (peroxisomal adenine nucleotide transporter), member 17
			K13356	HORVU.MOREX.r3.1HG0094400(FAR4)	FAR; alcohol-forming fatty acyl-CoA reductase [EC:1.2.1.84]
			K13356	HORVU.MOREX.r3.7HG0722250(FAR1)	FAR; alcohol-forming fatty acyl-CoA reductase [EC:1.2.1.84]
37	Glycosylphosphatidylinositol(GPI)-anchor biosynthesis	ko00563
			K05288	HORVU.MOREX.r3.5HG0444990(PIGO)	PIGO; GPI ethanolamine phosphate transferase 3 subunit O [EC:2.7.-.-]
			K05290	HORVU.MOREX.r3.1HG0013000(GPI8)	PIGK; GPI-anchor transamidase subunit K
			K05293	HORVU.MOREX.r3.5HG0533450(PIGU))	PIGU; GPI-anchor transamidase subunit U
38	Cyanoamino acid metabolism	ko00460
			K01188	HORVU.MOREX.r3.1HG0060360(BGLU22)	E3.2.1.21; beta-glucosidase [EC:3.2.1.21]
			K01188	HORVU.MOREX.r3.3HG0312760(BGLU5)	E3.2.1.21; beta-glucosidase [EC:3.2.1.21]
			K01188	HORVU.MOREX.r3.3HG0312880(BGLU5)	E3.2.1.21; beta-glucosidase [EC:3.2.1.21]
			K01188	HORVU.MOREX.r3.5HG0490890(BGLU30)	E3.2.1.21; beta-glucosidase [EC:3.2.1.21]
			K05350	HORVU.MOREX.r3.2HG0117660(beta-glucosidase)	bglB; beta-glucosidase [EC:3.2.1.21]
			K13029	MSTRG.51894(CYP71E1))	CYP71E1; 4-hydroxyphenylacetaldehyde oxime monooxygenase [EC:1.14.14.37]
39	Galactose metabolism	ko00052
			K00844	HORVU.MOREX.r3.3HG0236800(HXK8)	HK; hexokinase [EC:2.7.1.1]
			K00963	HORVU.MOREX.r3.6HG0546640(UGPA)	UGP2, galU, galF; UTP--glucose-1-phosphate uridylyltransferase [EC:2.7.7.9]
			K01784	MSTRG.27801(UGE-3)	galE, GALE; UDP-glucose 4-epimerase [EC:5.1.3.2]
			K01784	MSTRG.53252(UGE-3))	galE, GALE; UDP-glucose 4-epimerase [EC:5.1.3.2]
			K06617	HORVU.MOREX.r3.7HG0677770(RFS1)	E2.4.1.82; raffinose synthase [EC:2.4.1.82]
			K07407	HORVU.MOREX.r3.1HG0046150(Os10g0493600)	E3.2.1.22B, galA, rafA; alpha-galactosidase [EC:3.2.1.22]
40	Glycolysis / Gluconeogenesis	ko00010
			K00001	HORVU.MOREX.r3.1HG0010530(At1g32780)	E1.1.1.1, adh; alcohol dehydrogenase [EC:1.1.1.1]
			K00002	HORVU.MOREX.r3.1HG0071540(AKR4C9)	AKR1A1, adh; alcohol dehydrogenase (NADP+) [EC:1.1.1.2]
			K00844	HORVU.MOREX.r3.3HG0236800(HXK8)	HK; hexokinase [EC:2.7.1.1]
			K00873	HORVU.MOREX.r3.1HG0056740(PKP3)	PK, pyk; pyruvate kinase [EC:2.7.1.40]
			K00873	HORVU.MOREX.r3.2HG0209910(At4g26390)	PK, pyk; pyruvate kinase [EC:2.7.1.40]
			K01568	HORVU.MOREX.r3.4HG0384560(PDC2)	PDC, pdc; pyruvate decarboxylase [EC:4.1.1.1]
			K01610	HORVU.MOREX.r3.4HG0391040(PCKA)	E4.1.1.49, pckA; phosphoenolpyruvate carboxykinase (ATP) [EC:4.1.1.49]
			K01689	HORVU.MOREX.r3.7HG0647190(ENO1)	ENO, eno; enolase [EC:4.2.1.11]
			K01810	MSTRG.18573(PHI1))	GPI, pgi; glucose-6-phosphate isomerase [EC:5.3.1.9]
			K18857	HORVU.MOREX.r3.1HG0082960(ADH4)	ADH1; alcohol dehydrogenase class-P [EC:1.1.1.1]
			K18857	HORVU.MOREX.r3.2HG0115170(ADH1)	ADH1; alcohol dehydrogenase class-P [EC:1.1.1.1]
			K18857	HORVU.MOREX.r3.5HG0475380(ADH2)	ADH1; alcohol dehydrogenase class-P [EC:1.1.1.1]
41	Phosphonate and phosphinate metabolism	ko00440	K00968	HORVU.MOREX.r3.1HG0053680(CCT2)	PCYT1; choline-phosphate cytidylyltransferase [EC:2.7.7.15]
42	Isoquinoline alkaloid biosynthesis	ko00950
			K00276	HORVU.MOREX.r3.4HG0403000(At1g31672)	AOC3, AOC2, tynA; primary-amine oxidase [EC:1.4.3.21]
			K00276	HORVU.MOREX.r3.4HG0403010(At1g31672)	AOC3, AOC2, tynA; primary-amine oxidase [EC:1.4.3.21]
			K00815	HORVU.MOREX.r3.6HG0620520(NAAT1))	TAT; tyrosine aminotransferase [EC:2.6.1.5]
43	Glycosphingolipid biosynthesis - ganglio series	ko00604	K12373	MSTRG.44007(JMJ705)	HEXA_B; hexosaminidase [EC:3.2.1.52]
44	Nucleotide excision repair	ko03420
			K02328	HORVU.MOREX.r3.4HG0410710(POLD2)	POLD2; DNA polymerase delta subunit 2
			K07466	HORVU.MOREX.r3.4HG0396660(RPA1B)	RFA1, RPA1, rpa; replication factor A1
			K10140	MSTRG.24378(DDB2)	DDB2; DNA damage-binding protein 2
			K10140	MSTRG.46006(DDB2))	DDB2; DNA damage-binding protein 2
			K10739	HORVU.MOREX.r3.4HG0397340(--)	RFA2, RPA2; replication factor A2
			K10739	HORVU.MOREX.r3.7HG0729610(RPA2C)	RFA2, RPA2; replication factor A2
45	Mismatch repair	ko03430
			K02328	HORVU.MOREX.r3.4HG0410710(POLD2)	POLD2; DNA polymerase delta subunit 2
			K07466	HORVU.MOREX.r3.4HG0396660(RPA1B)	RFA1, RPA1, rpa; replication factor A1
			K08734	HORVU.MOREX.r3.3HG0323490(MLH1)	MLH1; DNA mismatch repair protein MLH1
			K10739	HORVU.MOREX.r3.4HG0397340(--)	RFA2, RPA2; replication factor A2
			K10739	HORVU.MOREX.r3.7HG0729610(RPA2C))	RFA2, RPA2; replication factor A2
46	Glutathione metabolism	ko00480
			K00031	HORVU.MOREX.r3.2HG0180440(--)	IDH1, IDH2, icd; isocitrate dehydrogenase [EC:1.1.1.42]
			K00434	HORVU.MOREX.r3.6HG0632860(APX8)	E1.11.1.11; L-ascorbate peroxidase [EC:1.11.1.11]
			K00797	HORVU.MOREX.r3.7HG0708730(SPMS)	speE, SRM, SPE3; spermidine synthase [EC:2.5.1.16]
			K00799	HORVU.MOREX.r3.1HG0051910(GSTU6)	GST, gst; glutathione S-transferase [EC:2.5.1.18]
			K00799	HORVU.MOREX.r3.2HG0139310(GSTU6)	GST, gst; glutathione S-transferase [EC:2.5.1.18]
			K00799	HORVU.MOREX.r3.3HG0313600(GST3)	GST, gst; glutathione S-transferase [EC:2.5.1.18]
			K00799	HORVU.MOREX.r3.4HG0409200(GSTF8)	GST, gst; glutathione S-transferase [EC:2.5.1.18]
			K00799	HORVU.MOREX.r3.5HG0476200(GSTU18)	GST, gst; glutathione S-transferase [EC:2.5.1.18]
			K00799	HORVU.MOREX.r3.6HG0629260(GSTU6)	GST, gst; glutathione S-transferase [EC:2.5.1.18]
			K10807	MSTRG.32428(RNR1))	RRM1; ribonucleoside-diphosphate reductase subunit M1 [EC:1.17.4.1]
47	Biosynthesis of amino acids	ko01230
			K00030	HORVU.MOREX.r3.2HG0209680(IDH5)	IDH3; isocitrate dehydrogenase (NAD+) [EC:1.1.1.41]
			K00031	HORVU.MOREX.r3.2HG0180440(--)	IDH1, IDH2, icd; isocitrate dehydrogenase [EC:1.1.1.42]
			K00058	HORVU.MOREX.r3.2HG0204170(PGDH1)	serA, PHGDH; D-3-phosphoglycerate dehydrogenase / 2-oxoglutarate reductase [EC:1.1.1.95 1.1.1.399]
			K00549	HORVU.MOREX.r3.5HG0425010(HvMS)	metE; 5-methyltetrahydropteroyltriglutamate--homocysteine methyltransferase [EC:2.1.1.14]
			K00640	HORVU.MOREX.r3.4HG0399700(SAT4)	cysE; serine O-acetyltransferase [EC:2.3.1.30]
			K00815	HORVU.MOREX.r3.6HG0620520(NAAT1)	TAT; tyrosine aminotransferase [EC:2.6.1.5]
			K00873	HORVU.MOREX.r3.1HG0056740(PKP3)	PK, pyk; pyruvate kinase [EC:2.7.1.40]
			K00873	HORVU.MOREX.r3.2HG0209910(At4g26390)	PK, pyk; pyruvate kinase [EC:2.7.1.40]
			K00891	HORVU.MOREX.r3.2HG0206550(SK3)	aroK, aroL; shikimate kinase [EC:2.7.1.71]
			K01586	HORVU.MOREX.r3.6HG0560180(LYSA)	lysA; diaminopimelate decarboxylase [EC:4.1.1.20]
			K01620	HORVU.MOREX.r3.4HG0413370(THA1)	ltaE; threonine aldolase [EC:4.1.2.48]
			K01689	HORVU.MOREX.r3.7HG0647190(ENO1)	ENO, eno; enolase [EC:4.2.1.11]
			K01738	MSTRG.36110(CYS1))	cysK; cysteine synthase [EC:2.5.1.47]
			K01739	HORVU.MOREX.r3.2HG0106140(CGS1)	metB; cystathionine gamma-synthase [EC:2.5.1.48]
			K05359	MSTRG.27816(ADT1)	ADT, PDT; arogenate/prephenate dehydratase [EC:4.2.1.91 4.2.1.51]
			K06001	MSTRG.26388(--)	trpB; tryptophan synthase beta chain [EC:4.2.1.20]
			K15227	HORVU.MOREX.r3.7HG0709880(TYRAAT2)	TYRAAT; arogenate dehydrogenase (NADP+), plant [EC:1.3.1.78]
48	Photosynthesis - antenna proteins	ko00196
			K08912	MSTRG.6346(WHAB1.6))	LHCB1; light-harvesting complex II chlorophyll a/b binding protein 1
			K14172	MSTRG.34056(LHCB7)	LHCB7; light-harvesting complex II chlorophyll a/b binding protein 7
49	Glycosaminoglycan degradation	ko00531
			K07964	HORVU.MOREX.r3.4HG0397460(At5g61250)	HPSE; heparanase [EC:3.2.1.166]
			K12373	MSTRG.44007(JMJ705))	HEXA_B; hexosaminidase [EC:3.2.1.52]
50	Arginine and proline metabolism	ko00330
			K00472	HORVU.MOREX.r3.3HG0241320(P4H7)	P4HA; prolyl 4-hydroxylase [EC:1.14.11.2]
			K00472	HORVU.MOREX.r3.5HG0521560(P4H7)	P4HA; prolyl 4-hydroxylase [EC:1.14.11.2]
			K00797	HORVU.MOREX.r3.7HG0708730(SPMS))	speE, SRM, SPE3; spermidine synthase [EC:2.5.1.16]
			K17839	HORVU.MOREX.r3.2HG0211680(PAO4)	PAO4, PAO3, PAO2; polyamine oxidase [EC:1.5.3.17 1.5.3.-]
			K17839	HORVU.MOREX.r3.2HG0211700(PAO5)	PAO4, PAO3, PAO2; polyamine oxidase [EC:1.5.3.17 1.5.3.-]
51	Citrate cycle (TCA cycle)	ko00020
			K00025	HORVU.MOREX.r3.1HG0043190(Os10g0478200)	MDH1; malate dehydrogenase [EC:1.1.1.37]
			K00030	HORVU.MOREX.r3.2HG0209680(IDH5)	IDH3; isocitrate dehydrogenase (NAD+) [EC:1.1.1.41]
			K00031	HORVU.MOREX.r3.2HG0180440(--)	IDH1, IDH2, icd; isocitrate dehydrogenase [EC:1.1.1.42]
			K01610	HORVU.MOREX.r3.4HG0391040(PCKA))	E4.1.1.49, pckA; phosphoenolpyruvate carboxykinase (ATP) [EC:4.1.1.49]
52	Fatty acid elongation	ko00062
			K15397	HORVU.MOREX.r3.4HG0402390(KCS20)	KCS; 3-ketoacyl-CoA synthase [EC:2.3.1.199]
			K15397	HORVU.MOREX.r3.4HG0405320(Fdh)	KCS; 3-ketoacyl-CoA synthase [EC:2.3.1.199]
			K15397	HORVU.MOREX.r3.5HG0474980(KCS17)	KCS; 3-ketoacyl-CoA synthase [EC:2.3.1.199]
			K15397	HORVU.MOREX.r3.5HG0497430(KCS4)	KCS; 3-ketoacyl-CoA synthase [EC:2.3.1.199]
			K15397	HORVU.MOREX.r3.5HG0497440(KCS4))	KCS; 3-ketoacyl-CoA synthase [EC:2.3.1.199]
53	Terpenoid backbone biosynthesis	ko00900
			K00021	HORVU.MOREX.r3.7HG0680680(HMGR))	HMGCR; hydroxymethylglutaryl-CoA reductase (NADPH) [EC:1.1.1.34]
			K00787	HORVU.MOREX.r3.2HG0202590(FPS)	FDPS; farnesyl diphosphate synthase [EC:2.5.1.1 2.5.1.10]
			K13789	HORVU.MOREX.r3.5HG0534870(GGPS)	GGPS; geranylgeranyl diphosphate synthase, type II [EC:2.5.1.1 2.5.1.10 2.5.1.29]
			K15889	HORVU.MOREX.r3.1HG0091350(IMCE)	PCME; prenylcysteine alpha-carboxyl methylesterase [EC:3.1.1.-]
54	Base excision repair	ko03410
			K01142	HORVU.MOREX.r3.3HG0295150(ARP)	E3.1.11.2, xthA; exodeoxyribonuclease III [EC:3.1.11.2]
			K02328	HORVU.MOREX.r3.4HG0410710(POLD2)	POLD2; DNA polymerase delta subunit 2
			K10801	HORVU.MOREX.r3.6HG0561680(MBD4L))	MBD4; methyl-CpG-binding domain protein 4 [EC:3.2.2.-]
55	Lysine biosynthesis	ko00300	K01586	HORVU.MOREX.r3.6HG0560180(LYSA)	lysA; diaminopimelate decarboxylase [EC:4.1.1.20]
56	Carbon metabolism	ko01200
			K00025	HORVU.MOREX.r3.1HG0043190(Os10g0478200)	MDH1; malate dehydrogenase [EC:1.1.1.37]
			K00029	MSTRG.22698(NADP-ME3)	E1.1.1.40, maeB; malate dehydrogenase (oxaloacetate-decarboxylating)(NADP+) [EC:1.1.1.40]
			K00030	HORVU.MOREX.r3.2HG0209680(IDH5)	IDH3; isocitrate dehydrogenase (NAD+) [EC:1.1.1.41]
			K00031	HORVU.MOREX.r3.2HG0180440(--)	IDH1, IDH2, icd; isocitrate dehydrogenase [EC:1.1.1.42]
			K00058	HORVU.MOREX.r3.2HG0204170(PGDH1)	serA, PHGDH; D-3-phosphoglycerate dehydrogenase / 2-oxoglutarate reductase [EC:1.1.1.95 1.1.1.399]
			K00122	MSTRG.43538(Os06g0486900))	FDH; formate dehydrogenase [EC:1.17.1.9]
			K00232	MSTRG.41952(ACX1)	E1.3.3.6, ACOX1, ACOX3; acyl-CoA oxidase [EC:1.3.3.6]
			K00261	HORVU.MOREX.r3.2HG0185380(GDH2)	GLUD1_2, gdhA; glutamate dehydrogenase (NAD(P)+) [EC:1.4.1.3]
			K00605	HORVU.MOREX.r3.2HG0194700(GDCST)	gcvT, AMT; aminomethyltransferase [EC:2.1.2.10]
			K00640	HORVU.MOREX.r3.4HG0399700(SAT4)	cysE; serine O-acetyltransferase [EC:2.3.1.30]
			K00844	HORVU.MOREX.r3.3HG0236800(HXK8)	HK; hexokinase [EC:2.7.1.1]
			K00851	HORVU.MOREX.r3.7HG0640480(IDNK)	E2.7.1.12, gntK, idnK; gluconokinase [EC:2.7.1.12]
			K00873	HORVU.MOREX.r3.1HG0056740(PKP3)	PK, pyk; pyruvate kinase [EC:2.7.1.40]
			K00873	HORVU.MOREX.r3.2HG0209910(At4g26390)	PK, pyk; pyruvate kinase [EC:2.7.1.40]
			K01595	HORVU.MOREX.r3.3HG0219070(PPC4)	ppc; phosphoenolpyruvate carboxylase [EC:4.1.1.31]
			K01610	HORVU.MOREX.r3.4HG0391040(PCKA)	E4.1.1.49, pckA; phosphoenolpyruvate carboxykinase (ATP) [EC:4.1.1.49]
			K01689	HORVU.MOREX.r3.7HG0647190(ENO1)	ENO, eno; enolase [EC:4.2.1.11]
			K01738	MSTRG.36110(CYS1)	cysK; cysteine synthase [EC:2.5.1.47]
			K01810	MSTRG.18573(PHI1)	GPI, pgi; glucose-6-phosphate isomerase [EC:5.3.1.9]
			K11517	HORVU.MOREX.r3.2HG0194750(GLO3)	HAO; (S)-2-hydroxy-acid oxidase [EC:1.1.3.15]
57	Sulfur metabolism	ko00920
			K00640	HORVU.MOREX.r3.4HG0399700(SAT4)	cysE; serine O-acetyltransferase [EC:2.3.1.30]
			K01738	MSTRG.36110(CYS1))	cysK; cysteine synthase [EC:2.5.1.47]
			K01739	HORVU.MOREX.r3.2HG0106140(CGS1)	metB; cystathionine gamma-synthase [EC:2.5.1.48]
58	Basal transcription factors	ko03022
			K03124	HORVU.MOREX.r3.1HG0079210(TFIIB)	TFIIB, GTF2B, SUA7, tfb; transcription initiation factor TFIIB
			K03128	MSTRG.40315(TAF2))	TAF2; transcription initiation factor TFIID subunit 2
			K03133	HORVU.MOREX.r3.3HG0297940(TAF9)	TAF9B, TAF9; transcription initiation factor TFIID subunit 9B
			K14651	HORVU.MOREX.r3.5HG0533260(--)	TAF15, NPL3; transcription initiation factor TFIID subunit 15
59	Protein export	ko03060
			K03104	HORVU.MOREX.r3.2HG0194710(SRP14)	SRP14; signal recognition particle subunit SRP14
			K03106	HORVU.MOREX.r3.1HG0078690(SRP54-3)	SRP54, ffh; signal recognition particle subunit SRP54 [EC:3.6.5.4]
			K03106	HORVU.MOREX.r3.2HG0114680(SRP54-2)	SRP54, ffh; signal recognition particle subunit SRP54 [EC:3.6.5.4]
			K03217	HORVU.MOREX.r3.5HG0532950(ALB4))	yidC, spoIIIJ, OXA1, ccfA; YidC/Oxa1 family membrane protein insertase
60	Fatty acid biosynthesis	ko00061
			K01897	HORVU.MOREX.r3.5HG0533290(AAE16))	ACSL, fadD; long-chain acyl-CoA synthetase [EC:6.2.1.3]
			K03921	HORVU.MOREX.r3.3HG0307490(OsI_04666)	FAB2, SSI2, desA1; acyl-[acyl-carrier-protein] desaturase [EC:1.14.19.2 1.14.19.11 1.14.19.26]
			K11262	HORVU.MOREX.r3.5HG0529240(ACC1)	ACACA; acetyl-CoA carboxylase / biotin carboxylase 1 [EC:6.4.1.2 6.3.4.14 2.1.3.15]
61	Porphyrin and chlorophyll metabolism	ko00860
			K00228	HORVU.MOREX.r3.6HG0591920(CPX)	CPOX, hemF; coproporphyrinogen III oxidase [EC:1.3.3.3]
			K01719	HORVU.MOREX.r3.4HG0406120(UROS)	hemD, UROS; uroporphyrinogen-III synthase [EC:4.2.1.75]
			K01885	MSTRG.51255(OVA3))	EARS, gltX; glutamyl-tRNA synthetase [EC:6.1.1.17]
62	Fructose and mannose metabolism	ko00051
			K00844	HORVU.MOREX.r3.3HG0236800(HXK8)	HK; hexokinase [EC:2.7.1.1]
			K00847	HORVU.MOREX.r3.5HG0494080(FRK1)	E2.7.1.4, scrK; fructokinase [EC:2.7.1.4]
			K01809	HORVU.MOREX.r3.3HG0222320(PMI1)	manA, MPI; mannose-6-phosphate isomerase [EC:5.3.1.8]
			K02377	MSTRG.52872(Os06g0652400))	TSTA3, fcl; GDP-L-fucose synthase [EC:1.1.1.271]
63	Aminoacyl-tRNA biosynthesis	ko00970
			K01873	MSTRG.1281(RE2)	VARS, valS; valyl-tRNA synthetase [EC:6.1.1.9]
			K01880	MSTRG.43747(At1g29880)	GARS, glyS1; glycyl-tRNA synthetase [EC:6.1.1.14]
			K01885	MSTRG.51255(OVA3))	EARS, gltX; glutamyl-tRNA synthetase [EC:6.1.1.17]
			K22503	HORVU.MOREX.r3.5HG0467810(IBI1)	DARS; aspartyl-tRNA synthetase [EC:6.1.1.12]
64	Autophagy - other eukaryotes	ko04136
			K08333	MSTRG.42258(VPS15))	PIK3R4, VPS15; phosphoinositide-3-kinase, regulatory subunit 4 [EC:2.7.11.1]
			K17888	MSTRG.12716(ATG10)	ATG10L, ATG10; ubiquitin-like-conjugating enzyme ATG10
65	Ascorbate and aldarate metabolism	ko00053
			K00423	HORVU.MOREX.r3.1HG0070350(Bp10)	E1.10.3.3; L-ascorbate oxidase [EC:1.10.3.3]
			K00423	HORVU.MOREX.r3.7HG0716920(AAO))	E1.10.3.3; L-ascorbate oxidase [EC:1.10.3.3]
			K00434	HORVU.MOREX.r3.6HG0632860(APX8)	E1.11.1.11; L-ascorbate peroxidase [EC:1.11.1.11]
			K16190	HORVU.MOREX.r3.6HG0549920(GLCAK2)	GLCAK; glucuronokinase [EC:2.7.1.43]
66	RNA degradation	ko03018
			K01689	HORVU.MOREX.r3.7HG0647190(ENO1)	ENO, eno; enolase [EC:4.2.1.11]
			K03654	HORVU.MOREX.r3.2HG0169030(RECQL4A)	recQ; ATP-dependent DNA helicase RecQ [EC:3.6.4.12]
			K12580	MSTRG.12119(UGD1)	CNOT3, NOT3; CCR4-NOT transcription complex subunit 3
			K12580	MSTRG.45792(--)	CNOT3, NOT3; CCR4-NOT transcription complex subunit 3
			K12580	MSTRG.48776(--))	CNOT3, NOT3; CCR4-NOT transcription complex subunit 3
			K12604	MSTRG.31775(NDA1)	CNOT1, NOT1; CCR4-NOT transcription complex subunit 1
			K12604	MSTRG.47676(NDA1)	CNOT1, NOT1; CCR4-NOT transcription complex subunit 1
			K12622	HORVU.MOREX.r3.3HG0299750(LSM3B)	LSM3; U6 snRNA-associated Sm-like protein LSm3
67	One carbon pool by folate	ko00670	K00605	HORVU.MOREX.r3.2HG0194700(GDCST)	gcvT, AMT; aminomethyltransferase [EC:2.1.2.10]
68	Pyrimidine metabolism	ko00240
			K01937	HORVU.MOREX.r3.1HG0090740(ctps)	pyrG, CTPS; CTP synthase [EC:6.3.4.2]
			K01937	HORVU.MOREX.r3.3HG0276500(CTPS1)	pyrG, CTPS; CTP synthase [EC:6.3.4.2]
			K10807	MSTRG.32428(RNR1))	RRM1; ribonucleoside-diphosphate reductase subunit M1 [EC:1.17.4.1]
69	Riboflavin metabolism	ko00740	K11752	HORVU.MOREX.r3.4HG0413630(XTH29)	ribD; diaminohydroxyphosphoribosylaminopyrimidine deaminase / 5-amino-6-(5-phosphoribosylamino)uracil reductase [EC:3.5.4.26 1.1.1.193]
70	Zeatin biosynthesis	ko00908
			K00279	HORVU.MOREX.r3.3HG0292960(CKX5)	CKX; cytokinin dehydrogenase [EC:1.5.99.12]
			K13496	HORVU.MOREX.r3.5HG0532180(UGT73E1))	UGT73C; UDP-glucosyltransferase 73C [EC:2.4.1.-]
71	Protein processing in endoplasmic reticulum	ko04141
			K03283	HORVU.MOREX.r3.4HG0387870(HSP70)	HSPA1s; heat shock 70kDa protein 1/2/6/8
			K06689	HORVU.MOREX.r3.6HG0549890(UBC28)	UBE2D, UBC4, UBC5; ubiquitin-conjugating enzyme E2 D [EC:2.3.2.23]
			K08057	MSTRG.18415(CRT3))	CALR; calreticulin
			K09487	HORVU.MOREX.r3.7HG0746770(HSP90)	HSP90B, TRA1; heat shock protein 90kDa beta
			K09523	HORVU.MOREX.r3.5HG0439820(P58B)	DNAJC3; DnaJ homolog subfamily C member 3
			K09561	HORVU.MOREX.r3.1HG0002560(CHIP)	STUB1, CHIP; STIP1 homology and U-box containing protein 1 [EC:2.3.2.27]
			K10661	HORVU.MOREX.r3.7HG0746090(SUD1)	MARCH6, DOA10; E3 ubiquitin-protein ligase MARCH6 [EC:2.3.2.27]
			K13525	HORVU.MOREX.r3.2HG0105790(CDC48)	VCP, CDC48; transitional endoplasmic reticulum ATPase
			K13719	HORVU.MOREX.r3.6HG0566290(OTU2)	OTU1, YOD1; ubiquitin thioesterase OTU1 [EC:3.1.2.-]
			K13993	HORVU.MOREX.r3.3HG0226120(hsp16.9A)	HSP20; HSP20 family protein
			K13993	HORVU.MOREX.r3.4HG0344210(HSP21.9)	HSP20; HSP20 family protein
			K13993	HORVU.MOREX.r3.4HG0389360(HSP17.9A)	HSP20; HSP20 family protein
			K13993	HORVU.MOREX.r3.4HG0389430(HSP17.9A)	HSP20; HSP20 family protein
			K13993	HORVU.MOREX.r3.4HG0392240(HSP21)	HSP20; HSP20 family protein
			K13993	HORVU.MOREX.r3.6HG0621200(HSP18.6)	HSP20; HSP20 family protein
			K16196	HORVU.MOREX.r3.2HG0177670(GCN2)	EIF2AK4; eukaryotic translation initiation factor 2-alpha kinase 4 [EC:2.7.11.1]
72	Phenylalanine metabolism	ko00360
			K00276	HORVU.MOREX.r3.4HG0403000(At1g31672)	AOC3, AOC2, tynA; primary-amine oxidase [EC:1.4.3.21]
			K00276	HORVU.MOREX.r3.4HG0403010(At1g31672)	AOC3, AOC2, tynA; primary-amine oxidase [EC:1.4.3.21]
			K00815	HORVU.MOREX.r3.6HG0620520(NAAT1))	TAT; tyrosine aminotransferase [EC:2.6.1.5]
73	Alanine, aspartate and glutamate metabolism	ko00250
			K00261	HORVU.MOREX.r3.2HG0185380(GDH2)	GLUD1_2, gdhA; glutamate dehydrogenase (NAD(P)+) [EC:1.4.1.3]
			K00820	HORVU.MOREX.r3.5HG0462250(GFPT2)	glmS, GFPT; glutamine---fructose-6-phosphate transaminase (isomerizing) [EC:2.6.1.16]
			K16871	MSTRG.33176(OsI_17385))	POP2; 4-aminobutyrate---pyruvate transaminase [EC:2.6.1.96]
74	Various types of N-glycan biosynthesis	ko00513
			K05531	MSTRG.283(--)	MNN10; mannan polymerase II complex MNN10 subunit [EC:2.4.1.-]
			K12373	MSTRG.44007(JMJ705))	HEXA_B; hexosaminidase [EC:3.2.1.52]
75	Propanoate metabolism	ko00640
			K00232	MSTRG.41952(ACX1))	E1.3.3.6, ACOX1, ACOX3; acyl-CoA oxidase [EC:1.3.3.6]
			K11262	HORVU.MOREX.r3.5HG0529240(ACC1)	ACACA; acetyl-CoA carboxylase / biotin carboxylase 1 [EC:6.4.1.2 6.3.4.14 2.1.3.15]
76	N-Glycan biosynthesis	ko00510
			K00737	HORVU.MOREX.r3.6HG0550760(--))	MGAT3; beta-1,4-mannosyl-glycoprotein beta-1,4-N-acetylglucosaminyltransferase [EC:2.4.1.144]
			K03850	HORVU.MOREX.r3.2HG0179660(ALG10)	ALG10; alpha-1,2-glucosyltransferase [EC:2.4.1.256]
77	Phosphatidylinositol signaling system	ko04070
			K00889	HORVU.MOREX.r3.4HG0375330(PIP5K4)	PIP5K; 1-phosphatidylinositol-4-phosphate 5-kinase [EC:2.7.1.68]
			K00901	HORVU.MOREX.r3.3HG0293850(DGK5)	dgkA, DGK; diacylglycerol kinase (ATP) [EC:2.7.1.107]
			K00901	HORVU.MOREX.r3.5HG0453830(DGK2))	dgkA, DGK; diacylglycerol kinase (ATP) [EC:2.7.1.107]
			K05857	HORVU.MOREX.r3.1HG0015130(PLC2)	PLCD; phosphatidylinositol phospholipase C, delta [EC:3.1.4.11]
78	Plant hormone signal transduction	ko04075
			K13464	HORVU.MOREX.r3.2HG0125430(TIFY10B)	JAZ; jasmonate ZIM domain-containing protein
			K13464	HORVU.MOREX.r3.4HG0405230(TIFY11A)	JAZ; jasmonate ZIM domain-containing protein
			K13464	HORVU.MOREX.r3.4HG0405240(TIFY11C)	JAZ; jasmonate ZIM domain-containing protein
			K13464	HORVU.MOREX.r3.5HG0480600(TIFY10C)	JAZ; jasmonate ZIM domain-containing protein
			K13464	HORVU.MOREX.r3.6HG0612550(TIFY10B)	JAZ; jasmonate ZIM domain-containing protein
			K13464	HORVU.MOREX.r3.7HG0669290(TIFY11E)	JAZ; jasmonate ZIM domain-containing protein
			K13464	HORVU.MOREX.r3.7HG0669330(TIFY11E)	JAZ; jasmonate ZIM domain-containing protein
			K13464	HORVU.MOREX.r3.7HG0669360(TIFY11E)	JAZ; jasmonate ZIM domain-containing protein
			K14431	HORVU.MOREX.r3.1HG0069640(TGAL1)	TGA; transcription factor TGA
			K14432	HORVU.MOREX.r3.3HG0300770(ABF1)	ABF; ABA responsive element binding factor
			K14486	MSTRG.31431(ARF11))	K14486, ARF; auxin response factor
			K14492	HORVU.MOREX.r3.3HG0321410(RR4)	ARR-A; two-component response regulator ARR-A family
			K14494	HORVU.MOREX.r3.1HG0091000(D8)	DELLA; DELLA protein
			K14498	HORVU.MOREX.r3.4HG0342860(SAPK10)	SNRK2; serine/threonine-protein kinase SRK2 [EC:2.7.11.1]
			K14506	HORVU.MOREX.r3.1HG0093050(GH3.5)	JAR1_4_6; jasmonic acid-amino synthetase [EC:6.3.2.52]
			K14509	HORVU.MOREX.r3.5HG0420000(ERS1)	ETR, ERS; ethylene receptor [EC:2.7.13.-]
			K14509	HORVU.MOREX.r3.6HG0630560(ETR3)	ETR, ERS; ethylene receptor [EC:2.7.13.-]
79	SNARE interactions in vesicular transport	ko04130
			K08503	MSTRG.1582(SYP52)	SYP5; syntaxin of plants SYP5
			K08503	MSTRG.35071(SYP52))	SYP5; syntaxin of plants SYP5
80	Proteasome	ko03050
			K02735	HORVU.MOREX.r3.7HG0745640(PBC1)	PSMB3; 20S proteasome subunit beta 3 [EC:3.4.25.1]
			K03032	HORVU.MOREX.r3.1HG0082410(RPN2A)	PSMD1, RPN2; 26S proteasome regulatory subunit N2
			K03063	MSTRG.12821(RPT3)	PSMC4, RPT3; 26S proteasome regulatory subunit T3
			K03063	MSTRG.29121(RPT3))	PSMC4, RPT3; 26S proteasome regulatory subunit T3
81	Inositol phosphate metabolism	ko00562
			K00889	HORVU.MOREX.r3.4HG0375330(PIP5K4))	PIP5K; 1-phosphatidylinositol-4-phosphate 5-kinase [EC:2.7.1.68]
			K01114	HORVU.MOREX.r3.3HG0322080(NPC2)	plc; phospholipase C [EC:3.1.4.3]
			K05857	HORVU.MOREX.r3.1HG0015130(PLC2)	PLCD; phosphatidylinositol phospholipase C, delta [EC:3.1.4.11]
82	Other glycan degradation	ko00511	K12373	MSTRG.44007(JMJ705)	HEXA_B; hexosaminidase [EC:3.2.1.52]
83	Nicotinate and nicotinamide metabolism	ko00760	K03426	HORVU.MOREX.r3.7HG0649950(NUDT19)	E3.6.1.22, NUDT12, nudC; NAD+ diphosphatase [EC:3.6.1.22]
84	Purine metabolism	ko00230
			K00873	HORVU.MOREX.r3.1HG0056740(PKP3)	PK, pyk; pyruvate kinase [EC:2.7.1.40]
			K00873	HORVU.MOREX.r3.2HG0209910(At4g26390)	PK, pyk; pyruvate kinase [EC:2.7.1.40]
			K01490	HORVU.MOREX.r3.1HG0061730(AMPD)	AMPD; AMP deaminase [EC:3.5.4.6]
			K10807	MSTRG.32428(RNR1))	RRM1; ribonucleoside-diphosphate reductase subunit M1 [EC:1.17.4.1]
85	Folate biosynthesis	ko00790	K00079	HORVU.MOREX.r3.3HG0312490(SDR1)	CBR1; carbonyl reductase 1 [EC:1.1.1.184 1.1.1.189 1.1.1.197]
86	Pantothenate and CoA biosynthesis	ko00770	K02201	HORVU.MOREX.r3.6HG0554840(Os02g0134000)	E2.7.7.3B; pantetheine-phosphate adenylyltransferase [EC:2.7.7.3]
87	Butanoate metabolism	ko00650	K16871	MSTRG.33176(OsI_17385)	POP2; 4-aminobutyrate---pyruvate transaminase [EC:2.6.1.96]
88	Biosynthesis of unsaturated fatty acids	ko01040
			K00232	MSTRG.41952(ACX1))	E1.3.3.6, ACOX1, ACOX3; acyl-CoA oxidase [EC:1.3.3.6]
			K03921	HORVU.MOREX.r3.3HG0307490(OsI_04666)	FAB2, SSI2, desA1; acyl-[acyl-carrier-protein] desaturase [EC:1.14.19.2 1.14.19.11 1.14.19.26]
89	Pentose phosphate pathway	ko00030
			K00851	HORVU.MOREX.r3.7HG0640480(IDNK)	E2.7.1.12, gntK, idnK; gluconokinase [EC:2.7.1.12]
			K01810	MSTRG.18573(PHI1))	GPI, pgi; glucose-6-phosphate isomerase [EC:5.3.1.9]
90	2-Oxocarboxylic acid metabolism	ko01210
			K00030	HORVU.MOREX.r3.2HG0209680(IDH5))	IDH3; isocitrate dehydrogenase (NAD+) [EC:1.1.1.41]
			K00031	HORVU.MOREX.r3.2HG0180440(--)	IDH1, IDH2, icd; isocitrate dehydrogenase [EC:1.1.1.42]
91	Circadian rhythm - plant	ko04712
			K16223	HORVU.MOREX.r3.2HG0117260(RFT1)	FT; protein FLOWERING LOCUS T
			K16241	HORVU.MOREX.r3.3HG0241370(HY5))	HY5; transcription factor HY5
92	Arginine biosynthesis	ko00220	K00261	HORVU.MOREX.r3.2HG0185380(GDH2)	GLUD1_2, gdhA; glutamate dehydrogenase (NAD(P)+) [EC:1.4.1.3]
93	Sphingolipid metabolism	ko00600	K07407	HORVU.MOREX.r3.1HG0046150(Os10g0493600)	E3.2.1.22B, galA, rafA; alpha-galactosidase [EC:3.2.1.22]
94	MAPK signaling pathway - plant	ko04016
			K13447	HORVU.MOREX.r3.5HG0444960(RBOHB)	RBOH; respiratory burst oxidase [EC:1.6.3.- 1.11.1.-]
			K14498	HORVU.MOREX.r3.4HG0342860(SAPK10)	SNRK2; serine/threonine-protein kinase SRK2 [EC:2.7.11.1]
			K14509	HORVU.MOREX.r3.5HG0420000(ERS1)	ETR, ERS; ethylene receptor [EC:2.7.13.-]
			K14509	HORVU.MOREX.r3.6HG0630560(ETR3)	ETR, ERS; ethylene receptor [EC:2.7.13.-]
			K20538	HORVU.MOREX.r3.1HG0091240(MPK17)	MPK8; mitogen-activated protein kinase 8 [EC:2.7.11.24]
			K20547	HORVU.MOREX.r3.1HG0063630(Cht2)	CHIB; basic endochitinase B [EC:3.2.1.14]
			K20547	HORVU.MOREX.r3.2HG0217120(rsca)	CHIB; basic endochitinase B [EC:3.2.1.14]
			K20547	HORVU.MOREX.r3.7HG0742440(rsca))	CHIB; basic endochitinase B [EC:3.2.1.14]
			K20716	HORVU.MOREX.r3.1HG0079600(MAPKKK17)	MAPKKK17_18; mitogen-activated protein kinase kinase kinase 17/18
			K20772	HORVU.MOREX.r3.2HG0186480(ACS1)	ACS1_2_6; 1-aminocyclopropane-1-carboxylate synthase 1/2/6 [EC:4.4.1.14]
95	RNA transport	ko03013
			K03113	HORVU.MOREX.r3.2HG0198320(At1g54290)	EIF1, SUI1; translation initiation factor 1
			K03248	HORVU.MOREX.r3.4HG0340220(v1g171563)	EIF3G; translation initiation factor 3 subunit G
			K13025	MSTRG.26040(EIF4A3A)	EIF4A3, FAL1; ATP-dependent RNA helicase [EC:3.6.4.13]
			K13137	MSTRG.4125(STRAP))	STRAP, UNRIP; serine-threonine kinase receptor-associated protein
			K14297	MSTRG.24189(NUP98A)	NUP98, ADAR2, NUP116; nuclear pore complex protein Nup98-Nup96
			K14298	HORVU.MOREX.r3.1HG0005400(RAE1)	RAE1, GLE2; mRNA export factor
			K14301	MSTRG.10325(NUP107)	NUP107, NUP84; nuclear pore complex protein Nup107
			K14310	HORVU.MOREX.r3.6HG0578070(NUP205)	NUP205, NUP192; nuclear pore complex protein Nup205
96	Steroid biosynthesis	ko00100	K14423	HORVU.MOREX.r3.7HG0634620(GL1-10)	SMO1; plant 4,4-dimethylsterol C-4alpha-methyl-monooxygenase [EC:1.14.18.10]
97	Fatty acid metabolism	ko01212
			K00232	MSTRG.41952(ACX1))	E1.3.3.6, ACOX1, ACOX3; acyl-CoA oxidase [EC:1.3.3.6]
			K01897	HORVU.MOREX.r3.5HG0533290(AAE16)	ACSL, fadD; long-chain acyl-CoA synthetase [EC:6.2.1.3]
			K03921	HORVU.MOREX.r3.3HG0307490(OsI_04666)	FAB2, SSI2, desA1; acyl-[acyl-carrier-protein] desaturase [EC:1.14.19.2 1.14.19.11 1.14.19.26]
			K11262	HORVU.MOREX.r3.5HG0529240(ACC1)	ACACA; acetyl-CoA carboxylase / biotin carboxylase 1 [EC:6.4.1.2 6.3.4.14 2.1.3.15]
98	RNA polymerase	ko03020
			K03009	MSTRG.4081(NRPB12)	RPB12, POLR2K; DNA-directed RNA polymerases I, II, and III subunit RPABC4
			K03018	MSTRG.44572(NRPC1))	RPC1, POLR3A; DNA-directed RNA polymerase III subunit RPC1 [EC:2.7.7.6]
99	Ubiquitin mediated proteolysis	ko04120
			K03363	HORVU.MOREX.r3.2HG0193900(CDC20-1)	CDC20; cell division cycle 20, cofactor of APC complex
			K04506	HORVU.MOREX.r3.2HG0209270(At1g66620)	SIAH1; E3 ubiquitin-protein ligase SIAH1 [EC:2.3.2.27]
			K04506	HORVU.MOREX.r3.3HG0249640(SINAT3)	SIAH1; E3 ubiquitin-protein ligase SIAH1 [EC:2.3.2.27]
			K06689	HORVU.MOREX.r3.6HG0549890(UBC28)	UBE2D, UBC4, UBC5; ubiquitin-conjugating enzyme E2 D [EC:2.3.2.23]
			K09561	HORVU.MOREX.r3.1HG0002560(CHIP)	STUB1, CHIP; STIP1 homology and U-box containing protein 1 [EC:2.3.2.27]
			K10140	MSTRG.24378(DDB2)	DDB2; DNA damage-binding protein 2
			K10140	MSTRG.46006(DDB2))	DDB2; DNA damage-binding protein 2
			K10144	HORVU.MOREX.r3.5HG0445970(MIEL1)	RCHY1, PIRH2; RING finger and CHY zinc finger domain-containing protein 1 [EC:2.3.2.27]
100	Glyoxylate and dicarboxylate metabolism	ko00630
			K00025	HORVU.MOREX.r3.1HG0043190(Os10g0478200)	MDH1; malate dehydrogenase [EC:1.1.1.37]
			K00122	MSTRG.43538(Os06g0486900))	FDH; formate dehydrogenase [EC:1.17.1.9]
			K00605	HORVU.MOREX.r3.2HG0194700(GDCST)	gcvT, AMT; aminomethyltransferase [EC:2.1.2.10]
			K11517	HORVU.MOREX.r3.2HG0194750(GLO3)	HAO; (S)-2-hydroxy-acid oxidase [EC:1.1.3.15]
101	Carbon fixation in photosynthetic organisms	ko00710
			K00025	HORVU.MOREX.r3.1HG0043190(Os10g0478200)	MDH1; malate dehydrogenase [EC:1.1.1.37]
			K00029	MSTRG.22698(NADP-ME3))	E1.1.1.40, maeB; malate dehydrogenase (oxaloacetate-decarboxylating)(NADP+) [EC:1.1.1.40]
			K01595	HORVU.MOREX.r3.3HG0219070(PPC4)	ppc; phosphoenolpyruvate carboxylase [EC:4.1.1.31]
			K01610	HORVU.MOREX.r3.4HG0391040(PCKA)	E4.1.1.49, pckA; phosphoenolpyruvate carboxykinase (ATP) [EC:4.1.1.49]
102	Tryptophan metabolism	ko00380
			K07408	MSTRG.3245(CYP89A2)	CYP1A1; cytochrome P450 family 1 subfamily A polypeptide 1 [EC:1.14.14.1]
			K11816	HORVU.MOREX.r3.2HG0205000(YUC8)	YUCCA; indole-3-pyruvate monooxygenase [EC:1.14.13.168]
			K11816	MSTRG.5568(MAIL3))	YUCCA; indole-3-pyruvate monooxygenase [EC:1.14.13.168]
			K11817	MSTRG.53224(AO2)	AAO1_2; indole-3-acetaldehyde oxidase [EC:1.2.3.7]
			K22588	HORVU.MOREX.r3.1HG0002020(ASMT1)	ASMT; acetylserotonin O-methyltransferase, plant [EC:2.1.1.4]
103	Phagosome	ko04145
			K02144	MSTRG.24577(Os07g0549700))	ATPeV1H; V-type H+-transporting ATPase subunit H
			K08057	MSTRG.18415(CRT3)	CALR; calreticulin
104	mRNA surveillance pathway	ko03015
			K03265	HORVU.MOREX.r3.1HG0059680(ERF1-2)	ETF1, ERF1; peptide chain release factor subunit 1
			K03265	MSTRG.44314(ERF1-2))	ETF1, ERF1; peptide chain release factor subunit 1
			K06965	MSTRG.33478(PEL2)	PELO, DOM34, pelA; protein pelota
			K13025	MSTRG.26040(EIF4A3A)	EIF4A3, FAL1; ATP-dependent RNA helicase [EC:3.6.4.13]
105	Spliceosome	ko03040
			K03283	HORVU.MOREX.r3.4HG0387870(HSP70)	HSPA1s; heat shock 70kDa protein 1/2/6/8
			K11096	HORVU.MOREX.r3.3HG0326320(SNRPD2)	SNRPD2, SMD2; small nuclear ribonucleoprotein D2
			K11984	HORVU.MOREX.r3.2HG0213560(DOT2)	SART1, HAF, SNU66; U4/U6.U5 tri-snRNP-associated protein 1
			K12622	HORVU.MOREX.r3.3HG0299750(LSM3B)	LSM3; U6 snRNA-associated Sm-like protein LSm3
			K12858	MSTRG.413(Os03g0708600))	DDX23, PRP28; ATP-dependent RNA helicase DDX23/PRP28 [EC:3.6.4.13]
			K13025	MSTRG.26040(EIF4A3A)	EIF4A3, FAL1; ATP-dependent RNA helicase [EC:3.6.4.13]
106	Ribosome biogenesis in eukaryotes	ko03008	K07178	MSTRG.14470(RIOK1)	RIOK1; RIO kinase 1 [EC:2.7.11.1]
107	Photosynthesis	ko00195
			K02109	HORVU.MOREX.r3.UnG0761020(YMF19)	ATPF0B, atpF; F-type H+-transporting ATPase subunit b
			K02641	MSTRG.23167(--)	petH; ferredoxin--NADP+ reductase [EC:1.18.1.2]
			K02641	MSTRG.43083(OsI_21320))	petH; ferredoxin--NADP+ reductase [EC:1.18.1.2]
108	Ribosome	ko03010
			K02927	HORVU.MOREX.r3.4HG0390650(Ub-CEP52-1)	RP-L40e, RPL40, UBA52; ubiquitin-large subunit ribosomal protein L40e
			K02937	MSTRG.21348(RPL7D)	RP-L7e, RPL7; large subunit ribosomal protein L7e
			K02941	MSTRG.25117(Os08g0130500)	RP-LP0, RPLP0; large subunit ribosomal protein LP0
			K02948	MSTRG.14056(--)	RP-S11, MRPS11, rpsK; small subunit ribosomal protein S11
			K02969	MSTRG.41749(RPS20)	RP-S20e, RPS20; small subunit ribosomal protein S20e
			K02978	MSTRG.29144(RPS27)	RP-S27e, RPS27; small subunit ribosomal protein S27e
			K02993	MSTRG.27685(RPS7)	RP-S7e, RPS7; small subunit ribosomal protein S7e
			K02996	MSTRG.8262(RPS9M))	RP-S9, MRPS9, rpsI; small subunit ribosomal protein S9
109	Oxidative phosphorylation	ko00190
			K01507	HORVU.MOREX.r3.1HG0076620(PPA1)	ppa; inorganic pyrophosphatase [EC:3.6.1.1]
			K01535	HORVU.MOREX.r3.7HG0658610(AHA6)	PMA1, PMA2; H+-transporting ATPase [EC:7.1.2.1]
			K02109	HORVU.MOREX.r3.UnG0761020(YMF19)	ATPF0B, atpF; F-type H+-transporting ATPase subunit b
			K02126	HORVU.MOREX.r3.UnG0761010(ATP6)	ATPeF0A, MTATP6, ATP6; F-type H+-transporting ATPase subunit a
			K02144	MSTRG.24577(Os07g0549700)	ATPeV1H; V-type H+-transporting ATPase subunit H
			K02265	MSTRG.28210(COX5B-1)	COX5B; cytochrome c oxidase subunit 5b
			K02265	MSTRG.31851(COX5B-1)	COX5B; cytochrome c oxidase subunit 5b
			K02265	MSTRG.46366(COX5B-1))	COX5B; cytochrome c oxidase subunit 5b
Back Top
